# Supplementary material for: Targeting USP10 induces degradation of oncogenic ANLN in esophageal squamous cell carcinoma
Source: Cell Death Differ. 2022 Dec 16;30(2):527–43. doi: 10.1038/s41418-022-01104-x (PMC9950447; doi:10.1038/s41418-022-01104-x)
Supplement: Supplementary file 3 — Supplementary Data 1 [file 41418_2022_1104_MOESM3_ESM.xlsx]

## Sheet: Description
Supplementary Data 1. Clinical information and proteomic data of the 124 patients with esophageal cancer (EC).
a. Clinical data. Detailed clinical information of the 124 EC patients.
b. 9,300 proteins. This sheet contains expression ratios of 9,300 proteins quantified with high confidence in at least half samples. The values were subjected to mean normalization by column and log2 transformation.

## Sheet: a. Clinical data
Patient NO.	Smoke	Alcohol	Pathomorphological	Tumor location	Tumour grade	T stage	N stage	pTNM stage	Data of surgery	Death at follow-up	Overall survival (days)	Disease free status	Disease free survival (days)
1	No	No	Ulcerative type	Middle	Well differentiated	T2	N1	IIB	2013-08-12	No	1853	No	1853
2	No	No	Ulcerative type	Middle	Moderately differentiated	T3	N0	IIB	2013-07-22	No	1974	No	1974
3	No	No	Ulcerative type	Middle	Moderately differentiated	T3	N0	IIB	2013-04-25	Yes	438	Yes	405
4	No	No	Ulcerative type	Middle	Poorly differentiated	T2	N0	IIB	2013-05-16	Yes	648	Yes	121
5	No	No	Fungating type	Middle	NA	T2	N0	IIA	2013-07-18	No	1904	No	1904
6	Yes	Yes	Ulcerative type	Middle	Moderately differentiated	T3	N0	IIB	2013-11-07	Yes	276	Yes	276
7	No	No	Ulcerative type	Middle	Moderately differentiated	T2	N0	IIB	2013-10-14	No	1892	No	1892
8	Yes	No	Medullary type	Lower	Moderately differentiated	T3	N0	IIA	2013-12-06	Yes	507	Yes	232
9	No	No	Fungating type	Middle	NA	T2	N0	IIA	2011-11-21	No	2546	No	2546
10	No	No	Ulcerative type	Middle	Well differentiated	T3	N0	IIA	2011-09-23	No	2634	No	2634
11	Yes	No	Ulcerative type	Middle	Well differentiated	T3	N0	IIA	2012-11-26	No	2151	No	2151
12	Yes	Yes	Ulcerative type	Lower	Moderately differentiated	T3	N0	IIA	2011-10-11	No	2616	No	2616
13	No	No	Medullary type	Lower	Moderately differentiated	T3	N0	IIA	2011-08-15	No	2672	No	2672
14	Yes	No	Medullary type	Lower	Moderately differentiated	T3	N0	IIA	2013-11-27	No	1832	No	1832
15	No	No	Ulcerative type	Middle	Well differentiated	T3	N0	IIA	2013-07-30	Yes	350	Yes	338
16	Yes	No	Ulcerative type	Middle	NA	T2	N0	IIA	2013-11-26	Yes	1397	Yes	1397
17	No	No	Ulcerative type	Upper	Poorly differentiated	T3	N0	IIB	2011-07-16	No	2701	No	2701
18	No	No	Medullary type	Lower	NA	T2	N1	IIB	2011-07-21	Yes	260	Yes	260
19	Yes	No	Constritive type	Middle	Moderately differentiated	T3	N0	IIB	2013-10-18	Yes	1841	Yes	1841
20	No	No	Ulcerative type	Middle	Moderately differentiated	T2	N0	IIB	2013-05-27	No	1293	No	1293
21	No	No	Fungating type	Middle	Moderately differentiated	T2	N0	IIB	2013-08-23	No	1943	No	1943
22	Yes	No	Ulcerative type	Middle	Moderately differentiated	T3	N0	IIB	2013-10-15	Yes	1017	Yes	436
23	No	No	Constritive type	Middle	Moderately differentiated	T3	N1	IIIA	2012-10-22	No	2192	Yes	1666
24	No	No	Ulcerative type	Middle	Well differentiated	T3	N1	IIIA	2011-11-14	No	2583	No	2583
25	No	No	Medullary type	Middle	Moderately differentiated	T3	N1	IIIA	2011-12-05	No	483	No	483
26	Yes	No	Medullary type	Lower	Moderately differentiated	T3	N1	IIIA	2012-10-30	No	2237	No	2237
27	No	No	Ulcerative type	Lower	Moderately differentiated	T3	N1	IIIA	2011-06-20	Yes	911	Yes	383
28	No	No	Ulcerative type	Middle	Well differentiated	T3	N1	IIIA	2011-07-13	Yes	807	Yes	331
29	No	No	Fungating type	Middle	Moderately differentiated	T3	N1	IIIA	2013-03-18	Yes	616	Yes	616
30	No	No	Ulcerative type	Lower	Moderately differentiated	T3	N1	IIIA	2013-07-17	Yes	1060	Yes	1060
31	No	No	Medullary type	Lower	Poorly differentiated	T2	N2	IIIA	2013-04-24	No	2062	No	2062
32	Yes	No	Constritive type	Middle	Moderately differentiated	T3	N1	IIIA	2013-11-28	Yes	349	Yes	316
33	Yes	No	Constritive type	Lower	Moderately differentiated	T3	N1	IIIA	2013-02-26	No	2120	No	2120
34	Yes	No	Medullary type	Lower	Moderately differentiated	T3	N1	IIIA	2013-03-11	Yes	1338	Yes	1296
35	No	No	Fungating type	Lower	Poorly differentiated	T1	N0	IB	2013-05-24	Yes	1957	Yes	1957
36	Yes	No	Constritive type	Lower	Well differentiated	T3	N0	IB	2013-02-27	Yes	744	Yes	809
37	No	No	Ulcerative type	Middle	Moderately differentiated	T1	N0	IB	2011-08-18	No	2669	No	2669
38	No	No	Ulcerative type	Lower	Well differentiated	T3	N0	IB	2011-07-28	No	2689	No	2689
39	No	No	Ulcerative type	Lower	Well differentiated	T3	N0	IB	2011-07-18	No	2699	Yes	1235
40	No	No	Ulcerative type	Middle	Poorly differentiated	T3	N0	IIB	2013-09-16	Yes	409	Yes	409
41	No	No	Ulcerative type	Lower	Moderately differentiated	T3	N0	IIA	2013-09-09	Yes	634	Yes	443
42	Yes	Yes	Medullary type	Lower	Poorly differentiated	T3	N0	IIA	2013-09-06	Yes	1529	Yes	1172
43	Yes	No	Ulcerative type	Lower	Moderately differentiated	T3	N0	IIA	2013-05-21	No	2035	No	2035
44	Yes	No	Medullary type	Lower	Moderately differentiated	T3	N0	IIA	2013-04-10	No	2055	No	2055
45	No	No	Constritive type	Lower	Moderately differentiated	T3	N0	IIA	2013-01-31	No	2146	No	2146
46	Yes	Yes	Fungating type	Middle	Well differentiated	T3	N0	IIA	2012-11-09	Yes	254	Yes	112
47	Yes	No	Ulcerative type	Lower	Moderately differentiated	T3	N0	IIA	2012-10-18	Yes	533	Yes	533
48	Yes	No	Medullary type	Lower	Moderately differentiated	T3	N0	IIA	2012-10-18	No	2249	No	2249
49	Yes	Yes	Ulcerative type	Middle	Well differentiated	T2	N0	IIA	2012-10-11	No	2256	No	2256
50	No	No	Ulcerative type	Lower	Moderately differentiated	T3	N0	IIA	2012-10-10	Yes	535	Yes	535
51	No	No	Medullary type	NA	Moderately differentiated	T3	N0	IIA	2012-09-13	No	2249	No	2249
52	Yes	No	Ulcerative type	Upper	Moderately differentiated	T2	N0	IIB	2013-10-15	No	1891	No	1891
53	No	No	Ulcerative type	Middle	Moderately differentiated	T3	N0	IIB	2013-09-20	No	1916	No	1916
54	No	No	Ulcerative type	Middle	Moderately differentiated	T3	N0	IIB	2013-07-19	Yes	1291	No	1291
55	No	No	Ulcerative type	Middle	Moderately differentiated	T3	N0	IIB	2013-04-09	Yes	500	Yes	351
56	No	No	Ulcerative type	Middle	Moderately differentiated	T3	N0	IIB	2013-03-04	Yes	2146	Yes	630
57	No	No	NA	Lower	Moderately differentiated	T3	N0	IIA	2013-03-06	No	2096	No	2096
58	No	No	Ulcerative type	Middle	Moderately differentiated	T3	N0	IIB	2012-10-19	Yes	1884	No	1884
59	No	No	Ulcerative type	Lower	Moderately differentiated	T2	N1	IIB	2012-09-12	Yes	245	Yes	245
60	No	No	Ulcerative type	Middle	Poorly differentiated	T3	N0	IIB	2011-12-28	Yes	622	Yes	503
61	No	No	Medullary type	Middle	Moderately differentiated	T3	N0	IIB	2011-12-21	Yes	920	Yes	662
62	No	No	Ulcerative type	Middle	Moderately differentiated	T3	N0	IIB	2011-12-06	No	1540	No	1540
63	No	No	Medullary type	Middle	Moderately differentiated	T3	N0	IIB	2011-11-25	No	2480	Yes	1119
64	No	No	Fungating type	Middle	Poorly differentiated	T3	N0	IIB	2011-11-09	Yes	286	Yes	286
65	No	No	Medullary type	Middle	Moderately differentiated	T3	N0	IIB	2011-10-31	No	2597	No	2597
66	Yes	No	Medullary type	Middle	Moderately differentiated	T3	N0	IIB	2011-10-14	No	2613	No	2613
67	No	No	Ulcerative type	Middle	Poorly differentiated	T3	N0	IIB	2011-09-02	Yes	310	Yes	225
68	Yes	Yes	Medullary type	Middle	Moderately differentiated	T3	N0	IIB	2011-10-07	Yes	364	Yes	300
69	No	No	Ulcerative type	Middle	Moderately differentiated	T3	N0	IIB	2011-10-06	No	2621	No	2621
70	No	No	Ulcerative type	Middle	Moderately differentiated	T3	N1	IIIA	2013-11-04	No	1872	No	1872
71	No	No	Constritive type	Upper	Moderately differentiated	T3	N1	IIIA	2013-09-24	Yes	1099	Yes	1099
72	No	No	Fungating type	Middle	Moderately differentiated	T3	N1	IIIA	2013-08-01	No	655	No	655
73	No	No	Ulcerative type	Middle	Moderately differentiated	T3	N1	IIIA	2013-07-29	Yes	246	Yes	246
74	Yes	Yes	Medullary type	Middle	Poorly differentiated	T2	N2	IIIA	2013-05-16	Yes	588	Yes	254
75	No	No	Ulcerative type	Middle	Moderately differentiated	T3	N1	IIIA	2013-05-03	No	2053	No	2053
76	No	No	Constritive type	Middle	Poorly differentiated	T3	N1	IIIA	2013-04-11	No	2075	Yes	1244
77	Yes	No	Constritive type	Middle	Moderately differentiated	T3	N1	IIIA	2013-03-08	Yes	1315	Yes	1215
78	Yes	No	Medullary type	Upper	Poorly differentiated	T3	N1	IIIA	2012-12-25	Yes	606	Yes	469
79	Yes	No	Ulcerative type	Middle	Poorly differentiated	T3	N1	IIIA	2012-10-30	No	2237	No	2237
80	Yes	Yes	Ulcerative type	Lower	Moderately differentiated	T3	N1	IIIA	2012-10-22	Yes	934	Yes	363
81	No	No	Ulcerative type	Lower	Moderately differentiated	T3	N1	IIIA	2012-10-09	No	2258	Yes	787
82	Yes	No	Ulcerative type	Middle	Moderately differentiated	T3	N1	IIIA	2012-10-09	No	2370	No	2370
83	Yes	No	Ulcerative type	Lower	Moderately differentiated	T3	N1	IIIA	2012-09-24	Yes	346	Yes	168
84	No	No	Ulcerative type	Lower	Moderately differentiated	T3	N1	IIIA	2011-10-31	Yes	338	Yes	338
85	No	No	Ulcerative type	Middle	Moderately differentiated	T3	N1	IIIA	2011-12-20	No	116	No	116
86	No	No	Medullary type	Middle	Well differentiated	T3	N1	IIIA	2011-11-19	No	2578	No	2578
87	No	No	Ulcerative type	Middle	Moderately differentiated	T3	N1	IIIA	2011-11-10	Yes	341	Yes	341
88	No	No	Medullary type	Middle	Moderately differentiated	T3	N2	IIIB	2013-08-27	Yes	460	Yes	462
89	No	No	Ulcerative type	Lower	Moderately differentiated	T3	N2	IIIB	2013-08-05	Yes	240	Yes	240
90	No	No	Ulcerative type	Lower	Poorly differentiated	T3	N2	IIIB	2013-07-29	Yes	1747	Yes	656
91	No	No	Constritive type	Middle	Moderately differentiated	T3	N2	IIIB	2013-05-14	Yes	48	Yes	48
92	No	No	Medullary type	Middle	Moderately differentiated	T3	N2	IIIB	2013-05-10	Yes	494	Yes	357
93	No	No	Ulcerative type	Lower	Moderately differentiated	T3	N2	IIIB	2013-04-25	Yes	735	Yes	735
94	Yes	Yes	Ulcerative type	Middle	Moderately differentiated	T3	N2	IIIB	2013-04-15	Yes	572	Yes	464
95	No	No	Ulcerative type	Lower	Moderately differentiated	T3	N2	IIIB	2013-04-03	Yes	157	Yes	157
96	Yes	No	Ulcerative type	Lower	Well differentiated	T3	N2	IIIB	2013-03-18	Yes	189	Yes	189
97	Yes	Yes	Ulcerative type	Middle	Moderately differentiated	T3	N2	IIIB	2012-12-05	Yes	253	Yes	127
98	No	No	Medullary type	Middle	Poorly differentiated	T3	N2	IIIB	2012-11-27	Yes	440	Yes	29
99	Yes	No	Ulcerative type	Middle	Moderately differentiated	T3	N2	IIIB	2012-10-10	Yes	260	Yes	260
100	No	No	Medullary type	Middle	Well differentiated	T3	N2	IIIB	2012-09-14	Yes	373	Yes	373
101	Yes	No	Ulcerative type	Middle	Moderately differentiated	T3	N2	IIIB	2012-01-02	Yes	813	Yes	815
102	No	No	Ulcerative type	Lower	Moderately differentiated	T3	N2	IIIB	2011-12-20	Yes	606	Yes	572
103	No	No	Ulcerative type	Middle	Moderately differentiated	T3	N2	IIIB	2011-12-02	No	2418	Yes	1538
104	Yes	No	Ulcerative type	Middle	Poorly differentiated	T3	N2	IIIB	2011-11-07	Yes	493	Yes	493
105	Yes	Yes	Medullary type	Upper	Well differentiated	T3	N2	IIIB	2011-11-01	Yes	572	Yes	367
106	No	No	NA	Lower	Well differentiated	T3	N0	IB	2013-03-14	No	2056	No	2056
107	No	No	Medullary type	Middle	Well differentiated	T3	N0	IIA	2011-12-19	No	1974	No	1974
108	Yes	Yes	Ulcerative type	Lower	Moderately differentiated	T3	N0	IIA	2011-10-27	Yes	579	Yes	579
109	No	No	Fungating type	Middle	NA	T2	N0	IIA	2011-06-08	Yes	298	Yes	278
110	No	No	Ulcerative type	Middle	Poorly differentiated	T3	N0	IIB	2011-09-15	No	2642	Yes	369
111	No	No	Ulcerative type	Middle	Moderately differentiated	T3	N0	IIB	2011-09-05	Yes	771	Yes	771
112	No	No	Ulcerative type	Upper	Moderately differentiated	T2	N0	IIB	2011-08-11	Yes	1129	Yes	1129
113	No	No	Medullary type	Middle	Poorly differentiated	T3	N1	IIIA	2011-11-28	Yes	540	Yes	389
114	No	No	Ulcerative type	Middle	Moderately differentiated	T3	N1	IIIA	2011-08-31	Yes	1931	Yes	1523
115	No	No	Ulcerative type	Middle	Moderately differentiated	T3	N1	IIIA	2011-07-28	No	2689	No	2689
116	Yes	No	Ulcerative type	Lower	Moderately differentiated	T3	N2	IIIB	2011-07-09	Yes	600	Yes	600
117	Yes	Yes	Ulcerative type	Lower	Moderately differentiated	T2	N3	IIIC	2013-12-03	Yes	1420	Yes	563
118	No	No	Ulcerative type	Lower	Moderately differentiated	T3	N3	IIIC	2013-11-12	Yes	289	Yes	289
119	Yes	No	Constritive type	Middle	Moderately differentiated	T3	N3	IIIC	2013-03-27	Yes	774	Yes	393
120	No	No	Medullary type	Lower	Moderately differentiated	T3	N3	IIIC	2012-11-06	Yes	357	Yes	55
121	No	No	Medullary type	Middle	NA	T3	N3	IIIC	2011-12-20	Yes	280	Yes	280
122	No	No	Medullary type	Lower	Moderately differentiated	T3	N3	IIIC	2011-12-21	Yes	213	Yes	213
123	Yes	Yes	Ulcerative type	Middle	Poorly differentiated	T3	N3	IIIC	2011-08-16	Yes	302	Yes	102
124	No	No	Ulcerative type	Middle	Moderately differentiated	T2	N2	IIIA	2013-09-05	Yes	646	Yes	510

## Sheet: b. 9,300 proteins
UniProt ID	Gene symbol	1_N	1_T	2_N	2_T	3_N	3_T	4_N	4_T	5_N	5_T	6_N	6_T	7_N	7_T	8_N	8_T	9_N	9_T	10_N	10_T	11_N	11_T	12_N	12_T	13_N	13_T	14_N	14_T	15_N	15_T	16_N	16_T	17_N	17_T	18_N	18_T	19_N	19_T	20_N	20_T	21_N	21_T	22_N	22_T	23_N	23_T	24_N	24_T
Q09666	AHNAK	0.877921	-0.32758	0.738638	-0.434058	0.809322	0.131206	0.918291	-0.57073	0.35435	-0.81099	0.125367	-0.277955	0.76979	0.144953	0.515675	-0.065822	0.838694	-1.16483	0.8572	0.0078448	0.766061	-0.230591	0.433374	-0.744659	0.739273	-0.666018	1.12884	-0.672874	-0.0811237	-0.968457	0.91308	-1.41988	0.541059	-0.548171	0.509746	0.00761469	0.254877	-0.977534	0.356477	-0.479422	0.614717	0.64321	-0.763164	-1.03413	0.0288639	-0.202377	0.888534	-0.700695
Q15149	PLEC	-0.301892	-0.135588	-0.370644	0.33619	-0.250086	0.0908742	-0.219381	-0.711836	-0.254881	-0.434109	-0.369132	0.146878	-0.0526614	0.416525	-0.21082	-0.0155591	-0.146491	-0.290084	-0.171159	0.860978	-0.361168	0.595335	-0.0797739	0.0750739	-0.227152	-0.0314831	0.158639	0.440095	-0.180659	0.648823	0.362917	-0.598854	0.0300432	0.170972	0.182518	-0.171642	-0.000591205	0.0468824	-0.0505884	0.840126	-0.141939	0.00307982	0.0926192	0.0068767	0.144341	0.553489	-0.0150515	0.294535
P21333	FLNA	0.491505	-0.634791	-0.390878	-0.374617	0.0626236	-1.1369	0.0362264	-1.65654	-0.0215171	-1.53157	1.02885	-1.10121	0.558337	-0.545885	-0.262088	-1.11946	0.0509148	-1.37011	-0.0692386	-0.117555	-0.461674	-1.22537	0.237158	-1.17659	0.326897	-0.899105	-0.303386	-0.885603	1.11473	-0.604021	0.384755	-0.832457	0.380722	0.967567	0.433702	0.193982	0.244375	-0.319151	0.812577	-0.794924	0.543856	0.317737	-0.482669	-1.77978	0.639249	-0.272766	0.261946	0.181544
P35749	MYH11	0.467257	-1.07444	-0.47478	-0.802232	0.24189	-2.07719	0.492552	-1.98956	-0.0230793	-2.39125	1.36968	-1.69072	0.749298	-0.736972	0.0665344	-2.06432	0.190616	-2.25571	0.14862	-0.167335	-0.701169	-2.02147	0.433374	-1.55603	0.539186	-1.02191	-0.391672	-1.59585	1.29803	-1.01978	0.470225	-0.755751	0.43656	1.17097	0.312222	0.139585	0.16586	-0.912396	0.893096	-1.29722	0.653991	0.302443	-0.947988	-1.91207	0.594461	-0.544706	0.495389	0.0117805
Q9Y490	TLN1	0.196517	-0.19626	-0.336883	-0.262612	-0.0934956	-1.28987	-0.0467834	-1.03847	-0.0498989	-0.570887	0.579618	-0.438722	0.388272	-0.275956	-0.218033	-0.647028	-0.112221	-0.835026	-0.106406	-0.327896	-0.449237	-0.962332	0.0786269	-0.717438	0.174155	-0.375543	0.016345	-0.0153078	0.57607	-0.308001	0.533911	-0.0571082	0.338938	0.978933	0.444814	0.11301	0.194784	0.147272	0.406102	-0.35604	0.375993	0.321535	-0.023566	-0.955713	0.458257	0.126931	0.196453	0.19696
P35579	MYH9	-0.391962	-0.028455	-0.298151	1.21784	-0.291096	0.019741	-0.317066	-0.538898	-0.337991	-0.377246	-0.211591	0.865905	-0.0305572	0.301141	-0.227101	0.279089	-0.489379	-0.290084	-0.356153	0.241152	-0.416587	0.256331	-0.0411123	0.318077	-0.252757	0.248383	-0.102802	0.654628	-0.178884	0.500872	-0.233091	-0.513487	-0.309759	1.06373	-0.096537	-0.0465411	-0.188782	0.754207	-0.375868	0.38129	-0.263774	-0.29733	0.467673	-0.181803	-0.323438	0.220566	-0.280729	0.353047
P15924	DSP	0.748803	-0.293188	0.403611	-0.73076	0.686034	-0.949343	0.708469	-0.278644	-0.22941	-1.92608	-0.914566	0.38465	0.256186	0.461734	0.600129	0.369754	0.724822	-1.60953	0.481406	-0.225684	0.484238	0.266255	0.874997	-0.753848	0.835875	-0.795234	1.43621	-1.1611	0.202492	0.0103782	1.2054	-2.0847	0.530179	-1.64206	1.02279	0.527342	0.419123	-0.839504	0.348884	-0.237348	0.822216	0.543747	-0.579882	-0.73051	0.460635	-0.354576	0.747762	-0.420307
P35555	FBN1	0.273114	0.548944	-0.0431006	-0.236772	-0.105084	-1.80398	-0.152435	-1.34348	0.0604245	0.201896	0.79025	-1.33728	0.325059	-0.420536	-0.0867886	-0.793789	-0.273283	-0.125876	-0.0362613	0.0308136	0.0831812	-1.19441	-0.659403	-1.77708	-0.706734	-1.04666	-0.0228902	-0.819715	0.188804	-0.343891	0.796742	0.479589	0.115506	0.575708	0.265635	-0.276839	0.507409	0.437503	0.556519	-0.744043	0.831261	0.607359	-0.665533	-1.97056	0.526831	0.0101677	-0.000271356	0.127593
Q8IVF2	AHNAK2	0.560803	-0.481712	0.367928	0.920004	0.418767	0.362353	0.438409	-0.568838	-0.174561	-1.33602	-0.108497	0.524507	0.271321	0.166426	0.324116	0.197463	0.48846	-1.69467	0.339112	0.558148	0.290203	0.462449	-0.0136316	-0.0438672	0.274085	-0.450645	0.84565	0.0538165	-0.0402514	0.559361	0.74913	-1.60515	0.246244	-0.306267	0.267027	-0.0946354	0.142013	-1.03365	0.0620536	0.584536	0.354823	0.239593	-0.665533	-0.779783	0.0854474	-0.814007	0.382131	-0.827525
Q14204	DYNC1H1	0.00286818	-0.236539	-0.108614	0.205328	-0.0242844	-0.0841725	-0.0533711	-0.386154	0.0648432	-0.169867	0.103319	-0.0772137	0.0814112	0.0133861	0.0650494	-0.130431	-0.050891	-0.186249	0.0039278	0.135183	-0.0560357	0.323218	0.224232	0.169237	0.0475486	0.0996421	0.124767	0.343323	0.191552	0.415432	0.148297	-0.0686614	0.0756538	0.278696	0.0958843	0.042127	0.0439922	-0.1094	0.0835639	-0.00993701	0.0897796	0.0358166	0.038218	-0.114297	0.251256	-0.00819131	0.132322	-0.019057
P12111	COL6A3	0.522093	-0.193086	0.373937	-0.0677954	0.410653	-1.40051	0.363728	-1.22254	0.27521	0.0220238	0.589168	-0.269434	0.697268	-0.354059	0.287654	-0.737589	-0.0172079	-1.01769	0.151485	-0.368642	0.0397233	-1.15415	0.39159	-1.10723	0.413343	-0.758417	0.282309	-0.00795089	0.622629	-0.827139	0.656793	-0.476467	0.451631	0.308604	0.426246	0.298225	0.388451	0.394501	0.448166	-0.669804	0.571109	0.480601	-1.14277	-2.05244	0.37243	-0.474955	0.186439	0.0376978
P98160	HSPG2	0.393195	-0.0686121	-0.158044	-0.5587	0.0129485	-1.52795	-0.00787691	-1.40967	0.115419	-0.403622	0.69124	-1.05948	0.315798	-0.422539	-0.219842	-0.993929	-0.146491	-0.0523929	-0.155139	-0.370522	-0.363111	-1.29663	0.225674	-1.15512	0.159297	-1.01104	-0.110466	-0.281887	0.316396	-0.779669	0.337946	-0.541385	0.396384	0.62615	0.528438	0.234772	0.301212	0.163126	0.661392	-0.575706	0.743911	0.504188	-0.667587	-1.28938	0.705934	-0.140316	0.268741	0.116826
P04114	APOB	0.232586	-0.386184	1.25265	-0.339359	0.551218	-1.36608	0.51053	-0.997173	0.0559923	-0.309182	-0.30679	-0.617512	0.460883	-0.671218	0.68185	-0.336398	0.329243	-1.42726	0.789835	-0.931237	0.281523	-1.21843	0.59607	-1.13397	0.496083	-0.965742	0.619953	-0.138427	0.62771	-0.881489	0.318222	-1.04707	0.616035	-0.692683	0.501492	0.135422	0.699368	-0.500824	0.957756	-0.577826	0.292003	0.560986	-0.839825	-0.990599	0.827951	-0.297014	0.463757	-0.334691
Q9UPN3	MACF1	-0.196679	0.182985	-0.342784	1.06001	-0.188915	0.162208	-0.249321	-0.206268	-0.371429	-0.226812	-0.182408	0.779844	-0.151952	0.765968	-0.263953	0.625912	-0.365131	-0.349254	-0.292465	0.53323	-0.370909	0.96717	-0.181219	0.523138	-0.313639	-0.0328564	-0.58632	0.742745	-0.308777	0.430382	-0.381864	-0.21023	-0.361502	0.249496	-0.413551	-0.185464	-0.155373	0.259681	-0.369591	0.130426	-0.369652	-0.459509	0.197887	-0.281648	-0.279106	-0.269072	-0.455624	0.226056
O75369	FLNB	-0.142368	0.0188507	-0.0689502	0.623504	-0.0689732	1.09149	-0.00787691	-0.325795	0.0633718	-0.737578	0.0520575	1.61658	-0.150118	0.50135	-0.108409	0.610933	-0.241451	-0.0893871	-0.034632	0.804618	-0.123599	0.918444	0.0199992	0.556046	-0.250771	-0.349641	-0.318839	0.181572	-0.477489	0.305044	-0.202241	-0.774549	-0.325483	-0.296446	-0.445111	-0.384323	-0.217529	0.00204317	-0.446781	-0.00707736	-0.363447	-0.328737	-0.0853669	-0.0134791	-0.371289	-0.634544	-0.199701	0.00011046
Q8WXH0	SYNE2	-0.0679228	0.238111	0.00724941	0.384717	0.130545	0.690634	0.146683	0.405407	0.041119	-0.603128	-0.293078	0.157028	-0.211917	0.298712	0.150151	-0.152627	0.144591	0.385293	0.0476492	-0.200388	0.20359	0.146444	0.00328182	0.351667	0.069966	0.215216	0.155447	-0.0910175	-0.281846	0.427191	-0.0627037	0.811202	0.0890605	-0.385255	-0.132788	-0.256635	-0.16409	-0.423808	0.000383866	0.4051	-0.0427577	0.038896	0.224708	0.460555	-0.0485154	-0.16757	0.164744	0.0867977
Q14315	FLNC	1.15736	-0.707659	-0.184292	-0.702191	0.15712	-1.94425	0.315969	-1.83604	0.165653	-1.26016	1.11806	-1.54373	0.698286	-0.633621	-0.106734	-1.62248	0.236549	-1.52914	0.330288	0.0393334	-0.382686	-1.62771	0.324537	-1.72194	0.351942	-1.35478	-0.243175	-1.12563	1.5431	-0.910797	0.641001	-0.6807	0.525804	0.567127	0.362569	0.172469	0.37768	-0.507083	0.750537	-1.29373	0.411406	0.537229	-0.599352	-1.47804	0.641347	-0.392257	0.331102	0.148888
Q13813	SPTAN1	0.088629	-0.308563	0.261754	-0.573717	0.0904673	-0.703832	0.211313	-0.603281	0.421355	-0.535458	0.149955	-0.654759	0.336879	-0.124858	0.133244	-0.332773	0.229885	0.327091	0.251021	-0.368642	0.293907	-0.523591	0.31644	-0.264148	0.280964	-0.261675	0.497997	-0.308754	-0.211184	-0.175986	0.618136	0.0267118	0.536717	-0.0259269	0.529598	0.117239	0.310051	-0.192702	0.442231	-0.24575	0.60209	0.644222	-0.196618	0.708288	0.332726	0.366644	0.461387	-0.233063
P02751	FN1	-0.430493	0.109049	-0.573082	1.21097	-0.699217	-0.96988	-0.695578	-1.03324	-0.60648	0.31836	-0.379445	-0.262653	-0.419399	-0.131394	-0.505131	0.281456	-0.478424	0.105778	-0.463851	0.58167	-0.923971	-0.549469	-0.467756	-0.0298467	-0.606835	-0.261675	-0.691592	1.94089	0.146943	0.221559	-0.433478	-0.569833	-0.357455	1.24547	-0.415783	-0.206449	-0.230288	1.75726	-0.192954	0.195177	-0.552852	-0.481401	-0.0117782	-1.65862	-0.123139	0.258175	-0.621634	0.919543
P78527	PRKDC	-0.503923	0.0765394	-0.45974	-0.203023	-0.274178	-0.362682	-0.355219	0.487709	-0.371429	0.247809	-0.567072	0.131516	-0.148286	-0.0942129	-0.123568	-0.176793	-0.333203	0.776277	-0.323958	0.250966	-0.338053	0.0506455	0.0430828	0.890561	-0.177267	0.386297	-0.0576556	0.317788	-0.555976	0.667872	-0.226868	0.471635	-0.154241	-0.126738	-0.223696	-0.0930061	-0.12272	-0.0231509	-0.274655	0.527497	-0.441908	-0.330722	0.614333	0.850938	-0.183147	0.281035	-0.211002	0.373543
Q01082	SPTBN1	0.146493	-0.164827	0.357049	-0.241903	0.123469	-0.537495	0.254624	-0.471952	0.639474	-0.27957	0.466711	-0.373346	0.415776	-0.0150349	0.171009	-0.229742	0.0280507	0.337849	0.23355	-0.258377	0.277787	-0.508706	0.102369	-0.481625	0.00994645	-0.297541	0.264643	-0.151337	-0.187784	-0.278181	0.40092	-0.0788469	0.387972	0.0849241	0.437416	-0.0946354	0.096027	-0.184319	0.338697	-0.350592	0.472807	0.41575	-0.148499	1.1016	0.166367	0.294829	0.367011	-0.0983794
Q99715	COL12A1	-0.984336	-0.753682	-0.850055	1.02768	-0.849826	-0.545179	-0.705919	-0.595556	-0.728608	1.15025	-0.870263	0.72119	-0.231179	0.237893	-0.269563	1.05255	-0.775468	0.430222	-0.670977	0.42252	-0.932602	0.0535137	-0.892929	0.370818	-1.02187	0.296199	-1.04475	2.22061	-0.157745	0.811833	-0.301195	-0.497784	-0.419383	1.08718	-0.391424	-0.548779	-0.447199	1.53363	-0.357118	0.722728	-0.398968	-0.299273	0.492716	-1.29249	-0.501829	-0.0299097	-0.654684	0.452735
P24821	TNC	-0.562151	0.219175	-1.05435	0.974849	-0.709288	-0.794793	-1.0272	-0.870582	-1.06269	0.449885	-0.802092	1.31213	-0.807442	0.0912327	-0.858278	0.392926	-0.998308	-0.484861	-1.05761	1.40998	-1.18758	0.462449	-0.708129	-0.414511	-0.698591	0.368722	-0.671613	1.59065	-0.462291	0.919447	-0.71188	-0.803212	-0.834421	1.57838	-0.456552	-0.144388	-0.290098	2.24051	-0.672849	0.340336	-0.583777	-0.945805	0.836364	-1.67069	-1.10192	-0.350666	-1.4115	0.511458
P35580	MYH10	-0.344179	0.192725	-0.489977	0.536276	0.195411	0.905999	-0.232403	-0.29732	-0.654098	0.995356	-0.27179	-0.136417	-0.200482	-0.064205	-0.605613	-0.321953	-0.699726	0.676402	-0.468243	0.0548237	-0.711034	-0.228847	-0.0068424	0.907418	-0.114531	0.494166	-0.412837	0.569655	0.263835	0.67237	-0.168057	0.270848	-0.436356	0.606394	-0.171857	-0.352788	-0.378634	0.828164	-0.446781	0.173915	-0.359325	-0.463861	0.479785	-0.762453	-0.305137	0.0740998	-0.586869	0.390404
P12814	ACTN1	0.183818	-0.384373	-0.432219	0.401268	-0.0592798	-0.167705	-0.221234	-1.13036	-0.181523	-0.86861	0.651274	-0.131776	0.275422	-0.118352	-0.372449	-0.279465	-0.41857	-0.789827	-0.276973	0.323683	-0.521176	-0.519322	0.0233196	-0.214144	-0.130874	-0.159137	-0.446389	-0.0602552	0.800563	0.063404	-0.212451	-0.985555	0.0408154	1.26085	-0.327007	-0.102809	-0.0194502	0.439674	0.0605049	-0.383591	-0.0165559	-0.134108	-0.145634	-1.51748	0.0992532	-0.368344	0.0320412	0.600129
P46940	IQGAP1	0.200725	-0.103945	0.12878	0.0105268	0.184574	0.250295	0.198894	-0.418159	0.295406	-0.165346	0.0319661	0.0023536	0.17071	0.102416	0.315399	0.0772779	0.193359	-0.361385	0.342877	0.175678	0.311067	0.667317	0.203892	-0.217319	0.0920405	-0.177246	0.426977	0.0311411	-0.13175	-0.122017	0.337946	-0.416189	0.228854	0.0375683	0.0170113	0.0332031	-0.0957839	0.0680885	-0.0708135	-0.0301149	0.071575	0.23423	-0.341554	-0.688991	0.057433	0.138104	0.299595	0.0175802
O60437	PPL	0.669043	-1.33981	0.600948	-2.03477	0.551218	-2.01185	0.981689	-1.26173	-0.192028	-1.9727	-0.899647	-1.96563	0.289007	-0.752001	0.24501	-1.05235	1.1643	-2.11998	0.731669	-1.6544	0.758039	-0.840185	0.82355	-1.31255	1.26786	-1.43967	1.79219	-2.20753	0.320168	-1.40324	1.5497	-2.28575	0.770095	-1.6028	1.70621	0.497374	0.808547	-1.38295	0.762017	-0.748812	1.29658	1.07159	-1.10332	-0.356054	0.919851	0.705805	1.31346	-1.26087
P18206	VCL	0.416298	-0.369963	-0.186059	-0.128272	0.0962612	-0.97506	0.0485836	-1.13875	0.0925182	-1.09632	0.690255	-0.799382	0.504623	-0.286858	-0.012788	-0.852268	0.191988	-0.681574	-0.0411601	0.0449855	-0.382686	-0.672036	0.144144	-0.779425	0.246233	-0.678861	-0.141535	-0.609148	0.612411	-0.591023	0.682367	-0.463065	0.343917	0.994217	0.633611	0.122858	0.285932	-0.118954	0.713567	-0.525737	0.432957	0.508638	-0.282136	-1.01348	0.553819	-0.118545	0.333697	0.24719
Q92817	EVPL	0.96626	-1.16172	0.726479	-1.76975	0.636197	-2.36608	1.20512	-1.20186	0.0604245	-1.86616	-0.855793	-1.69527	0.518528	-0.697646	0.603201	-0.690438	1.29645	-2.05661	0.896159	-1.37996	0.958039	-0.600406	0.687855	-1.55603	1.2321	-1.76069	1.76575	-2.48139	0.232156	-1.46909	1.18765	-2.61782	0.89578	-1.58835	1.33297	0.336209	0.632483	-1.46993	0.659347	-0.918439	1.15535	1.05799	-1.41211	-0.664641	0.628711	-0.0472065	1.37899	-1.31087
P02768	ALB	0.304736	-0.182031	1.21298	-0.287154	-0.224583	-1.6974	-0.103761	-1.2285	0.0545118	0.303219	0.178356	-1.04777	0.554968	-0.700073	0.0694999	-0.834218	-0.155187	-1.11703	0.608833	-0.661283	0.388172	-1.07371	0.743271	-1.10135	0.0873386	-0.790581	0.345293	-0.180814	0.659816	-0.881489	0.0880058	-0.306115	0.555082	0.234671	0.279494	0.35543	0.847232	-0.18098	1.38522	-0.942823	0.396858	0.313928	-1.07579	-2.01092	0.953175	-0.354576	0.111304	-0.0354768
O15230	LAMA5	0.655821	-0.0228084	0.0423829	-1.04669	0.0948149	-1.43937	0.0623601	-0.944705	0.223449	-0.36165	1.61277	-0.968387	0.0672901	-0.782535	-0.0671152	-0.841926	-0.201272	1.75877	-0.0742509	-0.399016	-0.229501	-0.832222	0.091338	-1.65585	-0.0320686	-1.32756	-0.175295	-1.259	0.66378	-0.829681	0.129017	-0.615703	0.251553	0.4366	0.773369	0.0242236	0.228477	-0.502908	0.58373	-0.780203	1.03837	0.568464	-1.35473	-1.47804	0.556045	-0.468586	0.139755	-0.454021
P11532	DMD	0.88404	-0.575725	-0.00673482	-0.63315	0.60504	-1.86518	0.760102	-1.53335	0.328858	-1.78996	1.49295	-1.6592	0.736466	-0.55684	0.29654	-1.67659	0.525934	-1.47541	0.428053	-0.178818	-0.300334	-1.71288	0.254215	-1.77708	0.34145	-1.39307	-0.32998	-1.64066	1.02668	-1.2087	0.556936	-1.13847	0.561508	0.883666	0.37036	0.134031	0.185207	-0.750184	0.927488	-1.13547	0.664151	0.616663	-0.783064	-1.55428	0.737664	-0.492079	0.475554	0.144919
O43707	ACTN4	0.210497	-0.186758	-0.0351166	0.499852	0.0537181	-0.703832	0.146683	-0.829228	0.0470867	-0.676271	0.13699	-0.38803	0.267209	0.37101	-0.0606165	-0.410876	0.0265135	-0.723458	0.0825977	-0.0878716	0.0485202	0.0274924	0.451973	-0.438388	0.251846	-0.330938	0.304091	-0.22961	0.293556	0.143352	0.280859	-0.703034	0.232885	0.414048	0.201568	-0.0246342	0.0901743	0.0368785	0.176578	-0.196054	0.185995	0.190591	-0.176008	-0.668671	0.279825	0.139494	0.422912	0.100525
P58107	EPPK1	-0.566912	0.12185	-0.666191	2.04569	-0.215583	-0.245378	-0.716336	-0.120623	-1.19027	-1.42688	-0.206074	1.67911	-0.863447	0.733966	-0.543129	0.553333	-0.802536	-0.966501	-1.20741	1.02009	-1.02802	0.821659	-0.465428	0.870518	-0.834742	-0.811642	-1.24107	0.48563	0.100911	0.751885	-0.981884	-1.0847	-0.894721	-0.531948	-1.14384	-0.66985	-0.434488	-0.624653	-0.910349	0.855919	-0.787456	-0.672157	-0.821418	-0.455242	-0.645366	-0.608634	-0.753118	0.606877
Q14980	NUMA1	-0.178347	-0.00600014	-0.0624443	-0.40691	-0.0148857	0.715767	-0.0850799	0.232833	-0.118379	0.381508	-0.198751	-0.784735	0.0289438	-0.157836	-0.260226	-0.147842	-0.0108803	0.610498	-0.1428	-0.115977	-0.040405	0.467835	0.0674122	-0.336508	0.244826	-0.0466622	0.296867	1.21842	-0.299101	0.906521	0.382043	0.715937	0.0377458	0.113199	0.0801342	-0.11268	-0.000591205	0.0181139	-0.0439093	-0.0447024	0.013953	0.0172009	-0.0143894	-0.15047	0.0384499	0.0740998	0.089976	-0.0264974
Q7Z406	MYH14	0.235324	-0.447269	0.166656	-0.494013	0.28057	-0.977657	0.477778	-0.0675619	0.280286	-1.12822	0.356693	-1.08019	0.107713	-0.62899	-0.0622385	-1.07336	0.670739	-0.974464	0.403024	-0.928465	0.265264	-0.232336	0.111758	-0.3469	0.440634	-0.672425	0.814623	-0.93219	0.375592	1.27814	0.470225	0.54927	0.621171	-0.62721	0.715413	0.127058	0.14625	-1.10465	0.39754	-0.0969527	0.390752	0.612535	-0.545485	-0.609374	0.390008	0.406461	0.617536	-0.521805
Q9C0C2	TNKS1BP1	0.222964	-0.362813	0.0438913	0.664302	0.214183	0.18677	0.215429	-0.632625	-0.0277761	-0.631942	-0.312707	0.629391	0.198329	0.24674	0.0665344	0.325707	0.221848	-0.703467	0.26564	0.093519	0.250091	0.482807	0.0593479	-0.217319	0.223557	-0.38078	0.513038	0.0167858	-0.161247	-0.382561	0.28812	-1.32677	0.00668552	-0.416825	0.357351	0.0136764	0.0828248	-0.36958	-0.0012326	0.139488	0.115182	0.162631	-0.0622179	-0.0656619	-0.0552966	0.304779	0.312807	-0.210854
P49792	RANBP2	-0.00357243	0.170717	0.0438913	0.151557	0.110645	0.912325	0.132242	0.462028	-0.101777	0.197224	-0.189648	0.426161	-0.10678	0.041258	0.0694999	0.198716	0.0448531	0.33248	-0.0378924	0.0506156	0.0264265	0.232484	-0.0940936	0.502063	-0.0526789	0.235892	-0.0521103	0.50015	-0.384516	0.138158	0.0111122	0.608504	-0.129876	-0.235127	-0.0317842	-0.102809	-0.0709805	0.0834439	-0.165508	0.0113735	-0.14017	-0.141061	0.214708	0.241847	-0.164697	-0.0970983	-0.0417071	0.148888
P11047	LAMC1	0.448505	-0.261257	-0.156311	-0.578036	0.091918	-1.12533	0.0835321	-1.03585	0.23787	0.0377911	1.35358	-0.799382	0.0593849	-0.671218	-0.0671152	-0.602702	-0.050891	2.24374	-0.0543055	0.0659858	-0.210136	-0.632315	-0.263794	-1.44395	-0.0930244	-1.04944	-0.382364	-0.827465	0.555951	-0.686867	0.0846739	-0.463065	0.215333	0.935423	0.119192	-0.0481187	-0.139813	0.0539858	0.223007	-0.82231	0.688246	0.294735	-0.896502	-1.72841	0.148773	-0.653684	-0.0895735	-0.0719642
Q03001	DST	0.246222	-0.251319	-0.101928	0.597885	0.126304	0.786348	0.0393256	0.451812	-0.242089	-0.220547	-0.0447401	1.2104	0.0191958	0.987983	0.00590808	0.530628	-0.120712	-0.891706	-0.0136176	0.523141	0.0308724	0.730511	-0.241706	-0.0867651	-0.221307	-0.5357	0.150646	-0.308754	-0.142092	-0.621535	0.476594	0.151451	-0.0873661	0.114671	-0.0524684	-0.202931	-0.388816	-0.0533655	-0.135021	0.554848	0.00438809	-0.0401322	0.0306382	-0.298721	0.0558606	-0.18661	-0.00846385	0.155478
P01024	C3	0.456739	0.259122	0.923695	-0.248773	0.188648	-1.01986	-0.172016	-1.04898	0.467697	0.415096	0.195131	-0.529413	0.550463	-0.442717	0.179269	-0.568197	-0.232221	-0.727938	0.473413	-0.58947	-0.18071	-1.12792	0.808233	-0.863958	0.135201	-0.879205	0.308408	-0.0331191	0.380417	-0.565375	0.0509251	-0.464972	0.250227	-0.0654102	0.213168	0.0627373	0.705123	0.194321	1.04179	-0.493361	0.0897796	-0.0191648	-0.958007	-1.33349	0.844439	-0.291382	0.0304426	-0.138126
Q7Z6Z7	HUWE1	-0.0746881	-0.26292	-0.147677	-0.273079	0.0477504	0.169268	0.0268885	-0.227005	-0.118379	0.431104	-0.175203	-0.117941	-0.10856	-0.0120168	0.0335056	-0.376884	-0.00458027	0.275423	-0.0152233	-0.239359	-0.0481992	0.12206	0.258448	0.307072	0.242008	0.00511142	0.194846	0.0110034	-0.114676	0.521963	0.148297	0.523533	0.207159	0.0329019	0.309523	0.153378	0.224475	-0.0656308	0.153517	0.399723	0.0685184	0.198875	0.108307	0.533402	0.219303	0.0342886	0.0853643	-0.282091
P46939	UTRN	0.801475	0.103896	0.681644	-0.10627	0.796034	-0.848448	0.48234	-0.632625	0.712635	-0.568896	0.834645	-0.604592	0.311811	-0.355971	0.356041	-0.447647	0.237878	-0.412757	0.335337	-0.376176	0.292673	-0.523591	0.294622	-0.873942	0.361061	-0.36859	0.382625	-0.337974	0.302481	-0.405133	0.561737	-0.468793	0.345159	0.204557	0.178085	-0.0355461	0.241737	-0.235363	0.473992	-0.426884	0.507077	0.289573	-0.477255	-1.27703	0.452293	-0.245285	0.346601	-0.133298
P22105	TNXB	0.922767	0.268362	0.496867	-1.16516	0.23008	-2.07163	0.827088	-1.39618	0.502859	-1.11654	1.09812	-1.69527	0.659069	-0.494432	0.845626	-1.61806	-0.206686	-1.80395	0.236251	-0.771211	0.401967	-1.62771	0.473981	-1.98317	0.351942	-1.32084	0.983424	-1.07863	0.72101	-1.10652	1.32671	-0.489996	0.862337	-0.135466	0.417499	-0.341137	0.596808	-0.821192	0.673601	-0.760805	1.16969	0.999923	-1.03811	-1.49226	0.723868	-0.148778	0.541012	-0.633257
P01023	A2M	0.227096	0.242807	1.17632	-0.408832	-0.37078	-1.55484	-0.24366	-1.09725	0.0925182	-0.0763799	-0.0863672	-0.85185	0.344706	-0.821635	-0.0253881	-0.847088	0.0852841	-0.429079	0.536149	-0.858208	-0.355354	-1.23583	1.38451	-0.831979	-0.038906	-1.17725	0.134526	-0.377246	0.546322	-1.1314	-0.123061	-0.22147	0.697067	0.122013	0.00871511	-0.125946	1.48193	0.00351157	1.56091	-0.475464	-0.183239	-0.0401322	-0.898912	-1.45698	0.932759	-0.576316	-0.0433896	-0.32916
Q14789	GOLGB1	-0.0696112	0.23222	0.104412	0.331592	0.0714746	0.329115	0.0865315	0.24794	0.167024	0.272452	-0.120556	0.570801	0.0402338	0.292622	-0.271438	0.319962	-0.0870424	-0.301726	0.168559	0.258283	0.412227	0.32084	-0.0136316	0.251902	-0.107326	0.123263	-0.181336	0.550847	-0.126606	-0.0595137	-0.14832	0.313749	0.0145135	0.0834205	-0.380486	-0.222391	-0.0841559	0.0708926	-0.170955	-0.0243209	-0.0745033	0.0947103	0.235737	0.2621	-0.00848428	0.26838	0.187874	0.0334105
Q9NZM1	MYOF	0.020433	0.0553424	-0.00986092	0.658806	0.0552062	-0.342457	-0.0484275	-0.662578	0.0545118	-0.733111	0.0350753	0.224947	0.0498411	-0.0517545	0.281273	0.0553145	-0.51154	-1.00405	-0.393253	0.0729185	-0.0249419	0.449442	-0.342808	-0.401815	-0.262727	-0.139772	0.0493919	0.328289	0.272946	0.615571	0.141899	-0.598854	0.185132	0.745039	-0.0249549	0.114421	0.190687	0.00644387	0.152064	-0.0476377	-0.113891	-0.00641163	0.427833	-0.678795	0.26357	0.272188	-0.0484487	0.082654
Q00610	CLTC	-0.151279	-0.171059	-0.10694	0.0262628	-0.0180118	-0.0647139	-0.0533711	-0.0293339	0.116838	-0.129686	0.104799	-0.00187511	-0.0526614	0.209729	-0.00652903	-0.330964	-0.0655709	-0.320211	0.0491864	-0.0786236	0.00398907	-0.0799839	0.405653	0.439949	0.145793	0.292914	0.282309	0.308389	0.100911	0.352911	-0.0775578	0.0226344	0.0606099	0.294377	0.333635	0.134031	0.117766	0.300869	-0.0207728	0.0922678	-0.0198052	-0.00799962	-0.131392	-0.234591	-0.016733	-0.0190096	0.133812	0.0687551
P13646	KRT13	1.19652	-1.13102	1.10513	-1.80983	1.11493	-2.09965	1.22974	-0.984506	0.282817	-1.77153	-0.539057	-1.91159	0.692164	-0.579002	0.934512	-0.563941	1.11017	-1.95333	1.02205	-1.72479	0.923388	-0.530017	1.18326	-1.57219	1.37656	-1.66815	1.62515	-2.34909	0.246762	-2.13768	1.42812	-2.47263	0.550782	-1.42965	0.934452	0.382618	0.386064	-1.38295	0.341251	-1.06538	0.978567	0.791161	-1.90375	-1.79292	0.470111	-0.513774	1.19503	-1.14621
P19013	KRT4	1.58354	-1.47978	1.5855	-2.1394	1.0485	-2.63457	1.5696	-1.55192	0.501773	-2.20655	-0.346701	-2.28481	0.852629	-1.20703	0.44093	-1.68581	1.43326	-2.35617	1.36711	-2.12071	1.39106	-1.43048	1.07783	-1.91975	1.74177	-1.80694	1.98117	-2.4021	-0.344158	-2.18247	1.44836	-2.59259	0.948217	-1.85618	1.0698	-0.187201	-0.447199	-1.88769	0.661392	-1.66529	1.17182	1.35898	-2.61512	-2.30498	0.259477	-0.949359	1.69122	-1.54299
Q8NF91	SYNE1	0.442595	0.234579	0.183175	0.0875448	0.2008	-0.879682	0.0699572	-0.0424018	0.373474	0.133838	0.748241	-0.434905	0.272689	-0.217424	0.166861	-0.111674	-0.050891	-0.273615	0.0915771	0.097604	0.105834	-0.442554	-0.103116	-0.737805	-0.179154	-0.106134	0.0198595	0.0871751	0.327682	-0.422297	0.179867	-0.144571	0.0979295	0.616825	-0.0699347	-0.0784251	0.00408528	0.339751	0.232666	-0.242383	-0.208969	0.0872928	-0.0991595	-1.25262	0.0240469	-0.214761	0.123352	0.327594
O15061	SYNM	0.344581	-1.5552	-1.08699	-1.82003	-0.419552	-2.6264	0.0531904	-2.45089	-0.651679	-2.43411	0.973202	-2.42163	0.189664	-0.95729	-0.459534	-2.49548	0.183737	-1.69029	-0.165799	-0.111255	-1.09749	-2.30028	0.481243	-1.94584	0.607552	-1.55333	-0.789691	-2.20753	1.68587	-1.61056	0.756478	-0.363656	0.460827	0.955289	0.537693	0.0959706	0.382477	-1.32651	0.905227	-1.49938	0.52056	0.379771	-0.980807	-1.49583	0.909441	-0.348715	0.402048	0.050484
P02533	KRT14	-0.163847	0.167016	-0.425942	0.846165	-0.152389	-0.972468	-0.451995	-1.21364	-0.751733	-1.25055	-1.29698	1.01077	-0.70156	1.89859	-0.198282	1.87153	-0.256344	-1.27854	-0.294413	1.61292	-0.412557	2.13667	0.224232	0.347376	-0.179154	-0.122124	-0.47826	-0.000631264	-0.0386403	0.980216	-0.491973	-1.91347	-1.36963	-1.55518	-0.551501	0.663689	0.013393	-0.216437	-1.35092	0.583588	-1.2657	-1.26849	-0.108893	-1.40564	-0.409878	-0.922995	-0.591784	0.753967
Q13835	PKP1	0.718796	-0.378952	0.418804	-0.604228	0.667668	-1.18411	0.773192	-0.0823314	-0.0869965	-1.47454	-0.75837	0.37381	0.271321	0.474702	0.684754	0.270774	0.685425	-1.45299	0.59627	0.280015	0.548697	0.504979	0.734181	-0.728718	0.650685	-0.672425	1.22941	-1.13522	0.299937	0.166497	1.00407	-2.03853	0.33769	-1.50455	0.907931	0.339833	0.205651	-0.906869	0.204895	-0.204219	0.664151	0.374905	-0.595437	-0.395583	0.223511	-0.51159	0.636575	-0.490599
P49327	FASN	0.283732	-0.586097	0.104412	-0.339359	0.553325	-0.362682	0.594046	0.401552	0.165653	-0.428682	-0.344679	-0.00753275	0.0641332	-0.121602	0.352393	-0.0375183	0.406917	0.20313	0.135655	-0.268856	0.280279	0.625524	0.622583	0.455979	0.224985	-0.11338	0.736677	-0.0633021	-0.0178588	0.455656	0.402259	-0.381556	0.276507	-0.669682	0.489618	0.145118	0.14766	-0.201134	0.0511771	-0.138594	0.20282	-0.0548288	-0.386512	0.2621	0.0792688	0.219251	0.473202	0.00449778
Q5T4S7	UBR4	0.0871143	0.129476	0.0722535	0.410018	0.123469	0.190245	0.184968	0.135233	0.0154771	-0.0318144	-0.0863672	0.270072	-0.050949	0.110748	0.121862	0.0455993	0.0838067	-0.0245676	0.100501	-0.00816106	0.0572639	0.50393	0.0216603	-0.0594487	-0.0320686	-0.209495	0.0596724	0.111697	-0.178884	0.0273347	0.045794	0.070818	0.031587	-0.0471795	0.151202	0.0450894	0.0635391	-0.0306454	0.0307575	0.101571	0.0202945	-0.0207669	-0.205542	0.512198	0.117458	0.518647	0.126348	0.151528
Q9HBL0	TNS1	0.698108	-0.393452	0.061869	-0.38215	0.464282	-1.53941	0.418313	-1.35321	0.508277	-1.39478	1.14421	-1.27796	0.686017	-0.446786	0.223871	-1.25011	0.465952	-1.36662	0.401821	-0.207091	-0.158605	-1.3793	0.147191	-1.33651	0.425812	-0.683168	0.0562537	-0.832655	0.690252	-0.479034	0.725792	-0.584271	0.407128	1.08041	1.10603	0.0242236	0.305007	-0.311827	0.803347	-0.834932	0.575422	0.480601	-0.67997	-1.60358	0.493532	-0.205904	0.363206	0.0950495
Q05707	COL14A1	1.07494	0.318154	0.142924	-0.931673	0.694653	-1.86038	0.55235	-1.18148	0.728505	1.10107	0.828386	-1.5072	0.932701	-0.131394	-0.0557617	-0.976856	-0.794363	-1.27198	-0.034632	-0.931237	0.389326	-1.57361	0.414531	-1.92493	0.178583	-0.772114	0.941418	-0.101941	0.299937	-1.27298	0.752284	-0.0413722	0.368558	0.0219545	0.363871	-0.0215317	-0.0162899	-0.182649	0.725345	-0.71809	0.918723	0.802982	-1.17163	-1.98055	0.521144	-0.406391	0.154507	-0.418349
Q9Y4G6	TLN2	0.504045	-0.19626	0.700893	0.632878	0.450778	-0.772073	0.368665	-0.171398	0.534002	0.222738	0.76238	-0.690716	0.0938483	-0.265136	0.108948	-0.378752	0.13178	0.841988	0.2376	-0.268856	0.298831	-0.613995	-0.288281	-0.607156	-0.280849	-0.129451	0.126399	0.566701	0.333914	-0.114248	0.495536	0.0602487	0.213973	0.776086	0.251642	-0.30863	0.213749	0.210941	0.451715	-0.217379	0.791958	0.445062	0.22692	-0.995652	0.0683922	-0.0647133	0.0853643	0.05331
O15020	SPTBN2	0.605924	-0.665256	0.492455	-1.11096	0.804906	-0.512801	0.912387	-0.13735	-0.126752	-1.22524	-0.672175	-0.908942	0.247862	-0.207033	0.622512	-0.441778	0.875023	-1.15575	0.656004	-0.781177	0.736425	-0.126295	0.508746	-0.162753	0.660215	-0.698343	1.22104	-1.50605	0.361019	0.392712	0.813947	-0.410665	0.672539	-0.951602	0.707234	0.252822	0.506311	-0.887687	0.388927	-0.579949	0.660095	0.527396	-0.510045	0.562057	0.35719	-0.000513297	0.807784	-0.573182
P02538	KRT6A	0.422317	0.0147385	-0.156311	0.780201	0.653984	-1.00389	0.0362264	-0.411362	-0.731159	-1.30918	-1.26987	0.23696	-0.312957	1.10102	1.24238	1.435	0.462546	-1.6686	-0.269289	0.690251	-0.402531	2.0264	0.667839	0.0342837	0.214961	-0.642765	0.180786	-0.837863	0.446326	0.172861	0.712901	-2.76983	-0.303906	-1.85042	0.389657	0.781167	0.819201	-0.86072	-0.652385	-0.309497	0.581867	-0.389533	-0.846789	-1.08708	0.459447	-0.408421	-0.512745	0.155478
Q04695	KRT17	-1.07299	-0.25628	-0.927747	2.29427	-0.80324	0.405845	-1.07332	-0.831495	-1.06591	-0.991249	-1.05297	1.75123	-0.979175	1.17108	-1.05738	1.92361	-0.952113	-0.548819	-0.95543	0.973432	-0.964695	2.54832	-0.280073	0.609874	-0.537414	-0.132392	-1.22434	0.467799	-0.499482	2.15272	-1.24143	-1.67849	-1.93034	-0.449101	-1.92462	-0.195919	-1.44295	-0.558158	-2.10169	0.399723	-2.01818	-1.90381	0.502795	-0.975545	-1.4903	-1.35262	-1.61662	0.984649
P04259	KRT6B	0.846037	-0.393452	0.597871	0.212848	0.728623	-1.16919	0.314691	-0.875251	-0.0707498	-0.67199	-0.929642	1.12636	-0.767523	1.09193	0.334015	0.977158	0.583522	-0.93508	0.424503	0.531218	0.325616	2.48307	0.808233	-0.518346	0.630358	-0.559255	0.900061	-1.02716	0.0397011	-0.0358382	0.884624	-1.55961	-0.499614	-1.7345	0.665624	1.25282	0.164468	-0.86072	-0.788112	-0.840012	0.775182	-0.268494	-1.50086	-2.02635	0.569332	-0.464355	-0.144489	-0.0309801
P48668	KRT6C	0.315125	-0.460566	-0.0129938	0.0119644	0.55543	-1.61422	0.102917	-1.10272	-0.60648	-1.51999	-1.31666	-0.00895063	-0.725944	1.68923	0.961103	1.30025	0.479499	-1.73018	0.0705375	0.304961	-0.156919	1.86638	1.03076	-0.364387	0.653869	-0.760691	0.640646	-0.980332	0.506048	0.143352	0.831943	-2.28575	-0.157755	-1.61251	0.808204	1.14374	0.806764	-0.836874	-0.424922	-0.406016	0.811286	-0.0964559	-1.85613	-2.51385	0.231891	-0.564947	-0.444466	0.040549
P98088	MUC5AC	-0.389851	-1.27126	0.692263	-1.28715	-1.04646	-1.62233	-0.700739	-1.88228	4.05876	-0.787645	3.32386	-1.27113	-2.85147	-3.01957	-0.425736	-1.33458	0.371027	-1.04818	-0.626123	-0.906481	-0.650459	-0.837526	-3.45615	-3.9564	-3.15667	-3.65964	-3.66314	-3.64522	-2.86872	-3.46909	-3.44306	-3.39786	-3.66731	-4.20726	-3.48439	-3.69434	-3.56694	-4.07956	-3.63221	-3.73929	-3.21268	-4.07966	-3.11169	-3.42255	-3.09842	-3.85773	-3.53861	-3.75404
Q63HN8	RNF213	-0.49482	0.357653	-0.380726	0.232714	-0.417486	-0.228268	-0.485011	0.0380168	-0.120049	0.465514	-0.336619	-0.122538	-0.274483	0.0339754	0.0915486	0.322263	-0.458913	-0.410955	-0.346015	-0.0527381	-0.338053	-0.0847063	-0.484164	0.193343	-0.403436	1.05767	-0.541602	0.264106	-0.533112	0.25073	-0.732303	0.372598	-0.237323	0.398412	-0.316545	0.136811	-0.0226175	1.01739	-0.332491	0.475285	-0.424578	-0.397837	0.498222	0.164679	-0.141061	0.529294	-0.383529	0.260702
Q92616	GCN1	-0.156652	0.116743	-0.0271766	0.0929889	0.176393	0.288623	0.0393256	0.0892422	0.0809302	0.0312423	-0.196926	0.17961	0.0450455	0.0585879	-0.234397	0.147732	-0.0557677	-0.0552051	0.0461103	0.133858	0.16231	-0.179183	-0.010233	0.54859	-0.151103	0.239309	0.101736	0.564729	-0.140363	0.458784	-0.166071	0.0496015	0.127105	-0.050477	0.0610042	-0.16478	-0.0841559	0.191747	0.0275902	0.242804	-0.057708	0.171076	0.0706115	0.346384	0.0495537	0.501446	0.0542369	0.373543
Q02952	AKAP12	0.36847	-0.0759022	0.344864	0.0305248	0.362184	-0.680373	0.462852	-1.01252	0.349529	-0.719794	0.485017	-1.07424	0.787126	-0.183073	-0.0365041	-0.847088	0.361304	-0.830201	0.446835	-0.198717	0.269032	-1.1775	0.232863	0.164367	0.166745	-0.132392	0.123134	0.0664166	0.388822	-0.519505	0.74913	-0.114325	0.341429	0.616825	0.732643	0.114421	0.390834	-0.0610191	0.70962	-0.540134	0.503686	0.658307	-0.243331	-1.65062	0.368635	0.275987	0.300922	-0.0369789
Q9P2E9	RRBP1	-0.481274	0.695724	-0.23095	0.712846	-0.498128	-0.325817	-0.419719	0.0904399	0.129549	0.0700964	-0.0316692	0.500791	-0.262543	0.114895	-0.64639	0.0854288	-0.450326	0.0558262	-0.327943	-0.188733	-0.0203351	0.127514	-0.594347	-0.116089	-0.617031	0.653777	-0.40104	1.4255	-0.638981	0.461906	-0.0906818	0.752505	-0.423608	0.662856	-0.0646725	-0.0449652	-0.25615	0.680849	-0.512114	0.632086	-0.441908	-0.0482785	0.664989	0.075942	-0.0333733	0.877293	-0.383529	0.213477
P13647	KRT5	0.311238	-0.415478	0.0256867	0.205328	0.619195	-1.03872	0.385811	-1.10272	-0.524538	-1.87598	-1.13097	-0.0303878	-0.00712545	1.2226	0.669199	0.980076	0.375864	-1.58494	0.0306306	0.571916	0.00850456	1.07131	0.857431	-0.324478	0.641092	-0.678861	0.752607	-1.01236	0.172205	-0.221998	0.747024	-2.31297	0.17818	-1.37488	0.844084	0.883188	0.574973	-0.954542	0.0835639	-0.107634	0.613669	0.18226	0.134474	-0.806174	0.592293	0.348722	0.153038	0.0840365
P14923	JUP	0.629008	-0.647769	0.480253	-0.777185	0.740696	-1.10248	0.859888	-0.289509	0.00937693	-1.5277	-0.729062	0.134088	0.429335	0.328782	0.782871	0.0174757	0.672706	-1.40556	0.633637	-0.119134	0.600463	0.350296	0.939686	-0.345162	0.750221	-0.655402	1.33898	-1.03911	0.262529	0.171591	0.836903	-2.11432	0.449322	-1.43395	0.789924	0.266848	0.323833	-0.943183	0.236786	-0.264409	0.508205	0.362669	-0.870248	-0.842131	0.287885	-0.437153	0.731128	-0.375913
P35221	CTNNA1	0.204921	-0.33281	0.330105	-0.153835	0.328122	0.0570154	0.494812	-0.185825	0.296659	-1.01274	-0.0463823	0.077761	0.224016	0.0237175	0.512409	-0.143072	0.410457	-0.523284	0.498386	-0.557	0.479909	0.0463325	0.331251	-0.12054	0.322902	-0.459851	0.876993	-0.215983	-0.168276	-0.331227	0.439253	-0.839862	0.438889	-0.659575	0.529598	0.0182061	0.219122	-0.457756	0.141847	0.00996255	0.244042	0.243603	-0.443434	0.476151	0.414755	0.484038	0.57211	-0.239966
O95425	SVIL	0.395645	-0.37535	-0.205639	-0.00392923	0.266507	0.0506571	0.379711	-0.666619	-0.0626945	-0.410737	0.628811	-0.5032	0.523134	-0.0815019	0.168245	-0.217992	0.260286	-0.254097	0.218599	-0.0482179	-0.217148	-0.371587	0.103938	-0.765418	0.216397	-0.597355	-0.24107	-0.33982	0.893785	0.126402	0.28812	-0.328509	0.369779	1.01329	0.142128	0.101673	0.213749	-0.352574	0.55542	-0.533946	0.0942951	0.228847	0.255381	-0.66263	0.336616	-0.32359	0.179243	0.103254
P42704	LRPPRC	-0.255034	-0.0157812	-0.132266	-0.843235	-0.0496511	0.266846	-0.0500735	0.716709	-0.0324882	-0.0749662	-0.169823	-0.217695	0.0845306	0.434336	0.0827695	-0.256963	0.000126733	0.321682	-0.0378924	0.206266	0.0323513	0.0762562	0.39672	1.10842	0.159297	0.314674	0.309845	0.377431	-0.426035	0.540784	-0.0190374	0.176134	-0.12299	-0.780307	0.0285463	-0.0560325	-0.0147123	-0.240569	-0.0556182	0.267812	-0.113891	-0.274215	-0.117289	1.33687	0.0885268	0.604726	0.033638	0.0561305
Q86UP2	KTN1	-0.191155	0.130744	-0.218239	0.599798	-0.0560631	0.756967	-0.172016	0.187659	-0.265936	-0.247366	-0.352784	-0.0232066	-0.0121146	0.121782	-0.249099	0.390735	-0.234062	-0.385957	-0.218465	0.329483	-0.105596	0.213375	-0.128684	0.22526	-0.0596149	0.547519	-0.12786	0.288211	-0.20575	0.434625	-0.0831678	-0.0286237	-0.0266639	0.156744	-0.158716	-0.217057	-0.197704	0.185292	-0.115632	0.746646	-0.108692	-0.0964559	0.202392	-0.186129	-0.116032	-0.153878	0.00136158	0.165961
P46821	MAP1B	0.669043	-0.557242	-0.161516	-0.166789	0.360981	-0.479291	0.490289	0.708932	0.119672	-0.446852	0.401953	-0.619676	0.278149	-0.329429	0.0074552	-0.875812	0.205637	-0.771211	0.192405	-0.00523767	-0.25453	-0.888911	0.751303	-0.26908	0.59987	0.102147	-0.279431	-0.0167837	0.84138	0.138158	0.275024	1.5269	0.201683	0.786288	0.145159	0.172469	0.156088	-0.259816	0.325862	-0.751203	0.388303	0.125454	0.916691	-0.855849	0.293233	-0.45593	0.0915099	-0.00576013
P02675	FGB	-0.00195958	1.52119	0.70757	0.159362	-0.231824	-0.783388	-0.443318	-0.105459	-0.0546839	1.89144	0.192349	0.18334	0.172177	0.466069	0.130407	-0.445688	-0.32533	-0.707885	0.215864	-0.400936	-0.426711	-0.861638	0.237158	-1.08387	-0.286941	-1.09462	-0.881775	-1.04813	-0.0515794	-0.905423	-0.817014	-0.913472	-0.488507	-0.876523	-0.62189	-0.517847	0.458273	-0.363889	0.606197	0.17013	-0.650204	-0.654639	-1.21602	-1.47099	0.0159826	-1.21476	-0.392078	-0.536602
P12270	TPR	-0.234056	0.0606709	-0.212825	-0.0617337	-0.111747	0.757748	-0.0716438	0.497674	-0.264087	0.403987	-0.438597	0.345241	-0.135527	0.055714	-0.054147	0.160648	-0.165692	0.518926	-0.282763	0.0590196	-0.126897	0.100034	-0.02559	0.525988	0.00330572	0.467217	0.0181033	0.149034	-0.468785	0.404657	0.275024	0.942172	0.0530287	0.071335	-0.0822881	0.0583455	0.094566	0.152576	-0.0125989	0.28191	0.0123632	-0.0239765	0.555686	0.634165	0.0400414	0.379647	-0.192216	0.100525
P55268	LAMB2	0.537702	-0.320636	-0.0836968	-1.44783	0.08465	-2.0661	0.00327596	-1.65654	0.589236	-1.23468	1.72195	-1.79938	0.369214	-0.821635	0.165476	-1.43205	-0.0379664	-0.830201	0.188226	-0.640722	-0.0814024	-1.64156	0.159315	-1.85899	0.302762	-1.27461	0.0850577	-1.6869	1.34753	-1.27992	0.346318	-0.533359	0.576392	0.866284	0.918598	0.104516	0.265303	-0.547367	0.725345	-0.964849	1.216	0.686071	-1.50453	-1.97554	0.488878	-0.502886	0.37585	-0.262631
P0C0L4	C4A	0.536592	0.544197	0.668993	-0.365255	0.33181	-0.794793	-0.258806	-0.981986	0.438482	0.374281	0.349218	-0.244167	0.672606	0.534757	0.0105445	-0.568197	-0.217574	-0.771211	0.865076	-0.135023	-0.063915	-0.939341	0.166841	-1.19524	0.242008	-0.58119	-0.264391	-0.512287	0.210642	-0.511319	0.213814	-0.244216	0.381933	0.430699	0.369065	0.00152736	0.544265	0.172295	1.24021	-0.171834	-0.588594	0.029638	-1.65531	-1.49226	0.684725	-0.243472	0.00787488	-0.00282185
P34932	HSPA4	0.0456061	-0.0817608	-0.11365	-0.0677954	0.0861065	0.439329	0.255957	0.0964138	-0.105082	-0.0497534	-0.340644	-0.323098	-0.206188	0.249258	0.188846	-0.212986	0.378277	0.204306	0.151485	-0.170607	0.0688402	0.223598	0.189185	0.425775	0.172676	-0.0494393	0.393503	0.000828215	0.0548716	-0.0866215	0.606567	0.439372	0.0935018	-0.165542	0.411218	0.332577	0.401507	0.0736912	0.00843914	0.502631	0.166115	0.122554	-0.0649221	0.823944	0.534755	0.504687	0.130831	-0.36833
Q9UMS6	SYNPO2	1.05803	-0.499246	-0.137385	-1.04669	0.256193	-2.22364	0.237186	-1.77369	0.0574712	-2.03181	0.97644	-1.94377	0.51622	-0.678378	-0.334716	-1.93229	0.393861	-1.67291	0.251021	-0.0832402	-0.426711	-1.99752	0.157805	-1.83441	0.413343	-1.02464	-0.19553	-1.61808	1.00028	-0.873598	0.61583	-0.669662	0.533452	1.15245	0.618424	0.189972	0.520525	-0.887687	0.721429	-1.1107	0.52056	0.686071	-0.774186	-1.87901	0.738645	-0.258045	0.389632	0.108699
P0C0L5	C4B	1.00848	1.34515	0.371537	-0.562974	0.13618	-0.520354	-0.574562	-0.833765	0.289125	0.983193	0.447004	-0.027511	0.606873	-0.29234	-0.121876	-0.447647	0.0110504	-0.0879465	0.463071	-0.246246	-0.0203351	-0.700747	0.442083	-0.735528	0.491345	-0.150167	0.123134	-0.109795	0.835243	-0.122017	0.120908	-0.319855	0.422508	0.612662	-0.149402	-0.376374	0.546403	0.333927	1.05818	-0.271255	-0.691062	0.529587	-0.750049	-1.65462	0.267651	-0.542475	0.138272	0.288551
P08603	CFH	0.45204	0.263749	0.788075	0.0614008	0.137586	-0.988093	-0.0616482	-0.939806	0.511518	0.399926	0.35296	-0.250862	0.303804	-0.392791	0.304113	-0.295252	0.00325622	-0.460424	0.488222	-0.22059	-0.046637	-0.782783	0.31644	-0.922334	-0.0876975	-0.605506	0.163413	0.129152	0.191552	-0.373259	0.23951	-0.358329	0.00668552	0.0125045	0.100576	-0.00458577	0.527038	0.384392	0.708632	-0.579949	0.0234548	-0.0175645	-0.745703	-1.409	0.442699	-0.317854	0.00949862	-0.0131321
Q15746	MYLK	0.856744	-0.654302	-0.332963	-0.51043	0.351323	-1.90913	0.462852	-1.82696	0.195512	-1.85641	1.23961	-1.65033	0.711462	-0.692805	-0.13206	-1.67659	0.236549	-1.43823	0.11672	-0.128646	-0.615298	-1.78278	0.181775	-1.62601	0.263008	-1.09749	-0.277273	-1.31964	0.999495	-1.222	0.47405	-0.971932	0.384352	1.29503	0.204477	0.15749	0.185207	-0.59324	0.829954	-1.05648	0.860714	0.397873	-1.03016	-2.20796	0.396235	-0.522545	0.450669	0.134281
Q07954	LRP1	0.281085	0.149619	0.0041535	0.610276	0.0977061	-0.539412	0.0744964	-0.609102	0.112576	0.364937	0.21583	-0.147306	0.239491	0.128635	-0.0703755	-0.107023	-0.0525147	-0.250869	0.0855971	0.111138	0.0130059	-0.228847	-0.267846	-0.247828	-0.405643	-0.0151042	-0.0913825	0.781472	-0.37229	0.0315429	0.328118	-0.0427956	-0.0740232	0.813752	-0.0629228	-0.0355461	0.0241767	0.420016	0.0987343	-0.298967	0.141601	-0.0548288	0.189969	-1.32392	0.0384499	0.341491	-0.121205	0.284949
Q08188	TGM3	0.696122	-1.83793	0.756226	-2.2801	0.788001	-2.70168	1.12642	-1.73075	-0.290183	-1.95179	-0.890769	-2.31255	0.249253	-0.925707	0.0754126	-1.56182	1.51007	-2.14972	0.664053	-2.1657	0.815859	-1.42648	1.33058	-1.58444	1.3643	-1.4654	1.57348	-1.92109	0.41962	-1.73848	1.3636	-1.92918	0.710623	-1.27893	1.47765	0.698914	0.580202	-1.2371	0.436272	-0.992863	1.37785	0.802077	-1.70085	-0.434508	0.220707	-1.53137	1.40019	-1.34768
P50851	LRBA	0.354688	-0.320636	0.418804	-0.226564	0.344037	1.33226	0.383374	-0.0345469	0.440751	-0.304204	0.174131	0.0989775	0.212656	0.205846	0.24501	-0.347327	0.332978	-0.337225	0.423319	-0.387551	0.52683	0.0720192	0.305572	0.592757	0.276841	-0.307479	0.455806	-0.382944	-0.20575	-0.155112	0.148297	-0.488055	0.185132	-0.766684	0.306819	-0.00458577	0.239095	-0.526025	0.147694	-0.291989	0.276193	0.296022	-0.141347	0.379936	-0.0333733	-0.468586	0.467307	-0.442032
Q6P2Q9	PRPF8	-0.280226	0.0593406	-0.127165	0.163249	-0.0133252	0.488141	-0.0616482	0.271364	-0.135174	0.0636929	-0.125755	0.157028	0.00115165	0.0996286	0.0350235	-0.034571	-0.21212	0.483515	-0.187359	-0.0377255	-0.199681	-0.0396912	0.0528638	0.6976	-0.136363	0.394494	-0.0429153	0.248218	-0.673568	0.480495	-0.144405	0.750863	0.00511481	-0.0275506	-0.0266592	-0.0122638	-0.036957	0.110951	-0.142137	0.330196	-0.201571	-0.181703	0.108307	0.25786	-0.0266941	0.333008	-0.0791819	0.158106
Q15075	EEA1	0.40175	0.0284005	0.181806	0.00764713	0.304542	-0.337445	0.432527	-0.387821	0.029109	-0.370294	-0.00747582	0.105544	0.247862	0.00744907	0.356041	0.335992	0.329243	-0.490559	0.303488	0.51807	0.0931358	0.084693	-0.0221632	-0.116089	0.138235	-0.370325	0.40026	-0.0271576	-0.133468	-0.391923	0.283767	-0.48032	0.157118	0.0360145	0.294587	0.0136764	0.12064	0.019566	0.0866108	-0.385446	0.166115	0.239593	-0.468278	-0.297161	0.1099	0.347519	0.279548	-0.0688881
P55072	VCP	-0.317855	-0.257937	-0.281055	-0.131443	-0.268582	-0.592164	-0.260711	-0.127569	-0.249385	-0.504679	-0.336619	0.687446	-0.0768509	-0.238435	-0.201853	0.0103583	-0.082059	-0.285124	-0.235208	0.754617	-0.10397	-0.262338	0.180289	-0.0954999	0.0619997	0.183635	0.197952	0.0994884	-0.209371	0.106594	-0.0118865	0.410538	0.114049	0.108771	0.0610042	0.0376719	0.0974865	-0.0412036	-0.0174977	-0.135468	0.121095	0.0373571	0.351806	-0.014761	-0.0134278	0.013205	0.130831	-0.112562
P07814	EPRS	0.00447385	-0.0298701	0.0363339	-0.0969418	0.170912	0.344791	0.169493	0.185419	0.0185176	-0.0318144	-0.113653	0.159555	-0.0803398	0.18627	0.133244	0.0442061	0.11741	-0.181632	0.0659888	0.0520196	0.103022	0.12206	0.153266	0.265609	0.0967271	0.177711	0.23924	0.327126	-0.31072	0.195542	0.11602	0.260498	0.0515077	-0.261634	0.00371443	-0.026188	-0.0498239	-0.207915	-0.211545	-0.189555	-0.0932067	-0.10833	-0.192177	-0.224174	-0.096667	0.200721	0.151568	-0.23651
P63267	ACTG2	0.903964	-0.460566	0.200861	-0.22826	0.582514	-1.02522	0.741194	-0.898825	0.0939601	-0.980621	1.37521	-0.741667	0.987885	0.00298021	0.0680179	-0.798781	0.120296	-1.56877	0.126946	-0.175528	-0.170466	-0.913906	0.450741	-0.959059	0.385525	-0.525998	-0.0744205	-0.582676	1.2697	-0.507244	0.241007	-0.985555	0.563644	1.02352	0.231821	0.128456	0.321337	-0.382947	0.838112	-0.998532	0.429388	0.371245	-0.3764	-1.20503	0.520004	-0.597008	0.59392	0.350751
A8K2U0	A2ML1	1.23464	-1.18676	1.34425	-2.12038	0.875675	-2.39356	1.24056	-1.02284	0.252147	-1.92608	-0.726427	-1.96563	0.839764	-0.764645	0.55535	-0.821462	1.13606	-2.11998	1.21107	-1.51898	0.999459	-0.856245	0.9095	-1.91458	1.25325	-1.86446	2.07073	-2.4333	0.158225	-1.10344	1.52963	-2.60936	1.12421	-1.74515	1.07299	0.0816153	0.582288	-1.63833	0.664454	-1.1107	1.42879	1.35219	-1.90859	-1.19337	0.549356	-0.200616	1.46376	-1.02501
P02671	FGA	0.0871143	1.3609	0.371537	-0.0466898	-0.287319	-1.23913	-0.670042	-0.537047	-0.211488	1.41258	-0.0579305	-0.0492279	0.173642	0.373321	-0.228921	-0.528265	-0.3175	-0.987835	0.259013	-0.537863	-0.467933	-1.07684	0.221344	-1.20466	-0.234982	-1.12066	-0.613287	-0.856241	0.139847	-0.752884	-0.347702	-0.6807	-0.568109	-0.976476	0.300036	-0.531022	0.781563	-0.179313	0.95359	0.372533	-0.562297	-0.336696	-0.549267	-0.749591	0.414755	-0.795288	-0.552921	-0.336539
Q99996	AKAP9	-0.0214338	0.201193	0.0957125	0.22033	-0.0102092	0.518867	-0.0158964	0.388952	0.294152	-0.195752	0.0973815	0.26656	0.253417	0.23154	0.202418	0.0867828	0.0218919	0.833651	0.161469	0.201213	0.198329	0.53402	0.16984	0.401148	0.240597	0.520621	-0.0576556	-0.0108892	-0.0712082	0.325753	-0.0534969	0.349996	-0.0773473	-0.0687498	-0.299962	-0.204689	-0.174621	-0.179313	-0.298307	0.0309832	-0.192376	-0.0830041	0.0889744	0.783958	-0.168368	0.340282	-0.0134018	0.0247973
P02545	LMNA	0.395645	0.360896	0.234273	0.307207	0.284382	-0.43579	0.28497	-0.182928	0.281552	-0.112181	0.350466	0.104233	0.399587	0.179686	0.19429	0.212426	0.0778819	-0.0384132	0.0659888	0.260714	0.0917179	0.250093	0.0834067	-0.594719	0.107604	0.0117875	0.312713	-0.185786	-0.17711	0.117192	0.489249	-0.363656	0.207159	0.355453	0.161716	-0.171642	-0.0498239	-0.0487928	0.167973	-0.189555	0.45302	0.219378	-0.238743	-0.257169	0.057433	0.167027	0.182126	-0.197355
P17661	DES	0.531033	-1.50317	-0.538812	-1.45178	0.0700032	-2.46464	0.445435	-2.19601	-0.288304	-2.41968	1.11659	-2.15356	0.725517	-1.06577	-0.0900937	-2.16385	0.315461	-2.48676	0.17983	0.0853141	-0.560764	-2.12143	0.534572	-1.74466	0.598769	-1.17421	-0.503264	-2.00063	1.52306	-1.51336	0.69444	-1.0528	0.302316	0.718162	0.367768	0.260489	0.299945	-1.37912	0.784707	-1.62966	0.200029	0.425195	-1.51929	-2.24358	0.848078	-0.453832	0.486089	0.152846
P02787	TF	0.262417	-0.00600014	0.939178	-0.266092	0.00372995	-1.04143	-0.102053	-0.898825	0.0867358	0.227329	0.0319661	-0.887919	0.258949	-0.81373	-0.0112207	-0.798781	-0.0460307	-0.647222	1.00947	-0.0786236	-0.0435177	-1.16078	0.613799	-0.793569	0.0555948	-0.651178	0.419014	-0.0988117	0.385226	-0.827139	-0.290339	-0.652175	0.140044	-0.0923458	0.819631	0.236069	0.842888	-0.146373	1.28666	-0.678878	0.201425	0.292156	-0.789758	-1.51385	0.920715	0.0177489	-0.148105	-0.282091
P0DMV9	HSPA1B	-0.0746881	-0.943324	0.00724941	-0.527037	-0.0227137	-1.20222	0.301844	0.398654	-0.0772265	-0.62779	0.181165	-0.254221	0.17071	-0.166199	0.516761	-0.291729	0.437315	0.044049	0.147185	-0.803858	0.117029	0.738553	0.649692	-0.550012	0.377844	-0.814001	0.762081	-0.493671	0.437093	0.0959168	0.970169	0.0307776	0.227507	-0.45346	0.955323	0.499535	0.547472	-0.659087	0.159317	-0.191177	0.436518	0.0768439	-0.389899	-0.126716	0.511999	0.167027	0.585236	-0.551552
Q709C8	VPS13C	0.115624	0.332543	0.149945	0.270441	0.0522285	0.313267	-0.112334	0.02805	0.721991	0.0430088	0.669396	-0.0742421	0.110776	0.0178229	0.168245	0.0414156	-0.0987378	-0.0580229	0.147185	0.0150619	0.136413	-0.1775	-0.162236	-0.260869	-0.284907	0.0756282	-0.262256	0.10357	0.151184	-0.202099	0.140295	0.592089	-0.0673977	0.489782	-0.402445	-0.0465411	-0.0242038	0.0440312	-0.0372609	-0.0788243	-0.0477239	0.00622981	0.093832	-0.686946	0.0527106	0.346316	-0.124763	0.0881763
P32926	DSG3	0.723678	-0.518983	0.569876	-0.827722	0.719267	-1.5783	1.01356	-0.622777	-0.0121792	-1.48577	-0.870263	0.101608	0.594891	0.155729	0.964293	0.113599	0.63285	-1.69029	0.727834	0.141792	0.581394	0.46029	0.708628	-0.54203	0.61737	-0.904123	1.25349	-1.59585	0.248082	-0.215335	1.21	-2.5434	0.654618	-1.5412	0.82342	0.519908	0.619335	-1.08579	0.418246	0.0309832	0.726563	0.486252	-0.641114	-0.781964	0.41107	-0.437153	0.782365	-0.474228
P05023	ATP1A1	0.00607774	0.384459	0.148543	-0.426249	0.0641026	-0.0799807	-0.00947723	0.206562	0.328858	-0.401848	0.0505219	-0.151997	-0.0560923	0.0657477	0.206465	-0.0779074	-0.029947	0.14918	0.268283	-0.402858	0.37541	0.312483	0.206815	0.15335	0.0410791	0.0819865	0.53531	0.223429	-0.247943	0.414358	0.23951	-0.184864	0.256842	-0.26546	0.310873	-0.0418187	-0.0115623	-0.465861	0.131558	0.167601	0.0669877	0.152716	-0.309133	0.202677	0.108384	0.609751	0.214867	-0.178998
P10809	HSPD1	-0.224621	0.138323	-0.214628	-0.1394	-0.164462	-0.193134	-0.0867683	1.39381	-0.0594849	0.236467	0.0163185	0.0724078	-0.124679	0.244218	0.0959182	-0.309431	-0.082059	1.15162	-0.149838	0.0715347	-0.156919	0.626488	0.163835	0.354877	0.0826213	0.178897	-0.122039	-0.179161	-0.330295	0.596761	-0.0906818	0.117444	-0.296139	-0.55518	-0.231537	0.0317104	-0.0099899	0.0986376	-0.367504	-0.191177	-0.261849	-0.453005	0.0582384	0.952162	-0.0689553	-0.136945	-0.188488	-0.20916
P11142	HSPA8	-0.0230686	-0.234906	-0.156311	0.0502495	0.0144792	0.108123	0.0111898	-0.00354774	-0.0984791	0.0675384	-0.200578	-0.0550747	0.0546209	0.245479	0.206465	0.174723	0.0734222	-0.260574	0.0583756	0.133858	0.0945523	0.174381	0.332589	0.31698	0.223557	0.0807171	0.219508	0.232154	-0.114676	0.172861	0.41823	0.218339	0.00668552	-0.050477	0.0626081	0.121456	-0.0242038	-0.0983323	-0.110389	0.0141913	-0.0543723	-0.217999	-0.152808	0.168073	0.0946659	0.160193	0.0961021	0.082654
P02549	SPTA1	0.0533835	1.46754	0.837614	0.114562	-0.185396	-0.785662	0.56208	-0.308327	1.62359	-0.375505	0.694194	-0.172506	-0.0526614	-0.286858	1.37774	0.0103583	0.239206	-0.531093	-0.0460756	-0.749034	-0.523347	-0.464953	-0.239715	-1.02985	0.260226	-1.12066	0.258706	-0.618082	-0.490644	-0.48303	-0.307748	-0.229553	-0.00909905	0.451829	0.12841	-0.339205	-0.29392	-0.937536	-0.101693	-0.432628	0.334609	-0.0531884	0.408468	0.339378	0.938744	0.0086467	-0.0501391	0.159418
P12109	COL6A1	0.383356	-0.210631	0.342415	-0.380263	0.215514	-1.66774	0.281048	-1.43702	0.21287	-0.480146	0.727249	-0.650326	0.612286	-0.440686	0.192931	-1.01121	-0.0987378	-1.35965	0.0368424	-0.492125	-0.0830027	-1.49607	0.545006	-1.28232	0.425812	-0.884155	0.219508	-0.518546	0.588633	-1.073	0.552119	-0.511514	0.434227	0.12494	0.850598	0.138199	0.387258	0.172295	0.497076	-0.746426	0.582939	0.414565	-1.19218	-1.96065	0.37243	-0.394267	0.279548	-0.0384824
Q05682	CALD1	0.534371	-0.551133	-0.453342	0.142397	0.195411	-1.35253	-0.00308655	-1.6646	-0.35363	-1.55503	0.947855	-1.00753	0.495277	-0.321935	-0.819359	-1.21632	0.126049	-1.59718	-0.235208	0.221321	-0.779445	-1.68871	0.0641919	-1.15512	0.289177	-0.924372	-0.458564	-0.37157	1.06764	-0.491056	0.22445	-0.772186	0.232885	1.29178	0.230394	0.0361838	0.200228	-0.302725	0.744762	-0.82231	0.363578	0.27136	-0.31395	-1.80174	0.486546	-0.269072	0.185003	0.389286
P19012	KRT15	0.738226	-1.02563	0.425762	-1.9043	0.889087	-1.31921	0.763854	-1.19309	-0.11671	-1.79927	-0.941816	-2.10424	0.588313	-0.821635	0.855967	-0.996794	0.677611	-0.782818	0.631586	-1.6682	0.466843	-0.653208	0.958888	-1.37853	1.07155	-1.31749	1.59602	-2.00063	0.173595	-1.57174	1.29966	-2.2328	0.570032	-1.04389	0.985229	0.289508	0.407403	-1.36389	0.569644	-0.79246	0.505947	0.625908	0.270477	-1.23161	0.190931	0.470843	0.649129	-0.464089
Q9Y4K1	CRYBG1	0.569507	-0.669662	0.370335	0.160659	0.583545	-0.614221	0.889385	-0.424989	-0.215055	-1.29924	-0.813232	0.562233	0.212656	-0.252614	0.479344	0.0132095	0.923733	-1.04259	0.668061	-0.903756	0.478824	-0.0894443	0.684713	-0.41269	0.795126	-1.04389	1.20492	-0.806891	0.289714	-0.782129	0.992565	-0.126347	-0.119559	-1.43826	0.742682	0.327719	0.615265	-1.01272	0.383982	-0.479422	0.742952	-0.106628	-0.684122	0.901418	0.242989	-0.687804	1.20214	-0.864385
O75643	SNRNP200	-0.278273	-0.0171839	-0.125469	0.0177008	-0.000901494	0.403851	-0.036958	0.308893	-0.0919064	0.234188	-0.137959	0.0467051	-0.0526614	0.247999	0.152949	0.136008	-0.10715	0.774694	-0.089393	0.0435746	-0.0734273	0.127514	0.269675	0.664355	0.101399	0.480755	0.0320932	0.149034	-0.225775	0.433566	0.0492168	0.961471	0.0238514	-0.0226849	-0.109121	-0.00152597	-0.0194502	0.065279	-0.0776186	0.237991	-0.161544	-0.118586	0.309628	0.956747	-0.128492	0.212661	-0.074014	0.148888
P05787	KRT8	-0.458975	0.19636	0.499068	-0.747691	-0.432007	-0.185609	-0.293479	1.21921	2.29258	-0.913386	1.87901	-1.14731	-0.745198	0.0178229	-0.643959	-1.63136	-0.284688	-0.278536	0.221329	-0.645266	0.594469	-0.22363	0.0960759	0.647004	-0.0894709	0.541072	-0.668782	-0.656677	-0.900551	-1.37326	-0.47959	0.736828	-0.419383	0.37525	-0.493785	-1.24754	-1.37661	-0.971752	-1.29831	-0.669804	-1.0644	-0.259009	-0.30593	1.89187	-0.117806	2.13671	0.144196	0.477143
P08670	VIM	0.0734105	0.202399	-0.151125	0.289534	-0.145536	-1.19313	-0.0884586	-1.00739	-0.0137313	0.282413	0.395919	-0.593913	0.423188	-0.0135251	-0.184086	-0.544944	-0.137847	-0.647222	-0.0265133	0.162739	-0.225961	-0.717763	0.192139	-0.688516	0.109151	-0.0397428	0.0268628	0.401941	0.158225	-0.115799	0.471501	-0.155309	0.0636313	0.624083	-0.00633923	0.139585	0.094566	0.311577	0.272009	-0.259296	0.405362	0.147019	0.00894312	-1.17319	0.455874	0.229734	0.0304426	0.0362701
O95359	TACC2	0.636276	-0.665256	0.517642	0.15286	0.647093	-0.47012	0.653909	-0.371238	0.121087	-1.09345	-0.155574	0.289811	0.319775	0.230266	0.481572	-0.108572	0.507319	-0.924756	0.612997	-0.387551	0.426919	0.188801	0.541536	-0.236512	0.478235	-0.859577	0.648613	-0.796714	-0.0274131	-0.491056	0.661273	-1.25243	0.525804	-0.534254	0.495568	0.18192	0.386064	-0.934721	0.259914	-0.220688	0.451847	0.631018	-0.627059	0.276843	0.189497	-0.0889337	0.741913	-0.291024
P08779	KRT16	-0.89781	0.713594	-1.00673	0.493692	0.15712	-0.921574	-1.11062	-1.19018	-1.16246	-1.16084	-1.13796	0.90558	-1.09791	2.23758	-0.175283	1.544	-0.331231	-1.15877	-0.912906	1.07084	-1.0373	2.21722	0.673133	-0.0118214	-0.211618	-0.0232704	-0.833412	-0.449153	0.298663	1.12509	-0.36127	-1.67849	-1.04933	-1.68754	0.094317	1.15681	0.200228	-0.649824	-1.15828	-0.00279848	-0.7492	-1.17991	-0.960523	-1.35931	-0.220768	-1.42889	-1.25516	0.983909
Q9BX66	SORBS1	0.903964	-0.481712	0.12878	-0.639907	0.687954	-1.85083	0.270536	-1.58979	0.345902	-1.90081	1.12245	-1.71828	0.841609	-0.361723	0.186116	-1.60052	0.54646	-1.59718	0.457293	-0.0956239	-0.213637	-1.67441	0.279428	-1.884	0.457737	-1.19559	-0.0502666	-1.41372	0.896314	-0.884129	0.923375	-0.624202	0.455086	1.07815	0.28225	0.0844978	0.370455	-0.755142	0.819004	-1.26612	0.333337	0.493005	-0.812301	-2.10062	0.599866	-0.382245	0.502325	0.19184
P04275	VWF	0.349643	0.0896311	0.657216	-0.287154	0.359777	-1.17514	0.556682	-1.17283	0.400529	0.091658	0.264329	-0.585427	0.423188	-0.39083	0.517847	-0.557581	-0.00300956	-0.937672	0.95146	-0.40864	0.237323	-0.808592	0.284971	-1.31595	0.0778886	-1.17725	0.291061	-1.10665	0.417274	-1.06699	0.578416	-0.926552	-0.0314917	-0.300366	0.624952	0.366129	0.400325	-0.445683	0.814416	-0.406016	0.705074	0.678192	-0.988488	-1.19919	0.499328	-0.529157	0.361936	-0.387363
P68133	ACTA1	0.373449	-0.680734	-0.374668	-0.762362	0.202144	-1.87968	0.156707	-1.67677	0.257304	-0.853988	1.10035	-1.20139	0.804256	-0.434612	0.0410789	-0.965584	0.0387658	-1.09951	0.12549	-0.469789	-0.404531	-1.00347	0.703463	-0.854043	0.413343	-0.342812	-1.24107	-2.09102	-0.200337	-1.88413	-0.930415	-2.6349	-0.193379	0.559576	0.258656	-0.159655	-0.136378	-0.553832	0.135977	-0.817292	-0.0411061	-0.0127741	-0.823706	-1.41576	0.366099	-0.542475	0.409446	0.054721
Q9UBG3	CRNN	0.369716	-2.34333	0.322668	-2.63765	0.337936	-3.17514	0.850214	-2.20774	-0.671142	-2.58692	-1.11021	-2.80923	-0.211917	-1.46318	-0.688353	-2.08247	0.784246	-2.81821	0.308631	-2.59605	0.0788939	-1.93934	1.08022	-2.00495	1.67805	-1.971	1.54693	-2.30514	-0.0662759	-2.07602	1.09878	-2.65217	0.534541	-1.45564	1.71184	0.593589	0.582288	-1.44168	0.570733	-1.27297	1.19583	0.865892	-1.88929	-2.10608	0.443901	-1.93758	1.06677	-1.63099
P08727	KRT19	-0.479029	0.536569	0.378726	-1.04969	-0.00709998	-0.115291	0.0699572	-0.295755	0.652255	-1.63611	0.340447	-1.54784	-0.187255	-0.224394	-0.171778	-0.803791	0.182357	-2.17397	0.285341	-1.39518	0.378901	-0.0412203	-0.388405	-0.175045	-0.0561427	-0.906639	-0.177306	0.267747	-1.20214	-2.39192	-0.780099	-1.576	0.116961	-1.21834	-0.221743	-0.828887	-0.27114	-0.408105	-0.172776	-0.758398	-0.793005	-0.205191	0.442188	1.51175	0.0761696	1.60322	0.249633	0.283746
P22314	UBA1	-0.0263437	-0.0584676	-0.091955	-0.153835	0.0114161	-0.121021	0.00961052	-0.328994	-0.186766	0.125254	-0.195103	-0.204639	0.0704401	0.365219	-0.140602	-0.209658	-0.144758	0.509441	-0.125355	-0.311553	-0.138498	-0.235834	0.283588	0.0127706	0.30816	0.049911	0.179215	0.146399	-0.124896	-0.145579	-0.024424	0.165079	0.242249	0.34921	0.310873	0.104516	0.0754377	-0.0733499	0.133033	0.135611	0.135772	0.14987	-0.158573	0.694236	0.326218	0.38669	0.197877	0.0161325
P33176	KIF5B	0.0502775	-0.207425	-0.064068	0.226535	0.0977061	0.0468286	0.148119	-0.0293339	0.130954	0.183114	-0.0463823	0.215265	0.00115165	-0.144554	0.0709803	0.0975693	0.061462	0.0558262	0.12549	0.19868	0.0411932	0.358437	0.0690196	0.136042	-0.0168019	0.0512078	0.0800163	0.478314	-0.150767	0.457742	0.135473	0.402193	-0.0526007	0.273431	0.16769	0.0685722	0.0500349	0.180107	0.00199852	0.0489567	0.015541	-0.0548288	0.0344331	-0.100622	-0.0827446	0.145043	0.0304426	0.223549
Q16787	LAMA3	-0.650357	-0.746684	-0.605818	-0.00392923	-0.425766	-1.05508	-0.788687	-0.572625	-0.393486	-0.951792	-0.84718	0.700518	-0.633347	0.622827	-0.442536	0.720535	-0.500417	0.156491	-0.216616	1.13452	-0.18071	1.19531	-0.602001	-0.0608736	-0.56923	0.169375	-0.216052	0.133151	-0.602821	0.364077	-0.0869199	-0.744126	-0.215184	-0.27122	-0.243378	-0.286117	-0.167592	2.07264	0.0558485	0.271349	-0.0677617	0.0109419	-0.743535	-1.08708	-0.307159	-0.891412	-0.494219	-0.267912
P68371	TUBB4B	0.125987	-0.353923	-0.0543528	0.332742	0.130545	0.372585	0.169493	0.157119	0.244377	-0.261769	0.179761	0.502783	0.192558	0.282825	0.238437	0.143835	0.197464	-0.589008	0.32649	0.646308	0.356643	0.72782	0.232863	0.337676	0.147299	-0.0287403	0.136146	0.0871751	0.345064	0.358505	0.0746319	0.370461	-0.0218522	0.231959	-0.127292	-0.00765207	-0.134664	-0.196069	-0.0708135	-0.316561	0.0202945	-0.123742	-0.173087	-0.749591	-0.151922	-0.18661	-0.0150515	0.0575387
Q13751	LAMB3	-0.555038	-0.439726	-0.721493	0.533275	-0.487256	0.0378558	-0.802493	-0.127569	-0.957387	-1.10495	-0.50931	1.85698	-1.21192	0.927172	-0.844258	0.957309	-0.863937	0.248308	-0.773227	1.75806	-0.751181	1.7093	-1.05155	-0.0911259	-0.991711	0.197756	-0.786618	0.681269	-1.30296	0.121146	-0.768001	-1.52737	-0.966871	-0.0259269	-0.883894	-0.762636	-0.849525	2.31039	-0.998001	0.756776	-0.846811	-0.654639	-1.15425	-1.45003	-0.85418	-0.45593	-0.85285	0.0204714
P16144	ITGB4	-0.472313	-0.16794	-0.384778	0.879625	-0.362809	0.312204	-0.467309	0.340445	-0.345789	-0.94145	-0.404499	1.26245	-0.344073	1.11696	-0.390673	1.15679	-0.429078	1.11706	-0.2789	1.26919	-0.272677	1.14241	-0.64089	-0.146022	-0.650674	-0.421572	-0.366219	0.0453549	-0.666086	0.0357388	-0.126918	-0.786423	-0.449218	-0.473238	-0.160586	-0.553252	-0.597312	-0.231904	-0.348862	0.493573	-0.324755	-0.242091	-0.235693	-0.0263489	-0.348206	-0.41453	-0.298701	-0.316336
P14625	HSP90B1	-0.741614	0.545148	-0.264159	0.0929889	-0.544707	-0.248511	-0.527944	0.492247	0.236565	0.526388	-0.0562751	0.15323	-0.37802	-0.0256486	-0.374462	0.300254	-0.412302	0.745903	-0.269289	0.032237	-0.052896	0.175698	-0.051554	0.518375	-0.366414	0.671594	-0.177306	1.06572	-0.262912	0.0905486	-0.273139	0.505142	-0.390152	-0.024305	-0.640037	-0.234913	-0.492591	0.489777	-0.590244	0.395407	-0.59585	-0.45517	-0.0881149	-0.273953	-0.501829	0.102897	-0.385662	0.0964203
P13667	PDIA4	-0.578885	0.478033	-0.0335251	0.367974	-0.467891	0.63562	-0.534842	0.48589	0.535064	0.559534	0.149955	0.635756	-0.388795	0.216179	-0.505131	0.014633	-0.424866	0.43524	-0.16937	-0.0110904	0.0717199	0.383727	-0.21799	0.254195	-0.315713	0.687526	-0.347986	0.91828	-0.727054	0.191786	-0.42633	0.667144	-0.591683	0.0652541	-0.71775	-0.287979	-0.546279	0.325733	-0.662581	0.318845	-0.625243	-0.364906	0.222491	-0.599723	-0.364957	0.569052	-0.46236	0.367879
O60716	CTNND1	0.300821	-0.312002	0.363103	-0.158679	0.353744	-0.118153	0.484616	-0.531509	0.0545118	-0.964825	-0.0398246	0.00656995	0.236689	0.207142	0.113265	-0.194776	0.489576	-0.21741	0.240294	-0.385649	0.21275	-0.35628	0.275256	-0.260869	0.34408	-0.456162	1.07917	-0.0227025	-0.0467136	-0.205396	0.291014	-1.66089	0.451631	-0.451279	0.584217	0.16568	0.338719	-0.379115	0.297215	0.0489567	0.348536	0.387039	-0.315559	0.510417	0.297232	0.49168	0.574306	-0.149454
Q13439	GOLGA4	0.296895	0.062	0.37753	0.1239	0.490917	0.224542	0.493682	0.00790733	0.253438	-0.430488	0.0642838	0.34302	0.136553	-0.0332779	0.29654	0.196209	0.284926	-0.467899	0.297033	-0.0287924	0.434769	0.261301	0.103938	0.10588	0.0555948	-0.516361	0.379892	0.0678098	0.121231	-0.391923	0.332338	-0.172346	0.176785	-0.376952	0.16769	0.0151879	0.160284	-0.032149	0.124163	0.0909339	0.265555	0.169672	-0.0662761	0.256798	0.0869879	-0.0205618	0.416807	-0.169082
P16615	ATP2A2	0.0315003	-0.102456	-0.11365	-0.0526885	0.0175358	-0.0841725	0.0654037	-0.0986178	-0.0530872	-0.933742	-0.29113	-0.00470116	0.15744	0.177044	0.0915486	-0.0360439	0.0311203	-0.396617	0.0399383	0.0279624	-0.115388	-0.17079	0.345911	0.383446	0.351942	0.110879	0.315575	0.0495919	-0.00679147	0.0918925	0.28522	-0.0427956	0.232885	-0.16733	0.185465	0.0121634	0.16168	0.00644387	0.225773	-0.0286642	0.0250324	0.162631	0.25971	0.431672	0.251256	0.396028	0.228874	0.119526
Q93052	LPP	1.13261	-0.489479	0.238231	-0.17331	0.787106	-1.22672	0.777838	-1.08368	0.489774	-1.20345	1.23489	-0.849307	0.958433	-0.238435	0.39911	-1.05533	0.644922	-1.14972	0.671059	0.0590196	0.06451	-0.988644	0.166841	-1.28232	0.312196	-0.842618	-0.0156767	-1.1481	0.491627	-0.832228	0.604242	-0.890223	0.140044	1.0329	0.105252	0.160225	0.129227	-0.810832	0.746689	-1.16704	0.342223	0.361439	-1.01439	-1.84669	0.186626	-0.451736	0.242746	-0.0566488
P07942	LAMB1	-0.352376	-0.191501	-0.838893	0.119906	-0.495947	-0.477452	-0.588846	-0.984506	-0.326372	0.352383	-0.258405	-0.0624167	-0.262543	-0.702504	-0.429918	-0.457481	-0.2396	2.91169	-0.420653	0.23622	-0.534251	-0.467007	-0.892929	-1.08097	-0.819945	-0.823477	-0.811386	-0.22961	-0.386564	-0.1127	-0.489488	-0.762772	-0.556465	0.887117	-0.963271	-0.400353	-0.835532	0.291283	-0.526008	-0.834932	-0.801368	-0.76577	-0.315559	-1.34957	-0.181291	-0.439227	-0.76695	0.369014
Q08211	DHX9	-0.617879	-0.264585	-0.552422	-0.483846	-0.434093	0.220016	-0.441156	0.319147	-0.328302	0.101694	-0.617445	-0.167747	-0.0543758	0.216179	-0.113444	-0.0316297	-0.221222	0.747518	-0.296364	0.0506156	-0.270852	-0.0260019	0.0738313	0.428824	0.00496877	0.264125	0.0681839	0.324797	-0.251671	0.418648	-0.103926	0.756603	-0.00909905	0.0909228	-0.00298022	0.0612748	-0.0579244	0.195606	-0.207808	0.450535	-0.279266	-0.111741	0.235737	0.545628	-0.0400835	0.411074	-0.122983	0.226056
Q14203	DCTN1	0.131876	-0.0759022	-0.00673482	0.230245	0.198108	0.0958234	0.274487	-0.235985	0.0736402	-0.0749662	0.240283	-0.00753275	0.110776	-0.00599925	0.0501146	0.177268	0.165694	-0.403768	0.155772	0.13783	-0.105596	-0.091027	0.428373	0.214699	0.438174	0.207094	0.283771	-0.0466234	0.0758457	-0.32225	0.222935	-0.0499342	0.148606	0.22652	0.117649	0.0758329	0.0813504	-0.118954	0.128605	-0.337961	0.257525	0.075345	-0.611161	-0.619089	0.0652695	-0.0808149	0.206397	-0.0430026
Q15063	POSTN	-1.38564	-0.652121	-1.10694	1.42088	-1.48726	-0.667736	-1.59124	-0.784628	-0.0659112	-0.171376	0.442327	1.07442	-0.810336	-0.215687	-1.96953	-0.168693	-1.85825	0.302038	-1.88328	0.324845	-1.77426	-0.598154	-1.57665	-0.686315	-1.46196	1.23018	-1.29245	1.94127	-0.750598	1.46502	-1.2925	-0.590503	-1.04607	2.65047	-1.35886	-0.282398	-1.00685	2.09726	-1.02406	-0.0359322	-0.809781	-1.11345	0.66662	-1.72421	-1.44507	1.50091	-1.45115	0.299305
P14618	PKM	-0.253115	-0.628346	-0.470467	0.832398	-0.211999	0.687359	-0.182809	-0.601346	-0.455414	-0.551097	-0.262217	0.321746	0.0466458	0.140891	-0.000297072	0.06771	-0.331231	-0.668596	-0.211085	0.0659858	-0.287361	-0.0124412	0.0414462	0.11348	0.0778886	-0.0522218	0.190174	0.186711	0.317654	0.221559	0.0128662	-0.321582	-0.0624485	0.306028	0.442352	0.0627373	0.122074	0.286466	-0.0174977	0.376918	0.171823	-0.0433852	0.00120747	-0.806174	0.0400414	0.167027	-0.0791819	0.00011046
Q12888	TP53BP1	-0.0934579	0.068627	-0.0303474	0.709306	0.00372995	0.914427	-0.0402257	0.489526	-0.0578828	0.809615	-0.134461	0.254793	-0.00878659	0.0441608	-0.159573	0.0525454	-0.261968	0.996634	-0.149838	-0.0140257	-0.0497631	0.1451	-0.21799	0.636492	-0.229105	0.208257	-0.359354	0.217165	-0.171803	0.174131	-0.332032	1.71594	-0.396366	0.272111	-0.422498	-0.0768141	-0.210289	0.355936	-0.322352	0.166335	-0.306784	-0.162123	1.07798	0.0962704	-0.19433	0.45641	-0.372913	0.252118
P02679	FGG	-0.299909	1.23929	0.483591	-0.144196	-0.498128	-1.11386	-0.753398	-0.277099	-0.145346	1.5366	-0.0762666	-0.124073	0.109245	0.236625	0.0561071	-0.653796	-0.476243	-0.929909	0.158624	-0.684478	-0.592324	-1.07371	0.224232	-1.08677	-0.351441	-1.10325	-0.67445	-0.812007	0.0862195	-0.774762	-0.652292	-0.725718	-0.321536	-0.799599	-0.335431	-0.380343	0.646509	0.0122907	0.805198	0.473239	-0.545809	-0.53534	-0.918343	-1.07099	0.241606	-1.09874	-0.368688	-0.366441
P04075	ALDOA	-0.0511471	-0.460566	-0.298151	-0.322955	0.0432583	0.310076	0.176548	-0.509566	-0.245732	-0.657105	-0.07459	0.32962	0.0224525	0.00148751	-0.121876	-0.124152	-0.172738	-0.977129	0.0243919	0.0811941	-0.182424	0.123425	0.0166712	0.148426	0.0426992	-0.286032	0.377155	0.00519781	0.321423	0.231349	0.64666	-0.127857	0.115506	0.0924186	0.260054	0.072933	0.130653	0.0122907	0.0881318	0.0869245	0.195833	0.1413	0.179725	0.412726	0.277129	0.336649	0.210638	-0.159235
Q12802	AKAP13	0.090142	-0.0994809	0.0393616	0.692369	0.183214	0.627952	0.216799	0.175295	-0.0594849	-0.142955	-0.115376	0.330742	-0.0926182	-0.0689018	0.0456038	0.142533	0.180975	-0.231655	0.0644693	0.367196	0.0788939	-0.00645489	-0.0708958	-0.242967	-0.0930244	-0.0931821	0.063083	0.0844245	-0.18957	-0.126699	0.00407461	0.234881	-0.0379539	0.140929	0.052958	0.0287203	0.123508	0.145943	-0.138574	0.211228	-0.0198052	0.0991425	0.556566	0.590997	0.105347	0.556615	0.0884404	0.00157438
Q13576	IQGAP2	-0.119453	0.208413	0.903067	-0.487904	-0.188915	-0.0468772	-0.22309	-0.845169	1.70416	0.609626	1.6039	-0.779886	0.079849	-0.308912	0.0501146	-0.343675	-0.0541403	0.541439	-0.0281334	-0.279413	0.321992	-0.462903	-0.446931	-0.427318	-0.392448	0.237032	-0.465918	0.0538165	-0.0597256	-0.437727	-0.318736	-0.360103	-0.131603	0.395991	-0.751173	-0.234913	-0.280588	-0.0702573	-0.318317	-0.501388	-0.237056	-0.45517	-0.500862	-1.46748	-0.224584	-0.116884	-0.372913	-0.0551262
P06733	ENO1	-0.0296263	-0.0628065	-0.173735	0.677951	-0.0258568	0.128794	0.0300079	-0.348338	-0.242089	-0.269833	-0.222689	0.229764	-0.0698981	0.576459	0.138901	0.351846	0.00793777	0.177006	0.035292	0.351317	0.088878	0.258818	0.134965	0.163147	0.184465	-0.135339	0.210309	0.283422	-0.0761574	0.469164	0.0746319	-0.442252	0.0392814	0.0834205	-0.411323	-0.243924	-0.0530586	0.241129	-0.108646	-0.118394	-0.0345184	-0.203371	-0.576019	-0.0406396	-0.132072	-0.0221156	0.0415955	0.140939
Q9Y520	PRRC2C	-0.0780827	0.160827	-0.186059	0.283595	-0.0560631	0.454821	-0.0435008	0.715157	-0.326372	0.228475	-0.495785	0.670716	-0.187255	0.131368	-0.0190743	0.506549	0.0234341	0.606055	-0.196438	0.547237	-0.170466	0.446172	-0.19273	0.334428	-0.165995	-0.0246359	-0.197569	-0.051153	-0.150767	0.115871	0.143501	0.816707	-0.0940841	-0.346233	0.0367295	-0.0528618	0.0798745	0.159179	-0.124413	0.240399	-0.0593788	-0.163892	-0.0394345	-0.000723119	-0.232248	-0.136945	-0.131905	0.21474
Q16363	LAMA4	0.221584	-0.29659	-0.340814	-0.288923	0.034232	-0.995969	-0.0749911	-1.34672	0.200875	0.029929	1.10109	-0.779886	0.451249	-0.469377	-0.106734	-0.62027	-0.144758	1.42317	-0.203743	0.000591411	-0.418606	-0.872486	0.00328182	-1.23651	0.123001	-0.722516	-0.336706	-0.245095	0.897156	-0.576006	0.40092	-0.229553	0.302316	1.12201	0.052958	-0.0355461	-0.215716	0.226114	0.36654	-0.701815	0.368557	0.189206	-0.696649	-1.58823	0.100779	-0.422716	0.0384178	0.397093
Q8N3D4	EHBP1L1	0.11116	-0.331065	-0.156311	-0.0526885	0.133365	-0.199183	0.130789	-0.386154	0.00325082	-0.194216	0.185369	0.34302	0.135049	-0.229643	0.141722	0.167063	0.187868	-0.490559	0.118185	0.435489	0.0630637	0.184883	0.0770302	-0.152083	0.144284	-0.169673	0.0596724	-0.0587342	0.509356	0.0510202	0.298223	-0.223083	0.180965	0.236025	0.41499	0.259214	0.337484	0.333927	0.289303	0.059907	0.249451	0.205742	-0.106106	-0.306549	0.278478	0.153326	0.0573801	-0.0101788
Q92598	HSPH1	-0.235951	-0.415478	-0.601096	0.263216	-0.438275	-0.0292584	-0.398596	-0.193093	-0.349704	0.221588	-0.46471	-0.0801914	-0.290558	0.40189	0.559574	0.54646	-0.0557677	0.0242042	-0.220315	0.558148	-0.465844	1.66919	-0.273946	0.336594	-0.280849	-0.398374	-0.0374263	0.371802	-0.164757	0.232568	0.443161	0.233705	-0.30196	-0.595554	0.346859	0.593589	0.193419	-0.0811105	-0.60984	0.711488	-0.47944	-0.66713	-0.120099	0.406036	-0.0638181	-0.0456255	-0.249323	0.0362701
P27816	MAP4	0.196517	-0.322369	-0.256713	0.509045	-0.00709998	0.367478	-0.0901509	-0.527829	-0.120049	-0.389495	-0.136209	0.534275	0.0609694	0.346528	-0.201853	0.258811	0.00169233	-0.281826	0.052256	0.6134	-0.133514	0.480678	0.107071	0.281438	-0.0134311	-0.0151042	-0.0857063	0.255573	0.0473063	0.087857	0.48167	0.15518	0.114049	0.485234	0.381969	0.234772	0.202942	0.193035	0.277352	0.0761781	0.293313	0.273976	0.444092	0.123325	0.277129	0.545119	-0.179211	0.241006
P08238	HSP90AB1	-0.555038	-0.432221	-0.525329	-0.199691	-0.279795	0.151552	-0.394408	0.10355	-0.690872	1.31782	-0.581285	0.565095	-0.166711	0.0757121	-0.44465	0.237025	-0.502635	0.278777	-0.681137	-0.120715	-0.402531	-0.144257	0.160823	0.590036	0.0182046	0.147716	0.044224	0.498085	-0.386564	0.0579132	-0.204277	0.165079	-0.0542373	-0.399902	-0.0840615	-0.062395	-0.203084	0.386645	-0.367504	0.21	-0.396854	-0.402006	-0.294777	-0.114297	-0.281092	0.0726447	-0.0484487	0.210949
P07900	HSP90AA1	-0.235951	-0.348616	-0.399052	-0.231659	-0.312046	0.149173	-0.208312	0.358454	-0.326372	0.477125	-0.453772	0.0343684	-0.298663	-0.154504	0.044097	0.0525454	-0.0672113	0.0348221	-0.224024	0.153612	-0.225961	0.791911	0.0786269	0.716853	-0.038906	0.148928	0.116584	0.137138	-0.084444	0.300402	0.159425	0.195581	0.00354239	-0.207257	0.164706	0.234772	0.0180245	0.0340075	-0.266857	0.526511	-0.057708	-0.283801	0.0865395	0.826094	-0.185004	-0.0727416	0.00787488	0.0305451
P27708	CAD	-0.213379	-0.0700672	-0.238264	-0.103154	-0.0641184	0.928367	-0.129632	0.215372	-0.216841	0.610505	-0.458137	-0.431099	-0.101453	0.368696	-0.0671152	0.0539306	-0.0347533	0.945498	-0.178337	0.329483	-0.168765	0.0362184	0.091338	0.834184	-0.100158	0.252898	-0.0356012	0.410751	-0.546787	0.325753	-0.180029	0.0103328	-0.0890427	0.031343	-0.140148	-0.144388	-0.150168	-0.0625547	-0.280532	-0.0214326	-0.298868	-0.3447	0.195629	0.484341	-0.243821	0.247898	-0.0913127	0.572815
Q02388	COL7A1	0.430701	-0.520971	0.0942574	0.0600116	0.868921	-0.669835	-0.238021	-0.927632	-0.271495	-1.03731	-0.51612	-0.284809	-0.258585	-0.261547	0.177896	0.611874	-0.323369	1.83858	-0.638443	0.38847	0.282766	0.952647	1.05854	-0.116089	1.04755	-0.889121	1.06818	-0.749326	-0.17357	-0.193888	0.828959	-1.16613	0.115506	-0.970217	0.0658106	-0.247544	0.129227	-0.2991	-0.0191343	-0.0199907	0.0234548	0.4772	-1.15137	-1.37239	0.185189	-1.16929	0.193599	-0.472194
P07996	THBS1	-1.00357	0.763461	-0.895588	1.10382	-1.16273	-0.239133	-1.17381	-0.287952	-0.608824	0.120326	-0.864458	1.04397	-0.508243	0.0251873	-0.556782	0.761806	-0.674503	2.71817	-0.946212	0.674841	-0.816237	0.0734329	-1.60713	0.0541649	-1.7908	-0.859577	-1.35025	0.938222	-0.755883	0.330315	-1.09824	-0.734892	-1.16835	0.278696	-1.35457	-1.05445	-1.41771	1.78698	-1.27857	0.494582	-1.31275	-1.4041	0.0255627	-0.881344	-1.37129	-0.940517	-1.57709	0.314697
Q6UVK1	CSPG4	0.0688135	-0.541009	-0.115332	1.84697	-0.036912	0.372585	0.0190605	-0.789026	-0.290183	0.384594	0.335412	1.57365	-0.252668	-0.196715	-0.518428	-0.899747	-0.349079	1.13198	-0.48372	0.363808	-0.691372	0.664506	-0.334284	0.433891	-0.544694	-0.806935	-1.22434	-0.441204	0.190178	-0.814494	-0.68604	-1.08763	-0.377804	0.886255	-0.571264	-0.358648	-0.592597	-0.247538	-0.304281	-0.82987	-0.0728149	-0.508119	-0.593483	-1.10062	0.051133	-0.622709	-0.489625	0.339219
P26038	MSN	-0.550316	-0.315449	-0.671132	0.084815	-0.517907	-0.257951	-0.748045	-0.845169	-0.472387	-0.242597	-0.412948	0.220114	-0.137343	0.162424	-0.241729	0.314193	-0.452468	-0.574814	-0.48372	0.477893	-0.583236	0.331513	0.00328182	-0.0354385	-0.0735879	0.338238	-0.0228902	0.297742	-0.00836732	0.345042	0.133861	-0.0994361	-0.0558758	0.657814	0.188406	0.363758	0.276943	0.507479	0.00361137	0.324531	0.0515906	-0.0696765	-0.129976	-1.2496	0.399958	0.240141	-0.594248	0.142267
Q13885	TUBB2A	0.531033	-0.462476	0.133038	0.469828	0.447382	-0.0468772	0.401552	0.203244	0.147714	-0.373766	0.58811	1.11208	1.32242	1.41484	0.116137	0.056697	0.153069	-0.937672	0.274867	-0.0258269	0.12952	0.514377	0.721972	0.280313	0.603167	0.296199	0.0950881	0.108993	0.502733	-0.0851021	0.246981	0.810414	-0.0542373	0.155313	0.126878	0.091679	-0.134664	-0.63604	0.00522242	-0.61653	0.273541	-0.0515499	0.431675	-0.26325	-0.216961	-1.00051	0.183565	-0.112562
P07437	TUBB	0.0236038	-0.106929	0.0195671	0.681569	0.091918	0.523466	0.117654	0.497674	0.00478479	-0.168358	0.169894	0.935373	0.180947	0.0728721	0.133244	0.117579	0.000126733	-0.273615	0.050722	0.407242	-0.0126897	0.119325	0.219898	0.0944046	-0.0354833	-0.00833411	0.0749571	0.35021	0.23082	0.273413	0.00583722	0.576412	-0.325483	0.265496	-0.484387	-0.1343	-0.317065	0.275568	-0.318317	-0.059439	-0.271499	-0.425157	-0.121506	-0.808396	-0.490297	-0.155583	-0.33533	0.272876
P30622	CLIP1	0.289012	-0.018588	-0.0192801	-0.112522	0.0875615	-0.32913	0.278427	-0.237487	-0.24391	-0.954389	-0.543689	0.0870816	-0.0961456	0.274197	0.382513	0.56795	0.415164	-0.830201	0.171385	0.233747	0.125368	0.47534	0.0282858	-0.0145799	0.271324	-0.426978	0.276444	-0.252031	0.174985	-0.0431951	0.495536	-0.760428	0.352589	-0.21834	0.338939	0.229573	0.48305	-0.0171832	0.240895	-0.059439	0.383392	0.354041	-0.280564	-0.556146	0.313115	0.265836	0.400811	0.0771105
P48681	NES	0.294272	-0.166383	0.18591	0.0474481	0.232713	-0.315924	0.251955	-0.222537	0.259876	1.01872	-0.0447401	0.037119	0.50695	-0.205308	0.0120867	-0.236499	0.061462	0.848774	0.0212624	0.0687629	-0.155235	-0.0396912	0.0881707	-0.594719	-0.0235671	-0.685326	-0.299	0.888629	-0.128319	-0.463158	0.241007	-0.412504	-0.0840188	0.262842	0.254451	0.180574	0.176947	0.113673	0.418246	-0.276411	0.319261	0.290865	-0.369697	-1.2496	0.531364	-0.223672	0.0760964	-0.0520858
P68104	EEF1A1	0.0315003	-0.131025	0.0272125	0.452991	0.199454	0.143209	0.0895246	0.307864	-0.0372158	-0.0100374	-0.233872	0.557451	0.089197	0.166426	0.24501	0.170898	0.240532	-0.354441	0.139989	-0.0213901	0.282766	0.450531	0.428373	0.305967	0.212084	-0.00294085	0.417682	0.0467687	0.0212835	-0.148749	0.138689	0.163845	0.260797	-0.126738	0.304109	0.305656	0.205651	-0.139875	0.131558	0.0882622	0.230432	-0.0614089	-0.441675	-0.224174	-0.0434503	-0.36046	0.311491	0.135615
Q9NYQ8	FAT2	0.0362176	-0.577794	-0.171983	0.33044	0.109213	1.28104	0.207185	-0.349962	-0.637252	-1.31919	-0.739651	1.05147	-0.196691	0.0398044	0.0680179	0.098912	-0.0460307	-0.396617	-0.0559571	0.463193	-0.163676	-0.00198141	-0.292403	-0.13848	-0.280849	-0.122124	-0.00492365	-0.195782	-0.138636	-0.584568	-0.134664	-1.6963	-0.0957685	-1.06042	-0.312381	-0.32002	-0.109189	-0.765109	-0.304281	0.0802174	-0.126095	-0.185292	-0.940519	0.506848	-0.142866	-0.529157	0.094573	-0.778963
Q9BVA1	TUBB2B	0.204921	-0.919521	-0.091955	-0.709281	0.0327222	-0.727679	0.242574	2.26395	0.184726	0.637488	0.666391	-0.81666	0.375594	-0.826929	-0.113444	-1.68581	-0.167451	-0.332099	0.101983	0.185946	0.224442	-1.42648	0.464241	0.327909	0.43571	0.77646	-0.149408	-0.578311	-0.238665	-0.614942	0.273561	3.96138	-0.159516	0.640536	-0.27544	-0.278689	-1.4094	-2.07956	-0.509811	-2.26612	0.220827	-0.0880338	-1.56067	-1.9906	-0.462989	-1.10861	0.0869031	-0.138126
O75923	DYSF	0.300821	-0.0101839	-0.00673482	-0.292468	0.472102	-0.461006	0.0669232	-0.722313	0.299161	0.577624	0.686305	-0.167747	0.597077	-0.259756	0.15853	-0.121022	0.191988	-0.531093	0.245667	-0.229091	-0.040405	-0.282089	0.228554	-0.999473	0.106055	-0.950089	-0.19553	-0.675203	1.2408	-1.02852	0.275024	-0.748765	0.315049	-0.17811	-0.100121	-0.0752048	0.160284	-0.206217	0.537718	-0.509459	0.330788	0.0648088	-0.903745	-1.03673	0.24575	-0.505057	0.315435	-0.0765907
P10586	PTPRF	-0.207791	0.532739	-0.152851	0.508026	-0.154108	1.04683	-0.0599889	1.11889	-0.292066	-0.706599	-0.415069	0.913835	-0.352485	0.354735	-0.0428948	0.0344156	-0.307772	-0.940269	-0.128827	-0.275885	-0.110483	0.528877	-0.114018	0.530726	-0.190528	0.0743532	0.0816987	0.377431	-0.37839	0.888848	-0.144405	-0.652175	-0.294204	-0.891229	-0.382667	-0.494	-0.445072	-0.718368	-0.427093	0.145925	-0.238948	-0.457338	-0.113085	0.960665	-0.369176	0.0609511	-0.230035	0.264365
Q14573	ITPR3	-0.391962	-0.0832292	-0.269769	0.170991	-0.276048	0.697976	-0.315086	0.932438	0.304153	-0.977976	0.0688421	1.1821	-0.29258	0.0614561	-0.419486	0.256407	-0.431189	0.357015	-0.542707	0.00204501	-0.482644	0.565506	-0.0940936	0.363401	-0.282877	0.530883	-0.363927	-0.161096	-0.386564	0.485617	-0.504464	0.599408	-0.379855	-0.216487	-0.619316	-0.256635	-0.397013	0.473975	-0.60984	0.633919	-0.652724	-0.444379	0.163644	0.248273	-0.390455	0.274722	-0.398524	0.0146833
Q9Y6R7	FCGBP	0.378411	-0.901275	0.246115	-0.851055	-0.732208	-1.35929	-0.417593	-1.48974	3.29822	-0.547171	2.94455	-1.15985	-1.64622	-1.72457	-0.0461008	-1.19313	0.0539362	-0.808686	-0.397435	-0.839863	0.678098	0.494463	-1.37086	-2.78648	-1.7793	-2.65964	-1.39167	-1.45314	-0.641424	-1.57601	-1.28818	-1.74181	-0.140268	-0.769398	-1.51755	-1.88417	0.0118459	-1.82379	-0.498352	-1.64292	-0.899706	-0.684801	-1.69246	-1.52111	-0.779293	-1.3332	-1.07573	-1.60848
Q8WUM4	PDCD6IP	0.333126	-0.447269	0.17769	-0.315723	0.272917	-0.293101	0.457069	-0.557538	0.253438	-0.605167	0.0147443	0.163337	0.280871	-0.0150349	0.376539	0.2087	0.504009	-0.721223	0.414996	-0.127056	0.408815	-0.0894443	0.360424	-0.0608736	0.345393	-0.38078	0.809556	-0.26425	-0.072856	-0.31155	0.627326	-0.360103	0.304872	-0.099159	0.919483	0.213863	0.27823	-0.201134	0.337419	-0.0214326	0.435332	0.523004	-0.3764	-0.294045	0.291898	0.195383	0.580874	-0.141353
Q8WX93	PALLD	0.492649	-0.703136	-0.392917	0.315381	0.0205859	-1.01185	0.0485836	-1.03064	-0.0262088	-0.951792	0.601805	-0.158277	0.418251	-0.00299988	-0.288422	-0.609265	-0.0737914	-1.11703	0.00551231	0.202478	-0.532064	-0.607185	0.0249769	-0.352124	-0.0303643	-0.527933	-0.605143	-0.0832652	0.509356	-0.391923	-0.0664029	-0.463065	0.0771496	1.23399	-0.143843	-0.107736	-0.0726209	-0.131792	0.27067	-0.5949	0.0500418	-0.127189	-0.217527	-1.81062	0.390008	-0.200616	0.00949862	0.336901
Q14008	CKAP5	-0.153067	-0.0905937	-0.158044	0.314216	0.0129485	0.152739	-0.0126832	0.447145	-0.100127	0.17363	-0.0897498	0.443889	0.257568	0.528552	-0.0349108	0.114927	-0.124123	0.014849	-0.0543055	0.0962437	-0.0734273	0.384867	0.261263	0.510722	0.0571987	0.329714	-0.187402	0.516568	-0.114676	-0.0197837	-0.0963432	0.345651	-0.0444452	0.0203838	-0.16809	-0.0832691	-0.148437	0.170988	-0.145708	0.459866	-0.231395	-0.196112	0.107107	0.514866	0.0208266	-0.239852	-0.119429	0.13961
P13796	LCP1	-1.10034	0.404504	-0.721493	-0.128272	-0.694207	-1.63457	-1.09694	-0.529668	-0.35363	0.696623	-0.821644	-0.235842	-0.0908577	-0.0271713	0.39202	0.261212	-0.568481	-0.00948942	-0.422783	-0.28118	-0.23839	-0.432486	-0.342808	-0.447677	-0.242855	0.850578	-0.294629	0.753174	-0.062997	-0.395685	-0.509491	-0.0585473	-0.0690512	0.534485	-0.465771	0.576287	0.412102	0.984305	-0.165508	0.583588	-0.320742	-0.122021	-0.00787019	-0.916851	0.0432192	0.45641	-0.453386	0.359911
O00468	AGRN	-0.18017	-0.318905	-0.144238	0.461434	-0.206639	-0.166223	-0.175604	-0.664597	-0.0419589	0.518918	-0.0398246	0.439737	-0.482625	-0.231397	-0.288422	-0.0126562	-0.0590281	2.30862	-0.141046	0.457906	-0.131857	-0.0535117	-0.75003	-0.88652	-0.767898	-0.373802	-0.359354	-0.055697	-0.281846	-0.0183331	-0.11155	-0.499737	-0.36556	0.498834	0.0318251	-0.278689	-0.434488	0.603561	-0.310279	-0.638489	0.174668	-0.208839	-0.67997	-0.900172	-0.0200457	-0.12688	-0.358181	0.0687551
P53621	COPA	-0.385639	0.13201	-0.271644	0.170991	-0.32167	0.0105976	-0.41335	-0.017673	0.220812	-0.000612429	-0.130972	-0.0361586	-0.231179	0.226438	-0.115127	0.075915	-0.195879	-0.28018	0.0629483	-0.0213901	0.152823	0.367685	-0.0359196	0.388675	-0.266735	0.312513	0.0145845	0.858356	-0.501699	-0.00247118	-0.212451	0.263957	-0.0363356	0.274749	-0.156848	0.00609526	-0.0759072	0.390017	-0.338608	0.340336	-0.415991	-0.0239765	0.248863	-0.0723194	-0.0723903	0.328138	-0.0791819	0.100525
Q00341	HDLBP	-0.100344	0.275254	-0.00361548	0.751227	-0.027431	0.0493821	-0.0749911	0.171904	0.18878	0.127712	-0.0645713	0.40715	-0.229241	0.167757	-0.121876	0.169621	-0.110529	-0.0467847	-0.0330046	-0.108115	0.0788939	0.300461	0.0133355	0.335511	-0.15853	0.454532	-0.0465863	1.13913	-0.579209	0.0565372	-0.198177	-0.0413722	-0.231756	0.313743	-0.335431	-0.254812	-0.324863	0.217282	-0.403389	-0.00993701	-0.336862	-0.364906	0.0853205	-0.450031	-0.381905	-0.111912	-0.101792	0.257029
P11021	HSPA5	-0.421841	0.246318	-0.170234	0.206584	-0.250086	0.128794	-0.260711	0.12358	0.169761	0.274672	-0.0267979	0.309284	-0.208095	0.0940368	-0.16828	0.280273	-0.11731	-0.0204397	-0.0675717	0.0520196	0.0572639	0.709752	0.034881	0.0659635	-0.118147	0.474002	0.136146	1.01823	-0.405126	0.0592878	-0.0443485	0.820626	-0.274993	0.0329019	-0.223696	-0.190682	-0.274911	0.268257	-0.363341	0.203842	-0.330796	-0.385399	-0.299547	-0.517475	-0.327536	-0.102019	-0.0518314	0.0743307
Q96Q06	PLIN4	1.03779	-1.21868	-0.281055	-1.1815	-0.113418	-2.3061	-0.0288209	-1.97445	0.0154771	-2.19422	0.934596	-2.16616	0.294405	-0.539352	-0.348503	-2.16385	0.811281	-2.11998	-0.0927796	0.37955	-0.258141	-1.97397	-0.239715	-2.13698	0.559699	-2.01918	-0.0539564	-1.84047	1.09285	-1.27645	1.17204	0.446492	0.372218	1.14165	0.545743	0.338626	0.183833	-1.09833	1.23541	-1.23233	1.49574	0.685088	-0.849118	-1.55056	0.963276	-0.0567293	0.246882	0.390404
Q04637	EIF4G1	-0.366834	-0.408099	-0.500932	-0.0273644	-0.253766	0.136019	-0.256904	-0.022844	-0.391467	-0.0948854	-0.715935	0.406087	-0.194799	0.25428	-0.0175001	0.159362	-0.0427996	-0.540913	-0.181939	0.169223	-0.100725	0.642768	0.247133	0.621469	-0.0269617	0.104647	0.270556	0.451881	-0.101161	0.160105	0.0946465	0.0415642	0.204424	-0.205418	0.646502	0.274441	0.279517	0.286466	0.0941999	0.585483	0.0654554	0.0917479	0.316917	1.0492	0.256742	0.342698	-0.0366716	0.0161325
P55196	AFDN	0.255692	-0.269592	0.121656	-0.485873	0.19271	0.0958234	0.465158	0.151391	0.0604245	-0.599058	-0.304823	-0.0981878	-0.174148	-0.355971	0.211843	-0.107023	0.829908	-0.469774	0.404226	-0.279413	0.41109	0.238798	0.383861	-0.287311	0.632511	-0.358224	0.647478	-0.415669	0.125548	-0.461186	0.559339	0.189532	0.328928	-0.538878	0.897185	0.19131	0.416786	-0.532395	0.138915	-0.0893715	0.401724	0.416934	-0.778618	0.0986432	0.160527	-0.272766	0.728173	-0.454021
P02788	LTF	-1.5837	1.05401	-0.436419	-0.344869	-1.31589	-0.754151	-1.44548	-0.0622285	-0.125073	1.39687	-0.687468	0.18334	-0.969438	-0.808483	-0.60089	1.23824	-0.772789	0.929229	-0.626123	0.276416	-0.867719	1.06635	-1.41962	-0.207817	-1.67443	-1.60142	-2.51339	-0.441204	-0.600443	-1.18572	-2.17204	-1.04993	-0.747123	-1.31417	-1.62705	-0.754886	-1.33664	1.65772	-1.35092	1.08559	-1.52258	-1.27231	-0.554958	0.646381	-0.0350479	-0.535801	-0.370799	0.21978
P55786	NPEPPS	0.476542	-0.334558	0.200861	-0.403073	0.598932	-0.267453	0.590881	-0.263264	0.169761	-0.908342	0.174131	-0.525349	0.385745	-0.121602	0.567987	-0.25011	0.47387	-1.14073	0.589947	-0.274125	0.279033	-0.0184524	0.526405	-0.0780829	0.59987	-0.11338	0.706462	-0.314187	0.462344	-0.320461	0.24847	-0.372578	0.286886	-0.0974527	0.580863	0.100249	0.337484	-0.337623	0.143311	-0.509459	0.330788	0.230195	-0.108893	-0.611311	0.198076	-0.108607	0.67084	-0.0520858
P20700	LMNB1	-0.53624	0.286668	-0.256713	-0.0422071	-0.335253	0.164565	-0.247432	0.767014	-0.328302	0.543976	-0.502531	-0.323098	-0.155628	0.387104	-0.014357	0.014633	-0.32141	0.672158	-0.431332	-0.178818	-0.285518	-0.344905	-0.103116	0.442968	0.0214947	0.601626	-0.0465863	0.0705922	-0.549079	0.111902	-0.130786	1.2868	-0.168351	-0.107721	-0.271393	0.0436089	-0.0385591	0.145943	-0.308277	0.324531	-0.223881	-0.0897143	-0.0170053	0.367199	-0.121359	0.341491	-0.169992	0.00887179
O60763	USO1	-0.0478153	0.00509757	0.0603794	0.150252	0.0417579	1.53899	0.0744964	0.0367747	0.282817	-0.0707334	0.0642838	0.132802	-0.112126	-0.0241276	-0.171778	-0.0855126	0.0188027	-0.586972	0.259013	-0.136621	0.362533	0.369987	-0.029025	0.0059814	-0.182935	0.0368785	0.0613787	0.545857	-0.218461	-0.347529	-0.307748	-0.539374	-0.0154616	-0.207257	-0.0113925	-0.146077	-0.162342	-0.020164	-0.2418	0.0071365	-0.273437	-0.0433852	-0.686202	-0.642676	-0.279106	-0.188353	0.180685	-0.195677
P02452	COL1A1	-0.816182	-0.516997	-0.872642	0.929925	-1.11175	-0.909126	-1.20281	-1.44047	-1.11838	0.00206916	-0.91157	-0.814179	-0.168567	-0.626679	-0.651264	-0.50973	-1.34708	-1.88669	-1.53117	-0.585098	-1.37875	-1.35628	-0.446931	-0.432842	-0.151103	0.41881	-0.539014	1.90548	-0.198537	0.803654	-0.68604	0.01718	-0.522086	1.16885	0.679279	0.230875	-0.0759072	1.22611	0.383982	0.716687	-0.0312358	0.367576	1.55701	-0.963118	0.868823	1.06242	-0.876648	0.0991578
P11277	SPTB	-0.00357243	1.1903	0.746069	0.00187056	-0.166195	-0.68886	0.45591	-0.245021	1.77014	-0.500878	0.617447	-0.217695	0.113833	-0.257967	1.48824	-0.19149	0.0897073	-0.568773	-0.0776021	-0.925699	-0.569711	-0.598154	-0.147227	-1.04951	0.258833	-0.886636	0.145829	-0.858886	-0.240516	-0.525675	-0.431091	-0.513487	0.124214	0.614745	0.345542	-0.195919	-0.151901	-0.813415	0.0291747	-0.314792	0.472807	0.079837	0.431675	0.245064	1.05665	0.165663	-0.096543	0.111413
Q9Y4L1	HYOU1	-0.620351	0.20601	-0.218239	0.288348	-0.480772	0.201768	-0.445482	0.244716	0.305399	0.0377911	-0.166248	0.0976606	-0.304771	0.0251873	-0.236226	0.227236	-0.146491	0.267567	-0.0742509	-0.092518	0.146008	0.738553	-0.1195	0.5791	-0.17162	0.509343	-0.106629	0.861573	-0.42393	-0.128263	-0.0370714	1.06752	-0.148985	0.427147	-0.293792	-0.168207	-0.267378	0.195606	-0.451193	0.2476	-0.326766	-0.240224	0.255381	-0.0938325	0.00298525	0.199388	-0.157184	0.0771105
P00558	PGK1	-0.311848	-0.353923	-0.494349	0.150252	-0.287319	-0.0883766	-0.21753	-0.686997	-0.314845	-0.715382	-0.12402	-0.207892	-0.0121146	-0.0502057	-0.323003	0.129453	-0.282781	-0.560758	-0.288577	0.523141	-0.304061	-0.0737113	0.091338	0.0802542	0.13975	0.0408006	0.0950881	0.418416	0.093584	0.549613	-0.00299744	-0.144571	0.131431	0.356698	0.0769634	0.0758329	0.0102971	0.0806641	-0.0224131	0.149774	0.0927915	0.0280892	0.0669107	0.455935	0.0746175	0.0842443	-0.00190614	-0.0399876
P11717	IGF2R	-0.217116	-0.144758	-0.159779	0.485436	0.0432583	0.620244	-0.0850799	0.615511	0.0470867	-0.214308	-0.113653	1.38141	-0.268501	0.0785465	-0.382545	-0.0794253	-0.210306	-0.0176943	-0.276973	0.145743	-0.23839	0.291985	0.273863	0.41146	0.180055	0.965769	-0.294629	0.648123	-0.595697	-0.0256011	-0.26887	-0.0117991	-0.292271	0.656803	-0.269374	-0.0608018	-0.246861	0.345552	-0.326399	0.424294	-0.237056	-0.318848	0.382898	0.617714	-0.215062	0.4497	-0.18477	0.158106
Q08378	GOLGA3	0.018845	0.171948	-0.0161335	0.454049	-0.0885576	0.0339932	0.0729849	0.0267993	0.216846	0.136281	0.00367704	0.480726	0.00938154	-0.0720415	0.0274183	0.222316	0.0897073	0.00678175	0.154345	0.315522	0.118422	0.483871	-0.344947	-0.0228872	-0.225201	-0.0550096	-0.251624	0.439019	0.0608953	0.0245224	0.0285573	-0.331986	-0.109315	0.0422196	-0.210076	-0.0784251	-0.115938	0.0383119	-0.187423	-0.20914	-0.17416	-0.111741	0.0166375	-0.481585	-0.27119	-0.103664	0.00136158	-0.020542
Q93008	USP9X	0.114137	-0.0398149	0.0041535	0.186353	0.21285	0.281038	0.218167	-0.177151	0.00171522	0.160488	-0.0106783	0.010774	0.0514362	0.041258	0.136075	-0.138319	0.168484	-0.032859	0.174205	-0.0863262	0.0959674	-0.174141	0.113316	0.04889	0.182997	0.026367	0.243755	0.0775249	0.165232	-0.202099	0.0979554	-0.191164	0.161355	0.225157	0.119192	0.138199	0.150475	0.062464	0.0496165	0.0420703	0.0731008	0.0872928	-0.461136	-0.278565	0.236063	0.0928832	0.234439	-0.0796833
Q02487	DSC2	1.07265	-0.594448	0.592727	-1.1426	0.864684	-1.57436	0.868626	-0.77369	-0.118379	-1.64867	-0.830106	0.0494323	0.247862	-0.107037	0.417846	-0.154225	0.912958	-1.6643	0.575085	-0.483963	0.591462	0.219773	0.929104	-1.33651	0.965371	-1.42157	1.39756	-1.64979	0.283288	-0.30623	1.11112	-1.97737	0.443535	-1.58356	1.08645	0.520972	0.342417	-1.07956	0.282676	-0.651827	0.883503	0.509748	-1.34813	-0.867382	0.359741	-0.863288	0.920818	-0.595141
Q6ZN66	GBP6	0.975295	-1.30171	0.444155	-2.21139	0.646106	-1.93918	1.49312	-1.05427	0.223449	-2.28283	-1.05628	-1.84931	0.186764	-0.832243	0.306629	-0.988215	0.950731	-2.59718	0.897013	-2.23251	0.76161	-1.4629	1.46485	-1.52031	0.962806	-1.45432	1.42034	-2.00648	0.771472	-0.935227	1.14029	-2.12032	1.33332	-0.995418	1.35474	0.672337	0.533522	-1.24405	0.818087	-0.913075	1.52781	1.58804	-0.983362	0.182685	0.477178	-0.961233	0.925986	-1.36267
O95171	SCEL	1.2202	-1.27797	0.922876	-1.82515	1.19811	-2.14563	1.78201	-0.969452	0.0574712	-1.86616	-0.574161	-1.77505	0.44155	-0.864543	0.415518	-0.93229	1.74366	-2.00676	1.13638	-1.31698	1.05363	-0.616273	0.882329	-2.15512	1.35194	-2.13829	1.67449	-2.6636	-0.087772	-1.90007	1.80081	-3.04993	0.59635	-1.7345	1.12611	0.248973	0.674159	-1.69913	0.327151	-1.26612	1.01157	0.857195	-1.65124	-1.53208	0.452293	-0.433013	1.617	-1.54299
Q6ZRV2	FAM83H	0.501773	-0.362813	0.240864	0.154163	0.545935	0.332264	0.412349	-0.0918095	-0.121722	-1.16384	-0.667113	0.624827	0.167772	0.387104	0.529739	0.887549	0.479499	-1.0822	0.401821	0.896582	0.306185	0.704287	0.331251	0.0114153	0.342765	-0.698343	0.810571	-0.86419	0.165232	0.49072	0.312536	-1.68736	0.231543	-1.37076	0.37811	0.11301	0.353453	-0.675441	-0.0273454	0.0626316	0.144507	0.0738445	-0.506365	0.0602011	0.195222	-0.0503738	0.538764	0.0376978
Q9NYU2	UGGT1	-0.158447	0.412862	0.045398	0.23148	-0.123483	0.0871511	-0.102053	0.311977	0.339838	0.149645	0.125367	0.331862	-0.0171211	0.675259	-0.054147	0.179808	-0.155187	0.517034	0.00709508	0.179537	0.0353046	0.126153	-0.0744405	0.0995161	-0.188626	0.41176	-0.120103	0.459331	-0.539934	0.12509	-0.235171	0.626527	-0.207879	0.130775	-0.225652	-0.102809	-0.187004	0.226114	-0.189264	0.143354	-0.223881	-0.151554	0.305446	-0.219733	-0.0569969	0.413375	-0.164489	-0.0354768
Q92614	MYO18A	0.35846	0.068627	0.333809	0.0765945	0.35616	0.482483	0.513876	-0.255634	0.157401	-0.157844	-0.0122821	0.0562278	-0.0339359	0.0163455	0.34507	0.462376	0.317976	-0.268711	0.307347	0.023675	0.269032	0.330331	0.062579	-0.19368	0.239185	0.00912076	0.370288	-0.111371	0.0979847	0.106594	0.270632	-0.386969	0.196187	-0.176308	0.213168	0.156121	0.240417	0.210941	0.127126	-0.130791	0.29854	0.18782	-0.181866	-0.0380307	0.15613	-0.0283475	0.334993	-0.0220285
Q9UQE7	SMC3	-0.309852	0.225119	-0.137385	-0.235065	-0.162731	0.66755	-0.163082	0.467569	-0.0262088	0.370136	-0.285301	0.0683798	0.0191958	-0.136315	0.104618	0.00320563	-0.0937139	0.78259	-0.102987	0.0208097	-0.00964279	-0.0847063	0.00999204	0.583667	0.0555948	0.375985	-0.0989856	0.0953956	-0.966412	0.338264	0.0813343	1.34891	-0.102526	-0.067079	-0.127292	-0.16478	-0.206682	-0.0336542	-0.211545	0.414729	-0.304801	-0.130645	-0.117289	0.426014	0.0761696	0.397191	-0.207225	0.181544
O15231	ZNF185	1.12081	-0.518983	0.742358	-1.25222	0.785314	-1.03601	1.06616	-0.754209	-0.152167	-1.60721	-0.873175	-0.867198	0.472836	0.0441608	0.675052	-0.312997	1.25636	-1.60953	0.965368	-0.882143	0.912186	0.088893	0.519368	-1.3469	1.10295	-1.87427	1.60716	-2.64522	0.203853	-0.799466	1.32812	-2.87747	0.851015	-2.24454	1.56793	0.445627	0.835035	-1.69436	0.526542	-0.529836	0.997976	1.17458	-1.33175	-0.157532	0.645535	0.125528	1.23096	-1.47626
P38646	HSPA9	-0.153067	-0.166383	-0.137385	-0.296021	-0.103422	0.795503	-0.0517213	0.277687	-0.110054	-0.198828	-0.137959	-0.254221	-0.278485	0.516061	-0.0222277	-0.403253	0.0985132	0.393567	-0.229605	0.0659858	-0.0878144	-0.0627995	0.0299374	0.413514	0.0873386	0.277484	0.0579641	0.178996	-0.551375	0.220331	0.24847	0.36832	0.175389	-0.0488273	0.250235	0.209909	0.110556	0.0680885	-0.0093422	0.487503	-0.0328762	-0.0482785	0.0594805	1.07594	0.030466	0.20604	-0.096543	-0.190653
P04350	TUBB4A	-0.712306	-1.46057	-1.25486	-0.397337	-0.515696	-0.743062	-0.822046	-2.58214	-0.174561	-0.112181	-0.0931404	-0.824129	NA	NA	0.301593	-0.68119	-0.113915	-1.27525	-0.0543055	-0.141428	-0.123599	0.044892	0.718904	0.414539	0.276841	0.16459	-0.0932795	0.259236	0.364676	-0.108063	-0.103926	1.46564	0.34764	0.456483	0.0170113	0.162955	0.096027	-0.157817	0.26261	0.0462061	-0.0949191	0.107966	NA	NA	0.344366	-0.100377	-0.0774572	0.0617551
Q14152	EIF3A	-0.59825	-0.518983	-0.610556	-0.711652	-0.419552	-0.64073	-0.541772	-0.605219	-0.29395	-0.23153	-0.690033	-0.434905	-0.0961456	-0.0610823	-0.0396959	-0.0824657	-0.190506	-0.223723	-0.310095	-0.29718	-0.229501	-0.000493331	0.195086	0.350596	0.0667848	0.0794465	0.321283	0.493945	-0.451533	0.0399225	0.140295	0.0773846	0.280408	-0.067079	0.675092	0.425307	0.532444	0.265812	0.338697	0.692263	0.330788	0.428721	0.0974645	0.596884	0.680649	0.649334	0.189307	0.0561305
O00159	MYO1C	0.510839	-0.497288	0.0781541	-0.543837	0.372964	-1.20526	0.368665	-1.28329	0.526546	-0.385985	1.32211	-0.779886	0.531158	-0.37136	0.292738	-0.501567	0.261594	-0.660009	0.195185	-0.379958	0.159606	-0.479391	0.360424	-0.677545	0.320233	-0.456162	0.264643	-0.451147	0.736147	-0.290385	0.273561	-0.721152	0.335192	0.639513	0.471622	-0.00611811	0.116327	-0.486325	0.470497	-0.577826	0.570028	0.148445	-0.923241	-1.58442	0.452293	-0.227252	0.463757	-0.130088
P17987	TCP1	-0.0247052	-0.29659	-0.0463066	0.117236	0.207507	0.060817	0.222263	0.230662	0.0604245	-0.109284	-0.00109221	0.393263	-0.0271864	-0.179682	0.3621	0.0358183	0.15166	0.0584303	0.171385	-0.0184398	0.117029	0.2859	0.390305	0.256485	0.236356	0.073077	0.321283	0.245758	0.275538	0.190532	0.368407	0.119991	0.189288	-0.242651	0.612962	0.146498	0.170028	-0.228452	0.0636008	0.00996255	0.173246	0.0280892	-0.323632	-0.149062	0.07772	-0.0711324	0.299595	-0.0936826
Q07157	TJP1	0.562984	-0.353923	0.590665	0.206584	0.585606	-0.264278	0.844024	-0.379506	0.196855	-0.19115	0.0658048	0.026085	0.409571	-0.207033	0.437491	0.00607096	0.64392	-0.385957	0.466527	-0.30076	0.507819	0.162474	0.199496	-0.28898	0.294626	-0.693991	0.800389	-0.493671	0.258604	-0.254078	0.459975	-0.493884	0.37951	-0.102578	0.50857	0.300706	0.28849	-0.238831	0.410972	-0.135468	0.488901	0.490757	-0.335011	-0.154703	0.315745	0.250474	0.710313	-0.221062
P13639	EEF2	-0.174708	-0.0256289	-0.216432	-0.0723585	0.0507373	-0.288257	-0.0239606	-0.165667	-0.264087	-0.247366	-0.539057	0.0976606	-0.119286	0.0148665	0.121862	0.1645	0.104354	-0.0850698	-0.0725782	0.324845	0.0219668	0.358437	0.412	0.566235	0.0571987	0.0769021	0.51553	0.739252	0.0243695	0.188021	0.0896688	0.0589221	0.271289	-0.0957484	0.251642	0.292004	0.264004	-0.115762	0.0180465	0.228316	0.0822222	-0.0466456	0.071843	0.0418226	0.115949	0.0192604	0.186439	0.112768
O43491	EPB41L2	0.485768	-0.207425	0.475789	-0.161918	0.347684	-0.678259	0.287579	-0.190181	0.529746	0.137501	0.673392	-1.0047	0.452457	-0.450867	-0.0412944	-0.629134	0.101437	0.0571288	0.26564	-0.412508	0.307407	-0.872486	-0.0480651	-0.405431	-0.0823902	0.0525035	0.329803	0.287016	0.321423	-0.278181	0.619288	0.294714	0.348879	0.477242	0.761567	0.111598	0.239095	-0.103065	0.48558	-0.407901	0.702119	0.515286	-0.288443	-1.32392	0.121973	-0.212985	0.299595	0.00303682
P46013	MKI67	-0.53624	-0.108423	-0.503133	0.500877	-0.474317	1.3122	-0.309161	1.42263	-0.715919	1.15809	-0.710717	0.585908	-0.294604	0.0585879	-0.634276	0.51462	-0.26573	0.470864	-0.64092	0.797939	-0.667165	0.206949	-0.317386	0.660036	-0.35357	0.466245	-0.580986	0.367283	-0.274243	0.262713	-0.25403	2.37979	-0.554147	-0.763975	-0.982989	-0.460003	-0.942447	0.137943	-0.807779	0.967706	-0.867152	-0.909736	-0.0608677	1.11456	-0.827815	-0.269072	-0.606632	0.0950495
P35573	AGL	0.267776	-0.0671585	0.0332998	-0.408832	0.275472	0.395847	0.204427	-0.572625	0.00937693	-0.353057	0.559245	-0.501203	0.330325	-0.342639	0.166861	-0.36203	0.396243	-0.538944	0.222692	-0.682142	0.0249414	-0.365828	0.576991	-0.147535	0.536889	-0.225109	0.137765	-0.151337	0.964576	-0.0896652	0.289567	-0.207035	0.53563	0.165297	0.304109	0.0685722	0.258795	-0.447688	0.619932	-0.419261	0.231799	0.38462	-0.158573	-0.0276422	0.43304	-0.082435	0.308856	-0.340243
P49321	NASP	-0.411099	0.0739067	-0.434318	0.190168	-0.304392	1.16809	-0.129632	0.677396	-0.345789	0.860004	-0.657041	0.580261	-0.331546	-0.0195741	-0.108409	0.207456	-0.112221	0.737803	-0.269289	0.65742	-0.334237	0.509163	-0.35569	1.27693	-0.421192	0.44371	-0.268672	0.422778	-0.344158	0.635983	-0.0906818	1.81002	-0.615648	-0.753188	-0.532005	-0.487564	-0.621119	-0.110988	-0.706735	0.272526	-0.709308	-0.629977	0.2236	1.63784	-0.449527	-0.28764	-0.284704	0.112768
Q99798	ACO2	0.0595753	0.150869	0.181806	-0.0799959	0.0611432	-0.606161	0.155279	0.0429746	0.321491	-0.746553	0.76238	-0.326629	0.267209	0.139534	0.183381	-0.672001	-0.144758	-0.295062	0.0945579	-0.633933	0.15554	-0.350582	0.17582	-0.236512	0.138235	0.118322	0.0984161	-0.100376	-0.223943	0.149819	-0.0925665	-0.299294	0.352589	0.308604	0.0642102	0.110184	0.0916397	-0.322826	0.350152	-0.12458	0.24133	0.493005	-0.23113	0.328299	0.057433	0.195383	0.220486	-0.298211
P00352	ALDH1A1	0.0825608	-0.516997	1.37514	-1.26609	0.275472	-1.72768	0.452427	1.22522	1.7336	-1.06792	1.87598	-1.35881	0.659069	-0.10382	0.0304652	-1.36018	0.0234341	-1.80395	0.983169	-1.37618	1.35073	-0.717763	-0.0498085	-1.77708	0.204867	0.0883169	0.0562537	-1.80434	-0.0194468	-1.04025	-0.245618	-0.365436	0.562576	-0.460023	0.629288	-0.185464	-0.110873	-1.15618	0.369044	-0.889185	0.410199	1.01329	-0.993631	2.16326	0.00949856	-0.333202	0.709314	-0.114147
P98095	FBLN2	0.762152	0.068627	0.0737309	1.26563	0.144592	-1.25795	0.480061	-0.836038	0.0351265	-0.150381	0.405561	-0.702138	-0.0647054	0.134095	0.356041	0.274344	-0.301966	-1.01222	0.377553	0.00204501	0.011507	-0.582484	-0.214075	-0.322768	-0.690493	0.200097	-0.199611	1.10832	-0.314614	0.0838102	0.326708	-0.388778	0.203054	0.792743	0.176605	-0.122618	0.0709872	0.973107	0.189389	-0.291989	0.206995	0.427547	-0.613139	-1.98556	0.0479727	0.143658	-0.00190614	0.210949
P00450	CP	0.525452	0.285531	0.892223	-0.516636	-0.00399741	-1.28987	-0.270272	-1.18438	0.5923	0.597265	0.450501	-0.326629	0.20551	-0.989579	-0.0785587	-0.735195	-0.315549	-0.84716	0.532856	-0.58074	-0.0878144	-0.997522	0.590485	-0.975089	-0.0354833	-0.852284	0.243755	-0.262498	0.475933	-0.673105	-0.262491	-0.817761	0.0905424	-0.376952	0.408698	-0.0735974	0.801401	0.189168	1.25518	-0.554675	-0.0560392	0.0632973	-0.975709	-1.56176	0.841704	-0.420665	-0.0216694	-0.180657
Q8WWI1	LMO7	0.841553	-0.393452	0.483591	-0.303154	0.468756	-0.792505	1.2209	0.387978	0.30166	-0.609254	-0.111932	-0.914246	0.0354061	-0.227891	0.0531139	-0.270769	1.35703	-0.542886	0.50288	-0.232506	0.83717	-0.00944493	0.177311	-0.805462	0.98741	-0.156141	1.12721	-0.491618	-0.223943	0.21664	1.08384	-0.446014	0.539975	-0.647041	0.719486	0.171113	0.254877	-0.449696	-0.117384	-0.72043	0.527254	0.463514	-0.694554	-0.0590349	0.324913	0.236247	1.16911	-0.387363
Q15582	TGFBI	-0.284141	0.000945926	-0.582359	0.414374	-0.487256	-1.56262	-0.783201	-1.41306	-0.211488	1.78063	0.139881	-0.142629	-0.350378	-0.316339	-0.330801	-0.011207	-0.751534	-0.638761	-0.533473	1.08805	-0.516843	-0.132801	-0.290341	-0.810247	-0.319871	-0.260066	-0.139573	1.71456	-0.128319	-0.0625006	-0.368102	0.582888	-0.207879	0.578913	-0.0611751	-0.0308595	-0.0417686	2.05221	-0.249463	0.292394	0.0360274	-0.227218	-0.577949	-1.63477	-0.474305	-0.553667	-0.699078	0.198238
P27797	CALR	-0.506207	-0.00878796	-0.200272	-0.198028	-0.354882	-0.354221	-0.622737	-0.358108	0.0925182	-0.307521	-0.0829925	0.312694	-0.475717	-0.100611	-0.396799	-0.347327	-0.49158	-0.447435	-0.246479	-0.307946	-0.117026	-0.103752	-0.029025	0.333343	-0.211618	0.650359	0.124767	1.06642	-0.272348	0.00468151	-0.388794	0.542642	-0.0218522	0.397202	-0.0334966	0.176527	-0.0401629	0.605496	-0.185584	0.493573	-0.138403	-0.0482785	0.483491	-0.157532	0.185189	0.726309	-0.070579	0.361052
P23229	ITGA6	-0.284141	0.0540072	-0.10694	1.05235	-0.0787322	0.173956	-0.122688	0.550851	-0.0309158	-0.430488	-0.0316692	1.54543	-0.534324	0.827918	-0.170028	1.37198	-0.335178	1.28157	-0.0378924	1.29847	-0.168765	1.31846	-0.607126	-0.458905	-0.728676	-0.485947	-0.408107	-0.141644	-1.09111	-0.501152	-0.35221	-0.890223	-0.669817	-0.876523	-0.776758	-0.812707	-0.948458	0.280422	-0.856689	0.0909339	-0.743817	-0.488034	-0.930621	-1.13924	-0.702768	-0.7847	-0.356088	-0.517605
P49748	ACADVL	0.153746	-0.00460825	0.305166	-0.23848	0.39546	-0.462824	0.283664	-0.338634	0.214197	0.228475	0.264329	-0.310804	0.212656	-0.207033	0.104618	-0.193132	0.277191	-0.536977	0.429234	-0.122298	0.523679	-0.296625	0.59607	0.0854159	0.565346	0.0010909	0.408327	-0.241639	0.198399	-0.153519	0.148297	-0.75109	0.341429	-0.0754522	-0.0769808	-0.32958	0.401507	-0.122153	0.634579	0.00146775	0.161819	0.26874	-0.579882	-0.264774	-0.181291	-0.558168	0.400811	-0.0566488
P52272	HNRNPM	-0.400436	0.0092373	-0.392917	-0.095393	-0.287319	0.251404	-0.36748	0.233917	-0.265936	0.152062	-0.419318	-0.0376049	-0.163008	0.228991	-0.100055	0.192441	-0.290425	0.826794	-0.628578	0.121874	-0.267209	-0.0109423	0.131892	0.532617	0.0066299	0.457469	0.139381	0.440095	-0.0745058	0.289901	-0.0944536	0.803301	0.00982181	0.129318	0.36647	0.118646	0.0575528	0.156542	-0.172776	0.521568	-0.279266	-0.00641163	0.146213	0.664112	0.170733	0.638557	-0.195954	0.19184
Q5JRA6	MIA3	-0.0611891	0.181763	0.166656	0.0834482	-0.0608909	0.381732	0.00802949	0.414043	0.754268	0.190186	0.369066	0.268902	0.0625522	0.0513924	-0.0950657	0.0908372	0.0478871	0.181791	0.410219	0.016501	0.654283	0.19401	-0.23574	-0.108702	-0.229105	0.0819865	-0.179319	0.384157	-0.322433	0.131639	-0.0627037	0.378991	0.056066	0.129318	-0.251327	-0.106092	-0.183455	0.0750885	-0.136797	0.0882622	-0.112156	0.196119	0.134474	0.210377	-0.0217049	0.217936	0.0558094	0.0117805
P08133	ANXA6	-0.121203	-0.15553	-0.428031	-0.297801	-0.00399741	-1.23602	-0.272191	-1.21364	0.0838359	0.0167295	0.618484	-1.03905	0.424419	-0.279581	-0.012788	-0.635819	-0.454613	-0.589008	-0.201913	-0.372404	-0.506069	-1.05815	-0.0691267	-0.919746	-0.149252	-0.148677	-0.288096	0.375182	0.564456	-0.318674	-0.0407054	-0.543398	0.0756538	0.974884	0.0674091	0.257938	0.00719454	0.264588	0.358999	-0.065376	0.235891	0.16686	0.200141	-1.56927	0.35719	0.202052	-0.0861013	0.346149
A5YKK6	CNOT1	-0.0181698	-0.112915	-0.0255938	0.146329	0.0991495	-0.0265668	0.098467	0.0614157	-0.0121792	0.191361	-0.113653	0.180854	0.267209	0.0571517	0.297805	0.22969	0.0704415	0.187751	0.107896	0.14311	0.0159991	0.785025	-0.051554	0.5736	-0.0912465	0.0807171	0.172915	0.122464	-0.0662759	0.162666	0.159425	0.274282	0.0362086	0.00458197	-0.114548	0.00913251	0.0180245	-0.0067987	-0.074212	0.0788723	-0.0745033	-0.163892	-0.0977743	0.0144367	-0.157383	-0.0393186	-0.0134018	0.156793
P07476	IVL	0.238056	-1.6262	0.854043	-1.58889	0.965464	-1.90913	0.656939	-1.48617	-0.260398	-1.95699	-0.858675	0.399689	-0.206188	-0.729517	-0.463815	-0.841926	0.253732	-2.11998	1.30991	-1.04371	0.0688402	-0.033591	0.459347	-1.91975	1.37784	-1.85471	1.93538	-2.19411	0.382823	-0.852764	0.916832	-2.41988	0.500386	-1.62721	1.82295	0.790023	0.725089	-1.13018	-0.00771663	-1.04764	0.733334	1.12255	-1.53795	-2.05771	0.582497	0.104322	0.32329	-1.22962
Q12906	ILF3	-0.293976	0.169484	-0.227307	0.158064	-0.0771011	0.494714	-0.0766677	0.401552	-0.150459	0.148435	-0.334611	0.313828	0.0273237	0.227715	0.0813011	0.310721	-0.15868	0.784951	-0.0709074	0.274011	-0.126897	0.310087	0.0150043	0.435913	-0.0841571	0.273045	0.0562537	0.00519781	-0.326359	0.105263	-0.0101043	0.970671	-0.154241	0.071335	0.00204368	-0.0246342	-0.0759072	-0.0472718	-0.103428	0.251188	-0.216406	-0.165663	-0.0541356	0.44572	-0.139259	0.345111	-0.146296	0.253347
P52948	NUP98	-0.0780827	0.0646544	-0.0224335	0.265628	0.104909	0.833036	0.113249	0.481331	-0.171093	0.284618	-0.136209	0.523527	-0.0716332	-0.123229	0.0501146	0.118903	0.0584564	0.25627	-0.0675717	0.233747	-0.0142155	0.213375	-0.0428474	0.531672	0.0182046	0.234751	0.0816987	0.149034	-0.0467136	0.253135	0.0763104	0.207603	-0.109315	-0.0554376	0.0203164	0.0700273	0.0102971	-0.0351609	-0.0947734	0.223454	-0.0230619	-0.0271932	0.236836	0.46424	0.21085	0.354721	-0.0233286	0.0798849
P04083	ANXA1	1.22365	-1.05702	0.996385	-1.50425	1.17502	-1.96988	1.33059	-0.824705	0.262443	-1.55503	-0.387748	-1.163	0.532301	-0.388871	0.807946	0.00893062	1.41927	-1.83744	1.09456	-1.12071	1.17173	0.571521	0.981256	-1.189	1.13292	-1.38253	1.43292	-2.03611	-0.00364491	-1.1158	1.20387	-2.30611	0.673529	-1.51363	0.902568	0.389627	0.426109	-1.30454	0.321989	-0.79	0.885241	0.481733	-2.08399	0.543017	0.30784	-0.0159104	1.40205	-0.814586
O75533	SF3B1	-0.377251	-0.00460825	-0.301978	-0.22826	-0.171406	0.0570154	-0.249321	0.296492	-0.105082	0.139938	-0.475731	0.0357444	0.0191958	0.130002	0.0930066	0.0840735	-0.125831	0.650746	-0.0961742	0.145743	-0.113751	0.135657	-8.50338e-05	0.599087	-0.00336571	0.295105	0.0338324	0.282223	-0.270456	0.337131	-0.158155	0.68789	-0.0075128	0.00775622	-0.183217	0.0391585	0.0118459	0.181405	-0.142137	0.335838	-0.223881	-0.132375	0.755903	0.999912	-0.0706718	0.339072	-0.212894	0.187988
P49588	AARS	-0.406824	0.182985	-0.354658	-0.0526885	-0.346999	-0.14126	-0.327009	-0.28174	-0.0643019	-0.0318144	-0.336619	0.140497	-0.206188	0.288956	-0.156105	0.290886	-0.190506	0.201953	-0.212926	0.178252	-0.172168	0.583477	-0.0428474	0.866776	-0.0526789	0.584711	-0.197569	0.511457	-0.13175	0.113227	-0.292504	0.065543	-0.152487	0.0422196	-0.181317	-0.0293006	-0.243162	0.151252	-0.20408	0.255957	-0.205265	-0.279959	0.574054	0.208181	0.103826	0.65031	-0.194084	0.27045
P13797	PLS3	0.192297	-0.100967	0.0825637	0.806121	0.0641026	-0.462824	0.323616	-0.703508	-0.138557	-0.669854	-0.482385	0.8083	-0.0926182	0.308403	0.101724	0.68074	0.186492	-0.974464	0.0990176	0.819534	0.122594	0.763291	-0.00515009	-0.00357743	0.0651915	0.026367	0.360619	0.294175	-0.106215	0.530909	-0.0664029	-0.0215896	-0.00118518	0.201788	-0.0611751	-0.0153465	-0.069342	0.412298	-0.310279	0.425353	-0.156171	-0.0663638	-0.341554	-0.66263	-0.116032	0.711426	0.315435	0.0175802
P51659	HSD17B4	-0.0411745	-0.0905937	-0.0351166	-0.348554	0.0581777	0.848513	0.0954923	-0.0267344	0.157401	-0.174401	-0.406607	-0.144186	0.185312	0.256785	0.202418	-0.135159	0.467086	-0.546838	0.274867	-0.337056	0.306185	-0.208089	0.397999	-0.369675	0.394434	0.152557	0.497997	-0.152959	-0.394784	0.0259292	0.241007	-0.0556706	0.384352	-0.479892	0.267027	0.115831	0.196147	-0.304541	0.0789815	-0.0638894	0.181758	0.2153	-0.386512	-0.0250568	0.193793	0.121312	0.410676	-0.526017
Q02880	TOP2B	0.147946	0.0215857	0.08696	-0.337527	0.304542	0.04299	0.273172	0.104736	0.029109	0.184295	-0.129231	-0.360619	0.133544	-0.053305	0.340167	-0.320157	0.17127	0.682323	0.135655	-0.585098	0.182431	-0.307624	0.418319	0.486539	0.382969	0.351983	0.389433	0.000828215	-0.211184	0.391621	0.0863408	0.729342	0.144332	0.046856	0.0801342	0.0257241	0.000969309	-0.112577	-0.0572987	0.231952	-0.0263259	-0.101533	0.413333	0.413679	-0.201835	-0.202377	0.249633	0.0936775
Q5T5P2	KIAA1217	0.295584	-0.0341237	0.252652	0.187626	0.336713	0.52988	0.376038	-0.450891	0.00325082	-0.726437	-0.336619	-0.163004	0.17071	0.251771	0.24107	-0.100844	0.346595	0.157706	0.238948	-0.41833	0.31836	0.00988048	0.0834067	-0.260869	0.178583	-0.34111	0.585978	0.2906	0.0638978	0.388343	0.225963	-1.11732	0.201683	0.163875	0.129941	-0.00765207	0.176947	-0.107813	0.0527359	-0.00564965	0.167544	0.326584	0.614333	0.651238	0.324913	0.490591	0.275505	0.0204714
P11216	PYGB	-0.0478153	-0.951346	-0.366631	-0.624189	0.161271	-0.397034	0.0925116	-1.11095	-0.106737	-1.31251	0.533093	-0.436812	0.589412	-0.212219	-0.21262	-1.18331	0.102896	0.218347	0.274867	-0.554861	-0.133514	-0.639246	0.719927	-0.84911	0.451652	-0.659639	-0.108546	-0.65898	0.472548	-0.147163	0.479134	-0.700785	0.457385	0.113199	0.634689	0.225662	0.293592	-0.400318	0.943542	-0.269541	0.325676	0.606321	-0.756592	-0.260206	1.15319	0.0192604	0.351731	-0.736855
Q14764	MVP	0.0703475	0.509547	0.105857	0.384717	-0.0227137	-0.125334	-0.0402257	-0.204798	0.375847	-0.163843	0.0288501	0.582146	-0.142804	0.472548	0.532966	0.765193	-0.0541403	-0.60953	0.0629483	0.55518	-0.0326528	0.895449	-0.0620719	0.0382819	0.0296872	0.355136	-0.125917	0.63126	-0.590967	-0.576006	-0.283865	-0.607254	-0.0740232	0.281321	-0.44056	-0.0639901	0.0931036	0.309205	-0.21717	0.0379226	-0.261849	-0.309027	-0.55686	-1.08438	-0.0758335	0.698276	-0.0774572	-0.0475371
Q9H2G2	SLK	0.571675	-0.0891178	0.466822	0.207839	0.501872	0.502189	0.807226	-0.155693	-0.120049	-0.640281	-0.0863672	0.101608	0.110776	0.19935	0.0680179	0.204964	0.705738	-0.672909	0.268283	0.0604156	0.326821	0.0274924	0.130353	-0.489278	0.37656	-0.731408	0.716243	-0.465183	-0.030612	-0.540174	0.905546	-0.363656	0.306148	-0.0637433	0.679279	0.341038	0.409755	-0.209616	0.278685	-0.170233	0.502554	0.450854	-0.408668	0.643946	0.562704	0.45864	0.658474	-0.1576
Q14112	NID2	0.34838	-0.0512649	-0.115332	0.156765	0.109213	-0.772073	0.0393256	-1.05691	0.26116	0.63835	0.978864	-0.237503	0.496449	-0.142902	-0.0671152	-0.475354	-0.0804017	-0.0439888	-0.0120137	0.0492101	-0.206643	-0.623126	-0.353535	-1.14905	-0.0320686	-0.396605	-0.19146	0.0339951	0.30629	-0.451365	0.303966	-0.15377	0.0254018	1.25418	0.173639	0.117239	-0.0514403	0.39226	0.274683	-0.658542	0.464692	0.294735	-0.482669	-1.2956	0.0652695	-0.176193	0.0224232	0.362192
Q14126	DSG2	-0.452352	-0.501208	-0.390878	-0.00683789	-0.432007	0.425635	-0.496186	1.55736	0.0604245	-0.730883	-0.304823	0.285191	-0.33571	0.0456101	-0.543129	0.056697	-0.371197	0.238007	-0.132308	0.746835	-0.0388513	-0.381238	-0.136073	1.31808	-0.301255	0.187179	-0.32998	0.639716	-0.826405	0.491738	-0.303376	0.176134	-0.49294	-0.442588	-0.47971	-0.736964	-0.585554	0.0525679	-0.604916	0.656639	-0.394743	-0.190692	0.744365	0.655274	-0.207488	0.770955	-0.26102	0.132946
O00410	IPO5	-0.470082	-0.501208	-0.470467	-0.170045	-0.23364	0.443217	-0.234273	0.291293	-0.0756046	0.147224	-0.233872	-0.340843	-0.177881	-0.0862554	0.0319862	0.192441	-0.136124	0.00137839	-0.0559571	0.629478	-0.133514	0.27979	-0.154712	0.164367	-0.246807	0.187179	-0.268672	0.166045	0.0847421	-0.172755	-0.440661	-0.00207454	0.0831173	0.13223	-0.00465875	0.0568786	-0.000591205	0.102754	-0.0556182	0.272526	-0.0214326	-0.229069	-0.183335	-0.465722	-0.121359	-0.390249	-0.00354278	-0.0505679
Q14839	CHD4	-0.258882	0.032474	-0.223673	-0.112522	-0.0918477	0.747563	-0.0986424	0.568149	-0.131799	0.369098	-0.328604	0.141775	0.0530294	0.250515	0.0754126	0.13339	-0.0590281	0.464987	-0.111549	0.0853141	-0.102346	0.143755	-0.0463237	1.00189	-0.0912465	0.386297	0.0950881	0.220927	-0.324395	0.186764	0.0181156	0.837746	-0.0790123	-0.050477	-0.0420893	1.50137e-06	-0.0433761	0.127207	-0.151081	0.38129	-0.168739	-0.137581	0.140355	0.847415	-0.046825	0.29108	-0.230035	0.21978
P06396	GSN	0.112649	-0.563377	-0.173735	-0.259139	-0.0787322	-0.822538	-0.102053	-1.05957	-0.0626945	-0.888339	0.491822	-1.02177	0.24647	-0.275956	-0.192942	-0.867921	-0.208495	-0.919622	-0.0152233	-0.561287	-0.133514	-0.772587	0.237158	-0.87896	0.33088	-0.0903196	0.182355	0.0254161	0.800563	0.156256	0.517942	0.232529	-0.0170566	0.612662	0.396032	-0.229533	-0.185229	-0.375294	0.577246	-0.378038	0.260207	0.246269	0.123827	-0.766766	0.682688	0.223191	0.14715	-0.0719642
P06576	ATP5F1B	0.090142	0.0378875	0.296334	-0.259139	0.26136	-0.787939	0.341303	0.0417367	0.401694	-0.291014	0.695177	-0.355198	0.465676	0.113514	0.364517	-0.124152	0.17266	-0.276894	0.312477	-0.422223	0.324409	-0.165778	0.493265	0.0141246	0.300055	-0.119203	0.219508	-0.146482	0.213349	-0.0684931	0.0372014	-0.418035	0.409505	0.034459	0.176605	0.224355	0.0455052	-0.0564221	0.125645	-0.230661	0.238613	0.142732	-0.633066	-0.240577	0.0885268	-0.426826	0.400811	-0.136515
P14543	NID1	0.176715	-0.37715	-0.346731	-0.792161	-0.0528536	-1.45738	-0.184616	-1.30517	0.162907	-0.150381	1.08993	-1.19492	0.113833	-0.700073	-0.023807	-0.52206	0.0311203	2.47574	0.10642	0.0506156	-0.206643	-0.618554	0.0865845	-1.30916	0.157803	-0.661762	-0.296813	-0.901875	0.41962	-0.467111	0.122533	-0.721152	0.0846054	0.794582	-0.114548	-0.0576205	-0.250569	-0.447688	0.377777	-1.1107	0.292003	0.131236	-1.17455	-1.96065	0.148773	-0.857729	-0.093054	-0.0642862
P12110	COL6A2	0.369716	-0.115918	0.291263	-0.560835	0.0962612	-1.6974	0.201663	-1.33381	0.362748	-0.260162	0.467862	-0.76304	0.602527	-0.587962	0.0425887	-1.08857	-0.0219719	-1.06509	0.0780869	-0.44383	0.0441285	-1.42249	0.545006	-1.13397	0.505512	-0.849862	0.285232	-0.469218	0.600054	-0.985364	0.764829	-0.539374	0.523612	0.21558	0.852453	0.289508	0.374072	0.231136	0.429089	-0.672067	0.589351	0.562057	-1.28686	-2.01604	0.480698	-0.426826	0.292944	0.0233568
P07237	P4HB	-0.423999	-0.205825	-0.159779	0.311884	-0.317813	-0.464645	-0.21753	-0.022844	0.27521	-0.0763799	-0.136209	0.465491	-0.174148	-0.10382	-0.0573782	0.114927	-0.0492691	-0.320211	0.118185	-0.227387	0.251361	0.339761	0.0674122	0.0969626	0.118399	0.30818	0.304091	1.03613	-0.612376	0.0824587	-0.0480009	0.24891	-0.0957685	0.034459	0.0817169	-0.115985	-0.0273815	0.434241	-0.276612	0.341458	-0.235167	0.132678	-0.00917168	-0.541292	0.11444	0.649334	0.275505	0.226056
P54652	HSPA2	0.734361	-0.236539	0.473553	0.300164	0.742544	0.074671	0.680951	-0.404597	0.00171522	-0.354771	0.733961	-0.960136	0.475215	-0.0548571	-0.0461008	-1.04343	0.347826	-1.40198	0.435125	0.0548237	0.301286	0.494463	0.276648	0.340917	0.338815	-0.559255	0.41635	0.0396862	0.379212	-0.233734	0.486727	-1.0847	0.288178	0.0109235	0.324306	-0.0962665	-0.39907	-1.10149	0.438659	-0.0758249	0.290692	0.341625	-1.27429	0.333346	0.37243	-1.03147	0.463757	0.00157438
Q92945	KHSRP	-0.391962	-0.141694	-0.394959	-0.199691	-0.306302	0.145597	-0.351155	0.371322	-0.459638	-0.0806294	-0.657041	-0.092164	-0.137343	0.155729	-0.275195	-0.049368	-0.337156	0.416078	-0.378712	0.000591411	-0.320957	-0.19782	-0.1435	0.20998	-0.125405	0.00377249	-0.0725481	0.228421	-0.322433	-0.0431951	0.102905	1.58979	-0.0806792	-0.0838743	-0.149402	0.0121634	-0.0337581	-0.0381791	-0.211545	0.15489	-0.326766	-0.192496	0.298099	0.60692	-0.126706	0.296077	-0.096543	0.228558
Q32MZ4	LRRFIP1	0.269112	-0.322369	0.239548	0.411108	0.224801	-0.322512	0.24526	-0.322604	-0.0435434	-0.426877	-0.24892	0.814727	0.0782851	0.499236	0.16409	0.106942	0.128917	-0.315146	0.10937	-0.188733	0.158252	0.350296	0.034881	-0.129482	-0.0371936	-0.266514	0.255728	-0.157836	-0.118075	-0.367707	0.323885	-0.307825	0.0666463	-0.237004	0.0497268	0.0495216	0.0500349	-0.104646	-0.0093422	0.389994	0.0360274	0.0947103	-0.391595	0.205982	-0.0266941	0.225812	0.266027	-0.182318
P35222	CTNNB1	0.204921	-0.26292	0.145737	-0.045194	0.185933	0.157481	0.374812	-0.30675	0.143542	-0.915915	-0.0846788	0.294417	0.326377	0.0968354	0.365724	-0.253533	0.415164	-0.118504	0.34413	-0.307946	0.405395	-0.220162	0.438357	-0.348639	0.407067	-0.587231	0.852565	-0.0848124	0.019738	-0.185723	0.988113	0.0185456	0.383143	-0.442588	0.486037	0.121456	0.392024	-0.408105	0.297215	0.0489567	0.423419	0.496369	-0.213021	-0.0302324	0.522283	0.441832	0.554422	-0.17238
P05783	KRT18	-0.0461522	-0.0729817	0.743287	-0.522868	-0.0738445	-0.288257	0.0714719	-0.110955	1.66201	-0.739816	1.49465	-0.814179	-0.260563	0.397356	-0.340609	-0.75204	0.0955839	-0.0566133	0.582535	-0.190393	1.01749	0.206949	0.487267	0.347376	0.283707	0.322214	-0.0706781	-0.0331191	-0.440854	-0.463158	-0.38417	0.979813	-0.250396	-0.314172	-0.247347	-0.603398	-0.772855	-0.816003	-0.827718	-0.739289	-0.586183	0.0450351	-0.420741	1.19992	0.0915996	1.67737	0.219084	-0.0858885
Q10567	AP1B1	-0.187484	-0.135588	-0.200272	-0.214745	-0.0673531	-0.211358	-0.199152	-0.548188	-0.0340623	-0.307521	-0.184215	-0.172506	0.00773931	-0.00599925	0.0410789	-0.165465	-0.130969	-0.649346	-0.00402095	-0.337056	-0.110483	-0.209807	0.17582	0.242691	0.00994645	0.218682	0.417682	0.320128	-0.154252	0.224013	0.0406446	-0.0427956	0.0801365	0.218323	0.00871511	0.145118	0.0754377	0.160496	-0.0455762	-0.0185501	-0.0394563	0.00937294	0.22692	0.237547	-0.0019191	-0.0567293	0.310174	-0.0339764
P04406	GAPDH	-0.0917415	-0.289793	-0.260431	0.172278	0.0205859	0.0532038	0.0969804	-0.126177	-0.110054	-0.426877	0.13699	-0.272836	0.0984847	0.0222461	0.145942	0.280273	-0.050891	-0.193976	0.113784	0.50275	-0.108852	0.253839	0.168341	-0.0132	0.199067	0.0224053	0.179215	0.10221	0.457785	-0.0010378	0.0509251	0.172458	0.016074	0.223793	0.0990138	0.121456	0.0739557	0.0931311	0.0354954	-0.0638894	0.21531	-7.70608e-05	0.459228	0.153311	0.103826	0.221879	0.07144	0.283746
P31150	GDI1	0.252992	0.0064788	0.127358	0.694162	0.218174	-0.0387187	0.237186	0.02805	0.246972	-0.437738	0.687293	0.195702	0.32374	0.125898	0.0783599	-0.0419506	-0.100416	-0.503944	0.158624	0.141792	-0.0435177	0.368836	0.266877	0.022222	0.351942	0.484599	-0.108546	0.123804	0.342594	0.160105	-0.0738299	1.27428	-0.0673977	0.48751	-0.194667	-0.132625	-0.263626	-0.112577	-0.0759143	-0.255898	0.0577692	-0.118586	-0.534199	-1.12256	-0.137459	0.0086467	0.0991554	0.10189
Q15643	TRIP11	-0.222741	0.137063	-0.0656936	0.560057	0.0205859	0.385779	0.0253263	0.276635	-0.0029014	0.324801	-0.143221	0.55073	-0.194799	-0.11673	-0.250948	0.423254	-0.082059	-0.0622599	-0.00721276	0.550221	0.189077	0.295623	-0.0779939	0.427808	-0.0151155	0.135541	-0.0725481	0.634084	-0.202139	0.259128	-0.0850426	0.0469274	0.0423477	-0.0406068	-0.103715	-0.101171	-0.0563006	0.216016	-0.0012326	0.375823	0.0313255	0.207111	0.26079	0.101012	-0.0984168	0.149191	0.033638	0.0784984
Q07065	CKAP4	-0.145925	0.116743	-0.117017	0.880412	-0.211999	0.0896343	-0.119228	0.095221	0.0677815	-0.0359344	-0.148502	1.0937	-0.179751	0.274197	-0.356441	0.161933	-0.24516	0.363347	-0.059266	0.1936	-0.0388513	0.123425	-0.379608	0.295983	-0.430153	0.237032	-0.0319581	1.26775	-0.453678	0.205509	-0.150282	-0.186436	-0.556465	0.571424	-0.632232	-0.53323	-0.460023	0.805615	-0.690997	-0.162258	-0.593427	-0.440085	0.317955	-0.775431	-0.436189	0.27092	-0.237719	0.367879
A8TX70	COL6A5	1.13628	-1.14629	1.72882	-1.25568	1.19339	-1.65937	2.01867	-1.16996	1.45653	-1.48202	0.665389	-1.05361	0.540275	-1.25618	0.605246	-1.2467	0.664822	-1.50202	0.565449	-1.48193	0.916196	-1.28571	0.726054	-2.10135	1.03865	-1.94491	1.02424	-2.4333	-0.19315	-2.12514	2.05561	-1.86734	0.792121	-1.27893	0.0219661	-0.151154	1.26075	-1.20962	0.439851	-0.990037	1.21254	0.917833	-1.91834	-1.9313	-0.289062	-1.80328	1.05581	-1.71505
Q8WYP5	AHCTF1	-0.266607	0.032474	-0.202059	-0.149007	-0.108412	0.665887	-0.0749911	0.488618	-0.111715	0.551318	-0.281428	0.38465	-0.166711	0.214891	-0.00185254	0.238244	-0.0970612	0.630762	-0.116711	0.255848	-0.120309	0.170423	-0.0995003	0.545784	-0.0788628	0.276375	-0.104714	-0.0361092	-0.384516	0.19804	-0.146362	0.364029	-0.224367	-0.242651	-0.346032	-0.190682	-0.222984	0.0122907	-0.286433	0.242804	-0.225756	-0.217999	-0.00267597	0.286241	-0.228411	0.0784562	-0.175516	0.0771105
P41252	IARS	0.018845	-0.03839	-0.0177059	-0.0214698	0.199454	0.644936	0.155279	0.316078	0.0852866	0.00875141	-0.195103	-0.027511	-0.112126	0.0813753	0.154346	0.223548	0.110171	-0.0259462	0.0870944	-0.0832402	0.104429	0.532993	0.121085	0.254195	-0.100158	0.060253	0.1964	0.412945	-0.403052	0.34842	-0.124988	-0.158392	0.0575822	-0.306267	0.143645	0.00913251	-0.0178692	-0.185992	-0.200362	-0.0403107	-0.231395	-0.167437	0.199014	0.00434787	-0.0350479	0.0327928	0.115834	-0.12369
Q14683	SMC1A	-0.213379	0.284392	-0.0624443	-0.00829442	0.0114161	0.796263	-0.0969401	0.722901	-0.183268	0.345008	-0.193282	0.077761	0.0641332	0.204549	-0.0671152	0.00893062	-0.232221	0.649883	-0.229605	-0.0273089	-0.128548	-0.0737113	0.15478	0.894242	0.148805	0.634008	-0.0102902	0.20582	-0.268566	0.478441	-0.0480009	1.10271	-0.00909905	-0.0113949	-0.217843	-0.120957	-0.169346	0.0554023	-0.110389	0.387822	-0.159751	-0.122021	0.0217444	0.562916	-0.213165	0.0207703	-0.175516	0.146243
Q86VP6	CAND1	-0.145925	-0.274616	-0.258571	0.00620515	-0.0290068	0.279952	-0.0255789	-0.0622285	-0.0483074	-0.341113	-0.0695719	-0.35881	-0.121082	0.031052	0.00900067	-0.183306	-0.162182	0.0519111	-0.0493619	-0.016967	-0.143499	0.91923	0.0944983	0.403216	-2.61398e-05	0.20593	0.00574985	-0.0138334	-0.750598	-0.403239	-0.190083	0.151451	-0.0974549	1.44189	-0.166211	-0.0848874	-0.17286	-0.0640919	-0.112135	1.12848	-0.208969	-0.181703	-0.3764	-0.573041	-0.0367245	0.490591	-0.133696	-0.0874439
P15311	EZR	-0.0494802	-0.67408	-0.10694	-0.502198	0.0670559	-0.860381	0.0362264	-1.11371	-0.385426	-1.31585	-0.398195	-0.0405019	-0.0961456	-0.352149	-0.116811	-0.501567	0.212414	-1.30842	-0.0297553	-0.563436	0.0382519	-0.274876	0.66146	-0.267434	0.591039	-0.111928	0.962574	-0.33245	-0.00521733	-0.546433	0.982754	-0.509545	0.767318	-0.484345	0.907931	0.493042	0.436526	-0.435699	0.439851	0.331326	0.477423	0.603204	0.0432492	0.850938	0.443901	0.202052	0.477902	-0.046024
P13645	KRT10	-0.82471	1.12057	-0.45974	1.18763	-0.549222	0.106897	-0.0683042	-0.820197	-1.43447	-1.53935	-0.491304	-0.507201	-0.866456	0.593403	-0.889611	-0.561818	-0.397782	-1.33894	-0.693938	-1.19538	-1.46376	-0.189319	2.09647	-0.362629	-0.515791	0.0316323	-1.44882	-0.72983	0.744592	0.0918925	-0.58177	-1.58013	-0.921356	-1.55518	-0.365311	1.58293	-0.743816	-1.07956	-0.87732	-1.39476	-1.31674	-1.41248	0.240126	-1.40564	-0.933168	-1.45383	-0.733973	-1.07968
P29144	TPP2	0.202125	0.109049	0.214319	0.219086	0.26136	0.989478	0.366199	0.281887	0.252147	0.180749	0.0474458	-0.114884	0.0814112	-0.245507	0.300332	0.0455993	0.22319	-0.145221	0.306062	0.440858	0.107239	0.139712	0.033235	0.0356176	-0.00169496	-0.0301111	0.246758	-0.051153	-0.213	-0.190616	0.299661	0.318191	0.00825452	-0.137218	0.0120393	0.0166978	-0.0611774	-0.196069	-0.108646	0.0869245	-0.00846451	0.00465568	-0.489919	-0.688991	-0.114261	-0.0440462	0.150097	-0.115733
P55265	ADAR	-0.533908	0.19757	-0.532054	0.240093	-0.453007	0.331215	-0.569832	0.637802	-0.535644	0.214669	-0.532138	0.296714	-0.210005	0.39053	-0.36843	0.206211	-0.482796	0.632511	-0.556668	0.315522	-0.516843	0.00692414	-0.21799	0.395964	-0.190528	0.913251	-0.125917	0.347918	-0.287575	0.594867	-0.329808	0.63901	-0.305854	0.241429	-0.143843	-0.127613	-0.235791	0.629469	-0.542389	0.300495	-0.581374	-0.425157	0.43455	0.846709	-0.313242	0.263287	-0.370799	0.173774
P53814	SMTN	0.676112	-1.17419	-0.608185	-1.10471	-0.0133252	-2.32582	0.378487	-2.08368	-0.0935468	-2.48577	1.10109	-1.67263	0.57839	-0.712268	-0.382545	-2.02869	0.183737	-2.50202	-0.104696	-0.500334	-0.603765	-1.96814	0.39159	-1.79594	0.663378	-1.38955	-0.314407	-2.12882	1.00497	-1.48905	0.673523	-0.958436	0.524708	1.10062	0.626037	0.310588	0.37768	-0.963121	1.08356	-0.931934	0.814026	0.677205	-0.796484	-1.61519	0.651794	-0.358496	0.503478	0.0854178
Q96AC1	FERMT2	0.725626	-0.267921	0.0469031	-0.0907566	0.437146	-1.21442	0.337531	-1.2048	0.224766	-0.933742	1.23691	-1.22427	0.833289	-0.37136	-0.154374	-1.09163	0.120296	-1.15273	0.147185	-0.234216	-0.416587	-1.33362	0.275256	-1.16735	0.278217	-0.674567	-0.159309	-0.543857	0.440563	-0.641495	0.677952	-0.547434	0.521416	1.3826	0.0269041	0.147877	0.260099	0.0137487	0.714552	-0.748812	0.56027	0.485124	-0.534199	-2.02119	0.525695	-0.376271	0.469668	0.395981
P35606	COPB2	-0.264672	0.0215857	-0.182527	0.470873	-0.248249	0.152739	-0.175604	0.152539	0.223449	0.117855	-0.115376	0.15323	-0.242861	0.119031	-0.103391	0.271965	-0.0804017	0.077813	0.0900844	0.210045	0.216658	0.465683	-0.110375	0.389718	-0.145558	0.281909	0.0233654	0.77722	-0.279941	-0.0505898	-0.0388872	0.0562652	-0.170124	0.290473	0.527276	0.0166978	-0.0579244	0.323383	-0.274655	0.242804	-0.271499	-0.00482538	0.327266	0.154451	0.0495537	0.26838	-0.0400267	0.00741526
Q6UWP8	SBSN	0.302127	-1.12799	-0.177245	-2.03477	0.636197	-1.74527	0.0300079	-1.55942	-0.927822	-1.64867	-1.52068	-1.67713	-0.258585	-0.147863	0.38132	0.0881355	0.900423	-1.63876	-0.611476	-1.486	0.111443	-0.0878632	1.79324	-0.858992	1.11917	-1.81164	1.53654	-2.06026	1.40785	-0.302694	1.01549	-1.76512	0.402363	-1.42109	2.27639	1.46732	1.88025	-1.04879	0.054293	-0.366997	0.824935	1.21258	-2.03545	-2.11155	0.516579	-1.46224	0.615405	-1.61295
Q5VYK3	ECPAS	-0.142368	-0.0729817	-0.147677	0.190168	-0.0722189	0.473004	0.00802949	0.0540675	0.00171522	-0.0609048	-0.106783	-0.0217747	-0.121082	0.103808	0.0930066	0.1645	-0.0804017	-0.378894	0.103463	0.0421623	0.0630637	0.294412	-0.0480651	0.0502105	-0.00169496	-0.016462	0.1964	0.344473	0.0593918	0.338264	-0.146362	-0.0272141	0.135744	0.0879266	0.0136985	0.0376719	0.0515416	0.187877	0.0527359	0.0281981	0.00118566	0.082824	0.12145	0.0455171	-0.0810137	-0.220101	0.0776452	-0.1576
O95782	AP2A1	-0.147708	0.231039	-0.147677	0.191437	-0.0869154	-0.0592022	-0.131374	-0.193093	-0.0419589	0.143586	-0.122287	0.178365	-0.0104496	0.0686017	-0.0159277	0.0203129	-0.15868	-0.318521	0.0306306	-0.0422129	-0.125247	0.166454	0.033235	0.367644	-0.0894709	0.340361	0.150646	0.503243	-0.157745	0.572899	0.187652	0.434265	0.0113874	0.534485	-0.0576861	0.12426	0.0149385	0.479261	0.0323386	0.0909339	-0.0230619	-0.111741	0.00765672	0.062634	0.153192	0.369017	-0.00518127	0.189273
O75165	DNAJC13	-0.0511471	0.0765394	-0.15458	0.0834482	-0.0984504	0.333312	-0.0175056	-0.0397788	0.0200354	0.408036	-0.101652	-0.00611626	0.0577987	0.120407	0.127564	0.273155	-0.0557677	-0.0793334	0.0750719	0.310838	-0.00660234	0.240057	-0.0324682	0.480675	-0.215486	0.151348	-0.116241	0.295365	-0.118075	-0.0550448	-0.172037	-0.0744729	-0.0526007	0.211456	-0.221743	-0.0122638	-0.0808508	0.226114	-0.0965001	-0.0359322	-0.161544	-0.262795	-0.554958	-0.354431	-0.0655285	0.115671	0.0224232	0.228558
P11586	MTHFD1	-0.156652	-0.0628065	-0.211025	-0.136212	-0.0754719	0.970742	-0.163082	-0.0622285	-0.197309	0.100443	-0.222689	-0.113358	-0.045824	0.396221	-0.0983899	-0.167078	-0.0124596	-0.00812646	-0.15691	0.153612	-0.105596	0.306484	0.0528638	0.910329	0.0231369	0.397556	0.252744	0.227175	-0.17357	0.886526	0.00935599	0.540742	0.0129513	-0.199915	0.00037099	-0.101171	-0.129533	-0.202826	-0.126175	0.551942	-0.222008	-0.259009	-0.0222515	0.472497	-0.0233661	0.179248	-0.130116	-0.0339764
P26640	VARS	-0.0230686	0.215596	-0.0656936	-0.00975242	0.0788091	0.109347	-0.129632	0.408292	-0.0277761	-0.0567129	-0.304823	0.290964	-0.00878659	-0.0974082	0.182012	0.424325	-0.0156234	0.168594	0.011833	-0.0847823	-0.0142155	0.135657	0.257038	-0.192118	0.119934	0.227886	0.20877	0.322465	0.033588	-0.0476274	0.0963019	0.170003	0.00825452	-0.000192532	-0.0147711	0.0988246	0.113444	0.0440312	-0.0389201	-0.0243209	-0.0460666	-0.0863553	-0.101934	-0.501214	-0.0417659	-0.0190096	0.0961021	0.0812701
P54136	RARS	-0.108999	-0.226769	-0.128863	-0.0377382	0.0596612	0.590747	-0.0749911	-0.142969	-0.160739	0.00340809	-0.220833	0.0804302	-0.0890994	0.303566	-0.0769184	-0.0794253	-0.105464	-0.166349	-0.0152233	-0.155943	0.0558103	-0.114979	0.147191	0.394925	-0.103737	0.0641122	0.279379	0.294175	-0.299101	-0.00677988	0.0216045	0.107212	0.256842	0.0282203	0.16918	0.200639	0.186579	-0.0261441	-0.330457	-0.442253	0.0171272	0.00937294	-0.35473	-0.0870752	0.0463899	0.173829	0.204981	-0.182318
Q13423	NNT	-0.0780827	0.23222	-0.0208559	-0.332045	-0.352907	1.02299	-0.305224	0.236084	0.18743	0.110419	0.530892	-0.119471	-0.0629787	0.0982327	-0.128657	-0.116341	-0.0853794	0.509441	-0.0944759	-0.149474	0.0902986	-0.450659	0.539219	0.462936	0.576573	0.663137	-0.201656	0.185428	-0.0178588	-0.12046	-0.318736	0.354329	0.108208	0.642579	0.111464	0.091679	-0.0742631	-0.0533655	0.0402178	-0.354222	0.0218755	0.0496224	-0.111687	0.0747372	0.234673	0.370202	-0.0400267	-0.194
P14866	HNRNPL	-0.44576	-0.157075	-0.388842	-0.149007	-0.304392	-0.0550821	-0.283764	0.0255475	-0.245732	-0.145921	-0.379445	-0.0727586	-0.198585	0.166426	-0.116811	-0.093158	-0.136124	0.457114	-0.190984	-0.0971794	-0.206643	0.00988048	-0.0273065	0.262195	-0.0117486	0.238171	0.110004	0.0912912	-0.0944512	0.362964	-0.0812954	0.78175	-0.0608025	0.12786	-0.0352111	0.0583455	-0.0353566	0.0368785	-0.0589811	0.230741	-0.0328762	-0.106628	0.142701	0.573191	0.0463899	0.340282	-0.0774572	0.040549
Q14195	DPYSL3	0.46376	-0.276294	-0.309662	0.531272	0.100591	-0.756379	0.098467	-0.535199	-0.145346	-0.999271	0.48388	-1.14731	0.423188	-0.301523	-0.301772	-0.818924	-0.134404	-0.775843	-0.0978745	0.343311	-0.400534	-0.667306	-0.108557	-0.45141	-0.0718338	0.195413	-0.341207	-0.0863611	0.725757	-0.115799	-0.0645521	1.1657	0.0176329	1.45474	-0.27544	-0.00152597	-0.235791	0.119102	0.15497	-0.782646	-0.0493832	-0.0630586	-0.424209	-2.2496	0.0192137	-0.0519601	0.0636459	1.06876
Q14134	TRIM29	0.942166	-0.57366	0.742358	-0.463724	0.78621	-0.349167	0.934195	-0.456127	0.0663131	-1.5511	-0.873175	-0.183671	0.625196	0.738453	0.974612	0.129453	0.889471	-1.09372	0.739307	-0.188733	0.893591	1.03477	0.85929	-0.628125	1.00414	-1.36513	1.46872	-1.64979	0.109655	-1.13454	1.05774	-2.70529	0.775633	-1.50908	1.0706	0.695147	0.371661	-1.4618	0.576162	-0.421163	0.771427	0.847569	-0.8869	-0.222692	0.48304	-0.218318	0.710313	-0.824928
P49368	CCT3	-0.205933	-0.336308	-0.207432	-0.288923	0.00834658	-0.225179	-0.148903	0.000280731	-0.0675223	-0.0595061	-0.148502	0.0976606	-0.0154503	-0.0673345	0.0915486	-0.0389942	0.00793777	0.154058	-0.0543055	-0.117555	-0.0218691	0.105572	0.180289	0.294869	0.0182046	-0.000251766	0.264643	0.177706	0.111107	0.200534	0.056038	-0.0920491	0.284298	-0.0889512	0.208829	0.204619	0.221801	0.0354437	0.107761	0.20877	0.154631	0.00307982	0.189969	0.521071	0.166367	0.0461994	0.192169	-0.0704253
Q13464	ROCK1	0.630049	0.0553424	0.26693	-0.0541921	0.504053	-0.817877	0.477778	-0.341861	0.194168	0.146012	0.756741	-0.271134	0.370492	-0.17124	0.0228359	-0.297017	0.38549	-0.582908	0.261668	-0.0679085	0.0902986	-0.337372	0.241442	-0.249451	0.246233	-0.289311	0.016345	-0.135217	0.474805	-0.347529	0.360163	0.257032	0.248901	0.320141	0.291854	0.177877	0.302478	-0.0412036	0.51641	-0.214078	0.368557	0.347846	-0.235693	-0.170331	0.701918	0.0506408	0.219084	-0.122095
Q92900	UPF1	0.00447385	-0.0101839	-0.088646	0.170991	0.155733	0.255833	0.133692	0.582692	0.0426133	-0.0792115	-0.0796256	0.320618	-0.0356282	0.327591	0.159922	0.290886	0.0674545	0.010821	0.113784	0.174389	0.0499812	0.325593	0.0447176	0.168021	0.0165567	0.00243232	0.182355	0.266535	-0.135189	0.101265	0.212288	0.833097	0.0269506	0.0437668	-0.0611751	-0.03242	-0.0273815	-0.240569	-0.226593	-0.202582	-0.222008	-0.199737	-0.31395	-0.164628	0.115949	0.225812	0.151568	0.124909
Q02218	OGDH	0.0362176	-0.169499	-0.00986092	-0.313921	0.0788091	0.31751	0.132242	-0.071575	0.116838	-0.769237	0.545138	-0.286528	0.245077	0.23154	0.165476	-0.343675	-0.00772683	-0.617821	0.119649	-0.0847823	0.0145033	-0.22363	0.327226	0.0724768	0.223557	0.0144493	0.176069	0.0789075	0.266444	0.285209	0.170468	-0.226314	0.33769	0.304738	0.0706009	0.050996	0.0149385	-0.244049	0.293265	-0.00564965	0.193029	0.173881	-0.0826241	-0.472751	0.0977257	-0.157289	0.315435	-0.0399876
Q9UQ35	SRRM2	-0.174708	-0.0555822	-0.203848	0.0446413	-0.148958	0.616805	-0.129632	0.302706	-0.29395	-0.0651088	-0.298939	0.32962	-0.0961456	0.205846	-0.209022	-0.059817	-0.132685	0.127022	-0.235208	0.107091	-0.148517	0.116585	-0.0187445	0.64962	0.071554	0.216372	0.0268628	0.224679	-0.198537	0.334863	-0.184042	0.690462	-0.0428197	0.00299223	0.200112	0.296983	0.273073	0.297281	0.00361137	0.591156	0.0187117	0.1413	0.845753	1.23053	0.144341	0.550356	-0.0878363	0.0881763
P21810	BGN	0.631088	0.0791672	-0.191372	0.183804	0.0714746	-1.23913	0.261276	-1.15854	0.0910747	0.669047	0.14852	-0.543727	0.436677	-0.774841	-0.000297072	-0.683497	-0.946064	-0.544861	-0.470444	-0.44383	-0.34188	-0.832222	0.424611	-0.798314	0.107604	0.0355687	0.0715745	0.908982	1.03741	0.0620332	0.660154	-0.707542	0.362437	1.04917	-0.0576861	-0.0576205	-0.194129	0.750714	0.185132	-0.544273	0.478575	0.185043	0.0356958	-1.92647	-0.0485154	0.0177489	0.129338	0.0219148
O95757	HSPA4L	0.339501	-0.60918	-0.0431006	-0.385932	0.237964	0.180959	0.329958	0.160544	-0.222214	-0.625719	-0.408718	0.421958	0.024078	0.314427	0.478228	0.2087	0.362523	-1.27854	-0.474856	-0.839863	0.270286	1.30106	-0.0307456	1.02088	-0.0134311	-0.502976	0.454508	-0.817142	0.534466	-0.159902	0.943747	-0.91087	0.293335	-0.847552	0.554889	0.571158	0.645512	-0.59324	0.0636008	0.582639	0.469334	0.22209	-0.570245	0.42223	0.345653	-0.384242	0.237213	-0.440044
Q9Y678	COPG1	-0.432664	0.160827	-0.388842	0.0432359	-0.388876	-0.390098	-0.487239	-0.3036	0.0500614	-0.169867	-0.0729154	-0.291695	-0.0104496	0.113514	-0.442536	-0.027229	-0.422764	0.196052	-0.325949	0.0435746	-0.0560357	0.241315	0.107071	0.521235	-0.200076	0.556679	0.0303518	1.05803	-0.184217	0.161386	-0.303376	0.0878295	-0.0558758	0.366622	-0.295846	-0.0528618	-0.036957	0.325733	-0.282496	0.173915	-0.306784	-0.0159659	0.726491	0.18938	0.00135232	0.371386	-0.0333242	0.082654
P04792	HSPB1	0.0688135	-1.13407	-0.0145628	0.0177008	0.339158	-1.09682	0.136589	-1.24956	-0.29395	-1.54326	-0.30876	-0.869772	0.314471	0.40528	0.315399	-0.311213	0.520484	-1.70347	0.487088	-1.00524	0.261485	0.584469	0.205354	-0.360873	0.62496	-0.75388	0.757878	-0.705825	0.281999	-0.195526	0.697715	-1.64351	0.289469	-0.46882	0.302753	0.160225	0.16725	-1.18599	0.0370713	-0.330792	0.244042	0.193358	0.161332	0.197151	0.190931	0.377291	0.557755	-0.0983794
P35658	NUP214	0.018845	0.242807	0.0781541	0.200292	0.0581777	0.438355	0.0547227	0.438705	-0.0199566	0.282413	-0.152034	0.378156	0.17071	0.536819	0.0959182	0.182343	0.0569512	-0.0467847	0.0321861	0.264353	-0.00660234	0.435218	0.00664083	0.463927	0.0165567	0.234751	-0.0210834	0.21842	-0.18957	0.267478	0.159425	0.505142	-0.0840188	-0.227642	-0.196584	-0.173363	-0.107506	-0.167698	-0.143921	-0.12613	-0.119109	-0.185292	0.489033	0.543017	-0.281092	-0.121873	-0.0266528	-0.00870441
P04264	KRT1	-0.673277	0.400307	-0.671132	-1.00538	0.735136	-1.58225	0.842251	-0.664597	-1.22941	-1.33941	-0.500279	-0.444466	-0.446157	-0.590211	-0.904082	0.834535	-0.195879	-1.58494	-0.538083	-0.318794	-0.304061	-0.767516	2.90568	-0.677545	0.582154	0.313594	0.587163	-0.647502	1.20453	-0.91619	0.799793	-1.62633	-0.524353	-1.33011	1.88636	1.12985	0.0769182	-1.2722	0.0713116	-1.21243	-0.122598	-0.644724	1.1596	-1.25565	-1.27316	-2.09874	-0.894757	-0.894021
Q14CN2	CLCA4	0.39809	-1.12194	0.990921	-1.85629	1.04326	-2.61827	1.23448	-0.979471	0.219491	-2.08205	-0.602872	-2.09819	-0.0322456	-1.3598	0.406165	-1.47136	1.21646	-2.22372	1.209	-2.08324	0.892777	-1.51719	0.645388	-1.85899	1.37077	-1.8211	1.65597	-2.35654	0.333914	-2.1631	0.944666	-2.44225	1.26671	-1.63214	1.36322	0.0182061	0.936378	-1.69913	1.06437	-1.16067	0.716835	0.986429	-2.12856	-0.59205	1.12722	-0.28764	1.53651	-1.43212
Q01813	PFKP	0.160963	-0.671869	-0.151125	-0.0392263	0.0537181	-0.468292	0.0516564	-0.826965	0.216846	-0.426877	0.0944038	-0.456023	0.496449	-0.0424866	0.0395674	-0.258682	0.0141563	-0.803948	0.17983	0.252188	-0.0111654	-0.278478	0.0133355	0.00461972	-0.028662	-0.377287	0.309845	0.548853	0.488278	0.807749	0.269165	-0.862307	0.215333	0.0773904	0.260054	0.00913251	0.139182	0.165752	0.381503	-0.135468	0.306346	0.155556	0.326235	-0.0683212	0.554933	-0.197102	0.2876	-0.00870441
Q7KZF4	SND1	-0.167459	0.59006	0.0529081	0.51108	-0.116765	0.262451	-0.0666373	0.31095	0.0982774	0.399926	-0.193282	0.405023	-0.0492386	-0.203585	-0.0206501	0.299086	-0.0870424	-0.273615	0.0134089	0.370576	-0.00508451	0.584469	0.357796	0.393885	0.177108	0.643497	0.0579641	0.766963	-0.442983	0.129023	0.114387	0.69474	-0.117847	0.0140838	-0.119996	-0.119297	-0.203084	0.151252	-0.215293	0.391078	-0.166937	-0.106628	0.558325	-0.125331	-0.139259	0.320802	-0.045074	0.200789
P19367	HK1	0.246222	-0.317176	0.105857	0.0889077	0.28565	0.803844	0.219534	-0.595556	0.0954007	-0.592975	0.0147443	-0.579094	0.340798	0.171744	0.347515	-0.463414	0.315461	-0.0013309	0.339112	-0.437905	0.287728	-0.265909	0.486064	-0.207817	0.42457	-0.201751	0.624577	-0.278342	-0.0483337	0.502894	0.59256	-0.300996	0.234227	-0.149541	0.341584	-0.0153465	0.0901743	-0.311827	0.224391	-0.391027	0.268222	0.190591	-0.0649221	0.12216	0.0558606	-0.229045	0.45425	-0.23651
P28331	NDUFS1	0.176715	0.173179	0.275942	-0.430149	0.244501	-1.12822	0.169493	-0.06356	0.529746	-0.437738	0.811259	-0.291695	0.265836	-0.144554	0.279994	-0.19807	0.206995	0.0040826	0.199345	-0.404783	0.389326	-0.346795	0.234296	-0.26908	0.246233	0.137984	0.285232	-0.259001	0.358576	-0.0988349	-0.0298307	-0.208632	0.284298	0.101361	0.109914	0.101673	0.186579	-0.254541	0.246354	-0.168635	0.218072	0.121102	-0.429427	-0.0857275	-0.028361	-0.258045	0.368277	-0.17238
Q92896	GLG1	-0.200373	0.249821	-0.191372	0.731292	-0.285434	0.348942	-0.276039	-0.363018	0.0982774	0.0312423	-0.371189	0.0274688	-0.135527	0.07713	-0.159573	0.0962254	-0.0737914	0.282123	-0.116711	0.152304	0.0673982	0.094474	-0.160351	0.81722	-0.313639	0.214058	-0.0319581	1.13515	-0.562907	0.226462	0.0662098	0.558687	-0.111017	0.638489	-0.341782	-0.0481187	-0.129533	0.309205	-0.23989	0.253574	-0.218271	-0.163892	0.775688	-0.0121984	-0.0451367	0.211339	-0.0947975	0.12222
Q9Y6C2	EMILIN1	0.347115	0.518288	0.145737	-0.109392	0.159889	-1.8086	-0.274114	-1.09998	0.254728	1.36546	0.684326	-1.11947	0.188215	-0.388871	-0.1965	-0.314784	-0.284688	0.63513	0.00234155	0.0150619	-0.245541	-0.908314	-0.399477	-1.17042	-0.482787	-0.655402	-0.0838192	0.190553	-0.0794663	-0.279918	-0.210403	-0.457358	-0.16481	0.642579	-0.15126	-0.0897532	-0.00371731	0.554317	0.0307575	-0.552589	0.0882713	0.0496224	-0.530457	-1.86507	-0.146481	-0.366369	-0.0843683	0.519655
P22102	GART	-0.222741	-0.0426688	-0.258571	0.711962	-0.0195774	-0.00388871	-0.0683042	0.509363	-0.262241	0.505751	-0.277565	0.636664	0.109245	0.602293	0.0842364	0.657237	-0.0187941	0.318426	-0.114989	0.564064	-0.145169	0.250093	0.0897552	0.747296	-0.278824	0.102147	-0.197569	0.0110034	-0.187784	0.119829	-0.128851	-0.156849	0.115506	-0.216487	-0.125464	0.0859369	0.122074	0.308017	-0.165508	0.0721275	-0.290995	-0.295389	-0.189223	-0.210891	-0.179438	-0.171013	-0.188488	-0.0642862
P20810	CAST	0.739191	-0.189918	0.510023	-0.280099	0.691786	0.127586	0.803585	-0.264794	0.241778	-0.497086	-0.26031	-0.207892	0.0577987	0.201952	0.202418	-0.0748766	0.715312	-0.766594	0.605703	-0.277648	0.57836	0.04345	0.325882	-0.485446	0.64643	-0.409034	0.909565	-0.289003	-0.0162725	-0.47306	0.707496	-0.859796	0.306148	-0.427504	0.977598	0.0227216	0.220462	-0.356335	0.150609	-0.129236	0.429388	0.486252	-0.49538	0.353355	0.249882	0.467525	0.817085	-0.597356
Q460N5	PARP14	-0.562151	0.215596	-0.587021	0.508026	-0.399029	0.356179	-0.584069	0.0491478	-0.385426	0.439042	-0.525251	0.0710663	-0.0943808	0.602293	-0.115127	0.595796	-0.454613	-0.884186	-0.350062	0.272807	-0.534251	0.365378	-0.481809	0.407344	-0.513408	0.840863	-0.71185	0.277414	-0.348143	-0.109607	-0.741145	0.226633	-0.381908	0.104329	-0.54172	-0.161361	-0.356485	0.710822	-0.352984	0.527497	-0.600707	-0.499158	-0.0341256	0.379936	-0.196203	0.297323	-0.543367	0.205878
Q9P2J5	LARS	0.0172553	-0.0455285	0.0514092	0.0765945	0.152956	0.730162	0.165243	0.398654	-0.0199566	0.156883	-0.256503	-0.0787017	-0.315011	-0.60833	0.182012	0.0132095	0.180975	0.196052	0.218599	-0.139824	0.189077	0.149128	0.166841	0.41146	0.121468	-0.016462	0.158639	0.00955422	-0.318518	0.203023	0.206168	0.287935	0.0575822	-0.17811	0.100576	0.0656577	0.096027	-0.22673	-0.0389201	-0.00707736	-0.0378085	-0.0385085	-0.251009	0.00813945	0.07772	0.101471	0.0791923	-0.0874439
P42224	STAT1	-0.940425	0.507598	-0.969741	0.692369	-0.858206	-0.622326	-1.04023	-0.229992	-0.942529	0.218133	-1.02033	-0.307311	-0.461999	0.587445	-0.1965	0.539555	-0.985844	-0.354441	-0.789621	0.315522	-0.991495	0.262541	-0.713646	-0.280655	-0.37504	1.49655	-0.830245	0.636903	-0.69371	0.351789	-0.985382	-0.356558	-0.80933	-0.179915	-0.814535	-0.410463	-0.494788	1.59433	-0.810611	0.230741	-0.951509	-0.854409	-0.134229	-0.848974	-0.732349	-0.150476	-0.87965	0.0518977
Q02413	DSG1	0.897929	-0.324104	0.261754	-0.676491	1.12772	-1.70168	0.815384	-0.877591	-0.295837	-1.66559	-0.302859	1.91271	0.0273237	1.70903	-0.429918	-0.36203	0.553949	-1.69029	0.181232	0.696549	0.795101	1.16447	1.29599	-1.0955	0.80566	-1.20484	1.44408	-2.23475	0.0289861	-0.696115	1.38408	-1.9504	-0.16481	-1.25591	1.50208	0.582417	0.00564075	-1.1529	-0.23038	-1.22567	0.770487	0.639158	-1.51558	-1.60744	-0.0117781	-1.85219	0.53426	-0.534479
Q1KMD3	HNRNPUL2	-0.117705	0.0896311	-0.0608223	0.142397	-0.0211447	0.187929	0.00327596	0.318125	0.0351265	0.343952	-0.182408	-0.00753275	0.0450455	0.0398044	0.169628	0.376412	-0.0379664	0.700777	-0.0136176	0.353596	0.0616159	0.0187133	-0.196588	-0.0795263	-0.132701	0.193065	0.111652	0.288211	-0.626827	-0.139258	0.00230985	0.345651	-0.140268	0.0773904	0.236091	-0.062395	-0.0273815	-0.103065	-0.00285088	0.441143	-0.154384	0.082824	0.553043	0.0068767	-0.151922	0.485132	-0.0316535	0.187988
P63010	AP2B1	-0.0848959	0.0752237	-0.108614	0.416546	-0.116765	0.26465	0.00961052	0.173035	0.176582	0.277995	0.11365	0.48979	-0.130093	0.138176	-0.054147	0.150325	-0.103779	0.10955	0.101983	0.238688	0.00549581	0.0520803	-0.0411123	0.404249	-0.130874	0.231323	-0.00492365	0.717226	-0.0778109	0.461906	0.0678982	0.534074	-0.280729	0.451829	-0.534427	-0.256635	-0.384735	0.128553	-0.324374	-0.168635	-0.220138	-0.48582	0.0594805	-0.876675	-0.0775582	0.292331	-0.010108	0.218522
P49736	MCM2	-0.793683	-0.499246	-0.698613	-0.3541	-0.540205	0.422684	-0.507448	0.968062	-0.783154	0.827868	-1.06624	0.26656	-0.260563	0.445358	-0.346525	0.150325	-0.331231	1.69116	-0.631038	0.423606	-0.68164	0.393947	-0.02559	1.56485	-0.160393	0.695012	-0.359354	0.506329	-0.143823	0.654291	-0.323154	1.22899	-0.625347	-0.93627	-0.826361	-0.468427	-0.692469	-0.352574	-0.827718	0.504636	-0.852594	-1.03365	0.142701	1.11924	-0.580346	-0.400316	-0.579527	0.53793
Q9UM54	MYO6	0.243505	-0.19785	0.203562	0.810259	0.346469	0.243621	0.460542	-0.0836816	0.475462	-0.815705	0.297074	0.87823	-0.0681651	-0.412555	-0.0509231	-0.0360439	0.495144	-0.263823	0.217232	-0.578565	0.25263	-0.11659	0.562229	0.590944	0.510204	-0.150167	0.346693	-0.347228	-0.0827829	-0.192251	0.280859	0.184674	0.100874	-0.138972	0.244594	0.027223	0.0916397	-0.286484	-0.112135	-0.363335	0.1137	-0.0368866	-0.330124	-0.111551	0.030466	0.319576	0.563293	-0.0999484
Q6YHK3	CD109	0.152298	-0.37535	0.215658	1.13845	0.33181	0.691451	-0.0336976	0.6964	-0.29395	-0.448682	-0.0897498	0.532327	0.428107	0.187584	0.111828	-0.297017	-0.0987378	-0.0273261	0.0599014	-0.488038	0.0601667	0.00396173	0.156293	0.801623	-0.211618	-0.501074	-0.368514	-0.926631	-0.218461	-0.220329	-0.608487	-1.51942	0.207159	0.0849241	0.02526	-0.215284	0.00408528	-0.187667	-0.126175	-0.271255	0.191625	-0.181703	-0.489919	-0.521114	0.0416312	-0.885743	0.213459	-0.221062
P01031	C5	0.416298	0.361975	0.794361	-0.233361	0.318241	-0.929094	0.132242	-0.580228	0.466584	0.82105	0.531993	-0.145745	0.407082	-0.119976	0.250246	-0.443732	-0.0987378	0.0623277	0.630559	-0.27061	-0.0798039	-1.01244	0.408195	-1.00221	0.0763076	-1.00833	0.179215	-0.157836	-0.145556	-0.223669	0.273561	-0.31813	0.118414	-0.154855	0.217494	-0.0768141	0.859327	0.402314	0.843526	-0.181473	-0.014934	0.0450351	-0.754407	-1.30498	0.77446	-0.443385	0.183565	0.00449778
P06737	PYGL	-0.142368	-0.231646	-0.127165	0.900732	-0.00865377	0.511478	0.211313	0.0820347	-0.618238	0.0220238	-0.07459	0.203069	0.145542	0.109362	-0.348503	0.315349	0.0448531	-0.0736198	0.260341	1.37843	0.0945523	0.885826	-0.357848	-0.0637276	-0.266735	-0.430594	-0.441548	-0.0941301	-0.346149	0.455656	0.0526314	-0.539374	-0.436356	-0.376952	0.16918	0.0830572	-0.301593	0.468669	-0.48472	0.406174	-0.149037	-0.662121	-0.358042	-1.33669	-0.222675	-0.551422	0.0240307	-0.00135495
O75116	ROCK2	0.496077	0.18054	0.310188	0.192706	0.360981	-0.125334	0.336271	-0.188728	0.377032	0.160488	0.677378	-0.262653	0.38448	0.125898	0.155742	0.255203	0.209707	0.127022	0.262993	0.140473	0.175755	-0.0396912	0.108635	-0.0896708	0.159297	-0.142734	-0.0484253	-0.167639	0.142689	-0.382561	0.178304	0.10078	0.224811	0.300861	0.461931	0.0714809	0.106212	-0.0640919	0.39016	0.10554	0.323114	0.2648	-0.205542	0.075942	0.11444	0.119903	0.144196	0.0575387
O75592	MYCBP2	0.125987	0.128208	0.17769	0.0148355	0.202144	0.128794	0.296673	0.02805	0.0351265	-0.0763799	-0.0645713	-0.35881	0.287654	0.103808	0.455739	0.11094	0.275897	-0.584938	0.280114	0.278816	0.306185	0.00396173	0.0398077	0.118524	0.181527	0.187179	0.40026	-0.248559	0.234822	-0.255787	0.445761	0.233705	0.247573	-0.225777	0.24318	0.229573	0.264004	-0.104646	0.234041	0.178946	0.244042	0.236914	0.298099	0.0879345	0.180867	0.136712	0.186439	-0.167436
Q9Y5S2	CDC42BPB	0.266438	-0.028455	0.0633571	0.393568	0.164032	0.570446	0.214058	0.238247	0.161533	-0.183513	0.234885	0.101608	0.104644	-0.157836	0.159922	-0.0643184	0.0584564	-0.486758	0.202111	0.010736	0.0426616	0.367685	-0.0463237	0.298208	0.0066299	0.133094	0.147437	-0.025671	0.121231	0.575783	0.0543357	-0.287433	0.0331292	0.270791	0.11456	-0.0465411	0.013393	-0.201134	0.0850881	0.173915	0.140146	0.00150224	-0.204051	-0.197729	0.00624558	-0.278326	0.221888	-0.0581731
Q13263	TRIM28	-0.804888	-0.182031	-0.646596	-0.0466898	-0.517907	-0.390098	-0.608115	0.151391	-0.264087	0.383566	-0.690033	-0.267736	0.313142	0.688307	-0.0950657	0.0273815	-0.261968	0.442236	-0.207409	-0.14625	-0.178997	0.465683	0.0577296	0.496261	0.0604012	0.518747	-0.141535	0.228421	-0.187784	0.236218	0.00583722	1.39222	-0.0756843	0.102846	0.310873	0.11301	0.00874666	0.275568	-0.00609289	0.573116	-0.0880817	0.0663187	0.332413	1.28988	0.0915996	0.760148	-0.264941	0.259479
Q9P265	DIP2B	0.287694	-0.243089	0.12451	0.536276	0.215514	0.250295	0.313411	0.327298	-0.20793	-0.441377	-0.326608	0.332982	0.068866	0.5244	0.317895	0.386343	0.228549	-0.301726	0.23355	0.158835	0.341212	0.830882	0.240015	0.596378	0.0651915	0.0473139	0.419014	-0.0227025	-0.388614	-0.132965	0.132249	-0.682918	-0.0379539	-0.322121	0.200112	-0.0355461	-0.0660706	-0.254541	-0.00285088	-0.0564796	0.185995	0.135558	0.598185	-0.397253	-0.0300298	0.697332	0.302247	0.0977897
Q14643	ITPR1	0.770669	-0.0891178	0.282346	-0.506308	0.6202	-1.27382	0.438409	-0.964468	0.55195	-0.837114	1.16423	-1.11336	0.592702	-0.0736139	0.285105	-0.74239	0.251101	-0.734685	0.226773	-0.246246	0.00398907	-0.985696	0.16233	-1.37498	0.147299	-0.769822	-0.232683	-0.764123	0.887867	-0.886773	0.436642	-0.519419	0.307423	0.503339	0.652904	0.179226	0.240417	-0.247538	0.606197	-0.426884	0.383392	0.286985	-0.186276	-0.6972	0.56823	-0.0873063	0.245505	0.0276741
Q01995	TAGLN	0.823474	-0.888382	-0.446973	-0.506308	0.100591	-2.2931	0.175139	-2.13875	-0.0215171	-2.4634	1.31573	-1.93836	0.875321	-0.490226	-0.468109	-1.89439	0.0157067	-2.27525	0.0599014	0.0463951	-0.576458	-2.30028	0.130353	-1.60092	0.197614	-0.774409	-0.646327	-1.15134	0.942723	-0.886773	0.301097	-0.748765	0.50817	1.6001	-0.196584	0.215179	0.27823	-0.396439	0.52542	-1.29722	0.430578	0.175281	-0.867885	-2.61131	0.595544	-0.331275	0.279548	0.584585
P30153	PPP2R1A	-0.0611891	-0.369963	-0.130563	-0.211386	0.00218779	-0.337445	0.0608358	-0.302027	-0.264087	-0.266602	-0.191464	-0.224268	-0.0154503	-0.0548571	-0.0950657	-0.147842	0.0188027	-0.645102	-0.121891	-0.306146	-0.0560357	-0.0705852	0.237158	0.0854159	0.243418	-0.0888905	0.475137	-0.0153078	0.0950524	0.273413	0.204635	-0.133913	0.187904	-0.0554376	0.261451	0.0480457	0.156088	-0.199444	0.193635	-0.0848418	0.0776687	0.147019	-0.2418	-0.249603	0.102303	0.0252905	0.400811	0.00157438
P78371	CCT2	-0.226503	-0.421038	-0.234602	-0.174944	-0.0258568	-0.302838	-0.036958	-0.134549	-0.0821032	0.137501	-0.187835	0.00656995	0.089197	-0.0471131	0.0650494	-0.117899	-0.0124596	0.0479854	-0.0576106	-0.0392198	-0.063915	0.507072	0.401831	0.565312	0.257438	0.142858	0.33968	0.198206	-0.062997	0.148528	0.23951	0.214769	0.266052	0.199013	0.170668	0.180574	0.187949	-0.106229	0.0605049	0.520578	0.134311	0.00465568	-0.187749	-0.13227	0.238837	-0.026787	0.329803	-0.0781362
Q9Y4I1	MYO5A	-0.245461	0.0553424	-0.23095	1.07797	-0.0722189	1.11118	-0.159525	-0.19601	-0.190272	-0.0553183	-0.279495	0.210399	-0.0373225	0.0996286	-0.191167	0.226008	-0.39366	-0.286775	-0.265462	0.264353	-0.261761	0.304078	-0.173596	0.756224	-0.284907	0.145289	-0.314407	0.19566	-0.207559	0.369628	-0.218612	0.714253	-0.273086	0.411653	-0.283568	0.0182061	-0.0401629	0.234891	-0.336566	0.350405	-0.275377	-0.377167	0.491796	-0.900172	-0.399055	-0.0440462	-0.471391	0.452735
P05091	ALDH2	0.90138	0.63986	0.919593	-0.273079	0.000643975	-1.35591	-0.0952398	-1.41646	0.357955	-0.825181	0.947855	-0.702138	1.25342	0.467151	1.27743	-0.0228417	-0.3175	-1.2622	0.0720505	-1.21551	1.13021	-0.45881	0.802446	0.137285	0.819902	0.364555	-0.139573	-0.554536	-0.0712082	-0.192251	-0.226868	-1.03003	-0.294204	-0.527346	-0.245362	-0.287979	0.511794	0.0972629	-0.147496	-0.910401	0.890443	-0.391605	-1.55686	-1.40564	0.571535	-0.179657	1.09992	-0.0936826
P28838	LAP3	-0.647832	0.19636	-0.605818	0.227773	-0.654746	-1.17216	-0.581687	-0.194551	-0.301513	0.214669	-0.667113	-0.519274	-0.157469	0.153042	-0.00185254	0.548427	-0.51154	-0.214263	-0.276973	0.0208097	-0.363111	-0.126295	-0.42188	-0.576262	-0.336622	0.885166	-0.345723	0.393076	-0.376353	-0.153519	-0.509491	0.0253539	-0.528897	-0.119794	-0.0787477	-0.0308595	-0.274911	1.34902	-0.451193	-0.0848418	-0.5388	-0.528486	0.290714	-0.336689	-0.346125	0.232343	-0.37715	0.169873
P51610	HCFC1	-0.0595106	0.301372	-0.0592022	0.154163	0.000643975	1.12093	-0.186425	0.372307	-0.183268	0.17363	-0.106783	0.232167	0.17071	0.321622	-0.113444	0.11227	-0.206686	0.479634	-0.35412	0.158835	-0.117026	0.0535137	-0.0585574	0.274676	0.0378334	0.360377	0.00220079	0.196934	-0.253538	0.280502	-0.0756927	0.974194	-0.0154616	0.0391204	-0.188931	-0.0293006	-0.0530586	-0.204521	-0.0606655	-0.0999963	-0.0133139	-0.00958937	0.163644	0.0962704	-0.209378	0.253046	-0.122983	-0.0279901
Q13045	FLII	0.415091	-0.212237	0.240864	0.0191313	0.345254	-0.432223	0.338789	-0.445673	0.0823838	-0.320864	0.165645	0.26304	0.188215	0.18627	0.326597	0.0301992	0.337945	-0.345807	0.217232	-0.0940701	0.246272	0.213375	0.363047	-0.0284521	0.410836	-0.0425066	0.48915	-0.245095	0.146943	-0.172755	0.406268	-0.392403	0.23958	0.0968967	0.203023	0.0406435	0.0887074	-0.0826677	0.172282	-0.1107	0.254839	0.0872928	-0.438165	-0.283191	0.177979	-0.179657	0.338872	-0.0796833
P02774	GC	0.339501	-0.174185	0.900572	-0.514564	-0.392929	-1.404	-0.29543	-1.30203	0.351941	0.365978	0.189561	-0.677126	-0.252668	-1.30706	-0.108409	-0.886401	-0.24516	-0.79687	0.548158	-0.441852	0.0338287	-1.07371	0.157805	-0.943205	-0.286941	-1.06903	0.298315	-0.141644	0.944353	-0.153519	0.221419	-0.363656	0.37951	0.113199	0.544596	0.460127	0.796017	0.105491	1.359	-0.525737	0.323114	0.378556	-0.653272	-1.58823	1.29056	0.119903	0.0447663	-0.202402
P30101	PDIA3	-0.552675	-0.225147	-0.364628	0.216594	-0.511284	0.26135	-0.518799	-0.123398	0.0968398	0.304306	-0.20424	0.230966	-0.308858	-0.219164	-0.362423	-0.0389942	-0.424866	0.503719	-0.352089	-0.36489	-0.108852	-0.103752	-0.164123	0.163147	-0.240883	0.306009	-0.23687	0.582383	-0.614774	-0.0896652	-0.307748	0.547379	-0.355436	0.311176	-0.404659	-0.168207	-0.417712	0.799711	-0.607376	0.367032	-0.571804	-0.185292	-0.114485	-0.556146	-0.121359	0.671612	-0.181061	0.0867977
P40763	STAT3	-0.160245	-0.266252	-0.301978	-0.20971	-0.0544575	0.0834184	-0.143622	0.451812	-0.253046	-0.287735	-0.21898	-0.0318283	-0.142804	-0.01051	0.217201	0.08	-0.162182	1.23283	-0.118436	-0.075554	-0.206643	-0.0488902	-0.0797739	0.302647	-0.229105	0.150138	-0.316621	-0.0617779	-0.262912	-0.300929	-0.35221	-0.622073	0.0726576	0.0834205	0.105252	0.16704	0.589566	0.621841	0.297215	0.47119	-0.0627261	0.201626	0.0369575	-0.0109189	0.255372	0.184646	-0.0671522	-0.0765907
Q00839	HNRNPU	-0.373075	0.334744	-0.300063	-0.0784652	-0.21379	0.318569	-0.232403	0.535103	-0.21327	0.364937	-0.30876	0.130228	-0.29258	0.0207732	-0.0525342	0.21985	-0.226711	1.26925	-0.368414	0.129874	-0.167067	0.143755	-0.0550515	0.465908	-0.0876975	0.358283	0.0286084	0.213393	-0.460133	0.227685	0.0979554	0.878925	-0.119559	-0.12848	-0.0840615	-0.16478	-0.158853	-0.138254	-0.149288	0.297029	-0.143711	-0.219838	-0.0209382	0.950192	-0.317312	0.28481	-0.308783	0.0631578
O00429	DNM1L	-0.142368	-0.150903	-0.269769	-0.301368	-0.19775	0.232428	-0.182809	0.0832384	-0.192028	0.0598372	-0.0880575	-0.174096	0.0402338	0.232813	-0.0444969	0.21738	0.0203481	0.180597	-0.0809611	0.477893	-0.0126897	0.208236	-0.125003	0.482632	-0.167868	0.217528	-0.102802	0.10085	-0.180659	-0.0730039	-0.0370714	-0.265663	0.109671	0.203173	-0.0455407	0.0361838	0.0989445	0.0862183	0.240895	0.0141913	0.0187117	-0.0796606	-0.226581	0.0819507	-0.00519795	-0.304557	0.046349	0.0991578
Q27J81	INF2	-0.230275	-0.189918	-0.348709	0.241319	-0.180134	0.290783	-0.34508	0.0217856	0.333748	-0.412522	0.229466	-0.0951727	-0.0768509	-0.200146	-0.348503	-0.0583196	-0.28851	-0.572798	-0.395342	0.366067	-0.225961	0.418628	-0.0068424	0.239221	-0.0134311	0.202433	-0.173287	0.159526	0.00419158	0.260324	-0.391112	-0.388778	-0.0558758	-0.0587541	0.140611	1.50137e-06	0.0470167	0.0166603	-0.0240554	0.217354	0.261546	-0.0466456	0.236836	0.13146	0.58577	0.425965	0.0256363	-0.118911
Q01518	CAP1	-0.0866043	-0.131025	-0.240098	0.80695	-0.140417	-0.701684	-0.0783462	-0.479042	-0.111715	-0.116537	0.144207	0.238155	0.167772	-0.0564109	-0.0917492	0.158074	-0.132685	-0.806315	-0.183743	-0.100295	-0.160294	-0.00347103	-0.0238756	-0.18278	0.0410791	0.165787	-0.0894879	0.401941	0.152595	0.0399225	0.445761	0.362955	-0.111017	0.729742	-0.0403666	0.161591	0.0455052	0.306828	0.0339179	-0.135468	0.0328945	-7.70608e-05	0.255381	-0.328696	0.135436	0.337861	-0.0861013	0.050484
P08123	COL1A2	-1.67328	-0.959413	-1.73436	-0.368992	-1.98399	-1.93918	-2.09015	-2.45089	-1.72861	-0.347926	-1.57653	-1.78474	-0.432716	-0.772285	-1.50513	-1.19972	-1.60376	-1.61367	-2.19644	-1.08324	-1.82157	-2.07684	-0.397256	-0.249451	-0.0303643	0.480755	-0.16928	1.61324	-0.0274131	0.573861	0.235008	0.800922	0.303594	1.41405	0.907038	0.335	0.0515416	1.23552	0.612553	0.974233	0.265555	0.435747	1.46486	-0.828542	1.02806	1.46586	-1.20911	-0.169082
Q16531	DDB1	-0.096897	-0.233275	-0.137385	-0.361527	0.0372471	0.454821	0.0331205	0.121238	0.0794751	-0.117992	-0.141465	0.0453395	0.211229	0.211022	0.334015	0.062214	0.146008	0.0726697	0.248347	0.0520196	0.135037	0.0463325	0.373492	0.459959	0.271324	0.301657	0.385352	0.287016	-0.362179	0.000394155	0.104551	0.648743	0.031587	-0.298405	0.125344	-0.0168903	-0.0162899	-0.22673	0.113747	0.157441	0.0328945	0.0280892	0.048263	0.516641	0.144341	0.0682707	0.00624931	-0.0536052
Q4V328	GRIPAP1	0.0688135	0.195149	0.0648436	0.225296	0.151565	0.354115	0.229065	0.122409	0.176582	0.384594	0.0474458	0.101608	0.125995	-0.01051	0.203768	0.322263	0.0882344	0.0765289	0.26564	0.117857	0.251361	0.094474	-0.0445845	0.109685	0.0683763	0.115845	0.194846	0.172535	0.134144	-0.166314	0.0729514	0.42914	0.0222993	-0.0587541	-0.0130808	-0.0703878	0.0118459	0.0596434	-0.0158629	0.0170035	0.0500418	0.0218774	-0.205542	0.255735	-0.218863	0.208692	0.089976	-0.0704253
P50395	GDI2	0.0764671	-0.0199934	0.061869	0.235178	0.155733	-0.0954107	0.0910189	-0.0293339	0.0954007	0.0598372	0.0944038	-0.0550747	0.218347	0.0742928	0.221207	-0.0643184	0.00637894	-0.356174	0.139989	-0.155943	0.104429	-0.0184524	0.186226	-0.0396467	0.0651915	0.0250476	0.332632	0.457207	0.00575379	0.278143	0.0320212	-0.0427956	0.0269506	0.283942	0.149694	0.134031	-0.129533	0.147272	-0.169137	-0.0128023	-0.1526	-0.127189	-0.107499	-0.267827	-0.0723903	-0.143695	0.212049	0.110056
P09972	ALDOC	0.561894	0.242807	0.480253	0.673416	0.486512	0.956528	0.273172	0.227399	0.029109	-0.0948854	0.120984	0.900302	0.068866	0.263028	0.0274183	-0.0199242	0.0478871	0.300939	0.289249	0.221321	0.0145033	-0.0244888	0.0561095	1.15151	0.0296872	-0.0946155	0.336865	0.998638	-0.384516	0.045482	0.141899	-0.392403	0.031587	0.0250908	-0.00802167	-0.0592103	0.036403	-0.36958	-0.0356036	0.0802174	0.178926	-0.0499133	-0.330124	-0.239078	-0.238023	-0.481353	0.141237	0.140939
P50991	CCT4	-0.402562	-0.248021	-0.368636	-0.266092	-0.240926	-0.304467	-0.175604	-0.210687	-0.330234	-0.128219	-0.377376	-0.0492279	0.024078	-0.0486586	-0.083491	-0.136738	-0.0492691	0.190127	-0.248366	-0.0863262	-0.231274	0.462449	0.481243	0.562538	0.236356	0.184817	0.375784	0.344473	-0.000505202	0.267478	0.292458	0.451556	0.201683	-0.0974527	0.221807	0.201967	0.129227	-0.0216567	0.0402178	0.636665	-0.159751	0.0358166	0.186563	0.585932	0.275779	0.387861	0.10068	-0.0719642
P09211	GSTP1	0.345849	-0.243089	0.35462	0.374694	0.396634	-0.705984	0.540368	-0.0293339	0.30166	-0.691355	0.11952	0.174623	0.0418395	0.567408	0.258066	0.472771	0.346595	-0.4567	0.577217	0.455786	0.478824	0.218496	0.231428	0.118524	0.334853	-0.295891	0.681161	-0.405967	-0.107903	0.138158	0.457401	-0.682918	0.179573	-0.769398	0.0626081	-0.147767	-0.102471	-0.237096	-0.0572987	-0.376192	0.234528	0.0976666	-0.523001	1.72681	-0.166532	0.15745	0.556645	-0.141353
Q9UKV3	ACIN1	-0.137047	0.239286	-0.125469	0.156765	0.0387522	0.569557	-0.0550227	0.365397	-0.143645	0.420118	-0.184215	0.0950231	0.00609521	0.269244	-0.0206501	0.448751	-0.0704976	0.580917	-0.203743	0.405046	-0.0203351	0.294412	-0.051554	0.673809	0.0313201	0.630542	-0.0484253	0.359341	-0.716712	0.204266	0.0163679	1.25472	0.0254018	0.0406708	0.271195	0.00609526	-0.0273815	0.104123	-0.117384	0.486489	-0.172351	-0.103229	0.432634	1.00118	-0.157383	0.557656	-0.0167031	0.353047
O60610	DIAPH1	-0.0165406	0.0174813	0.0302594	0.0432359	-0.0258568	0.252513	0.132242	0.0650759	0.0109044	-0.12529	-0.184215	0.0121727	-0.0873432	0.541963	0.250246	0.0908372	0.264205	-0.421802	-0.0526557	0.26919	0.117029	0.155817	0.0770302	0.303754	0.0214947	-0.0789261	0.382625	-0.0108892	-0.17711	-0.175986	0.11928	0.0589221	0.219402	-0.205418	0.551466	0.0772807	0.183833	0.255989	-0.0759143	0.478349	0.0654554	-0.0385085	-0.539831	0.187152	0.166367	0.187338	0.190739	-0.204089
P21980	TGM2	-0.33197	0.335843	-0.232775	-0.628662	0.362184	-1.79938	-0.258806	-1.49333	0.244377	-1.45235	0.393498	-1.59391	0.0434434	-0.335076	-0.0736432	-0.873177	0.128917	-0.801585	0.0212624	0.358143	-0.418606	-1.42249	0.0976518	-1.23651	0.0667848	-0.0846116	0.0128219	-0.882909	0.490511	-0.743266	0.242503	-0.466881	0.0408154	0.84869	0.269807	0.224355	0.194784	0.455854	0.704671	-0.529836	-0.0644027	0.308835	-0.497205	-2.04195	0.0792688	-0.32935	-0.0535257	0.789993
Q13085	ACACA	0.229844	-0.516997	0.0195671	-0.273079	0.486512	0.565103	0.331223	0.125918	0.00171522	-0.525769	-0.0463823	0.177119	0.0466458	0.222599	0.356041	-0.228058	0.307887	-0.458561	0.174205	0.0715347	0.216658	0.247591	0.31644	0.901577	0.0920405	-0.225109	0.314145	-0.0391054	-0.00521733	0.102599	0.038924	-0.682918	0.114049	-0.471027	0.02526	-0.0107249	0.0590517	-0.361997	-0.0207728	0.0420703	0.04383	-0.116872	-0.115887	0.12449	0.193793	0.503608	0.284921	-0.104666
Q9NZN4	EHD2	0.158081	-0.806063	-0.338848	-1.22149	0.0522285	-2.00124	9.8212e-05	-1.88228	0.176582	-1.70441	1.33352	-1.49921	0.558337	-0.581237	-0.317181	-1.61806	-0.141298	-2.13775	-0.114989	-0.546337	-0.43282	-1.15746	0.483655	-1.23974	0.325567	-0.642765	-0.0484253	-1.259	0.914725	-0.870977	0.44186	-1.14152	0.713511	1.61683	0.321629	0.558774	0.380081	-0.263344	0.883492	-0.426884	1.15391	0.396673	-0.696649	-1.55056	1.05507	-0.229045	0.380877	-0.109398
P00747	PLG	0.549849	0.631828	1.17769	-0.0229412	0.13618	-1.01452	-0.0385909	-0.540751	0.424796	0.626234	0.542955	-0.244167	0.456074	-0.161175	0.150151	-0.437879	0.08676	0.218347	0.671059	-0.235928	0.158252	-0.777676	0.168341	-1.20152	-0.17162	-1.00833	0.0545413	-0.453143	0.468021	-0.0183331	0.056038	-0.397857	-0.0331045	-0.449101	0.353426	-0.139335	0.490845	0.0224659	0.742832	-0.406016	-0.0394563	0.100617	-0.7764	-1.47099	0.812204	-0.597008	0.00949862	0.0362701
Q13200	PSMD2	-0.114216	-0.279657	-0.091955	0.230245	-0.0448608	0.214338	0.0654037	-0.127569	-0.233021	-0.0236095	-0.358893	0.253611	-0.0908577	0.315629	-0.0317296	0.192441	0.0218919	-0.0665094	-0.0927796	0.267982	-0.0910311	0.583477	0.261263	1.02357	0.104504	0.611329	0.282309	0.675797	-0.362179	0.224013	0.207701	0.0943194	-0.0840188	-0.229509	0.148184	-0.0277435	-0.0742631	0.135266	-0.187423	0.362617	-0.172351	-0.214328	-0.219032	0.231073	-0.110725	0.164298	-0.0895735	0.0103269
P31939	ATIC	-0.404691	-0.447269	-0.485619	-0.278341	-0.108412	-0.288257	-0.0935415	0.131747	-0.138557	-0.103507	0.171308	0.119886	0.0402338	0.0926354	0.162702	0.0103583	-0.00300956	1.32168	0.073562	-0.0287924	-0.153552	0.0874943	-0.152837	0.10588	-0.116338	-0.000251766	0.0110571	0.126481	0.109655	0.191786	-0.180029	-0.000690662	0.192052	0.307317	0.221807	0.274441	0.0318303	0.0454575	-0.0982289	-0.168635	-0.603142	-0.179912	0.0594805	-0.6972	-0.0914304	-0.0840569	-0.364476	-0.110979
Q7KZ85	SUPT6H	-0.350323	0.215596	-0.288628	-0.223177	-0.217379	0.243621	-0.287642	-0.0293339	0.0881836	0.356579	-0.235745	0.0857538	-0.155628	0.124527	0.152949	0.32456	-0.0754411	0.709916	-0.132308	0.140473	-0.145169	0.0832903	-0.134222	0.731743	-0.0718338	0.276375	-0.0595088	-0.117691	0.0119857	0.269855	-0.200207	0.274282	-0.107615	-0.00658322	-0.337545	-0.11764	-0.167592	0.149927	-0.270751	0.230741	-0.267631	-0.310986	0.410416	0.635799	-0.226497	-0.18661	-0.159007	0.228558
Q9BSJ8	ESYT1	-0.108999	-0.0846991	-0.277283	0.0488495	0.06558	0.532621	-0.147141	-0.487953	-0.095189	-0.203455	0.253691	0.145604	0.0273237	-0.0271713	-0.0380991	0.0690808	-0.203074	-0.306744	-0.134051	-0.0199142	-0.110483	0.0776657	0.034881	0.116004	-0.233021	-0.186387	-0.228507	0.0254161	-0.0794663	-0.433854	-0.212451	-0.682918	0.086092	0.434242	-0.175634	0.0816153	0.0257107	-0.0186728	0.131558	-0.0447024	0.0942951	-0.0830041	0.636974	-0.233098	0.123475	0.187338	-0.139083	0.115475
P00734	F2	0.396868	0.242807	1.10297	-0.255676	0.137586	-1.04143	-0.164865	-0.833765	0.330082	0.142371	0.494083	-0.182071	0.474026	-0.167878	0.0228359	-0.730418	-0.11901	-0.750552	0.558989	-0.504456	-0.052896	-0.95655	-0.0359196	-1.29567	-0.278824	-1.25525	0.179215	-0.379143	0.48716	-0.0911894	0.0372014	-0.592586	0.141475	-0.176308	-0.0947482	-0.215284	0.469588	-0.0625547	0.95192	-0.387304	0.0313255	-0.0223708	-0.702954	-0.72211	0.983267	-0.280184	0.07144	0.0687551
Q9BUF5	TUBB6	-0.578885	-0.975685	-0.765727	-0.0693149	-0.388876	-0.376325	-0.52108	-1.24956	-0.785803	-0.737578	0.0068478	-0.562343	0.306478	0.0870163	-0.362423	-0.873177	-0.662055	-1.28843	-0.65587	-0.582917	-0.636291	-0.41454	0.569061	0.15335	0.0763076	0.053798	0.213382	0.634084	0.437093	0.105263	-0.0136709	-0.392403	0.299756	0.550899	-0.202351	0.072933	0.013393	0.00497846	0.314211	0.0434502	-0.207116	-0.122021	-0.717772	-1.51023	-0.295069	-0.690272	0.0838237	-0.126886
P18583	SON	-0.158447	0.10002	-0.163256	0.371338	-0.108412	0.343751	-0.0451412	0.589485	-0.176299	0.523591	-0.371189	0.494801	-0.0104496	0.235355	0.0182389	0.586255	-0.0688535	0.850277	-0.146315	0.301424	-0.0894219	0.105572	-0.121332	0.467886	0.0491614	0.321139	-0.108546	0.297742	-0.386564	-0.0387764	-0.180029	0.576412	-0.163043	-0.119794	-0.221743	0.0302161	-0.0660706	0.0282482	-0.209675	-0.00993701	-0.145484	-0.174552	-0.0541356	-0.000723119	-0.0200457	0.225812	-0.115885	0.00449778
Q13509	TUBB3	0.180981	-0.611297	-0.11197	0.674324	-0.0885576	0.153926	0.0562534	-0.711836	-0.256717	-0.372029	-0.233872	-0.00611626	0.264461	0.112132	-0.0444969	0.000334595	0.0689488	-0.558761	-0.171159	0.360412	-0.121953	0.653205	0.290494	1.26618	-0.0406205	0.705757	-0.521028	0.927518	0.290996	0.521963	-0.950783	-1.10537	-0.0740232	1.02038	-0.289694	0.0888108	-0.0759072	0.724242	-0.0240554	0.415795	-0.129601	-0.158591	0.431675	-0.958177	0.00949856	-0.113568	0.0838237	0.425728
P26599	PTBP1	-0.782564	-0.503172	-0.64903	-0.451784	-0.540205	-0.0940011	-0.539458	-0.324199	-0.720981	-0.465254	-0.692602	-0.211152	-0.282498	-0.036341	-0.670926	-0.183306	-0.584836	-0.0552051	-0.681137	-0.279413	-0.506069	-0.282089	0.319144	0.475769	0.144284	0.511229	0.26908	0.352498	-0.00679147	0.342786	0.0846739	1.14834	0.108208	0.180849	0.230394	0.105935	0.137764	0.0397439	0.026004	0.272526	0.107757	-0.0255839	0.340611	0.832523	0.341787	0.759244	0.0930423	0.0812701
P42356	PI4KA	0.257039	0.225119	-0.0902995	0.206584	0.126304	0.403851	0.0954923	-0.126177	0.136562	-0.0318144	0.225389	0.0884082	0.188215	0.188896	0.0335056	0.00177083	0.0539362	-0.032859	0.0900844	-0.0467143	0.130901	0.0492093	0.103938	0.0802542	0.0889076	0.299476	-0.0319581	-0.00501858	0.0320557	-0.0881425	-0.0608576	-0.0701121	0.0145135	0.501088	-0.129121	-0.00458577	-0.0742631	-0.0156951	0.153517	0.131724	0.0187117	0.0172009	0.125014	0.0962704	0.0977257	0.0827995	0.0915099	0.126251
P40939	HADHA	-0.421841	-0.402589	-0.296241	-0.742833	-0.242753	0.0132159	-0.305224	-0.684946	0.173858	-0.377246	0.162805	-1.09819	0.130529	-0.0210903	0.0289425	-0.405155	-0.0267517	0.267567	0.0399383	-0.439877	0.0902986	-0.693516	0.266877	0.0369504	0.232102	0.184817	0.222561	-0.18911	0.0803007	0.0496377	0.377966	-0.181724	0.332689	0.599046	0.271195	0.248973	0.137764	-0.0171832	0.490189	0.0212117	0.395639	0.397873	-0.074427	0.327288	0.406142	0.856305	0.196453	0.0175802
P16157	ANK1	0.0672779	0.884082	0.657216	-0.110956	-0.0803651	-0.437576	0.4501	-0.486166	1.58155	-0.545213	0.666391	0.17961	0.0257018	-0.275956	1.3615	-0.183306	0.0778819	-0.789827	0.147185	-0.506522	-0.334237	-0.381238	-0.221916	-0.380309	0.214961	-0.809287	0.331218	-0.501915	-0.13175	-0.347529	-0.226868	-0.328509	0.0726576	0.584238	0.200112	-0.122618	0.00564075	-0.591022	0.124163	-0.309497	0.526141	0.0976666	0.394756	0.119825	1.00625	0.122718	-0.10004	0.0262364
Q16555	DPYSL2	0.232586	0.0202189	0.223665	-0.17986	0.279297	-1.19313	0.233131	-0.542607	0.310369	-0.0208848	0.564634	-0.501203	0.39708	-0.219164	0.103172	-0.399456	-0.108838	0.218347	0.299619	-0.139824	0.0659548	-0.269489	0.219898	0.000526969	0.144284	-0.100363	-0.0337785	-0.241639	0.475933	-0.0669927	0.0813343	-0.257376	0.127105	0.633361	0.310873	0.110184	0.0974865	-0.172664	0.291945	-0.374348	0.340956	0.16686	-0.160018	-1.62691	0.256742	0.0192604	0.0698845	0.426818
P05164	MPO	-1.41969	0.973665	-0.575396	-0.142596	-1.19421	-0.776589	-1.33301	0.220851	-0.463875	1.23362	-1.00428	0.377071	-0.534324	-0.299682	-0.901176	0.923609	-0.38955	0.673857	-0.696512	0.26919	-0.416587	0.712477	-0.921373	-0.161224	-0.880066	-1.01375	-1.9627	0.343323	-0.877328	-0.921603	-1.54776	0.255874	-0.388087	-0.158408	-1.54172	-0.0913787	-0.972757	1.72469	-1.30229	0.674561	-1.43322	-1.3916	-0.41901	0.574896	-0.0758335	-0.574035	-0.548136	0.387047
P37802	TAGLN2	-0.417534	-0.0802939	-0.51197	0.375811	-0.448782	-0.28987	-0.451995	0.00917452	-0.472387	-0.508491	-0.429997	0.831461	-0.121082	0.447552	-0.483239	0.345073	-0.509309	-0.511649	-0.468243	0.360412	-0.25453	0.4418	-0.263794	-0.259232	-0.254745	-0.0232704	0.237732	0.473066	-0.376353	0.0824587	-0.0944536	-0.497784	-0.0298806	0.513424	0.122271	0.213863	0.119203	0.953488	-0.151081	0.418988	-0.00846451	0.0511483	0.587032	0.143001	0.254002	0.794096	-0.37715	0.238525
O15031	PLXNB2	0.282409	-0.25628	0.609122	0.338483	0.307042	-0.228268	0.474347	-0.159959	0.276481	-0.110731	0.281449	0.418798	0.0514362	-0.0180595	0.329074	-0.027229	0.212414	-0.370113	0.490487	-0.109684	0.452553	0.0958659	0.0150043	-0.445815	0.187397	-0.104689	0.425653	0.029712	0.158225	-0.0387764	0.319639	-0.331986	0.046935	-0.194433	0.253047	-0.0687857	0.179705	-0.36958	0.124163	-0.149589	0.178926	0.178076	-0.15713	0.525487	0.177979	0.331792	0.35045	-0.165792
P60842	EIF4A1	-0.096897	-0.443492	-0.0787645	-0.0738828	0.223478	-0.105316	0.120583	-0.224025	-0.209708	-0.0863149	-0.451594	0.218903	0.133544	0.15975	0.305372	0.346204	0.126049	-0.359646	0.0840981	0.108441	-0.00205364	0.291985	0.304208	0.700126	0.00164075	0.163391	0.293967	0.467799	-0.166515	0.393802	-0.222734	-0.294199	0.154286	0.00775622	0.0285463	0.149254	0.0783971	0.108224	-0.200362	0.20877	-0.190544	-0.194303	-0.393293	-0.31758	-0.0949193	-0.278326	0.179243	0.261924
O94979	SEC31A	-0.247371	0.254479	-0.196706	0.328133	-0.23364	-0.47012	-0.247432	-0.287952	0.190129	0.24215	-0.0284198	0.241737	-0.0647054	0.184956	-0.116811	0.175996	-0.0124596	0.0931338	0.0290734	0.233747	0.130901	0.406341	0.0786269	-0.0824175	-0.0440555	0.344598	0.183922	0.624649	0.0847421	0.31198	-0.158155	-0.200666	-0.0460726	0.44716	-0.134624	0.027223	-0.094117	0.241129	-0.133248	0.0184076	-0.133115	-0.0897143	0.0619615	-0.497625	-0.0775582	0.0192604	0.124851	0.176368
Q13428	TCOF1	-0.640285	0.10002	-0.612931	0.0291056	-0.560573	1.04363	-0.630104	0.187659	-0.531191	0.606105	-0.816031	-0.130232	-0.348273	0.0542749	-0.591492	0.161933	-0.381364	0.951815	-0.596976	0.260714	-0.495374	-0.452692	-0.772885	0.465908	-0.392448	0.187179	-0.417582	0.484587	-0.546787	0.284034	0.209232	0.99654	-0.1826	0.212832	-0.0858372	0.0465683	0.0318303	0.472915	-0.365421	1.30855	-0.501983	-0.106628	0.656806	1.62061	0.142861	1.00712	-0.531512	-0.0414943
P29401	TKT	-0.428325	-0.215454	-0.271644	-0.915185	-0.201299	-0.320862	-0.0952398	-0.550053	-0.147048	-0.547171	-0.677255	-0.537575	0.112305	-0.053305	0.0350235	-0.0126562	0.253732	-0.222142	-0.0136176	-0.170607	0.0514407	-0.179183	0.289115	0.0554807	0.142774	-0.160637	0.67002	-0.138427	0.179144	0.961224	0.495536	-0.383358	0.353824	-0.0455335	0.399843	0.447868	0.142013	0.285259	0.0835639	0.130426	0.178926	0.15839	0.661721	0.939642	0.0175991	-0.0759655	0.182126	0.0645592
P02786	TFRC	-0.856419	-0.308563	-0.81409	0.139769	-0.562854	1.82038	-0.822046	2.01549	-1.0756	-0.228383	-0.988409	0.783944	-0.531933	-0.0720415	-0.933466	-0.231428	-0.83291	1.4694	-0.688804	0.757202	-1.04664	-0.264123	-0.738737	1.39804	-0.971948	-0.234559	-1.37773	0.194385	-0.880211	-0.125137	-1.6832	-0.138471	-1.19338	-0.527346	-1.29174	-0.938725	-1.39291	-0.488387	-1.33046	0.636665	-1.65272	-1.50363	0.184287	0.634982	-0.899221	-0.690272	-0.995378	0.327594
Q9NR99	MXRA5	-0.59825	-0.00182849	-0.869799	1.7199	-0.844267	-0.985477	-0.948344	-0.500521	-0.777869	0.7188	-0.835775	0.0548713	-0.764713	0.198048	-0.972582	0.484118	-0.949085	0.0649202	-0.825795	0.561109	-0.923971	-0.542956	-0.937421	-0.0368399	-0.988398	0.499876	-0.935215	2.06885	-0.653702	0.509949	-0.867751	-0.561648	-0.713114	1.65781	-0.814535	-0.265784	-0.730807	1.98021	-0.722648	0.3268	-0.667937	-0.718204	0.882711	-1.47804	-0.920731	0.57831	-0.988879	0.700888
P53618	COPB1	-0.344179	0.119299	-0.187828	0.135818	-0.281672	0.00271402	-0.22309	0.102363	0.18743	0.00340809	-0.129231	-0.131776	-0.187255	0.154386	-0.140602	0.11094	-0.112221	-0.0342455	0.0855971	0.0618102	0.217958	0.344452	0.0722292	0.463927	-0.0613542	0.362468	0.0647853	0.753174	-0.154252	-0.101904	-0.212451	-0.250781	-0.0690512	0.256184	0.189875	0.0030516	-0.00371731	0.357085	-0.209675	0.217354	-0.197886	-0.0016581	0.662539	0.457785	0.0730637	0.404149	-0.00682163	0.132946
P08572	COL4A2	0.363473	0.210811	-0.108614	-0.397337	-0.0852751	-0.594155	-0.0800267	-0.836038	-0.0340623	0.132615	0.856779	-0.296882	-0.174148	-0.486032	-0.36843	-0.602702	-0.190506	2.33194	-0.294413	0.1936	-0.361168	-0.698333	-0.30276	-1.35737	-0.24483	-0.624015	-0.562473	-0.86419	0.100911	-0.582423	-0.405096	-0.265663	-0.0331045	0.562817	0.344224	-0.122618	-0.380665	0.172295	0.0972244	-0.732188	0.194432	-0.0680192	-1.02752	-1.02119	-0.168368	-0.632169	-0.207225	0.130272
P78347	GTF2I	-0.147708	-0.188337	-0.0754857	-0.229958	0.0904673	1.08839	-0.120957	0.0317956	-0.0168406	-0.0386876	-0.155574	-0.562343	0.100027	0.0354348	0.0136272	-0.281211	-0.0920431	1.29322	-0.123622	-0.510661	0.0204772	-0.0847063	0.18326	0.654838	0.0459339	0.198927	-0.00313924	-0.135217	-0.407203	0.685783	-0.343207	0.493405	-0.202424	-0.642057	-0.130953	-0.278689	-0.368524	-0.547367	-0.308277	0.0815613	-0.495183	-0.358815	0.462988	0.151026	-0.28308	0.337861	-0.0518314	0.559956
P50990	CCT8	0.0580298	-0.157075	0.0408731	0.185079	0.173655	0.115452	0.250619	0.45088	-0.0610888	-0.00733829	-0.171614	0.518615	0.130529	0.162424	0.209156	0.167063	0.133209	0.389436	-0.000836194	0.202478	-0.0419605	0.345623	0.209733	0.397002	0.169714	0.126957	0.328387	0.240826	-0.13175	0.23986	0.361541	0.50124	0.147183	-0.158408	0.213168	0.16704	0.136344	0.00937023	-0.0224131	0.217354	0.0515906	-0.0515499	-0.107499	0.254671	0.208021	0.353523	0.0510869	-0.17073
O60701	UGDH	0.340773	-0.619796	0.467946	-0.161918	-0.263008	-0.355909	0.176548	-0.30675	0.289125	-0.801607	0.33919	-0.00328744	0.0577987	0.165093	-0.225283	-0.300553	0.05996	-0.666444	0.517391	-0.346275	0.126754	-0.527872	-0.106741	-0.410872	0.142774	-0.34111	0.885687	0.59016	-0.130033	1.36408	0.311111	-0.438499	0.316316	0.287864	0.231821	-0.273144	-0.599675	-0.328357	-0.0356036	-0.819799	0.12257	0.445062	1.34622	-0.0803493	-0.148293	0.101471	0.307537	0.284949
P49790	NUP153	0.179561	0.19757	0.102966	0.126557	0.0729444	0.869617	0.0790213	0.806907	0.0139545	0.646943	-0.273713	0.788848	0.0641332	0.0585879	0.213184	0.473806	0.204278	0.518926	0.0720505	0.384017	0.0338287	0.241315	-0.0995003	-0.0737613	-2.61398e-05	0.16099	0.00929021	-0.0786338	-0.231285	0.138158	0.0729514	0.731842	-0.386024	-0.541196	-0.247347	-0.195919	-0.374582	-0.313655	-0.382172	0.0281981	-0.446273	-0.435804	0.103498	0.704398	-0.253536	0.100043	-0.0233286	0.00011046
P0DOX5	NA	0.528803	0.901262	1.13658	-0.00247709	-0.253766	-1.49409	0.239882	-0.31307	0.305399	0.450867	0.384994	-0.672625	0.57839	-0.494432	-0.223467	-0.74239	-0.371197	-1.32869	0.944043	-0.230797	-0.31907	-0.593659	0.453205	-0.959059	-0.280849	0.269706	-0.361639	0.640653	-0.130033	-0.806961	-0.258254	0.0536034	0.391583	0.14526	-0.208141	-0.0433911	-0.190562	-0.677793	0.431487	-1.02432	-0.0914963	-0.183496	-0.623068	-2.03153	0.915522	0.0461994	0.359391	0.3194
Q9NZB2	FAM120A	-0.0951765	0.0419343	-0.115332	0.0724666	-0.0984504	0.337496	-0.0255789	0.168505	0.15878	-0.287735	0.00843057	0.110776	0.0782851	0.19935	-0.128657	0.0174757	0.04029	-0.247649	-0.0692386	0.032237	-0.0111654	0.272423	-0.0797739	0.347376	-0.107326	0.552106	0.000422974	0.196934	-0.022628	0.305044	-0.0590139	0.000691892	-0.0591584	0.0954056	-0.23942	-0.132625	-0.134664	-0.054893	-0.189264	-0.00564965	-0.19421	-0.181703	0.0319043	-0.0563926	-0.161036	0.0521182	-0.0791819	-0.0781362
Q16513	PKN2	0.261075	-0.276294	0.114496	-0.13462	0.305793	0.150363	0.399141	0.432107	0.0823838	-0.2812	0.0428193	-0.10879	-0.122879	-0.308912	0.195648	0.0358183	0.29006	-0.391277	0.302199	-0.114401	0.169048	-0.0109423	0.279428	0.318077	0.34408	0.279698	0.248257	0.213393	-0.272348	-0.179224	0.0128662	0.343473	0.109671	-0.227642	0.105252	-0.0703878	-0.0084192	-0.300911	0.091169	-0.121484	0.129919	0.0663187	0.612642	0.948878	0.481869	0.247898	0.272803	-0.204089
P35609	ACTN2	0.350906	0.0580091	-0.258571	0.386935	-0.0290068	-0.29634	0.0531904	-0.870582	-0.0183977	-0.510401	0.905161	-0.269434	0.240889	-0.259756	-0.0557617	-0.143072	-0.234062	-0.750552	-0.0742509	0.54225	-0.372865	-0.406634	-0.474765	-0.710712	-0.475812	-0.531812	-0.40104	-1.06026	0.620591	-0.399457	0.342138	-0.43289	-0.0379539	0.955289	-0.47971	-0.284256	-0.282485	-0.0764491	-0.0640402	-0.699505	-0.0198052	-0.474799	-0.234171	-1.15612	2.19308	0.026794	0.443479	0.458077
P22626	HNRNPA2B1	-0.247371	0.0699487	-0.216432	0.202812	-0.219176	0.683254	-0.281829	0.317102	-0.103428	0.367019	-0.314684	0.259511	0.118405	0.536819	0.00280884	0.584339	-0.0870424	0.98573	-0.350062	0.294323	-0.0326528	0.177014	0.212644	0.474786	0.0904749	0.534596	-0.0174767	0.384157	-0.392725	0.247116	-0.0190374	1.31708	-0.383965	-0.149541	0.519122	0.0376719	-0.358485	-0.242308	-0.390622	0.191448	-0.433217	-0.312948	0.240126	0.222395	-0.218863	0.399514	-0.162659	0.258254
P48634	PRRC2A	-0.137047	0.036536	-0.200272	0.479213	-0.133619	1.03978	-0.140112	0.97586	-0.278942	0.501019	-0.398195	0.673371	-0.382321	-0.0502057	-0.234397	0.449804	-0.10715	0.830607	-0.302233	0.347891	-0.192754	0.479612	-0.152837	0.791394	-0.154812	0.240446	-0.228507	0.384157	-0.233127	0.0716011	-0.192102	0.754965	-0.406783	-0.199915	-0.231537	-0.175085	-0.208484	0.226114	-0.312285	0.355969	-0.31275	-0.255232	-0.30114	0.221306	-0.249642	0.142271	-0.290686	-0.106242
Q12955	ANK3	0.291644	-0.368172	0.407131	-0.20971	0.353744	0.113013	0.470908	-0.00610571	0.516903	-0.62779	0.230823	-0.541674	0.485871	0.295061	0.588805	-0.52206	0.189243	0.811438	0.509595	-0.58074	0.50356	0.538122	-0.00515009	-0.401815	0.162281	-0.583201	0.432262	-0.78158	-0.0020742	-0.412736	0.231999	-0.0104058	0.368558	-0.248319	0.325643	-0.0784251	-0.0242038	-1.03667	0.157869	-0.477442	0.393198	0.447382	-0.145634	0.218036	0.0823614	-0.449644	0.347885	-0.165792
O95678	KRT75	-0.472313	-0.0628065	-0.591697	2.30721	-0.616336	0.232428	-0.677656	-1.12201	0.447534	-0.744304	-1.05959	1.00095	-1.01211	0.62864	0.138901	0.212426	-0.219397	-0.799225	-0.151603	0.291948	-0.140163	4.1604	-1.50315	0.284808	-1.8986	-1.58119	-1.89495	-0.689255	-1.46662	-1.29389	-1.8077	-2.56778	-1.77654	1.41882	-1.40244	-0.915502	-1.53493	-1.51127	-1.81914	-0.250815	-1.19789	-1.64967	-0.750049	0.705955	-1.8901	-1.73035	-2.4115	-0.90495
P23634	ATP2B4	-0.0247052	-0.269592	-0.591697	-0.662663	-0.276048	-0.444745	-0.274114	-0.565062	-0.0984791	-0.813346	0.640086	-0.648115	0.412057	-0.0926179	-0.159573	-0.841926	-0.115612	-0.688107	-0.162237	-0.0287924	-0.390591	-0.578038	-0.0744405	-0.89412	-0.0683322	-0.659639	-0.122039	-0.473265	0.555951	-0.33303	0.354641	-0.292504	0.211251	0.991815	0.297314	0.129851	0.0709872	-0.555993	0.475155	-0.309497	0.581867	0.42048	-0.193655	-0.558013	0.821488	0.628689	0.0272402	0.0561305
P25205	MCM3	-0.871066	-0.40626	-0.752575	-0.453768	-0.62823	0.480592	-0.627644	0.931102	-0.793781	0.859265	-1.00748	0.305867	-0.47113	0.149003	-0.53635	0.0483818	-0.323369	1.73047	-0.784136	0.23127	-0.684067	0.0477716	-0.212121	1.40683	-0.330318	0.573022	-0.439133	0.773809	-0.614774	0.71049	-0.431091	0.99654	-0.460025	-0.703025	-0.0334966	-0.218833	-0.490396	-0.152901	-0.592679	0.86297	-0.625243	-0.871652	0.362915	1.36867	-0.3926	-0.108607	-0.639336	0.433341
Q9NR09	BIRC6	0.0991871	-0.0228084	-0.0415002	-0.153835	0.190003	0.220016	0.099952	0.165099	0.0707138	0.438052	-0.193282	0.314962	-0.262543	-0.465243	0.144537	0.11094	0.124613	0.156491	0.096046	-0.00232018	0.119814	0.147787	0.212644	0.390761	0.0296872	0.134318	-0.0337785	0.0608301	0.109655	-0.190616	-0.0172464	0.259344	0.147183	-0.0422472	0.11456	0.233474	0.194784	0.0383119	0.0574023	0.148492	0.0484914	-0.0143691	0.876382	1.17484	0.0448054	0.397191	0.0400075	0.176368
O60271	SPAG9	0.134811	-0.0657064	-0.0656936	0.528261	0.0236295	0.274505	0.0835321	0.293375	-0.249385	-0.2812	-0.0171045	0.665393	0.00444924	0.165093	-0.189393	0.163217	-0.16043	0.255135	-0.207409	0.136508	-0.203158	0.616825	0.0561095	0.436923	0.0873386	0.354086	-0.16728	0.189273	-0.0418642	0.105263	0.0250851	0.173685	-0.102526	0.165297	0.0896049	-0.00765207	-0.0385591	0.249816	-0.0589811	0.639405	0.0234548	-0.0647103	0.368939	0.117487	-0.157383	0.0491619	-0.110584	0.16857
P21796	VDAC1	-0.105531	0.0147385	0.114496	0.071088	0.0266668	0.727773	0.197507	0.415955	0.30166	-0.22211	0.370297	-0.104237	-0.0716332	0.387104	0.113265	-0.162245	0.0911787	-0.163312	0.192405	-0.0228676	0.0959674	0.0172449	-0.029025	0.147192	-0.101946	-0.0301111	0.261677	0.107639	0.0803007	0.0932352	-0.0370714	-0.268991	-0.049333	-0.222054	-0.0805168	-0.0865075	-0.109189	0.131242	-0.0896055	0.063992	0.00278776	-0.162123	-0.134229	0.321205	-0.186865	-0.195348	0.158903	-0.207468
Q9UDY2	TJP2	0.328006	-0.37715	0.358262	-0.213065	0.274195	-0.0730212	0.514989	0.00663903	0.200875	-1.05393	-0.00109221	-0.266039	0.301125	-0.119976	0.310394	-0.168693	0.542163	-1.00949	0.264317	-0.572062	0.349541	-0.196116	0.626954	-0.123514	0.84333	-0.162139	0.827716	-0.929408	0.259913	-0.45725	0.536352	0.443445	0.430722	-0.464415	0.291854	0.111598	0.382477	-0.396439	0.0896512	-0.291989	0.40415	0.260849	-0.625062	0.434492	0.326218	0.213981	0.569911	-0.289233
Q14974	KPNB1	-0.192994	-0.23981	-0.1494	-0.199691	0.0861065	0.236916	-0.0616482	0.0154938	-0.123397	-0.147406	-0.173408	-0.0565401	-0.022145	-0.108648	0.152949	-0.093158	-0.137847	-0.447435	-0.00242769	-0.31336	-0.0958697	-0.0275165	0.262668	0.545784	0.119934	0.223292	0.139381	0.248218	-0.116375	0.111902	-0.150282	0.245416	0.108208	-0.067079	-0.0699347	0.00152736	0.019565	0.199455	-0.0776186	0.182708	-0.105236	-0.151554	-0.307531	-0.658617	-0.203717	-0.092194	0.0729938	0.127593
P09874	PARP1	-0.394076	0.234579	-0.212825	-0.436017	-0.242753	0.445158	-0.245545	1.05284	-0.322519	0.529179	-0.153803	0.192005	-0.050949	0.153042	-0.0851389	-0.0824657	-0.416478	1.32655	-0.568407	-0.0709618	-0.39456	-0.262338	0.0398077	0.565312	0.0810455	0.833345	-0.305583	0.0182278	-0.35214	0.571936	-0.0963432	1.79057	-0.303906	-0.233252	-0.415783	-0.147767	-0.153636	0.0525679	-0.330457	0.394326	-0.306784	-0.132375	0.0532593	0.600237	-0.375526	0.31466	-0.480479	-0.372117
Q08J23	NSUN2	-0.428325	0.0202189	-0.362629	0.260799	-0.23001	0.835997	-0.341045	0.340445	-0.57635	0.354483	-0.593238	1.09634	-0.491888	0.0898286	-0.438318	0.703866	-0.373225	0.601598	-0.455108	0.4526	-0.416587	0.31607	-0.229799	1.04426	-0.24483	0.2036	-0.42473	1.0858	-0.546787	0.260324	-0.452714	0.618444	-0.460025	-0.372818	-0.737153	-0.39834	-0.51249	0.452633	-0.768709	-0.109166	-0.829602	-0.62266	-0.170173	0.0589831	-0.59016	0.151949	-0.510417	0.160729
Q92841	DDX17	-0.167459	0.0215857	-0.101928	0.202812	0.0129485	0.478699	-0.0616482	0.166235	0.0215516	0.343952	-0.0762666	0.206739	0.17071	0.190207	0.332781	0.0908372	0.0234341	0.788877	0.0476492	0.206266	0.13366	0.120693	0.235728	0.383446	0.129114	0.525295	0.152248	-0.0481317	-0.00679147	0.310827	-0.0738299	0.685313	-0.126429	0.102846	-0.0334966	-0.0277435	-0.136378	-0.167698	-0.215293	4.70776e-05	-0.181418	-0.227218	0.110706	0.347382	-0.124921	0.346316	-0.0216694	0.164655
P50993	ATP1A2	0.868254	-1.03129	0.0332998	-1.35967	0.483199	-1.87483	0.66599	-1.69729	0.877441	-1.65288	2.25669	-1.47942	0.35249	-0.729517	0.28638	-2.06432	0.765938	-2.09661	0.137101	-0.976325	0.156896	-1.92233	0.363047	-1.7724	0.251846	-1.70709	-0.0174767	-1.67754	0.780626	-1.40703	0.631898	-0.605149	0.597393	0.694718	0.246006	0.0257241	-0.17286	-1.46586	0.659347	-1.45584	1.33969	0.425195	-0.488103	-0.995652	0.822413	-0.402338	0.347885	-0.588518
P12277	CKB	0.316418	-1.19309	-0.198488	-0.888117	0.305793	-1.55484	0.230422	-0.387821	0.0215516	-1.83711	1.38377	-1.45602	0.675712	-0.661726	-0.178798	-1.84193	-0.0804017	-1.98515	-0.00402095	-0.48193	-0.459594	-1.17079	0.480035	-0.215731	0.456522	-0.809287	-0.131754	-1.6047	1.45207	-1.38817	0.186099	-0.793594	0.465403	0.882802	0.317605	0.266848	0.164468	-1.31183	1.00119	-0.929225	0.821308	0.485124	-1.24027	-1.28628	0.43667	-0.827528	0.374591	0.0840365
P12956	XRCC6	-0.479029	-0.109919	-0.277283	-0.178219	-0.140417	-0.262694	-0.234273	0.376241	-0.118379	0.216979	-0.445081	-0.00611626	0.106179	-0.0502057	-0.0190743	-0.049368	-0.284688	0.888099	-0.118436	-0.433969	-0.0670788	-0.1775	0.171337	0.67894	0.014907	0.44371	0.124767	0.240826	-0.121481	0.393802	-0.164088	0.0415642	0.0801365	0.201788	-0.15126	-0.0465411	-0.0178692	-0.032149	-0.087887	0.0936006	-0.106963	0.00622981	0.909132	1.16864	0.0761696	0.41682	-0.0826374	0.27045
P01009	SERPINA1	0.448505	-0.000440614	0.702804	-0.524951	-0.0353275	-1.26745	-0.230536	-1.09181	0.561362	0.712265	0.344213	-0.648115	0.511592	-0.640596	0.19429	-0.609265	-0.495991	-0.74373	0.567596	-0.563436	-0.224194	-1.16745	0.748296	-0.919746	0.226411	-0.551361	0.0833792	-0.51437	0.601088	-0.449409	-0.103926	-0.571887	0.438889	0.216952	0.356044	0.171113	0.833285	0.0440312	1.45171	-0.658542	0.234528	0.18226	-0.778618	-1.56927	1.00706	-0.241661	0.0447663	-0.1576
O60313	OPA1	0.0749396	-0.0298701	-0.0383049	0.392464	0.131956	0.589871	0.145245	0.151391	0.0939601	-0.636105	0.299662	0.0535135	-0.0137815	-0.110261	0.130407	-0.311213	-0.029947	-0.427257	0.0765802	-0.0663843	0.0803244	0.0187133	0.390305	0.581842	0.132161	0.303835	0.0390376	0.0981254	-0.187784	-0.212014	-0.0682561	-0.0342758	-0.039574	-0.119794	0.310873	-0.0784251	-0.021033	-0.259816	0.0291747	0.459866	-0.110423	0.00937294	-0.0649221	0.735226	-0.103679	-0.188353	0.094573	0.0771105
P60174	TPI1	-0.0296263	-0.289793	-0.103596	0.12257	-0.0384983	0.43738	-0.0353269	-0.0809824	0.0139545	-0.132624	-0.00747582	-0.237503	0.0305621	0.131368	-0.120186	0.066338	-0.0395757	-0.440064	0.0196951	0.293136	0.0630637	0.0289504	-0.0744405	0.134798	0.00994645	-0.0466622	0.254237	0.13581	0.0950524	0.103932	0.045794	0.18589	0.0207455	0.293077	0.132997	-0.0293006	-0.0974527	-0.0351609	-0.0240554	-0.0773239	0.184584	0.0172009	0.148549	-0.110181	-0.0300298	0.143658	0.0729938	0.231056
Q14690	PDCD11	-0.0645521	-0.0032177	-0.057584	-0.0392263	0.10778	0.490961	0.204427	0.598774	-0.174561	0.607867	-0.356854	0.629391	0.0938483	0.332349	0.152949	0.281456	0.0838067	0.939154	-0.0978745	0.189778	-0.0326528	0.178328	-0.152837	0.705164	-0.262727	-0.00968558	-0.12786	-0.092573	-0.306836	0.21664	-0.168057	0.1589	-0.21885	-0.308239	-0.363156	-0.236711	-0.288191	-0.284691	-0.357118	0.112131	-0.316741	-0.461683	0.294939	1.1573	-0.27119	-0.0377462	-0.162659	0.327594
P11388	TOP2A	-0.788113	0.400307	-0.844463	-0.245334	-0.724528	1.37869	-0.600859	1.62917	-0.924899	1.34131	-0.876092	0.230966	-0.59791	0.119031	-0.813884	0.141231	-0.502635	1.12081	-0.781401	0.377312	-0.892761	0.245084	0.268277	1.21234	0.219266	0.889523	-0.780492	0.296554	-0.714138	0.788815	-0.771016	1.9882	-0.859956	-1.10087	-1.2795	-0.81808	-1.27114	-0.0306454	-0.944152	1.3074	-1.25801	-1.06306	0.845753	0.457785	-1.06724	-0.551422	-1.00518	0.495961
Q8N1N4	KRT78	0.79685	-1.94066	0.443012	-2.2801	1.05521	-2.74527	1.20925	-1.94471	0.0881836	-1.95179	-1.05628	-2.42163	-0.148286	-1.07519	-0.0573782	-1.40897	1.98794	-1.4419	0.454976	-1.85032	0.760718	-1.19102	0.904106	-1.94584	1.71357	-1.79757	1.79988	-2.59145	-0.119777	-2.1189	1.97152	-2.83739	0.544307	-1.98908	1.52553	0.205943	0.107662	-1.67544	0.403661	-1.35422	1.03211	1.25291	-1.34484	-1.28319	0.928469	-1.07274	1.9126	-1.32916
P25705	ATP5F1A	0.216051	0.0699487	0.320181	-0.283622	0.170912	-0.732057	0.346316	0.155975	0.273939	-0.372029	0.596553	-0.371521	0.375594	-0.0135251	0.192931	-0.289971	0.351514	-0.117034	0.217232	-0.40864	0.308628	-0.424482	0.385152	0.213521	0.363655	0.0756282	0.514284	0.0830472	-0.0131052	0.211703	0.580783	0.132657	0.205792	-0.10944	0.624952	0.0801719	0.109109	-0.261579	0.176578	-0.424975	0.164684	0.18782	-0.595437	-0.218255	0.195222	-0.0503738	0.271451	-0.0890011
Q7L014	DDX46	-0.0561594	0.236935	-0.0431006	0.197768	0.0114161	0.631365	0.0485836	0.75044	-0.0804758	0.406013	-0.193282	0.317227	0.0354061	0.414283	0.0724593	0.196209	-0.0460307	0.780226	-0.134051	0.189778	-0.0280213	0.147787	-0.17931	0.534506	-0.0252634	0.27082	-0.0558048	0.158219	-0.727054	0.172861	-0.128851	0.772068	-0.168351	-0.158408	-0.302024	-0.00918767	-0.114248	0.113673	-0.328427	0.21	-0.216406	-0.255232	0.0179159	0.44572	-0.291062	-0.0128178	-0.103546	0.0729388
Q15365	PCBP1	0.423518	0.269513	0.376334	0.445562	0.298272	0.39685	0.378487	0.434938	0.18066	-0.00329901	-0.0251778	0.665393	0.00938154	0.175721	0.310394	0.187401	0.378277	0.199595	0.174205	0.276416	0.202276	0.361911	0.259856	0.175301	0.302762	0.16459	0.0917524	0.0953956	0.0351187	-0.00677988	0.0880058	0.168773	-0.0186534	-0.10429	-0.173744	-0.10445	-0.105826	-0.202826	-0.20408	-0.0491076	-0.124345	-0.17277	-0.285286	0.143001	-0.198078	-0.0663154	0.257853	0.226056
P36952	SERPINB5	0.514225	-0.671869	0.11306	0.627261	0.501872	-0.874833	0.877312	-0.401226	-0.22401	-1.88091	-0.705518	1.02885	0.172177	0.476852	0.124716	-0.0885659	0.576185	-1.4309	0.500635	-0.175528	0.193049	0.112465	0.680513	-0.260869	0.770895	-0.774409	1.3291	-0.739545	-0.0162725	0.957542	1.1152	-1.84731	0.368558	-1.46002	0.657157	0.0656577	0.143427	-0.602146	0.207696	-0.489365	0.369799	0.342871	-0.865526	-0.100622	0.249882	-0.344821	0.49307	-0.33839
O14974	PPP1R12A	0.603808	-0.449161	-0.323208	-0.416547	0.0160083	-0.919075	0.218167	-1.03847	-0.174561	-0.956991	0.444667	-0.946487	0.260329	-0.348338	-0.427826	-0.697413	0.176824	-0.482966	-0.0742509	-0.031764	-0.534251	-1.14426	0.0976518	-0.628125	0.191785	-0.64907	-0.32106	-0.624818	0.509356	-0.764997	0.423515	-0.356558	0.392785	1.03912	0.276733	0.315503	0.348558	-0.027643	0.76011	-0.444185	0.646836	0.48738	-0.110289	-0.532085	0.720894	0.0885702	0.203563	0.070151
O15027	SEC16A	-0.0478153	0.0712693	-0.0319354	0.247435	-0.150673	0.636469	-0.0817091	0.316078	0.43621	-0.192682	0.11365	0.244119	-0.126482	0.138176	-0.014357	0.142533	0.0463709	-0.286775	0.225414	0.179537	0.371909	0.549341	-0.204334	0.236904	-0.0894709	0.122029	-0.0613643	0.552839	-0.107903	0.143352	-0.0627037	0.345651	-0.1988	-0.0521287	-0.255318	-0.129282	-0.203084	0.145943	-0.274655	-0.017111	-0.238948	-0.0630586	0.147381	-0.415761	-0.348206	-0.193596	-0.0283178	-0.101519
Q71U36	TUBA1A	-0.220864	-0.373552	-0.142522	-0.100044	-0.0836366	-0.381474	-0.129632	-0.330596	-0.0467176	-0.22211	0.303535	-0.242498	0.17071	0.236625	-0.083491	-0.309431	-0.210306	-0.544861	-0.0168308	-0.178818	-0.24913	-0.187625	0.623677	-0.187442	0.380409	-0.116289	0.274974	-0.0197401	0.694133	-0.0957718	-0.202241	-0.434757	0.179573	0.130775	0.0896049	-0.0138043	0.0680126	-0.0564221	0.341251	-0.291989	0.135772	-0.111741	0.52004	0.225655	0.0839052	-0.529157	0.1353	0.034841
P05556	ITGB1	0.624838	-0.0570241	0.00724941	0.25474	0.342819	-0.167705	0.408759	-0.616901	0.265006	-0.450514	1.03041	0.167108	0.446408	-0.144554	0.0228359	-0.168693	0.140333	-0.560758	0.199345	0.406145	-0.189302	-0.209807	-0.15659	-0.396409	-0.309499	-0.871813	-0.264391	-0.195782	0.356129	-0.459216	0.282314	-0.667465	0.127105	0.981357	-0.289694	-0.218833	-0.131241	0.129898	0.190806	-0.627467	0.21531	0.0541951	-0.611161	-1.74959	-0.00519795	-0.481353	0.199301	0.300494
O00515	LAD1	0.240783	-0.384373	0.0840306	-0.140997	0.351323	0.170441	0.182167	0.0820347	-0.192028	-1.49709	-0.855793	1.30358	0.20551	0.578463	0.168245	0.520644	0.507319	-0.844725	0.26564	0.501722	0.269032	0.717911	-0.108557	-0.65155	0.214961	-0.502976	0.690012	-0.604703	-0.0099449	0.0702381	0.671303	-1.54743	0.224811	-1.42109	0.640071	0.239952	0.331295	-0.507083	0.152064	0.109498	0.349796	0.305003	0.156697	0.328299	0.267651	0.208692	0.356842	-0.883174
Q14C86	GAPVD1	-0.114216	-0.209027	-0.15458	-0.214745	0.144592	0.889705	0.136589	0.000280731	-0.0772265	-0.0331864	-0.358893	-0.0801914	-0.0681651	0.153042	0.19836	0.21738	0.278483	-0.677235	0.151485	0.112484	0.0788939	0.424179	0.15478	0.345226	0.101399	0.184817	0.168172	0.230911	-0.145556	0.0217047	0.129017	0.386414	0.118414	-0.0308036	0.00037099	0.0524689	0.0709872	0.0792722	-0.0965001	-0.00850648	-0.0560392	-0.0880338	-0.196618	-0.323922	0.0463899	0.140883	0.244126	-0.0264974
Q16610	ECM1	0.93713	-0.997669	0.667037	-0.948352	1.17502	-1.61422	1.74831	-0.868253	0.199536	-0.993918	-0.36298	-0.715966	0.164827	-0.640596	0.269716	-0.730418	1.55342	-1.15273	1.34726	-0.722384	0.630068	-0.410582	0.655053	-1.65155	1.4547	-1.51061	1.66105	-0.771579	0.0457885	-1.29389	1.14029	-1.55961	0.109671	-1.10429	0.75563	0.15475	-0.146708	-0.995022	0.0339179	-1.30422	0.435332	0.190591	-1.70506	-2.08438	0.0946659	-1.04089	1.58251	-0.864385
P07384	CAPN1	0.484618	-0.277975	0.469069	-0.412685	0.488716	-0.226722	0.557763	-0.379506	0.27775	-0.748805	-0.0595879	-0.323098	0.366653	-0.10382	0.703964	0.245537	0.422196	-1.18625	0.581473	0.141792	0.362533	0.0391154	0.34856	-0.285644	0.461375	-0.398374	0.783948	-0.278342	0.271648	-0.30446	0.368407	-0.78404	0.362437	-0.255912	0.37811	0.0465683	0.220462	-0.394504	0.244991	-0.196054	0.416223	0.38462	-0.220539	-0.277026	0.22631	0.562847	0.563293	-0.0750469
P34931	HSPA1L	0.0424834	0.242807	0.137283	0.459328	-0.0337448	0.643246	0.239882	0.741319	-0.0403761	-0.370294	0.0474458	0.768302	0.801415	0.878398	0.446644	-0.044913	0.104354	-0.356174	0.34413	0.157531	0.0353046	0.174381	0.477617	0.280313	0.423327	0.370801	0.473856	0.474117	0.440563	0.27578	0.406268	0.533119	-0.408875	-0.442588	-0.265344	-0.19942	-0.181684	-0.302725	-0.533006	-0.239024	-0.214543	-0.354768	0.00249963	-0.154703	0.495853	0.169752	0.690205	-0.791585
Q16891	IMMT	-0.0662365	0.0659798	-0.101928	-0.274831	-0.116765	0.339584	-0.0633093	-0.0742566	0.0470867	-0.0637061	0.297074	-0.511215	0.154475	-0.0689018	-0.203642	-0.325551	0.0463709	0.209002	-0.275048	0.0534224	-0.130202	-0.167447	0.365665	0.373985	0.334853	0.425826	-0.0632223	-0.22961	-0.758532	-0.137682	0.608888	0.920423	0.131431	0.12494	0.291854	0.221739	0.248322	-0.0306454	0.325862	0.104218	0.319261	0.307559	0.432634	0.305884	0.139895	0.390199	0.0976295	0.12222
Q9NQ38	SPINK5	1.00608	-1.46822	0.736774	-2.25914	0.540633	-2.50904	1.27843	-1.25563	-0.0902679	-2.19422	-0.905596	-2.38434	0.319775	-1.16956	-0.128657	-1.25011	1.94789	-2.1318	0.812641	-2.02879	0.882974	-1.57804	0.420839	-2.59266	1.6427	-2.48407	1.4349	-2.4412	0.180528	-1.83733	2.05391	-2.51942	0.477914	-1.53656	1.63307	0.285756	0.415617	-1.58881	0.899174	-1.12924	1.11666	1.54537	-1.82829	-1.75387	0.606326	-1.44964	1.1936	-1.83534
P55060	CSE1L	-0.381439	-0.252971	-0.434318	-0.0647614	-0.190678	0.996111	-0.226808	0.155975	-0.472387	0.0272987	-0.491304	0.216478	-0.151952	0.265517	-0.154374	0.1645	-0.148226	0.326011	-0.304194	0.266773	-0.298473	0.0231096	0.192139	1.43591	-0.107326	0.0421056	0.0303518	0.332932	-0.287575	0.6415	-0.192102	0.341292	-0.121274	-0.522758	0.0350966	-0.11268	-0.150168	-0.000898102	-0.253311	0.21	-0.380054	-0.3447	-0.152808	0.377984	-0.222675	-0.105309	-0.12833	0.0784984
Q16658	FSCN1	-1.25696	-0.57366	-1.1896	0.101117	-1.11844	0.745203	-1.31311	-1.28019	-1.24756	-0.27957	-1.31666	1.03849	-0.401831	0.404151	-0.927541	0.955828	-0.751534	0.476716	-0.903954	0.971208	-0.941284	0.391682	-0.315287	0.405281	-0.412287	0.215216	-0.199611	1.46039	-0.407203	1.23196	-0.457563	-0.753419	-0.630221	0.143818	-0.312381	-0.147767	-0.267378	0.277997	-0.500636	0.354858	-0.625243	-0.78198	0.978405	0.307936	-0.311212	0.453059	-0.985641	0.292145
Q5JPE7	NOMO2	-0.162045	0.414944	-0.132266	0.293086	-0.100106	-0.0578275	-0.0952398	0.260764	-0.0387951	-0.100627	-0.0430997	0.346351	NA	NA	-0.171778	0.167063	-0.174505	0.0453623	-0.109833	0.265564	-0.0388513	0.604165	0.84341	-0.199946	-0.207761	-0.361671	0.00574985	1.03827	-0.0597256	0.462945	0.0846739	0.737657	-0.129876	0.130775	0.179564	-0.0768141	-0.0858113	0.298478	-0.209675	0.316564	-0.210825	-0.203371	NA	NA	-0.541743	-0.574035	0.0256363	0.0895535
Q9Y3P9	RABGAP1	0.494935	-0.249669	0.26693	-0.00247709	0.440566	0.37869	0.539274	0.144489	0.15878	-0.412522	0.327825	-0.172506	0.287654	0.131368	0.098824	-0.110122	0.389084	-0.681574	0.309914	-0.0213901	0.242444	0.481743	0.211189	0.247304	0.2987	-0.0550096	0.23924	-0.262498	0.232156	-0.0957718	0.457401	0.189532	0.154286	0.0235235	0.0545708	-0.119297	0.0409613	-0.427761	0.180861	-0.35604	0.164684	0.0693337	-0.482669	-0.561756	0.0384499	-0.0503738	0.502325	-0.200718
P53396	ACLY	-0.488031	-0.0994809	-0.591697	-0.16354	-0.362809	-0.520354	-0.454173	0.340445	-0.0262088	0.0154029	-0.412948	-0.058007	-0.227306	0.375627	-0.145751	0.158074	-0.188719	0.067508	-0.0460756	0.653725	-0.0142155	0.747437	0.21845	1.02222	-0.118147	0.414786	0.0528269	0.883892	-0.17711	0.888074	-0.0226262	0.81199	-0.131603	-0.0554376	0.0513433	0.0772807	-0.0891279	0.262136	-0.394865	0.0721275	-0.371726	-0.225369	0.104702	0.279982	-0.0810137	0.409922	-0.135489	0.326426
P24043	LAMA2	0.216051	-0.318905	-0.0689502	-0.0587123	0.102032	-1.04688	9.8212e-05	-0.937363	0.151873	-0.834719	0.965889	-0.611037	0.294405	0.615039	0.445503	0.294406	0.0985132	0.509441	-0.0232786	0.639786	-0.0782071	0.399594	-0.0779939	-1.03544	0.196159	-0.0219061	-0.299	-0.589249	0.902198	-0.365861	-0.138553	-0.718875	0.386766	1.62253	0.227537	0.374397	-0.204882	-0.388714	0.35142	-0.708767	0.237253	-0.110034	-0.309133	-1.31442	0.46893	-0.317854	-0.110584	0.461272
Q7Z460	CLASP1	-0.00357243	-0.160171	-0.236432	0.1239	-0.0689732	0.757748	-0.00468157	-0.0293339	-0.136864	-0.116537	-0.0695719	0.132802	0.0175647	0.461734	0.00590808	0.0813591	-0.0156234	0.278777	-0.0136176	0.1731	-0.115388	0.336232	0.138031	0.481654	0.0967271	0.297292	-0.0120834	0.0844245	0.188804	0.48766	0.0526314	0.721817	-0.0477019	0.299567	0.182518	0.027223	-0.0178692	-0.000898102	0.0228262	0.341458	0.0776687	-0.0515499	0.609254	0.411772	-0.222675	-0.61097	0.0791923	0.425728
Q63ZY3	KANK2	0.524333	-0.428484	0.00879488	-0.653517	0.389574	-1.69312	0.372356	-1.4267	0.0809302	-1.33941	1.02573	-1.49126	0.508112	-0.37136	-0.0428948	-1.28471	0.258978	-1.06793	0.103463	-0.318794	-0.283676	-1.36009	0.301475	-1.52817	0.371412	-0.857142	0.00929021	-0.817142	0.601088	-1.00822	0.663508	-0.663079	0.58798	1.33664	0.136048	0.224355	0.380081	-0.490453	0.928338	-0.953794	0.68226	0.545913	-0.211522	-0.933724	0.86344	-0.155583	0.53764	0.146243
P23246	SFPQ	-0.490291	-0.0876434	-0.436419	-0.109392	-0.368783	0.215475	-0.361336	0.389925	-0.383418	0.443981	-0.518398	0.119886	-0.0664342	0.220034	-0.203642	0.0975693	-0.351076	0.765161	-0.554332	0.0784408	-0.400534	0.0563762	0.229992	0.727622	0.13975	0.602511	0.145829	0.358202	-0.17357	0.486639	0.394207	1.68746	0.0145135	0.254849	0.340262	0.441136	0.0754377	0.444007	-0.119138	0.666524	-0.0660812	0.142732	0.45168	0.718352	0.00461634	0.438446	-0.292686	0.00449778
Q13753	LAMC2	-0.738925	-0.435969	-0.795089	0.902283	-0.602192	0.152739	-0.856194	0.191013	-1.1763	-1.41252	-0.747644	2.27358	-0.84256	0.765968	-1.15437	0.775305	-1.07544	-0.00268745	-0.900982	1.67256	-0.800354	1.53761	-1.61227	-0.352124	-1.48512	0.073077	-0.865474	0.792468	-1.35014	0.0932352	-0.726439	-0.963819	-0.936369	-0.0291762	-0.856355	-0.826177	-0.877926	2.19561	-0.916436	0.952362	-0.905705	-0.73126	-0.928157	-1.02119	-0.745998	-0.406391	-1.16449	0.181544
Q8IUD2	ERC1	0.0688135	-0.171059	-0.137385	0.200292	0.0566927	0.478699	0.0190605	0.165099	-0.200841	-0.0442099	-0.173408	0.18706	0.0751522	0.493938	-0.128657	0.114927	-0.0672113	-0.0807654	-0.12709	0.684831	-0.165371	0.417516	-0.149095	0.576353	-0.340841	-0.138293	-0.203704	0.121122	0.02591	-0.325834	0.0181156	0.00895951	-0.154241	0.071335	-0.221743	-0.156249	-0.0401629	-0.0718028	-0.0455762	0.113445	-0.0761936	-0.142805	-0.074427	0.53603	-0.321393	-0.54918	-0.0417071	0.292145
Q96RW7	HMCN1	0.373449	0.931388	-0.218239	0.33619	0.0114161	-1.09682	-0.0500735	0.771502	-0.227608	0.882008	-0.310732	-0.930276	-0.723214	-0.434612	-0.0851389	-0.479356	-0.122417	2.18149	-0.0809611	-0.172245	-0.234828	-0.430481	-0.251704	-1.10135	-0.566758	-0.100363	-0.216052	0.108993	0.281999	0.0146361	-0.178027	0.225451	-0.12299	0.789058	-0.156848	-0.0752048	0.0318303	0.0972629	0.2959	-0.812291	-0.0863774	-0.276127	0.271549	-0.909679	0.051133	-0.306449	-0.424597	0.00449778
Q14574	DSC3	0.16384	-0.301709	-0.073849	-0.387826	0.442842	-0.751926	0.267897	-0.316241	-0.506944	-1.37377	-0.978969	0.927241	0.0257018	0.44206	0.255464	0.1347	0.180975	-1.56476	0.0537883	0.792069	0.219257	0.094474	0.35648	-0.00769354	0.0313201	-0.747102	0.576463	-0.613608	0.278126	0.217871	0.495536	-1.66089	0.336442	-1.29449	0.515613	0.427579	0.46846	-0.790331	0.431487	0.359297	0.419825	0.363897	0.136829	-0.526589	0.491207	-0.202377	0.251006	-0.178998
Q9BQG0	MYBBP1A	-0.625309	-0.0171839	-0.784342	-0.494013	-0.436182	0.612495	-0.687869	-0.371238	-0.500401	0.614891	-0.899647	-0.0981878	-0.0204684	0.134095	0.155742	0.552353	-0.0541403	0.8837	-0.418527	0.346748	-0.292907	0.520609	-0.551727	0.89718	-0.559366	0.0666792	-0.0301399	0.683088	-0.225775	1.15626	0.0611329	0.502216	0.144332	0.307317	0.269807	0.203294	0.0164823	0.36396	0.113747	0.82496	0.0123632	-0.0127741	0.724927	0.754164	-0.00684018	0.281035	-0.469128	0.24719
P43243	MATR3	-0.213379	0.186645	-0.23095	0.137136	-0.185396	0.544435	-0.272191	0.309922	-0.312933	0.585691	-0.245144	-0.0477699	-0.191022	0.235355	-0.16828	0.125506	-0.2396	0.947607	-0.314042	0.104387	-0.173872	-0.121434	-0.128684	0.525988	-0.198162	0.210581	0.0390376	0.245758	-0.293326	0.28168	-0.24143	0.89537	-0.0542373	-0.0771327	0.0153558	-0.0168903	0.0439922	0.110951	-0.0776186	0.455727	-0.100069	-0.0713357	-0.0595188	0.468833	-0.00519795	0.200721	-0.211002	0.0798849
Q99832	CCT7	0.0976836	-0.220292	0.0317804	0.159362	0.234028	0.105671	0.274487	0.254366	0.119672	0.091658	0.0673243	0.408213	0.0907491	0.0427102	0.513499	0.207456	0.282352	0.146735	0.193796	0.157531	0.169048	0.337409	0.228554	0.312585	0.116862	-0.0219061	0.182355	0.173829	-0.124896	0.0716011	0.056038	0.0930238	0.046935	-0.220196	-0.0983281	0.00152736	0.0118459	-0.345079	-0.103428	-0.149589	-0.0795802	-0.174552	-0.400106	-0.0897743	-0.201835	-0.285772	0.158903	-0.133298
P42166	TMPO	0.0734105	0.134539	0.108742	-0.147402	0.0596612	0.192557	0.126424	0.923057	-0.0121792	0.142371	-0.096539	-0.0361586	0.110776	0.234085	0.13466	0.0174757	0.0569512	0.92994	-0.0826435	0.361545	-0.00205364	0.0274924	-0.493625	0.508802	-0.392448	0.140423	-0.207808	0.180285	-0.37229	0.530909	-0.251922	0.97841	-0.180811	-0.531948	-0.352429	-0.234913	-0.213904	-0.281111	-0.380068	-0.184701	-0.357268	-0.270399	-0.307531	0.0541009	-0.166532	0.228428	-0.115885	0.115475
P24752	ACAT1	0.659902	0.0392377	0.767225	-0.283622	0.438287	0.325959	0.488022	0.208769	0.643419	-0.200369	1.32846	-0.859503	0.437897	-0.200146	0.276148	-0.672001	0.511721	0.637745	0.531757	-0.315169	0.673367	-0.824302	0.317792	-0.110176	0.340133	-0.0974865	0.147437	-0.443187	0.4161	-0.431921	0.761703	0.932063	0.271289	0.185061	0.495568	0.110184	0.0318303	-0.940357	0.395084	-0.889185	0.4612	0.485124	-0.0275168	-0.786336	0.35719	-0.263548	0.400811	-0.517605
P17655	CAPN2	0.39442	-0.0994809	0.0529081	0.197768	0.319479	-0.0883766	0.356292	-0.443938	-0.0723662	-1.0623	0.52979	0.36508	0.408327	0.153042	0.273579	-0.219665	0.233887	-1.02319	0.379998	-0.00962499	0.478824	0.224871	0.366972	-0.41269	0.722187	0.0933613	0.542658	0.0182278	0.148358	-0.354834	-0.166071	-0.895357	0.203054	0.315025	0.0186648	-0.0449652	0.139182	-0.0503154	0.0774508	-0.350592	0.15751	0.273976	-0.572167	-0.149062	0.0320663	0.126931	0.435046	-0.210854
Q14160	SCRIB	0.173864	-0.244731	0.0103387	-0.479799	0.0641026	0.140816	0.0531904	0.293375	-0.0246432	-0.106393	-0.134461	-0.511215	0.122964	0.0383494	0.108948	-0.253533	0.211061	0.0700911	0.101983	-0.412508	0.15554	-0.462903	0.423355	0.269016	0.605361	0.147716	0.419014	-0.209218	-0.106215	0.257932	0.40092	-0.163028	0.37951	-0.374883	0.717451	0.19931	0.364406	-0.306359	0.35142	0.355969	0.437703	0.515286	0.0779848	1.02258	0.183749	0.199388	0.385887	-0.0445125
P45880	VDAC2	0.278433	-0.161722	0.25656	0.102467	0.28565	-0.138351	0.451264	0.102363	0.128142	-0.650773	0.299662	0.0521543	0.0514362	0.436547	0.312899	-0.25182	0.197464	0.51798	0.23355	-0.122298	0.179765	0.177014	0.117983	-0.206239	0.109151	-0.260066	0.48915	-0.212597	-0.157745	0.0301415	0.289567	-0.442252	-0.049333	-0.391514	0.125344	-0.0544463	-0.0498239	-0.534524	-0.0522631	-0.313025	0.0281824	-0.0531884	-0.111687	2.13406	0.00949856	-0.115225	0.398334	-0.104666
P67809	YBX1	-0.052816	-0.0228084	-0.10694	0.548216	0.119207	0.512404	0.158133	0.703463	-0.176299	0.453808	-0.567072	0.915331	-0.423824	0.0940368	0.0456038	0.515626	0.061462	0.446218	-0.183743	0.582642	-0.0782071	0.628413	-0.353535	0.576353	-0.457374	0.0717997	0.160232	0.469908	-0.297173	0.140757	0.0813343	0.281125	-0.207879	-0.259724	-0.436024	-0.222391	-0.261753	0.0945097	-0.649848	0.248797	-0.7519	-0.496926	-0.643134	-0.156117	-0.399055	-0.147081	-0.0671522	0.296922
P31948	STIP1	-0.196679	-0.103945	-0.260431	-0.285387	-0.135316	0.271228	-0.230536	0.176423	-0.225808	0.0559711	-0.367079	0.417743	-0.0137815	0.21875	-0.0654878	0.183609	-0.00772683	0.877077	-0.130567	0.476848	-0.173872	0.0776657	0.119535	0.957541	0.15181	0.330782	0.237732	0.518607	-0.609981	0.180461	0.367037	0.286803	-0.0756843	-0.0737737	0.56624	0.0888108	0.0769182	0.00204317	-0.122652	0.335838	-0.0795802	-0.103229	0.309628	0.249342	0.0839052	0.543019	-0.0895735	-0.197355
Q9Y3Z3	SAMHD1	-0.171079	0.733748	-0.173735	0.1159	-0.0984504	-0.919075	-0.343061	-0.542607	-0.00907998	0.387673	-0.0138878	-0.753502	0.414538	0.119031	0.456871	0.444533	-0.243304	-0.822994	0.0537883	-0.0140257	-0.0560357	-0.444576	-0.257736	-0.719687	-0.258731	0.625328	0.00574985	0.163441	-0.233127	-0.412736	-0.372674	-0.254075	-0.121274	0.482955	-0.339662	0.263036	-0.100796	0.791235	-0.0572987	-0.0461693	-0.145484	-0.29733	-0.208529	-1.13924	-0.0741109	0.397191	-0.157184	0.348452
P42765	ACAA2	0.192297	-0.00460825	0.421127	-0.257406	0.564863	-0.220557	0.439582	-0.691107	0.546694	0.0430088	0.921215	-0.91957	0.175106	-0.465243	0.0501146	-0.343675	0.512819	0.130739	-0.35412	-0.868797	0.429167	-0.485623	0.163835	-0.19681	0.207758	0.177711	-0.384686	-0.106648	-0.00836732	0.00325381	0.391513	0.880428	-0.0740232	0.303447	0.103695	0.239952	0.249635	0.0122907	0.361517	-0.455835	-0.14726	-0.194303	-0.651239	-1.88838	-0.0485154	-0.31214	0.0415955	-0.0968121
P35556	FBN2	-1.39408	-0.491427	-0.594041	-0.832875	-1.347	-1.1369	-1.61054	0.111831	-0.0530872	3.56442	-0.0880575	-0.107271	-1.15195	-0.92287	-0.307531	-0.0553296	-0.408139	0.777067	-0.335947	0.184667	-0.406533	0.347961	-1.48889	-1.8247	-1.60684	-0.609598	-0.508317	-0.56962	-0.297173	-0.129828	-0.134664	-0.0272141	-1.70795	0.277381	-0.753994	-0.762636	-0.378634	-0.29368	-1.51673	-1.73455	-0.920812	-1.46823	-0.470069	-1.50301	-1.09842	-0.988313	-1.51975	-0.200718
P13010	XRCC5	-0.307858	-0.00460825	-0.152851	-0.0830622	0.00834658	-0.102479	-0.0484275	0.456465	-0.11671	0.13139	-0.266039	0.134088	0.0110219	-0.189878	-0.00965513	-0.0538369	-0.282781	0.714051	-0.17295	-0.490081	-0.0702496	-0.264123	0.200962	0.824184	-0.0354833	0.598968	0.0424973	0.149034	-0.257281	0.205509	-0.128851	0.21715	0.151449	0.169555	-0.231537	-0.0199829	-0.0482092	-0.167698	0.0228262	0.140777	0.0250324	0.00622981	-0.13992	0.111625	-0.0367245	0.136712	-0.0283178	0.280132
P52701	MSH6	-0.515382	-0.108423	-0.45974	-0.208035	-0.31974	1.00206	-0.390232	1.2214	-0.517915	0.665669	-0.469108	0.27707	-0.174148	0.404151	-0.330801	-0.279465	-0.28851	1.53911	-0.420653	0.0251056	-0.31907	-0.274876	0.0479816	1.07118	0.0394571	0.758313	-0.301191	0.130486	-0.530846	0.259128	-0.222734	1.4276	-0.379855	-0.654548	-0.701325	-0.491852	-0.616326	-0.259816	-0.604916	0.221017	-0.47944	-0.523935	0.462049	1.3151	-0.403374	0.294829	-0.451151	0.180252
P49419	ALDH7A1	0.247579	-0.417329	0.289993	0.197768	0.365786	0.463463	0.409957	-0.709749	0.164281	0.156883	0.174131	-0.153565	0.0498411	0.469312	0.513499	-0.163854	0.248466	1.08486	0.457293	0.22506	0.491783	-0.613995	0.128813	0.176511	0.237771	-0.432405	0.302649	-1.05418	0.124111	-0.285142	0.276485	-1.43102	0.308697	0.0682978	0.155718	0.0182061	0.240417	-0.687238	0.186552	-0.0939154	0.110732	0.307559	-1.49356	-1.13366	0.0992532	-0.658509	0.382131	-0.758994
Q86UE4	MTDH	-0.151279	0.473047	-0.142522	0.542258	-0.108412	0.516101	-0.0191167	0.327298	0.0426133	0.615767	-0.196926	0.301298	0.106179	0.0742928	-0.105061	0.253998	-0.195879	0.526469	-0.227742	0.610545	-0.285518	0.169101	-0.507932	0.093124	-0.482787	0.137984	-0.165283	0.544857	-0.535382	0.0918925	-0.210403	0.0994904	-0.519823	-0.370755	-0.698605	-0.544319	-0.496989	-0.104646	-0.61478	0.258336	-0.588594	-0.55146	-0.0541356	-0.139243	-0.565749	-0.293257	-0.282715	-0.112562
Q9NR30	DDX21	-0.53624	-0.0101839	-0.401103	-0.0170646	-0.242753	0.256938	-0.129632	0.717485	-0.401591	0.348173	-0.780065	0.593402	-0.0171211	0.434336	0.172389	0.365298	-0.141298	1.1406	-0.431332	0.567996	-0.339965	0.61973	-0.419624	0.970851	-0.779303	-0.23614	-0.470842	0.627486	-0.598068	0.247116	-0.164088	-0.0846996	-0.186184	-0.788544	-0.529586	-0.161361	-0.208484	-0.152901	-0.595118	0.166335	-0.511099	-0.7847	-0.222047	0.862852	-0.188728	0.437316	-0.446691	0.62028
P00533	EGFR	-0.036214	-0.118927	-0.158044	0.275238	0.110645	1.61724	-0.0402257	-0.445673	-0.312933	-0.900808	-0.177001	0.973207	0.192558	0.737557	0.0900892	0.266001	-0.00458027	0.224157	0.0212624	0.860978	-0.000540584	0.214657	-0.635644	-0.410872	-0.43917	-0.795234	-0.0539564	0.834	-0.196739	0.461906	-0.113462	-1.2925	-0.102526	-0.684975	-0.261325	-0.251174	-0.311244	-0.4179	-0.232277	0.101571	-0.101789	-0.243961	1.0908	2.64496	-0.103679	-0.0791966	-0.093054	-0.331001
P00488	F13A1	-0.362689	0.485977	-0.151125	-0.280099	0.104909	-1.38664	-0.349127	-0.891712	0.129549	0.876173	0.157108	-0.677126	0.00773931	-0.181377	0.188846	-0.405155	-0.143027	-0.0218144	0.0705375	0.127213	0.156896	-1.07059	0.231428	-0.967052	0.220697	0.485559	-0.112388	0.426041	0.567633	-0.544344	0.0913299	0.709188	0.196187	0.8897	0.286374	0.618663	0.42727	0.36396	0.526542	-0.438395	-0.113891	-0.0947675	-0.832895	-1.84213	0.080816	-0.344821	-0.464613	-0.101519
Q99460	PSMD1	-0.174708	-0.369963	-0.327102	-0.33387	-0.276048	-0.319214	-0.249321	-0.428416	-0.265936	-0.229955	-0.612571	-0.12869	-0.240907	0.0148665	0.0213052	-0.0141069	0.140333	-0.13775	-0.0709074	-0.175528	-0.0910311	0.0172449	0.240015	0.274676	0.313538	0.424825	0.308408	0.232154	0.0212835	0.233786	0.216861	0.157661	0.2739	0.200401	0.417499	0.501693	0.472965	0.374212	0.197868	0.529468	0.297235	0.290865	0.808562	1.02819	0.359741	0.38903	0.129338	0.0146833
Q14766	LTBP1	0.625882	1.22927	-0.0656936	0.252309	-0.166195	-1.16031	-0.238021	-0.640552	-0.115043	1.56362	0.327825	0.731416	-0.807442	0.275433	-0.502927	0.189923	-0.507081	1.636	-0.261645	0.663863	-0.438954	0.329148	-0.902348	-0.89412	-1.22131	-0.823477	-0.539014	0.220927	-0.376353	-0.0790403	-0.256141	0.497328	-0.657326	0.679871	-0.35671	-0.457904	-0.282485	0.991722	-0.49152	-0.902409	-0.100069	-0.442231	-0.0554795	-1.04456	-0.348206	0.121312	-0.591784	0.580672
Q9ULT8	HECTD1	0.508578	-0.437846	0.18864	-0.144196	0.404828	-0.0346567	0.549092	-0.377849	-0.0675223	-0.12529	-0.162681	0.0357444	-0.0681651	-0.00900487	0.393204	-0.0538369	0.48846	-0.974464	0.242983	0.00204501	0.154182	0.0762562	0.251386	-0.0838652	0.0951666	-0.190979	0.364771	-0.0108892	0.232156	-0.299166	0.335145	-0.805627	0.373436	0.123477	0.575256	0.450104	0.450299	0.174903	0.350152	0.261897	0.310232	0.201626	0.413333	0.311009	0.254002	-0.102019	0.33758	-0.146208
P52209	PGD	0.211887	-0.705396	0.235594	-1.20804	0.463162	-1.58225	0.605592	-1.01252	0.029109	-0.910862	-0.744975	-1.25422	0.202642	-0.450867	0.57635	-0.422387	0.652915	-1.13477	0.758228	-1.10498	0.609409	-0.547295	0.702428	-0.883996	0.952501	-0.485947	1.13615	-0.556681	0.271648	1.19554	0.735385	-0.805627	0.810223	-0.62475	0.902568	0.337418	0.439981	-0.0503154	0.519796	-0.343361	0.570028	0.771857	-0.338279	-0.123947	0.205187	0.373751	0.788053	-0.349545
Q92878	RAD50	-0.137047	0.19757	-0.0754857	0.110542	-0.0625037	1.00863	-0.0533711	0.656522	0.000177988	0.000728989	-0.344679	-0.419739	-0.150118	-0.233153	0.197004	0.308402	-0.0235634	0.423167	0.0259541	0.238688	0.100204	-0.169118	0.138031	0.880945	0.0998431	0.292914	-0.0174767	-0.127225	-0.481861	-0.290385	0.206168	0.86229	0.0362086	0.294377	0.0958843	0.0554102	0.0783971	0.0311308	0.0926853	0.158715	0.0531377	0.0738445	0.369941	0.0156928	-0.0200457	0.135319	-0.160832	-0.0596989
Q5K651	SAMD9	0.235324	-0.100967	0.325152	0.193973	-0.0689732	-0.911607	0.146683	-0.795649	-0.227608	-0.910862	-0.731702	0.607351	-0.191022	-0.0502057	0.699186	0.965429	0.874169	-1.07647	0.347882	0.450472	0.123982	1.10211	0.0249769	-0.468328	0.43077	-0.26813	0.725958	-0.238192	0.0166421	0.44833	0.216861	-1.35126	0.306148	-0.774843	-0.0507334	-0.11764	0.333774	0.095887	-0.200362	-0.0579585	-0.1796	0.038896	-1.30593	-1.06832	0.153192	0.0971834	0.723234	0.0909295
Q15029	EFTUD2	-0.235951	0.125668	-0.145957	0.0530454	0.0266668	0.554356	0.00644672	0.424529	-0.115043	0.179565	-0.226407	0.15323	-0.0681651	0.25428	0.19157	0.169621	-0.186935	0.517034	-0.089393	0.131203	-0.113751	0.13701	0.102369	0.648748	-0.0235671	0.318987	-0.0595088	0.176415	-0.590967	0.462945	-0.176027	0.722655	0.0392814	-0.102578	-0.181317	-0.0768141	-0.102471	-0.0951857	-0.129707	-0.0142371	-0.0846751	-0.176337	-0.044763	0.0674875	-0.299088	0.00712407	-0.0400267	0.132946
Q14966	ZNF638	-0.124709	0.228674	-0.0495197	0.141083	-0.00399741	0.643246	0.0393256	0.631233	-0.0546839	0.466485	-0.21898	0.280556	-0.0664342	0.25428	0.0410789	0.212426	-0.0283484	0.950414	0.0306306	0.141792	0.00248077	0.381446	-0.00177141	0.480675	-0.0235671	0.391426	-0.149408	0.162137	-0.430253	0.10925	0.148297	1.5027	-0.150735	-0.27122	0.00037099	-0.124281	-0.0385591	0.0152052	-0.00771663	0.410458	-0.00846451	0.0327306	0.316917	1.23215	-0.116032	0.474153	-0.195954	0.104617
Q9UHD8	44083	-0.377251	-0.499246	-0.507545	-0.328402	-0.239101	-0.122458	-0.388149	-0.361379	-0.105082	-0.31251	0.0489847	-0.153565	0.194003	0.203251	-0.0917492	-0.00686809	-0.313601	0.0348221	-0.312067	-0.000863652	-0.392574	-0.167447	0.16984	0.346302	-0.0930244	0.214058	0.308408	0.118436	0.24544	0.0273347	0.503043	0.0943194	0.0786438	0.400828	0.986074	0.0151879	0.16864	-0.104646	0.240895	0.361511	0.0942951	-0.0207669	0.27583	1.02695	0.466565	0.454177	-0.0895735	-0.0581731
P00738	HP	1.05648	0.989816	1.43556	0.119906	0.334264	-0.874833	-0.215682	-1.09453	1.05895	0.801942	0.898348	0.206739	0.107713	-0.911577	0.674078	-0.121022	-0.313601	-1.27198	1.18403	-0.154323	0.288966	-0.667306	0.148712	-1.30577	0.280964	-0.833016	0.183922	-0.461158	1.21403	-0.405133	0.154666	-0.457358	0.493681	0.0188114	-0.0858372	0.0641982	0.250948	-0.898617	0.718486	-1.12924	-0.351116	0.351566	-0.901327	-1.68286	-0.0317006	-1.03147	0.288938	-0.0399876
P22735	TGM1	0.555336	-1.26459	0.352187	-1.94277	0.856173	-1.84134	0.890243	-1.15002	-0.0739845	-1.56294	-1.01068	-1.96563	0.395825	-0.37136	0.882346	-0.219665	1.28814	-1.66001	0.745958	-1.01109	0.746372	0.304078	1.00832	-1.23651	1.123	-1.96051	1.49358	-2.44915	0.353677	-0.884129	1.25885	-2.576	0.910957	-1.46441	1.27949	0.765985	1.02187	-1.16605	0.528784	-0.558857	1.12478	0.847569	-1.40181	0.683211	0.992338	-0.0143633	1.13232	-1.05817
O95071	UBR5	0.0657407	-0.106929	-0.0177059	-0.0923004	0.172284	0.650833	0.182167	0.371322	-0.188518	0.31081	-0.285301	0.117289	-0.217669	-0.0878434	0.113265	0.163217	-0.0427996	0.566354	-0.0709074	0.222568	-0.0830027	0.383727	-0.0797739	0.5864	-0.169743	0.0250476	-0.0688105	0.203286	-0.072856	0.176666	-0.0719696	0.323725	-0.0298806	-0.183531	0.0958843	0.0391585	0.0575528	0.0848318	-0.106904	0.519587	-0.0378085	-0.0763249	0.311714	0.693451	-0.220768	-0.0695249	-0.0671522	0.173774
Q8N163	CCAR2	-0.499364	-0.0642557	-0.411401	-0.199691	-0.364798	-0.21902	-0.379846	-0.463139	-0.251214	0.247809	-0.389831	-0.188483	-0.0305572	-0.00750128	-0.152646	0.207456	-0.165692	0.358072	-0.271206	0.00494782	-0.123599	0.0477716	-0.00345976	0.730096	-0.0320686	0.298385	0.00574985	-0.0832652	-0.576869	0.68845	-0.0553336	0.194373	-0.180811	-0.190789	0.083298	-0.00152597	-0.185229	0.00937023	-0.198506	0.0281981	-0.314744	-0.0729969	0.861505	0.204881	0.0977257	0.566987	-0.345672	0.176368
Q9NQT8	KIF13B	0.162402	-0.0498286	0.458929	-0.370864	0.232713	-0.716791	0.233131	-0.200398	0.754268	-0.401848	0.811259	-0.220977	0.12448	0.0207732	0.0425887	-0.228058	0.169878	-0.842294	0.247008	-0.414446	0.279033	-0.265909	0.261263	-0.267434	0.124531	0.104647	0.0967531	-0.337974	0.155413	0.764581	0.00935599	-0.416189	0.138612	0.155313	0.254451	0.0612748	0.16725	0.0397439	0.135977	0.0571772	0.237253	0.342871	0.199014	0.549102	0.0854474	0.465309	0.182126	-0.160871
P48643	CCT5	0.123034	-0.180458	0.0603794	0.197768	0.258779	0.108123	0.208562	0.275583	0.0559923	0.0675384	-0.0300436	0.440776	0.154475	0.0251873	0.372943	0.152912	0.0955839	-0.0922725	0.0870944	-0.00232018	0.0308724	0.307686	0.317792	0.378198	0.20197	0.0473139	0.490417	0.52876	-0.053205	0.34842	0.255896	0.202806	0.118414	-0.130223	0.231821	0.0612748	0.0620449	-0.174324	-0.0810333	0.142066	-0.0312358	-0.149799	-0.568325	-0.0965444	-0.0586992	-0.190099	0.221888	-0.0921204
P68871	HBB	0.0124755	0.90497	1.04087	-0.0318012	0.0729444	-1.15149	0.868626	-0.574522	1.94332	-0.691355	1.07339	-0.367878	0.48705	-0.479764	1.3179	-0.212986	0.248466	-0.974464	0.10937	-1.19872	-0.380717	-0.586944	0.353845	-0.95111	0.460163	-0.876737	-0.0246992	-0.926631	-0.7826	-0.822068	-0.589733	-0.808046	0.0949792	0.720098	0.106808	-0.0752048	-0.33664	-1.36011	-0.126175	-0.959311	0.465854	-0.0763249	0.136829	-0.275489	0.730783	-0.118545	0.0636459	0.250887
P06756	ITGAV	-0.220864	0.229857	-0.516409	0.982202	-0.602192	-0.103897	-0.647441	-0.695229	-0.295837	0.32051	-0.159124	-1.08617	-0.185375	0.00298021	-0.438318	0.306078	-0.500417	0.0623277	-0.341979	0.532224	-0.501781	-0.199527	-0.591805	0.527885	-0.779303	0.202433	-0.370813	0.859161	-0.209371	0.295744	-0.363543	-0.349494	-0.259807	1.21146	0.197194	-0.16478	-0.354488	1.08414	-0.280532	0.196418	-0.108692	-0.225369	0.6236	-0.666654	0.0127442	0.391366	-0.529153	0.5738
O75122	CLASP2	0.299514	0.129476	0.195442	0.0807106	0.297015	0.168094	0.338789	0.0355316	0.156021	-0.0595061	0.268298	0.469569	-0.0768509	-0.0271713	0.250246	0.255203	0.202918	0.079096	0.211752	0.158835	0.18775	0.203079	0.102369	0.182545	0.0116019	-0.240894	-0.0337785	-0.278342	0.105289	-1.01978	-0.0370714	0.157661	0.0786438	0.0188114	-0.0334966	0.0391585	0.0754377	-0.104646	0.10626	0.0895987	0.193029	0.124005	0.0730735	0.0182019	-0.046825	-0.223672	0.144196	0.0305451
Q5JSH3	WDR44	0.370961	0.184206	0.250041	0.349897	0.283112	0.374623	0.417123	0.236084	0.106873	-0.405397	0.193741	0.0548713	0.0922995	0.105199	0.203768	0.427535	0.293899	-0.572798	0.277493	0.253409	0.18775	0.495518	0.0738313	0.103338	0.0826213	-0.0383629	0.177643	-0.169279	0.0412254	-0.12046	0.161008	-0.0846996	0.01919	0.138035	0.0721942	0.0151879	0.116327	0.0426035	0.0180465	0.200135	0.0669877	-0.0143691	-0.566408	-0.501214	0.0159826	0.138104	0.185003	-0.0536052
P27824	CANX	-0.443569	-0.0729817	-0.327102	0.135818	-0.310129	0.37869	-0.377777	-0.0358531	-0.140251	0.0662577	-0.177001	0.000945405	-0.210005	-0.156169	-0.178798	0.028791	-0.267615	0.358072	-0.31602	-0.0863262	-0.150193	-0.0519695	-0.190805	-0.104288	-0.459666	0.249513	0.103394	0.971354	-0.279941	0.498848	-0.0065465	1.29922	-0.256035	0.179442	0.16918	-0.171642	-0.273024	0.199455	-0.338608	0.541237	-0.420278	-0.301218	-0.101934	0.656885	0.315745	0.803775	-0.159007	-0.180657
Q9Y6D6	ARFGEF1	-0.0296263	0.16578	0.105857	0.345343	0.0236295	-0.211358	0.0835321	0.530697	0.198196	0.0777432	-0.0267979	0.19939	0.0514362	0.198048	0.0531139	-0.0508561	0.000126733	-0.143724	0.052256	0.116516	0.0803244	0.165129	0.16984	0.591851	-0.0303643	0.248383	-0.0539564	0.123804	-0.207559	0.393802	-0.136607	0.244249	-0.135063	-0.300366	-0.149402	-0.062395	-0.0628066	-0.0142086	-0.228485	0.0802174	-0.210825	-0.156828	0.355856	0.33032	-0.186865	0.153326	0.0127406	0.167266
P35442	THBS2	-0.92812	-0.600744	-1.14081	2.14535	-1.14212	-0.257951	-1.0435	-0.660562	-1.56949	0.895051	-0.769177	0.440776	-0.807442	0.00744907	-1.57751	0.928148	-1.50708	0.206656	-1.32197	0.692054	-1.56747	-0.0244888	-1.62781	0.460952	-1.60684	-0.0219061	-0.959232	3.07406	-0.683604	0.828052	-1.04617	-0.405162	-1.59406	1.62615	-1.39362	-0.941655	-1.38473	1.32044	-1.35092	0.721867	-1.45504	-1.48582	0.184287	-1.18469	-1.59016	0.108588	-2.01175	0.521697
Q15155	NOMO1	-0.154858	0.145864	0.614207	1.5849	0.853609	1.6992	-1.2857	-1.91076	0.369908	0.541214	-0.233872	0.409275	-0.10856	0.107976	-0.0884402	0.06771	-0.108838	-0.183169	-0.0609233	0.121874	-0.108852	0.542211	-0.0463237	0.382398	-0.229105	0.304923	-2.35025	-2.28366	0.680504	1.11256	-0.0719696	0.298091	0.315049	0.641558	0.218933	0.562914	0.262703	0.741944	-0.607376	0.219797	0.0731008	-0.739151	0.0470112	0.155591	-0.0586992	0.219251	-0.211002	0.13828
Q14157	UBAP2L	0.131876	-0.0171839	-0.0051743	0.285974	0.222153	0.675837	0.163824	0.921039	-0.0853636	0.374281	-0.356854	0.629391	-0.0751095	0.151697	0.124716	0.397298	0.140333	0.270939	0.0102554	0.31201	0.0353046	0.340935	-0.0445845	0.574518	-0.268742	0.107143	0.213382	0.184144	-0.658643	0.209228	0.538789	1.18102	-0.0940841	-0.402006	0.0721942	0.00152736	0.0635391	-0.214729	-0.152876	0.1638	-0.225756	-0.148048	0.0853205	0.513977	-0.0117781	0.353523	-0.0333242	-0.159235
P07355	ANXA2	0.333126	-0.473987	0.332575	0.23148	0.382479	-0.0118521	0.472056	-0.593631	0.0867358	-0.586918	0.00367704	0.164595	0.458481	0.107976	0.363309	0.0594582	0.402183	-1.11703	0.375104	0.101678	0.422415	-0.0214675	0.492068	-0.474012	0.395702	-0.322516	0.762081	-0.00501858	-0.203944	0.0413144	0.686769	-1.03853	0.378297	0.0789003	0.349489	0.131246	0.265303	-0.0127235	0.223007	0.109498	0.536133	0.563127	-0.400106	-1.01861	0.124976	0.323251	0.52066	-0.478303
Q9UBC2	EPS15L1	0.10219	-0.0171839	0.0393616	0.102467	0.131956	-0.288257	0.224988	0.0104406	0.126734	-0.252151	-0.0154953	-0.0463133	0.0860877	0.0178229	0.250246	0.100253	0.094117	-0.151226	0.256354	-0.173886	0.12952	0.179641	-0.0221632	-0.230086	0.107604	-0.180287	0.205687	-0.0406059	0.0473063	-0.193888	0.187652	0.298091	0.0905424	0.130775	0.109914	0.104516	0.123508	0.0511486	0.113747	-0.266118	0.198632	0.193358	-0.609186	-0.786336	0.269009	0.0971834	0.227479	-0.103092
Q53SF7	COBLL1	0.747844	-0.266252	0.595815	-0.401158	0.65005	-0.572401	0.775982	-0.418159	0.431656	-1.04283	0.260349	-0.23087	0.0562107	-0.167878	0.562735	0.120226	0.64392	-1.09372	0.624385	0.107091	0.489631	0.0720192	0.360424	0.484587	0.439405	-0.668151	0.553611	-0.94057	0.283288	-0.847603	0.637594	-0.937102	0.348879	-0.438262	0.320289	0.122858	0.301212	-0.586597	0.280017	-0.542202	0.539448	0.362669	-0.0730653	-0.443111	0.177979	0.164298	0.6186	-0.274984
Q9BZQ8	FAM129A	0.278433	-0.424756	-0.0463066	-0.764822	0.0700032	-1.59018	0.255957	-0.934924	-0.00136089	-0.713181	0.625721	-0.335496	0.383214	-0.340745	-0.0525342	-0.501567	0.505113	-1.03981	0.228131	-0.151089	0.225735	-0.744915	0.186226	-1.35038	0.449211	-0.744849	-0.216052	-0.636116	0.715293	-1.1158	0.64666	-0.709801	0.546469	0.104329	0.499125	0.254103	0.341185	-0.206217	0.57182	-0.548425	0.166115	0.617693	-0.461136	-0.284737	0.818709	0.404149	0.433837	-0.257369
Q9H3U1	UNC45A	0.343313	-0.334558	0.0957125	0.105164	0.39546	0.713354	0.374812	-0.0397788	0.0823838	-0.537404	0.182568	0.222533	0.17071	0.0383494	0.400288	0.11094	0.224532	-0.558761	0.371422	0.147057	0.253899	0.723324	0.258448	-0.0495137	0.240597	-0.469117	0.467435	-0.571788	-0.102844	-0.145579	0.479134	0.126338	0.246244	-0.212788	0.548035	-0.026188	0.037924	-0.45372	0.173715	0.0707748	0.110732	0.0887794	-0.13281	-0.164628	0.0992532	0.281035	0.303571	0.00741526
Q96I99	SUCLG2	0.229844	0.0133652	0.482479	-0.602027	0.112076	-0.0225388	0.279738	-0.24956	0.823701	-0.558981	0.822099	-0.79204	0.235287	-0.359803	0.152949	-0.585347	0.390279	0.545157	0.260341	-0.338895	0.579372	-0.140975	0.205354	-0.394611	0.394434	-0.120663	0.204144	-0.503984	-0.394784	-0.661736	0.565328	0.299215	0.416612	-0.15131	0.261451	0.122858	0.289767	-0.244049	0.229913	-0.372507	0.437703	0.474928	-0.0703458	-0.0709855	0.317058	0.485132	0.393368	-0.577547
Q6W4X9	MUC6	0.669043	-1.37535	2.49439	-1.12038	0.0507373	-1.54711	-0.657442	-1.80453	3.30369	-0.871061	2.95874	-1.32663	NA	NA	-0.543129	-1.21632	0.0433337	-1.17397	-0.69909	-0.982061	0.632995	-0.824302	-2.46543	-2.56005	-2.4528	-2.86936	-0.682996	-0.51437	-0.590967	-0.686867	-1.40042	-1.71888	-3.10932	-3.04061	-3.24338	-3.02619	-3.23763	-3.06717	-2.88327	-2.84767	-2.7682	-3.14805	NA	NA	-2.95203	-3.08568	-3.14268	-2.13009
P42858	HTT	0.0267676	-0.223527	-0.0705813	-0.131443	0.0522285	-0.0813766	0.0654037	0.118892	-0.0707498	-0.134095	-0.166248	0.26304	-0.0855892	-0.0502057	0.133244	0.0301992	0.0341833	-0.117034	0.129855	-0.111255	0.0803244	-0.050429	0.122634	0.408374	0.0731403	0.239309	0.286692	0.0254161	-0.0322141	-0.0988349	0.0979554	0.0226344	0.207159	0.0545504	0.309523	0.205943	0.112001	0.100011	0.116731	0.033763	0.0867614	0.0342744	-0.0922467	-0.385599	-0.0655285	0.0417444	0.111304	-0.117321
A0AVT1	UBA6	-0.151279	-0.0788285	-0.117017	0.516154	0.0626236	1.1444	-0.134863	0.240406	-0.282679	-0.239426	-0.195103	0.836206	-0.179751	0.174396	-0.0253881	0.266001	-0.217574	-0.403768	-0.242712	0.124546	-0.263575	0.511251	-0.351383	0.874996	-0.559366	0.113364	-0.108546	0.786558	-0.223943	0.00895617	-0.188067	-0.297593	-0.0218522	-0.0537822	-0.0317842	0.12566	0.114886	0.282842	-0.105165	0.633919	-0.231395	-0.0255839	0.252126	0.276843	0.160527	0.179248	-0.0586205	0.0659592
Q13435	SF3B2	-0.213379	0.125668	-0.189599	-0.0876739	-0.0480526	7.65554e-05	-0.103761	0.31095	-0.0340623	0.311891	-0.258405	0.050794	-0.231179	0.241691	0.121862	0.339404	0.0372399	0.728839	-0.0860143	0.426856	-0.065496	0.196607	0.00831741	0.724317	-0.0050384	0.457469	0.270556	0.603671	-0.18957	0.684892	-0.0850426	0.602143	-0.0122768	-0.0620783	-0.204279	0.121456	0.0333561	0.309205	-0.268803	0.314279	-0.316741	-0.169212	0.360902	0.455935	-0.243821	0.0025465	-0.105303	0.185414
Q12882	DPYD	0.0976836	0.062	0.0164975	-0.147402	-0.00709998	-0.0238802	0.0268885	-0.479042	0.115419	0.127712	-0.14674	0.448029	-0.0751095	-0.102215	0.912386	0.489247	0.00637894	-0.904328	0.330288	-0.32061	0.169048	0.251343	-0.351383	-0.300716	0.0066299	0.4643	0.255728	0.578479	-0.000505202	-0.142415	-0.107733	-0.553508	0.267363	0.359186	-0.322813	0.143737	0.396773	0.412298	0.153517	-0.0863501	-0.0295973	0.340378	0.262949	-1.26477	-0.137459	0.0697302	0.0976295	-0.300013
P62258	YWHAE	0.100689	-0.259596	0.115931	0.12257	0.253603	0.465376	0.216799	-0.255634	0.121087	0.149645	-0.0251778	0.160817	0.278149	0.429904	0.133244	0.250378	0.115965	0.141832	0.217232	0.10979	0.21275	0.293199	0.475194	0.409403	0.364951	0.0303178	0.481523	0.146399	-0.0811237	0.449379	0.19694	0.127604	-0.0282714	-0.366639	-0.125464	-0.16307	-0.174621	-0.268651	-0.136797	-0.215727	0.0375913	-0.106628	0.103498	-0.0965444	-0.0706718	0.0682707	0.133812	-0.0688881
Q03252	LMNB2	0.117109	0.431491	0.230304	-0.0969418	0.219501	0.0709058	0.196119	0.147944	0.287866	-0.0609048	0.2172	-0.0405019	0.272689	-0.0751881	0.231834	0.0813591	0.108719	0.366503	0.000753553	0.366067	0.139161	0.0231096	-0.0085367	0.0659635	0.071554	0.322214	0.0732668	0.0382655	-0.777217	-0.0373066	0.40092	0.772877	0.197563	0.402035	-0.096537	-0.0703878	0.0798745	-0.0718028	-0.0109696	-0.13703	0.222203	0.244937	-0.0703458	-0.00964047	0.0542865	0.131131	0.239982	0.120873
P06744	GPI	-0.260809	-0.346851	-0.38275	-0.0318012	-0.0705952	0.808374	-0.0884586	-0.55192	-0.181523	-0.2943	-0.0414612	-1.00188	0.00444924	0.480071	-0.0687444	-0.323751	-0.148226	-1.29506	0.0243919	-0.128646	-0.270852	-0.167447	0.212644	0.0302743	0.153311	-0.322516	0.131281	-0.169279	0.404303	0.730473	-0.00832432	-0.150697	0.172593	0.0667767	0.120732	-0.0418187	-0.05955	-0.247538	0.116731	0.166335	0.0822222	-0.179912	-0.286863	-0.624949	0.0224376	-0.420665	0.0573801	0.146243
P24928	POLR2A	0.0672779	0.226305	0.0942574	0.119906	0.109213	0.383757	0.168078	0.627112	0.0925182	0.405	-0.200578	0.328498	-0.0629787	0.174396	0.307885	0.28382	0.141754	0.46204	0.164309	0.153612	0.0931358	0.301667	0.091338	0.505918	0.130638	0.415793	0.0128219	0.152977	-0.138636	0.158824	-0.0738299	0.541692	-0.0673977	-0.147774	-0.243378	-0.0481187	-0.00371731	0.0986376	-0.140354	0.258336	-0.0880817	-0.111741	-0.0757899	0.23647	-0.103679	0.0521182	0.0776452	0.172475
P11498	PC	-0.615411	-0.694133	-0.523094	0.233946	-0.240926	0.770185	-0.443318	-0.658548	-0.540111	-0.985925	-0.721172	0.87439	-0.310906	0.435442	-0.243568	-0.293489	-0.267615	0.067508	-0.296364	0.965258	-0.455443	0.483871	0.103938	1.2971	-0.328222	0.684187	-0.222266	-0.49985	-0.109593	1.60948	-0.374966	-0.342465	-0.427845	-0.69011	-0.136463	-0.00305506	0.0226411	0.616093	-0.55658	0.251188	-0.455044	-0.514876	0.447891	1.82538	-0.295069	-0.928812	-0.37715	-0.214249
Q9H223	EHD4	0.0549339	-0.114416	0.141516	0.373576	0.19271	-0.0647139	0.180764	0.175295	0.347112	0.339718	0.33415	0.39648	0.263085	-0.00150253	0.23051	0.446644	0.118854	-0.511649	0.210379	0.0492101	0.229608	0.248843	-0.0638324	-0.333061	-0.045776	0.0250476	0.0664856	-0.111371	-0.0761574	-0.114248	0.167321	-0.330247	0.0846054	0.140929	-0.181317	-0.0608018	0.123508	0.426599	-0.030643	0.12	0.121095	-0.0913967	-0.657347	-0.828542	-0.0775582	0.117083	0.0240307	0.0589456
P51911	CNN1	1.66854	-0.645598	0.0118809	-0.667258	0.467639	-2.19313	0.713328	-2.06756	0.164281	-2.58692	1.65431	-1.76543	1.24786	-0.513512	0.151551	-2.08857	0.53028	-2.39128	0.495006	-0.395184	-0.386633	-2.14755	0.456893	-1.85899	0.630358	-1.30416	-0.412837	-1.89372	0.965379	-1.308	0.792663	-1.07593	0.891535	0.71913	0.0416172	-0.0735974	0.310051	-0.80311	1.01884	-1.49938	0.252147	0.624884	-1.21602	-2.22566	0.491207	-0.782064	0.886768	0.249656
Q9BQS8	FYCO1	0.788486	0.0202189	0.469069	-0.339359	0.57838	0.638166	0.631494	-0.28174	0.532939	-0.592975	0.604947	-0.307311	0.208373	-0.266933	0.404991	-0.275981	0.387887	-0.84716	0.509595	-0.315169	0.392785	-0.307624	0.142618	-0.560051	0.0182046	-0.756147	0.233197	-0.712984	0.727652	-0.455285	0.447059	-0.539374	0.33769	0.165297	0.321629	0.120051	0.245692	-0.315484	0.452896	-0.378038	0.540551	0.555621	0.184287	0.393528	0.363559	0.0506408	0.239982	-0.345817
Q29RF7	PDS5A	-0.052816	0.22749	0.0766812	-0.0481871	0.0670559	0.508698	0.124966	0.728297	-0.264087	0.286819	-0.139711	0.417743	-0.274483	-0.064205	-0.0967268	0.199968	-0.248878	0.318426	-0.29052	0.067375	-0.222429	-0.305785	0.224232	0.918306	0.206314	0.699154	0.00220079	-0.051153	-0.484051	0.175399	-0.121136	0.624735	0.0651396	-0.138972	-0.281531	-0.0465411	-0.109189	-0.0366692	-0.124413	0.242804	-0.14017	-0.196112	-0.019626	0.346384	-0.0655285	0.0252905	-0.0183567	0.0881763
P29508	SERPINB3	0.115624	-1.16172	-0.088646	-1.78465	0.70417	-1.21748	0.512761	-1.53335	-0.65652	-2.03181	-1.41083	-2.05654	0.00280139	-1.05952	-0.116811	-0.371296	0.561399	-2.3984	0.701682	-2.15919	0.631045	-0.440535	1.15402	-0.314246	1.23068	-0.756147	1.28084	-0.533257	0.682459	0.322322	1.1618	-2.14457	0.396384	-1.28281	1.86813	0.853078	1.45087	-1.13987	1.03707	-0.605674	0.558092	0.684105	-1.53795	-1.96559	0.287885	-2.17966	0.752618	-1.54299
O00267	SUPT5H	-0.169268	0.301372	-0.0303474	0.56104	-0.0102092	0.119103	-0.0467834	0.424529	-0.0530872	0.590154	-0.12402	0.370543	-0.0578108	0.556267	0.13466	0.122869	-0.16043	0.191314	-0.0330046	0.0729185	-0.0264808	0.449442	-0.0638324	0.278061	-0.182935	0.237032	-0.296813	-0.00209222	-0.394784	0.317735	-0.194124	0.84623	-0.155997	-0.0637433	0.0318251	0.0465683	0.114886	0.168372	-0.0142299	0.531436	-0.089788	-0.0417578	0.552161	0.829669	-0.133866	0.286067	-0.22812	0.156793
Q93009	USP7	-0.0713015	-0.0584676	-0.0114265	-0.0155992	-0.0353275	0.449031	0.148119	0.273475	0.0604245	-0.000612429	-0.0931404	0.137937	-0.161159	0.0912327	0.278713	0.0772779	0.133209	0.369651	0.119649	-0.136621	0.12952	0.307686	0.168341	0.669519	0.113782	0.235892	0.190174	0.0524097	-0.0290116	0.0524015	-0.0906818	0.0668636	0.159944	-0.163755	-0.00802167	0.0332031	0.136344	-0.117357	0.0941999	0.221017	0.0344618	0.00622981	-0.388204	-0.0992613	0.260842	0.323251	0.10068	-0.197355
Q14697	GANAB	-0.632778	-0.0570241	-0.449093	-0.120375	-0.465755	0.450963	-0.598448	0.0626368	-0.0578828	0.287918	-0.196926	0.144329	-0.282498	0.174396	-0.278962	0.239462	-0.365131	0.837447	-0.273126	0.121874	-0.170466	-0.00794914	0.0770302	0.27015	-0.175382	0.379086	-0.0156767	0.814214	-0.526323	0.0579132	-0.218612	0.286803	-0.0266639	0.194842	-0.404659	-0.213513	-0.250569	0.0708926	-0.270751	0.187709	-0.567043	-0.287654	-0.438165	-0.567387	-0.0604035	0.29108	-0.190351	0.0964203
P78344	EIF4G2	-0.163847	-0.33281	-0.245615	-0.0170646	-0.101763	-0.147095	-0.0517213	-0.169963	-0.0152851	-0.126753	-0.12402	0.326251	0.0126604	-0.0517545	0.186116	0.245537	0.0674545	-0.507791	0.132758	0.182104	0.036779	0.340935	0.200962	0.291523	0.0313201	0.0576744	0.166588	0.395297	-0.330295	0.000394155	0.293902	0.228995	-0.00909905	-0.0554376	0.301395	0.0406435	0.0102971	-0.0889131	-0.152876	0.325666	0.0852499	-0.179912	-0.178934	0.0541009	-0.0638181	-0.12354	0.0838237	0.404859
P35908	KRT2	0.133344	0.323705	0.376334	-0.170045	0.10778	-1.14272	0.544737	-0.473721	-0.15559	-0.319189	0.306111	-0.53553	-0.177881	-0.457011	-0.0301416	0.0840735	0.341658	-0.502024	0.337855	-0.514813	-0.215391	-0.363914	1.62422	-0.617602	0.404549	-0.5357	0.283771	-0.354674	0.520327	-0.354834	0.740687	-0.769826	0.172593	-0.364586	0.45828	1.28513	0.343647	-0.319151	0.719468	-0.636278	0.44007	0.211212	0.216936	-0.46222	0.188062	-0.608634	0.0256363	-0.188982
P68366	TUBA4A	-0.0679228	-0.387997	-0.0853447	0.323509	0.0817325	0.240272	0.0221968	-0.227005	-0.245732	-0.726437	-0.096539	0.774909	0.0289438	0.756264	0.107506	0.204964	-0.210306	-1.18317	0.055319	-0.298969	-0.0607581	0.867199	0.493265	0.136042	0.069966	0.0329456	0.359233	0.198206	0.0412254	0.890393	0.172039	-0.822643	0.109671	-0.374883	0.293221	0.175175	-0.0874687	-0.365783	0.0449248	0.00855022	0.0453855	-0.18889	-0.539831	-0.819553	-0.251588	-0.384242	0.111304	0.224803
P02461	COL3A1	-0.419686	-0.251319	-0.438524	1.58442	-0.86101	-0.439365	-1.09694	-1.04109	-0.599471	0.639212	-0.127492	0.19077	-0.646217	-0.585717	-0.75237	0.118903	-1.00144	-0.818209	-1.14984	0.123211	-1.0529	-0.489792	-0.78445	-0.259232	-0.37072	0.654631	-0.771351	1.96239	0.0817827	0.859954	-0.870983	-0.0173855	-0.421494	1.18225	-0.627052	-0.169924	-0.710233	1.04117	-0.215293	0.191448	-0.790228	-0.433669	0.676368	-1.56176	-0.407707	0.115671	-1.18291	0.397093
Q9P0K7	RAI14	0.0672779	0.268362	-0.378704	1.16131	-0.47003	0.910219	-0.386069	-0.157113	-0.195546	0.762947	-0.05297	0.9265	-0.161159	-0.064205	-0.593835	0.376412	-0.319454	0.0931338	-0.148075	0.313182	-0.339965	-0.00198141	-0.292403	0.104609	-0.427908	-0.0466622	-0.382364	0.710997	0.103831	0.0496377	-0.208358	0.321514	-0.429968	0.854872	-0.47971	-0.240313	-0.360487	0.519845	-0.619738	-0.0142371	-0.455044	-0.588995	0.305446	0.18492	-0.375526	-0.298896	-0.451151	0.41917
O60841	EIF5B	0.00126072	0.16578	-0.0820508	-0.16354	0.0402558	0.291861	0.098467	0.0267993	-0.238455	0.154474	-0.385668	-0.344419	-0.0629787	0.0600227	-0.0428948	0.285	0.137488	0.282123	0.00709508	0.0078448	-0.0234047	0.197904	0.134965	0.45797	0.106055	0.182452	0.302649	0.463571	-0.242369	0.721819	0.371145	0.317082	0.208524	-0.142486	0.334963	0.313048	0.315078	0.110951	0.0558485	0.142066	0.104777	0.0265388	0.0520118	0.203779	0.127972	0.210016	0.035233	0.367879
Q5UIP0	RIF1	-0.441381	-0.0891178	-0.436419	0.0655604	-0.306302	0.340627	-0.241778	1.14045	-0.465998	0.773188	-0.440755	0.394336	-0.325323	-0.188174	-0.323003	0.343941	-0.323369	0.995275	-0.35412	0.785332	-0.380717	0.229951	0.21845	1.12981	0.220697	0.812084	-0.448816	0.164744	-0.246082	0.67237	-0.356733	1.41987	-0.406783	-0.541196	-0.753994	-0.468427	-0.669946	0.153899	-0.634714	0.76349	-0.632686	-0.677201	-0.349775	0.0005463	-0.333706	-0.026787	-0.562539	0.178959
P33527	ABCC1	-0.0428319	0.085716	-0.0936123	-0.00975242	0.0729444	0.0468286	0.267897	0.790788	-0.115043	-0.607209	-0.130972	0.274741	0.0641332	-0.0910246	-0.200067	-0.376884	-0.15868	0.453162	-0.0576106	-0.165702	-0.25453	0.253839	0.0479816	0.15089	-0.276802	0.00778555	-0.110466	-0.187447	0.138423	1.26331	-0.150282	-0.297593	-0.309759	-0.0488273	0.183992	0.114421	0.066523	0.0296902	-0.143921	0.0909339	-0.314744	-0.379221	0.91326	0.309986	0.0256543	-0.370322	-0.0283178	0.0305451
Q9BQE3	TUBA1C	-0.286103	-0.598642	-0.428031	0.181251	-0.206639	0.0314123	-0.331005	-0.177151	-0.320597	-0.412522	-0.0513202	0.220114	0.024078	0.612107	-0.16828	-0.0809447	-0.309712	-0.626161	-0.220315	0.121874	-0.256334	-0.0862839	0.364356	0.338757	0.0507725	0.105896	0.14422	0.608465	0.342594	0.405738	-0.208358	0.307059	0.103812	0.48751	0.139091	0.283249	0.0620449	0.194321	0.0212347	0.172654	0.0391535	0.0496224	0.441236	-0.180364	0.14582	0.225812	-0.093054	0.05331
Q9UPU5	USP24	-0.0247052	0.0351833	0.0588882	-0.0185315	0.0802715	-0.135448	0.163824	0.31095	0.153257	0.306477	0.0115909	0.509731	0.0386264	-0.0256486	0.368134	0.397298	0.0372399	-0.275254	0.122572	0.112484	0.088878	0.349129	0.0496109	0.0208756	0.0794679	-0.0592014	0.0800163	0.207085	-0.0434789	0.0287388	-0.194124	0.163845	0.137179	-0.11116	0.0848773	0.107353	0.0828248	0.0986376	-0.0224131	0.033763	-0.113891	0.0327306	-0.183335	0.521955	-0.175739	-0.350666	0.174909	-0.22277
O14980	XPO1	-0.538577	-0.246375	-0.442742	-0.352249	-0.240926	0.248074	-0.525653	-0.142969	-0.164182	0.0598372	-0.42358	-0.293422	-0.139161	-0.111876	-0.0269708	-0.136738	-0.178046	0.580011	-0.1428	-0.170607	-0.250928	0.192709	0.0706253	0.338757	-0.0337749	0.180083	-0.0246992	0.0594301	0.0698841	0.185506	-0.25403	0.173685	0.176785	0.104329	0.0990138	-0.0293006	-0.0385591	0.223596	0.0164497	0.568331	-0.168739	-0.0796606	0.3918	0.775084	0.192363	0.601703	0.00136158	0.274088
Q14247	CTTN	-0.181995	-0.930051	-0.49654	1.52776	-0.352907	-0.522248	-0.29543	-0.695229	-0.209708	0.413082	-0.649534	1.45524	-0.489567	-0.369427	-0.147472	-0.217992	0.160097	1.13383	-0.294413	0.100321	-0.0111654	1.25134	-0.43549	1.16315	-0.307434	0.263007	0.261677	0.0844245	-0.464452	0.944211	0.357405	-0.353022	-0.486296	-0.659575	0.631451	-0.102809	0.0409613	-0.343211	-0.142137	1.36262	-0.246541	0.283095	-0.171629	1.09983	-0.321393	1.41395	-0.209112	-0.5537
Q92597	NDRG1	-0.280226	-0.172622	-0.163256	1.21347	-0.0673531	0.917226	-0.129632	-0.622777	-0.417939	-1.00196	-0.352784	1.06367	-0.0390188	1.29445	-0.0365041	0.955828	-0.351076	-0.750552	-0.151603	1.13651	-0.197946	0.57052	-0.0428474	0.479695	-0.268742	-0.518283	0.473856	0.935935	0.262529	0.812648	-0.220671	-1.39059	-0.202424	-1.2984	-0.0317842	-0.457904	-0.119325	-0.196069	-0.500636	1.0936	-0.192376	-0.29733	0.176294	0.585932	-0.305137	-0.394267	-0.25516	-0.0719642
Q9BZ29	DOCK9	0.453216	-0.0369665	0.17769	0.26924	0.425687	0.748349	0.634571	0.0987965	-0.0626945	-0.37899	-0.287241	-0.267736	-0.0961456	-0.348338	0.231834	-0.0628163	0.472742	-0.335514	0.430414	0.171809	0.349541	-0.00198141	0.138031	-0.0867651	0.118399	-0.156141	0.464859	-0.672874	0.116901	0.0537814	0.402259	-0.200666	0.23958	-0.0308036	0.294587	0.176527	0.270488	-0.156176	0.173715	0.12	0.273541	0.270051	-0.752226	-0.521114	0.281172	-0.362427	0.617536	-0.307245
P49750	YLPM1	-0.36476	0.286668	-0.350689	0.0779678	-0.348965	0.790933	-0.436843	0.219757	-0.496056	0.443981	-0.529839	-0.0217747	0.214081	0.368696	-0.400897	-0.0155591	-0.219397	0.400768	-0.427051	0.293136	-0.291056	0.0463325	-0.269877	0.480675	-0.238913	0.162191	-0.133705	0.0802887	-0.0290116	0.382864	0.201562	1.05493	-0.0756843	0.0235235	0.0674091	0.0391585	0.0485266	0.21348	-0.113882	0.495591	-0.0711285	-0.104927	0.620238	0.595204	-0.144672	0.185993	-0.312835	0.160729
Q5TZA2	CROCC	0.277105	0.186645	0.125935	-0.18644	0.335489	-0.178122	0.287579	0.421677	0.105444	-0.0891661	0.129737	0.26656	0.258949	0.121782	0.24501	0.574721	0.29006	0.239156	0.291848	-0.0125573	0.349541	-0.260556	-0.0428474	-0.218908	0.15481	-0.207943	0.545099	-0.473265	-0.0354236	-0.221998	0.553325	-0.385162	0.348879	0.0834205	0.501492	0.0758329	0.325079	-0.0748987	0.461137	0.0295914	0.574345	0.604244	0.500968	1.19826	0.374954	0.407616	0.356842	0.255803
Q86V48	LUZP1	-0.0696112	0.266058	-0.350689	1.16519	-0.237278	0.8046	-0.289585	-0.319419	-0.357566	0.012746	-0.391918	1.22011	-0.159313	0.448648	-0.254652	0.887549	-0.174505	-0.407357	-0.21477	0.897363	-0.278166	0.628413	-0.45384	0.336594	-0.566758	-0.0550096	-0.419961	0.641589	-0.22761	0.259128	-0.243522	-0.307825	-0.321536	0.548721	-0.380486	-0.251174	-0.348515	0.792085	-0.340653	0.173915	-0.203417	-0.463861	0.107107	-0.0276422	-0.3926	-0.092194	-0.420219	0.180252
P56192	MARS	-0.126465	0.0161106	-0.0287611	0.0697081	0.140393	0.677488	-0.103761	0.00409907	0.111152	-0.497086	-0.120556	0.141775	0.0860877	0.576459	0.199714	0.223548	0.0734222	-0.155747	0.155772	-0.0709618	0.140533	0.209523	0.033235	-0.0680192	-0.192433	-0.00968558	0.219508	0.491871	-0.530846	0.05516	-0.210403	-0.18801	0.231543	0.0849241	0.0658106	0.229573	0.197508	0.33626	-0.189264	0.152334	-0.136638	-0.0830041	-0.158573	0.32425	-0.166532	-0.111912	0.209226	-0.0220285
Q8WVM8	SCFD1	-0.0662365	0.159586	0.180435	0.495748	-0.115091	0.584599	0.212686	0.0255475	0.137961	0.00741743	-0.0645713	0.0817629	-0.0961456	0.424345	-0.0380991	-0.094692	0.0249746	-0.354441	0.211752	0.189778	0.297601	0.667317	-0.0797739	0.0828373	0.115323	0.394494	0.136146	0.437942	-0.166515	0.174131	-0.0571726	-0.114325	0.129991	0.0698172	0.262847	0.00457423	-0.197704	-0.216437	-0.292357	0.187709	-0.133115	0.00307982	-0.0977743	0.224569	-0.164697	0.0297965	0.132322	-0.0536052
Q7Z2W4	ZC3HAV1	-0.119453	-0.0498286	-0.258571	0.0875448	-0.0148857	0.0275324	0.0424182	-0.119238	0.029109	0.0114157	-0.0729154	0.0923808	-0.0838373	0.149003	0.211843	0.468622	0.0852841	-0.458561	0.0414838	0.454725	-0.0111654	0.725124	-0.286225	0.0879898	-0.201994	0.0996421	0.0732668	-0.0153078	-0.180659	0.106594	0.28522	0.177357	-0.0991433	-0.146009	0.175123	0.00609526	-0.0162899	-0.0156951	-0.149288	0.271349	-0.101789	-0.0930811	0.313798	0.172585	0.115949	0.721674	-0.126545	0.0798849
P04040	CAT	-0.288067	0.483003	0.392999	-0.324768	0.0236295	-0.693122	0.05931	-0.589789	1.13936	0.254572	0.38986	0.218903	0.209802	-0.102215	0.383705	0.198716	0.110171	0.0905916	-0.101281	-0.428084	-0.135174	-0.428479	-0.150965	-0.647262	-0.160393	-0.762968	0.217979	0.0802887	0.158225	-0.426139	-0.47221	-0.630609	0.0771496	0.458804	-0.0147711	0.147877	-0.158853	0.483477	-0.074212	0.0802174	0.0266083	-0.0930811	-0.246397	-0.273953	0.180867	-0.258045	0.0822816	0.455943
O60664	PLIN3	0.0810398	-0.0270413	-0.0114265	0.134499	0.0831919	0.172785	0.0331205	-0.3663	-0.185016	-0.665592	-0.346701	0.286348	-0.0137815	0.520236	0.406165	0.358587	0.39981	-0.225306	0.100501	0.50275	0.110043	0.295623	0.0381673	-0.239736	0.247638	-0.154645	0.519259	0.539846	0.656837	-0.0730039	0.468947	0.0226344	0.158532	-0.0923458	1.44973	0.215179	0.62845	-0.209616	0.25315	0.165068	0.339689	0.340378	-0.131392	-0.26325	0.177979	0.273455	0.123352	-0.32365
Q6WCQ1	MPRIP	0.269112	-0.0483938	0.0423829	0.672507	0.19271	0.387798	0.249281	-0.128962	0.0881836	0.369098	0.195131	0.0629915	-0.0698981	-0.0862554	0.0167033	-0.093158	0.136063	-0.102417	0.160047	-0.0847823	-0.00508451	0.0463325	0.200962	0.160704	0.169714	0.114605	-0.0521103	0.245758	-0.0194468	0.13425	0.111116	0.1798	0.0129513	0.683845	0.0896049	0.11301	0.0149385	0.514705	0.192221	0.147209	0.147406	0.0708389	-0.0622179	-0.497625	0.112928	-0.12354	0.224686	0.173774
Q16666	IFI16	-0.693961	0.163306	-0.627263	-0.0199999	-0.542454	0.023642	-0.574562	-0.134549	-0.451201	0.0764716	-0.969591	0.118589	-0.0803398	0.237893	-0.00652903	0.484118	-0.433303	0.168594	-0.378712	0.237454	-0.380717	0.326779	-0.68356	-0.0940404	-0.539837	0.436782	-0.116241	0.237116	-0.40098	0.426126	-0.124988	-0.56369	-0.105917	-0.0754522	0.248827	-0.040248	0.00874666	0.629469	-0.440189	0.628413	-0.5388	-0.268494	0.454515	0.860757	-0.0741109	0.339072	-0.214788	0.223549
O95202	LETM1	0.108176	-0.0498286	0.121656	-0.0830622	0.224801	0.0275324	0.347567	0.335403	0.18066	-0.302549	0.0854336	0.0316125	0.0418395	0.0954367	0.434044	0.300254	0.225872	-0.305069	0.145749	-0.00232018	0.193049	0.250093	0.229992	0.34415	0.144284	0.306009	0.233197	0.0396862	0.0166421	0.221559	0.101257	-0.285747	0.197563	-0.433949	0.626037	0.0583455	0.109109	-0.245793	-0.0389201	-0.260999	-0.0543723	-0.104927	-0.294777	-0.790721	-0.107198	0.0086467	0.266027	-0.207468
P13489	RNH1	0.582466	-0.475914	0.335042	-0.0799959	0.482093	-0.47012	0.441926	-0.36959	-0.0919064	-0.710984	0.147084	0.0453395	0.267209	-0.222648	0.175145	-0.269036	0.331734	-1.01222	0.2376	-0.112827	0.269032	-0.208089	0.0479816	-0.658005	0.415845	-0.27299	0.737744	-0.106648	-0.0662759	-0.42038	0.699894	-0.529362	0.393986	0.249496	0.425	0.380274	0.197508	-0.449696	0.480956	-0.378038	0.537239	0.528492	-0.422474	-0.855849	0.453487	0.190024	0.4602	-0.296411
Q9H4A3	WNK1	0.289012	-0.289793	0.0514092	0.0134007	0.295757	0.708515	0.387028	0.13291	-0.0356382	-0.192682	-0.213435	0.146878	0.0657125	0.329972	0.238437	-0.00831295	0.265509	-0.398402	0.228131	0.488302	0.0688402	0.237537	0.0881707	0.219402	0.0778886	-0.0704396	0.245257	-0.215983	-0.0515794	-0.375115	0.0628272	-0.330247	-0.0314917	-0.15131	0.223242	0.0598109	0.00719454	0.157861	0.0805106	0.121308	-0.0263259	-0.0597611	-0.129976	-0.0406396	0.124976	-0.0205618	0.1662	-0.0673525
Q6KC79	NIPBL	-0.100344	0.148368	-0.057584	0.206584	-0.0148857	0.913727	0.0190605	0.410211	-0.0578828	0.522658	-0.252707	0.535248	0.0720125	0.284053	-0.00809123	0.332572	-0.0235634	0.51798	-0.0792806	0.132531	-0.0326528	0.0663504	-0.0708958	0.774715	-0.028662	0.267477	-0.234775	0.137138	-0.222114	0.111902	-0.414495	0.843921	-0.142007	0.0483982	-0.43376	-0.204689	-0.269257	-0.00975808	-0.222817	-0.0638894	-0.267631	-0.293451	0.507353	0.944927	-0.216961	0.210016	-0.239647	0.0233568
P50570	DNM2	-0.162045	0.126939	-0.105267	-0.0923004	-0.185396	-0.425116	-0.276039	-0.311487	0.232642	-0.156348	0.25902	-0.207892	0.0305621	0.200652	-0.0333193	0.113599	-0.0525147	-0.252482	-0.089393	0.128544	-0.00205364	-0.0612474	0.0544876	0.178928	0.069966	0.131869	0.169755	0.0761411	-0.161247	0.0301415	-0.0226262	0.0668636	0.0362086	0.178033	0.109914	-0.0592103	-0.0115623	0.101383	-0.143921	0.0295914	-0.210825	-0.0191648	-0.307531	-0.133662	0.0931336	0.228428	0.179243	0.175072
Q9BZF9	UACA	0.707996	-0.350383	0.580308	-0.38404	0.582514	-0.199183	0.64783	-0.406285	0.312848	-0.200369	0.33919	-0.695274	0.315798	-0.327552	0.162702	-0.375019	0.747394	0.0623277	0.373877	-0.0407156	0.488554	-0.344905	0.295995	-0.834414	0.525348	-0.642765	0.810571	-0.55883	0.195664	-0.0775288	0.832937	-0.418035	0.392785	0.0499387	0.778257	0.15475	0.397958	-0.373387	0.531023	-0.0954332	0.767663	0.493005	-0.67997	-0.360937	0.382501	0.354721	0.729159	-0.285658
Q3SY69	ALDH1L2	-0.526933	0.741234	-0.140807	0.899179	-0.446675	-0.164743	-0.402796	1.35845	-0.126752	-0.0318144	0.0194616	-0.134868	-0.321189	-0.188174	-0.861099	-0.214653	-0.343105	0.482545	0.209004	0.592325	0.646578	-0.287523	-0.495999	-0.0780829	-0.712188	0.483639	-1.03378	1.56621	-0.634107	0.377364	-0.789239	0.710033	-0.444918	0.966752	-0.695891	-0.280543	-0.707682	0.90717	-0.573314	0.195177	-0.55993	0.305003	1.1029	-0.931302	-0.75425	-0.27647	-0.171831	0.0909295
P46459	NSF	0.158081	0.440716	0.144331	-0.115658	0.228762	-0.0855725	0.288882	0.826447	0.351941	0.243283	0.145646	-0.13952	0.189664	0.0643186	0.0501146	0.089487	-0.029947	-0.321904	0.137101	-0.104982	0.193049	0.123425	0.339266	0.214699	0.417095	0.510286	0.152248	0.358202	-0.130033	0.115871	-0.438263	0.0549349	0.0254018	0.0297825	0.526114	0.0627373	0.00564075	-0.0396906	-0.0810333	-0.113773	-0.0100792	-0.0417578	0.142701	-0.552418	0.0699511	0.559734	0.108277	-0.0719642
Q8TAQ2	SMARCC2	-0.44576	0.0844086	-0.332963	-0.56941	-0.37078	0.0883932	-0.347102	0.0820347	-0.143645	0.192536	-0.569431	-0.650326	0.0546209	-0.0751881	0.0274183	0.0075015	0.0172555	0.757168	-0.0659068	-0.016967	-0.0372991	-0.0612474	0.141091	0.80632	0.166745	0.577529	0.0850577	0.175123	-0.915258	0.127713	0.164168	0.955067	-0.121274	-0.0855646	0.298675	0.104516	0.094566	0.241129	0.0449248	0.577885	-0.117367	0.246269	0.961895	0.796436	0.0885268	0.611757	0.00299266	0.0319785
P36776	LONP1	0.00767984	0.106475	-0.0431006	-0.0799959	0.0788091	0.742049	0.114719	0.280838	0.375847	-0.0595061	0.416332	-0.0609453	-0.112126	0.23916	0.211843	0.056697	0.0387658	0.694931	0.14862	0.170516	0.143273	-0.056601	-0.0324682	0.420679	-0.0235671	0.144074	-0.151382	0.180285	-0.274243	-0.114248	-0.245618	0.462634	-0.0740232	-0.0259269	-0.245362	-0.109382	-0.114248	-0.390642	-0.154674	-0.389164	-0.0829748	-0.212496	-0.167264	0.0106616	-0.267248	-0.0970983	-0.00190614	0.100525
Q9H2M9	RAB3GAP2	0.088629	0.0405867	0.0393616	0.0984126	0.172284	-0.031955	0.211313	0.232833	0.129549	0.101694	-0.0796256	0.679546	0.0386264	0.207142	0.29654	0.347334	0.205637	-0.0273261	0.272237	0.534235	0.0973811	0.565506	0.117983	0.193343	0.109151	0.113364	0.153848	0.114397	-0.356147	0.0510202	0.165746	0.276567	0.0377458	-0.0687498	-0.241398	-0.181996	-0.0660706	0.0511486	-0.0759143	0.0448288	-0.0812765	-0.110034	0.306493	-0.0656619	-0.0931738	0.0638834	0.200723	-0.0704253
A2RRP1	NBAS	0.282409	0.198779	0.307679	0.0627887	0.245805	0.466332	0.259948	-0.0424018	0.394691	-0.0345598	0.224027	-0.244167	-0.0526614	0.0571517	0.237119	0.0217294	0.140333	0.0571288	0.320137	-0.00962499	0.301286	0.135657	-0.0958936	0.0208756	-0.181043	-0.181809	0.136146	0.278617	-0.116375	-0.272982	-0.026224	0.126338	-0.0218522	0.00458197	0.117649	-0.0339822	0.0102971	-0.0216567	-0.0455762	-0.065376	-0.014934	0.075345	0.727273	0.496088	-0.096667	-0.128552	0.189307	-0.0339764
P42167	TMPO	-0.352376	0.23222	-0.128863	-0.168416	-0.18364	0.692268	-0.467309	0.605492	-0.280809	0.174819	-0.27179	-0.148868	0.0845306	0.221317	-0.156105	-0.0628163	-0.0721436	1.05713	-0.407942	0.0907892	-0.113751	-0.37544	0.454435	1.00734	0.472236	1.08452	0.23924	-0.055697	0.0623974	0.465021	0.11928	0.775302	0.169792	-0.0226849	-0.0929616	0.0902456	0.0989445	0.0440312	0.000383866	0.127827	0.0867614	0.0708389	0.0779848	0.755669	0.07772	0.76376	-0.0569202	0.321746
O75534	CSDE1	-0.036214	-0.218677	-0.152851	0.0558359	0.0221085	-0.052342	0.0654037	0.168505	-0.0230793	0.0802832	-0.328604	0.132802	0.116883	-0.208759	0.482685	0.316503	0.17127	-0.361385	0.152916	-0.175528	0.06451	0.271191	0.341927	0.655705	0.178583	0.176523	0.0233654	0.512481	-0.0994809	-0.0745107	0.437948	0.535028	0.209888	-0.0406068	0.0301866	0.108769	0.185207	-0.22673	0.0164497	0.129127	-0.14017	-0.142805	-0.141347	0.0962704	0.355912	0.212661	0.109791	-0.0324775
Q9UHB6	LIMA1	-0.33197	0.519256	-0.232775	0.99389	-0.42162	0.35927	-0.445482	-0.504133	0.149102	-0.226812	0.0642838	1.48426	-0.35671	0.437652	-0.376479	1.40002	-0.431189	-0.454843	-0.412167	1.51451	-0.34188	0.908973	-0.708129	0.291523	-0.56429	0.187179	-0.549393	0.993516	-0.651238	0.0217047	-0.467311	-0.396037	-0.462196	0.0789003	-0.358856	-0.370441	-0.447199	0.395619	-0.427093	0.314279	-0.531825	-0.496926	0.808562	-0.738959	-0.352375	0.4214	-0.54575	0.378059
Q641Q2	WASHC2A	0.10219	0.187863	0.0529081	0.369096	0.144592	0.131206	0.0744964	-0.000994297	0.0215516	0.0815515	-0.096539	0.238155	-0.191022	0.385961	0.131826	0.321113	0.0882344	-0.0922725	0.245667	0.120537	0.121205	0.215938	0.0414462	0.280313	0.136719	0.450606	-0.0632223	0.0789075	-0.200337	-0.137682	0.0963019	-0.0643181	-0.0266639	0.0909228	-0.0929616	0.0959706	0.106212	0.269478	0.0132508	0.192692	0.0912863	-0.0223708	0.852218	0.668112	-0.234171	-0.174464	0.256486	0.116826
P55884	EIF3B	-0.0165406	-0.106929	-0.0129938	0.0333592	0.175024	0.284294	0.212686	0.0687267	0.0185176	-0.0113889	-0.207911	0.4573	0.0984847	0.368696	0.364517	0.358587	0.147423	-0.17397	0.182634	-0.0587871	0.219257	0.47534	0.171337	0.38763	0.00330572	0.0408006	0.140996	0.315444	-0.462291	0.0259292	-0.026224	-0.114325	0.0696551	-0.267378	-0.0664244	1.50137e-06	0.027243	-0.258056	-0.0759143	0.0198103	-0.0778859	-0.151554	-0.335011	-0.270887	-0.164697	-0.174464	0.187874	0.210949
O94973	AP2A2	-0.0230686	-0.00182849	-0.0592022	0.0119644	0.0596612	0.0262367	0.0221968	-0.00482616	0.268841	0.212355	0.154251	0.0923808	0.106179	-0.159504	0.147346	-0.10393	-0.0920431	-0.0779029	0.188226	-0.151089	0.115634	-0.265909	-0.145362	-0.409056	-0.167868	0.197756	-0.0875959	0.316617	0.0548716	-0.0329059	-0.239341	0.0695011	-0.0218522	0.334117	-0.185119	-0.0277435	-0.102471	0.0539858	-0.0422443	-0.173436	-0.0394563	-0.163892	-0.0170053	-0.467476	-0.0621098	0.233646	0.00299266	0.144919
Q92499	DDX1	0.13774	0.261437	0.11306	0.164542	0.195411	0.0417082	0.237186	0.194359	0.214197	0.0533879	0.240283	-0.124073	0.068866	0.102416	0.368134	0.411415	-0.10715	0.381139	0.241639	0.135183	0.195692	0.278564	0.0722292	0.04889	0.0507725	-0.0287403	0.119863	0.168645	-0.242369	-0.0942427	0.0475064	0.323725	-0.0075128	0.193449	-0.0386461	-0.00918767	0.0241767	0.0296902	-0.124413	0.059907	-0.0295973	-0.10833	0.0914053	-0.0211872	-0.150106	-0.100377	0.0542369	0.234795
A6NHR9	SMCHD1	-0.176526	0.663692	0.0134214	0.258379	-0.116765	0.695533	-0.0800267	0.781177	-0.0935468	0.927857	-0.258405	-0.00611626	-0.252668	-0.275956	-0.0365041	0.0075015	-0.130969	0.316252	-0.0313791	-0.100295	-0.138498	-0.0894443	-0.280073	0.30928	-0.134531	0.747154	-0.226424	0.407453	-0.27614	0.436742	-0.176027	0.841608	-0.150735	-0.00338434	-0.517553	-0.0339822	-0.11256	0.427693	-0.350921	0.110815	-0.256089	-0.142805	0.029371	0.656885	-0.196203	0.223191	-0.372913	-0.0309801
Q15233	NONO	-0.338062	0.106475	-0.282945	0.107855	-0.240926	0.434453	-0.398596	0.475842	-0.290183	0.192536	-0.394007	0.194471	-0.191022	0.00298021	-0.239893	0.214905	-0.277075	0.881496	-0.490405	0.131203	-0.210136	0.0635077	0.0577296	0.386585	0.0555948	0.382181	0.0198595	0.200749	-0.0827829	0.419719	-0.124988	1.02399	-0.200611	-0.0821859	-0.358856	-0.120957	-0.397013	0.077879	-0.649848	0.270171	-0.688474	-0.362873	-0.0248818	0.394494	-0.319351	-0.155583	-0.126545	0.156793
Q14185	DOCK1	0.199324	-0.215454	0.0423829	0.488537	0.382479	0.0404252	0.309566	-0.298887	0.204885	0.219285	0.280139	0.14815	0.25203	-0.0455693	0.195648	-0.132005	-0.170974	0.263059	0.152916	0.000591411	0.00549581	-0.199527	-0.0673598	-0.126495	0.0198506	0.0237271	-0.00135703	0.029712	0.0653967	-0.0226895	0.114387	0.152695	0.185132	0.481814	0.872708	-0.0655868	-0.0147123	-0.191022	0.491339	-0.0550022	0.184584	0.191975	0.148549	-0.101983	0.154662	0.154702	0.154507	0.0729388
Q15393	SF3B3	-0.31585	0.00371502	-0.184292	-0.0112119	-0.143827	0.189087	-0.122688	0.210974	-0.103428	0.252321	-0.398195	0.270072	-0.0441197	0.182323	0.0213052	0.089487	-0.0737914	0.694931	-0.104696	0.107091	-0.094255	0.196607	-0.0204528	0.534506	-0.179154	0.172953	0.063083	0.33409	-0.259155	0.357388	-0.124988	0.60032	0.100874	0.0849241	-0.0734534	0.110184	0.0409613	0.132585	-0.0439093	0.391078	-0.131357	-0.0466456	0.281163	0.43073	-0.046825	0.185993	-0.0671522	0.134281
Q9H4M9	EHD1	0.118593	-0.15553	-0.0129938	-0.201356	0.305793	-0.690989	0.140924	-0.804528	0.0124302	-0.380735	0.981284	-0.0448583	0.379409	-0.321935	0.0857018	-0.262125	-0.208495	-0.513582	-0.0526557	0.197412	-0.24913	-0.280283	0.0897552	-0.45141	0.0182046	-0.312474	-0.175295	-0.248559	0.758558	-0.561144	-0.107733	-0.758087	0.173992	0.236025	-0.107317	0.00457423	0.0842977	0.101383	0.133033	-0.168635	0.21531	0.138432	-0.711403	-1.52842	0.14582	0.0116872	0.154507	-0.00576013
P78559	MAP1A	0.296895	-0.387997	-0.152851	0.29663	0.0387522	0.291861	0.0516564	-0.511382	0.0721777	0.616642	0.470161	-0.283093	0.275422	-0.0815019	-0.161311	-0.320157	0.0926486	-0.536977	0.110843	0.103033	-0.118667	-0.402698	0.234296	-0.440241	0.00330572	-0.495383	-0.41047	0.543856	0.892097	-0.0699952	0.784472	0.706649	0.0621214	0.65478	0.198654	0.368496	0.217781	0.232389	0.380262	-0.219033	0.329512	0.191975	0.533511	-0.970561	0.256742	-0.225461	0.0961021	0.287352
P19827	ITIH1	0.120075	-0.329321	0.606062	0.40017	0.0205859	-1.10816	-0.551065	-1.34672	0.0968398	0.0180549	0.0914199	-0.523321	0.24647	-0.436634	-0.455266	-0.555467	-0.261968	0.480605	0.36773	-0.0243465	-0.206643	-0.965232	0.66146	-0.767743	-0.0665845	-0.609598	0.0917524	0.235877	0.173595	-0.0226895	-0.164088	-0.523388	-0.0624485	0.204557	-0.247347	-0.289844	0.163075	0.717995	0.401216	-0.567257	-0.0543723	-0.291516	-0.502694	-1.60744	0.668353	-0.0970983	-0.0603228	0.115475
P20591	MX1	-1.29595	0.213206	-1.56847	0.0544413	-0.855408	-1.50904	-0.873576	0.451812	-1.11504	-0.601092	-1.18783	-0.869772	-0.781653	0.578463	0.517847	1.76435	-0.783536	-1.40915	-0.63597	1.64956	-1.0373	1.54119	-0.678157	-0.800693	-0.49214	1.10089	-1.15931	-0.850966	-1.08444	0.666068	-1.10964	-1.18172	-0.622916	-0.28087	-0.138305	0.242535	-0.523665	2.19881	-1.04391	-0.448058	-0.929952	-1.083	-0.870248	-1.52842	-0.65306	-0.852191	-0.606632	1.14889
Q9NZ08	ERAP1	-0.174708	0.642527	-0.388842	-0.271329	-0.544707	-0.727679	0.0895246	0.764015	0.502859	0.029929	0.321473	0.395408	0.196888	0.242955	0.242384	0.0414156	-0.371197	0.205482	0.0491864	0.0336591	-0.263575	-0.23934	-0.81674	-0.485446	-0.37072	0.673279	-0.703133	0.256795	-0.84318	-0.313328	-0.649515	-0.358329	-0.0138683	0.398412	-0.823395	-0.657757	-0.477301	0.200736	-0.145708	0.447411	-0.1526	-0.68989	-0.891693	-0.950798	-0.933168	-0.388243	-0.0518314	0.180252
P09960	LTA4H	0.471907	-0.0455285	0.35097	-0.545951	0.561725	-0.018522	0.68788	-0.231488	0.342267	-0.299244	0.135542	-0.589664	0.463282	-0.233153	0.512409	-0.149435	0.509521	-0.500107	0.631586	-0.338895	0.650436	-0.0199592	0.219898	-0.162753	0.123001	-0.417978	0.71299	-0.0724815	0.0653967	0.145942	0.470225	-0.691824	0.234227	-0.500038	-0.00465875	0.00609526	0.423784	-0.47197	0.0323386	-0.487371	0.0822222	0.0572356	-0.930621	-0.446567	0.0159826	0.149191	0.532002	-0.207468
P08729	KRT7	0.266438	-0.135588	0.745142	-1.78465	-0.287319	-2.42158	-0.255005	-1.84976	1.26372	-1.07638	0.91785	-2.29861	-0.252668	-0.0440272	0.927992	-0.19149	0.548604	-1.53305	1.69286	-0.914686	2.09314	1.51957	0.266877	-1.47781	0.107604	-1.76525	-0.567738	-0.0541807	-0.462291	-2.50115	-0.332032	-2.16303	1.09424	-1.48212	-0.489078	-0.83432	-0.889444	-0.164397	-0.788112	-1.30774	0.222203	2.09988	-1.64313	-1.81062	0.577026	3.31481	0.592837	0.19696
Q12905	ILF2	-0.301892	0.0593406	-0.253004	0.0134007	-0.0934956	0.31645	-0.0783462	0.339438	-0.16246	-0.0263393	-0.150267	0.0830944	-0.0855892	0.0237175	0.0930066	0.174723	-0.188719	0.594438	-0.187359	0.0645953	-0.0750188	0.177014	0.0738313	0.430853	-0.0252634	0.249513	0.252744	0.00665141	-0.0258163	0.138158	-0.0627037	0.520644	0.00825452	-0.050477	0.163212	-0.0246342	0.0287737	-0.0702573	0.134505	0.345938	-0.163339	-0.0271932	0.415275	1.03626	0.24575	0.991809	-0.000271356	0.203335
Q9Y5B9	SUPT16H	-0.517685	-0.0032177	-0.449093	0.114562	-0.380805	0.876824	-0.323023	0.654904	-0.38945	0.683319	-0.550664	0.132802	-0.137343	0.276667	-0.297945	-0.0330996	-0.385451	0.945498	-0.533473	0.19868	-0.404531	0.240057	-0.216031	0.754605	-0.248788	0.511229	-0.49321	0.130486	-0.605204	0.453567	-0.452714	1.1257	-0.392221	-0.0957484	-0.647885	-0.394321	-0.51249	-0.0231509	-0.554205	0.700159	-0.622771	-0.499158	0.529035	0.829669	-0.476578	0.247898	-0.538613	0.426818
P53992	SEC24C	0.0840803	0.0844086	0.0928009	0.225296	0.161271	0.240272	0.124966	-0.248045	0.116838	-0.292656	-0.0106783	0.173373	0.167772	0.380229	0.150151	0.066338	0.134637	0.33248	0.248347	-0.0878716	0.151463	0.346792	0.202428	0.176511	0.0982859	0.0781749	0.454508	0.567686	-0.533112	-0.192251	0.230493	-0.0876349	-0.039574	-0.248319	-0.0983281	-0.0768141	-0.0644377	-0.332057	-0.200362	-0.487371	-0.259926	-0.106628	-0.296365	0.0119211	-0.245758	-0.0663154	0.193599	-0.0430026
P23381	WARS	-0.844807	0.345698	-0.784342	-0.0815282	-0.789819	-0.622326	-0.748045	0.215372	-0.511322	-0.0497534	-0.710717	-0.600311	-0.437182	-0.126489	-0.275195	0.84897	-0.916193	-0.764292	-0.643401	-0.22059	-0.708561	-0.0831305	-0.417371	-0.0132	-0.278824	1.97434	-0.441548	0.465687	-0.530846	-0.342075	-0.657862	-0.351257	-0.630221	-0.231379	-0.277467	-0.220611	-0.585554	0.92897	-0.665141	0.34482	-0.760027	-0.854409	-0.044763	-0.695143	-0.481137	0.378469	-0.420219	0.082654
Q9Y2A7	NCKAP1	0.0657407	-0.524957	-0.0754857	-0.306734	0.0522285	-0.455565	0.102917	-0.435294	0.0939601	-0.715382	-0.118827	-0.272836	0.0273237	-0.257967	0.171009	-0.147842	0.324246	-0.0679286	0.203492	-0.16897	0.211445	0.0663504	0.222789	0.0724768	0.313538	-0.22668	0.673371	-0.0755544	0.0518502	0.452521	0.463827	-0.192743	0.475647	0.163875	0.538846	0.256661	0.441131	-0.0336542	0.436272	-0.011369	0.56027	0.196119	-0.205542	0.255735	0.532495	0.245317	0.312807	-0.238237
Q12965	MYO1E	-0.0746881	-0.164827	0.00724941	0.697739	0.13899	0.111792	0.142366	0.00663903	-0.0451296	-0.286099	-0.137959	0.459352	0.0126604	0.195439	0.357255	0.343941	0.228549	-0.118504	0.138546	0.302604	0.0902986	0.659808	-0.0603136	0.124805	-0.167868	-0.133865	0.00220079	0.0747559	-0.0978024	0.299239	-0.119213	-0.307825	-0.00592829	0.185061	-0.103715	-0.11268	0.0709872	0.224855	-0.115632	-0.00422336	-0.126095	-0.178123	-0.23265	0.0068767	-0.103679	0.160193	0.0304426	0.311159
P14314	PRKCSH	-0.0395191	0.263749	-0.0431006	0.452991	0.00527047	0.670041	-0.0158964	0.483156	0.0852866	0.53382	0.0178909	0.703118	-0.00878659	0.822855	-0.0867886	0.389638	-0.260091	0.968526	-0.246479	0.357008	-0.150193	0.196607	-0.27191	-0.0410521	-0.295103	0.0895796	-0.137614	0.722543	-0.390668	-0.106521	-0.299017	0.651386	-0.373711	0.0360145	-0.591302	-0.34501	-0.390861	0.0539858	-0.60246	0.082904	-0.534146	-0.410382	-0.165812	-0.0432532	-0.162865	0.374932	-0.296693	0.0391241
P35241	RDX	0.277105	-0.0469605	0.0544055	-0.208035	0.0372471	0.455784	0.0393256	0.00790733	-0.147048	0.298864	0.206208	-0.340843	0.00115165	-0.0135251	-0.0190743	-0.138319	0.194729	0.611385	0.150053	0.528195	0.0846075	-0.140975	0.4458	1.07248	0.247638	0.194239	0.0800163	-0.0331191	-0.111286	-0.601846	0.0594366	0.0455884	0.228854	0.567127	0.571882	0.127058	0.134924	-0.244049	0.250436	0.00146775	0.344751	-0.0630586	-0.214521	-0.703387	0.418431	0.493856	0.130831	0.0757213
Q16181	44081	0.0810398	-0.0876434	0.0149603	-0.00102642	0.0744128	-0.197669	0.0805265	-0.542607	-0.145346	-0.228383	0.204828	-0.288248	0.0845306	0.0251873	-0.137179	-0.41662	0.061462	-0.121448	-0.104696	-0.159189	-0.145169	-0.602662	0.190663	-0.366148	0.121468	0.0316323	0.0562537	0.164744	0.433615	0.0117989	0.445761	0.696447	0.0284977	0.512307	0.337615	0.0495216	0.066523	-0.115762	0.199276	-0.260999	0.193029	0.0738445	0.0166375	-0.0471824	-0.0233661	0.223191	0.121852	-0.0688881
O00571	DDX3X	-0.00357243	0.185426	-0.1494	-0.114089	0.10778	0.301533	0.0237624	-0.222537	-0.204381	-0.0236095	-0.285301	0.0219253	-0.0475303	0.116275	0.337709	0.0718183	0.293899	0.117064	0.0930683	0.211302	-0.0497631	-0.230591	0.341927	0.378198	0.256042	0.125727	0.317004	0.421689	-0.37839	-0.0639964	0.207701	0.237228	0.283002	0.163875	0.15872	0.108769	0.139182	0.02536	-0.00447097	0.260711	-0.120852	0.0156387	-0.260276	0.385777	0.199501	0.0282961	0.127844	0.0561305
Q99714	HSD17B10	0.189476	0.243978	0.144331	-0.00247709	0.3416	0.742838	0.382154	-0.0569147	0.245675	0.311891	0.242975	-0.0891615	0.0208251	-0.0689018	0.357255	-0.201371	0.326747	0.227632	0.285341	-0.223984	0.264005	0.240057	0.180289	-0.10282	0.171195	-0.0564055	0.27203	-0.0496416	-0.0450954	0.35627	0.0645195	0.171231	-0.0186534	-0.138972	-0.00465875	-0.0687857	-0.0546787	-0.687238	-0.151081	-0.359683	-0.0477239	-0.0016581	-0.705061	-0.0315292	-0.263317	-0.283907	0.28358	-0.434094
Q96HC4	PDLIM5	0.483467	-0.108423	0.218332	0.440233	0.214183	-0.434005	0.0790213	-0.57073	0.00478479	-0.533515	0.0688421	0.614735	0.183858	0.15707	-0.135471	-0.265577	0.322994	-0.542886	0.264317	0.213813	0.242444	0.214657	0.138031	-0.0326399	0.171195	-0.263286	0.481523	0.0182278	0.125548	0.0756823	0.148297	-0.874929	0.0994024	0.661849	0.224675	-0.122618	-0.0726209	0.0848318	0.0132508	-0.383591	0.233164	-0.0271932	-0.0798866	-0.448298	0.111415	0.245317	0.463757	0.231056
O60506	SYNCRIP	-0.458975	-0.443492	-0.444856	-0.00538282	-0.126854	0.182123	-0.232403	0.179803	-0.381413	-0.330953	-0.564716	0.19077	-0.0698981	0.0368928	-0.023807	0.0301992	-0.162182	0.434238	-0.244594	-0.0287924	-0.18071	0.0463325	0.379981	0.596378	0.0443174	0.338238	0.0698802	-0.024186	-0.187784	0.167772	-0.0831678	0.457609	0.431891	0.351711	0.471622	0.60166	0.469588	0.676253	0.316809	0.882377	0.297235	0.345361	0.475139	0.992913	0.195222	0.2153	-0.0654418	0.295729
O75083	WDR1	0.152298	-0.266252	-0.0177059	0.587315	0.172284	-0.479291	0.156707	-0.232986	-0.115043	-0.57888	0.465559	0.235763	0.179489	-0.0783415	-0.16828	-0.302324	-0.124123	-0.759697	-0.141046	-0.306146	-0.204899	-0.35628	0.127271	-0.305775	0.257438	-0.0452757	-0.00492365	0.0282814	0.363458	-0.325834	0.342138	-0.0935234	0.0575822	0.682852	0.15872	0.0612748	0.170028	0.0610544	0.377777	0.0127831	0.326956	0.1413	-0.0514515	-0.236085	0.297232	0.128332	0.219084	0.130272
P43490	NAMPT	-0.333998	-0.150903	-0.286731	-0.20971	-0.215583	-0.275419	0.028449	-0.607159	-0.604139	-0.555034	-0.929642	-0.556111	-0.215749	-0.543704	-0.130358	0.098912	-0.124123	-0.115566	-0.1428	-0.109684	-0.110483	-0.0941978	-0.556677	-0.570161	-0.242855	-0.508697	0.67894	-0.0678845	0.645858	3.04825	0.558138	-0.56369	0.0964551	0.00775622	0.230394	0.456794	0.510699	0.563306	-0.129707	0.147209	0.0897796	0.226148	0.738173	-0.258687	0.0463899	0.532473	0.139755	0.435509
O95817	BAG3	0.146493	-0.665256	-0.374668	0.0600116	-0.253766	-0.97506	-0.107184	-0.905973	-0.436555	-1.01004	-0.385668	-0.250862	0.125995	0.293842	0.486018	-0.19149	0.29006	-0.889195	-0.034632	0.0492101	-0.213637	0.934869	0.205354	-0.449543	0.462586	-0.698343	0.584792	-0.598059	0.0104303	-0.546433	0.869214	-1.4273	0.435394	-0.050477	1.57413	0.785602	0.799608	-0.360107	0.294583	-0.199314	0.523911	0.256887	-0.199586	-0.0924785	0.238837	-0.258045	0.513812	-0.144588
Q96TA1	FAM129B	0.600626	-0.547075	0.505651	-0.671867	0.492016	-0.345808	0.730687	-0.780243	0.199536	-1.29924	-0.489069	-0.650326	0.306478	-0.0348086	0.454605	-0.133581	1.11957	-0.85449	0.674051	0.0743011	0.56616	0.191408	0.475194	-0.856515	0.787416	-0.774409	1.28011	-0.69397	0.0320557	-0.31689	1.09961	-1.41988	0.503727	-0.692683	0.612962	0.100249	0.365617	-0.647517	0.342526	-0.434548	0.580795	0.638143	-0.489919	-0.309692	0.663199	0.377291	0.928563	-0.571004
O43795	MYO1B	-0.642797	0.290075	-0.527567	0.952562	-0.360823	0.114233	-0.591241	-0.377849	-0.549086	-0.300896	-0.593238	1.32513	-0.482625	0.116275	-0.106734	0.687895	-0.349079	0.935617	-0.376646	0.852945	-0.800354	0.513336	-0.505538	0.690842	-0.805298	-0.256853	-0.735357	0.935172	-0.376353	0.848073	-0.428708	0.0681829	-0.615648	0.107292	-0.320721	-0.149459	-0.0242038	1.12046	-0.563728	0.399723	-0.625243	-0.718204	0.896677	-0.567387	-0.474305	-0.346767	-0.803547	0.110056
P14868	DARS	-0.213379	-0.426619	-0.180764	-0.229958	-0.00399741	-0.164743	-0.152435	-0.32101	-0.174561	-0.263378	-0.247031	0.22374	-0.0560923	0.151697	0.0709803	0.392926	-0.125831	0.27766	-0.160459	0.398439	-0.112116	0.269959	-0.0307456	0.165586	-0.103737	-0.066215	0.663294	0.725194	-0.0745058	0.780504	0.189204	0.157661	0.0979295	-0.144247	-0.0164634	-0.0865075	-0.0401629	-0.0503154	-0.108646	0.121308	0.013953	-0.141061	0.142701	0.162413	-0.0367245	0.114257	0.14715	0.327594
Q8N2S1	LTBP4	1.22158	1.23399	0.11306	-0.68113	-0.142121	-1.29634	-0.114054	-0.489741	0.369908	1.01474	0.597605	-0.93566	-0.00546623	-0.00299988	-0.384572	-0.683497	-0.188719	0.784165	-0.00402095	-0.00962499	-0.0497631	-0.402698	-0.247697	-1.3469	-0.39026	-1.21416	0.00220079	-0.943374	-0.0564616	-0.641495	0.179867	0.287935	0.0606099	0.212832	0.69591	-0.146077	0.201586	-0.946014	0.235414	-0.711093	0.464692	0.299878	-0.688286	-1.35281	0.382501	0.126931	-0.121205	0.130272
Q13228	SELENBP1	0.333126	-0.426619	0.590665	-0.797188	0.584576	-1.36949	0.612892	-1.28019	1.21685	-0.518064	1.59128	-1.2375	0.632674	-0.440686	0.749977	-0.555467	0.268113	-1.47918	0.711423	-0.572062	0.56718	-0.204658	0.265475	-1.48162	0.336175	-1.21105	0.169755	-1.01531	1.12985	-1.24557	0.227475	-1.11133	0.464261	0.398412	0.200112	-0.0371117	-0.0874687	-1.07956	0.728274	-1.22567	0.52056	0.421661	-1.34484	-1.16179	0.629768	-0.378259	0.67084	-0.101519
P49411	TUFM	-0.0696112	0.0778539	0.125935	-0.191395	0.0417579	0.593375	0.102917	0.184297	0.248267	0.317284	0.347968	0.255974	0.257568	0.250515	0.201066	-0.0301614	-0.197674	0.315163	-0.0709074	0.0407485	0.0264265	0.20566	0.184744	0.802407	-0.0406205	0.346712	0.114942	-0.00648399	-0.384516	0.0579132	0.00407461	-0.321582	-0.109315	-0.222054	-0.145694	-0.0639901	-0.0759072	-0.388714	-0.0539396	-0.170233	-0.138403	0.0435028	-0.138495	0.391594	-0.159208	0.331792	0.0368263	-0.253871
P29966	MARCKS	0.0156638	-0.0512649	0.12451	1.27703	0.199454	0.243621	0.324887	0.325264	-0.0152851	0.905115	-0.141465	1.52793	0.0498411	-0.0595235	0.0304652	0.629633	-0.0219719	0.320597	0.151485	0.332953	0.00398907	0.567514	-0.0691267	0.0802542	-0.0912465	0.422823	-0.294629	0.317788	-0.69371	0.0217047	-0.11155	0.428113	-0.486296	0.289169	-0.373963	-0.183729	-0.12272	0.300869	-0.464511	0.38238	-0.273437	-0.346708	0.152047	-0.166052	-0.556099	-0.023671	-0.164489	0.460208
P50454	SERPINH1	-1.13882	-0.541009	-1.43222	1.39081	-1.23001	0.161027	-1.26644	-0.187275	-1.17283	0.800402	-1.12402	0.59527	-0.709642	0.636355	-1.10005	0.554312	-1.31166	0.427202	-1.22961	0.250966	-1.45544	0.530936	-0.747199	0.981272	-1.0948	0.16099	-1.05951	1.84704	-0.5839	0.991781	-1.08317	-0.264002	-1.39429	1.19136	-1.25532	-0.441226	-1.25615	1.43478	-1.2591	0.432743	-1.41172	-1.61055	0.344692	-1.46047	-1.20372	0.0312954	-1.32711	0.77723
Q96AE4	FUBP1	-0.49482	0.360896	-0.507545	0.071088	-0.459367	0.648308	-0.482786	0.327298	-0.123397	0.735816	-0.664588	0.0724078	-0.189137	0.174396	-0.0802009	0.421108	-0.0737914	1.01887	-0.222169	0.431179	-0.135174	0.345623	-0.419624	0.289288	-0.328222	0.239309	-0.141535	0.10357	-0.236817	0.212939	-0.0944536	0.296966	-0.276903	-0.0754522	-0.283568	-0.168207	-0.311244	0.101383	-0.570911	0.10818	-0.382143	-0.494698	0.221382	0.364244	-0.508793	-0.0330392	-0.337392	-0.0445125
Q8N1G4	LRRC47	0.0946717	0.154611	0.00105093	0.0219881	0.0611432	0.136019	0.0865315	0.0940272	-0.0121792	0.0853497	-0.106783	0.18334	-0.0526614	0.0742928	0.130407	-0.0613159	0.120296	0.235708	0.0855971	-0.125468	0.181099	-0.00944493	0.148712	-0.0214993	0.250445	0.195413	0.429622	0.258016	0.111107	0.269855	0.124157	0.0226344	0.276507	0.166718	0.396032	0.147877	0.112001	0.132585	0.227155	0.100246	0.253494	0.277891	0.0166375	0.075942	0.057433	0.296077	0.0304426	0.0589456
P63104	YWHAZ	-0.0628696	-0.481712	-0.0495197	0.401268	0.154345	-0.0509738	0.215429	-0.126177	-0.247557	-0.441377	-0.171614	0.204293	0.175106	-0.0180595	-0.171778	0.276719	0.0897073	-0.535013	-0.123622	0.281213	-0.0419605	0.333874	0.657192	0.160704	0.371412	0.026367	0.295418	-0.283663	-0.0745058	0.215407	0.333742	-0.594672	0.00668552	-0.252111	-0.0113925	-0.0560325	-0.0257918	0.199455	-0.120894	0.0071365	0.116663	-0.0175645	0.357876	-0.17319	-0.0931738	0.0928832	0.206397	0.450593
Q8NE71	ABCF1	-0.243554	-0.182031	-0.194926	-0.095393	-0.0722189	0.371565	-0.0288209	0.474925	-0.0935468	-0.0651088	-0.279495	0.39755	0.0224525	0.0207732	0.0304652	0.413575	0.128917	-0.0453861	-0.0675717	-0.155943	-0.148517	0.108333	0.100798	0.570843	-0.00169496	0.298385	0.165001	0.493945	-0.203944	-0.0270591	-0.130786	0.152695	-0.00909905	-0.050477	-0.19084	-0.0246342	-0.079201	0.145943	-0.232277	0.0612699	-0.168739	-0.251465	-0.297955	-0.315999	-0.0367245	0.255613	-0.0366716	0.271664
Q9Y263	PLAA	0.140664	0.115463	-0.0952715	0.236408	0.0417579	-0.075801	0.120583	0.0540675	-0.136864	-0.0863149	-0.111932	1.32681	-0.189137	0.0427102	-0.083491	0.13339	0.174049	-0.145221	0.00551231	-0.22059	-0.000540584	-0.23934	0.343256	0.220575	0.414594	0.459424	0.282309	0.472014	-0.0386403	0.00895617	0.120908	0.551159	0.103812	0.0728512	0.375531	0.101673	0.156088	0.0862183	0.180861	-0.1107	0.220827	0.21802	0.356866	-0.0630074	0.238837	0.301056	0.142717	0.0132326
O94906	PRPF6	-0.282183	0.228674	-0.301978	-0.0511865	-0.217379	0.645779	-0.511978	0.0552948	-0.318677	0.259063	-0.387748	0.260689	-0.196691	0.271722	-0.138889	0.228463	-0.108838	0.97956	-0.358189	0.199947	-0.201419	-0.0214675	-0.210171	0.622357	-0.0912465	0.345655	-0.264391	0.0538165	-0.198537	0.322322	-0.0065465	1.14146	-0.148985	-0.0737737	-0.181317	-0.0962665	-0.102471	-0.0472718	-0.253311	0.241602	-0.168739	-0.192496	0.347745	0.821073	-0.096667	0.474153	-0.226208	0.0448152
Q9BTC0	DIDO1	-0.295951	0.215596	-0.290528	0.0957033	-0.250086	1.14381	-0.226808	0.594559	-0.379411	0.475196	-0.482385	0.159555	-0.148286	-0.0195741	-0.282739	0.192441	-0.280877	0.39047	-0.444252	0.180821	-0.402531	0.388279	-0.472425	0.432879	-0.432402	0.223292	-0.213986	0.533809	-0.147291	0.855213	0.0746319	1.31152	-0.259807	-0.16733	-0.257318	-0.11764	-0.115938	0.191747	-0.174599	0.604305	-0.138403	-0.0746599	0.242315	0.896654	-0.220768	0.379647	-0.323017	0.194402
Q5T1M5	FKBP15	-0.243554	-0.30342	-0.298151	-0.231659	-0.250086	-0.0688616	-0.297384	-0.533353	-0.0183977	0.0954297	-0.406607	-0.288248	-0.365196	-0.250834	-0.0222277	0.0908372	-0.103779	-0.529136	-0.0168308	0.0687629	-0.113751	0.170423	-0.300683	-0.207817	-0.345071	0.254025	-0.0429153	0.297742	-0.0450954	0.145942	-0.0571726	0.0994904	-0.0591584	0.105811	-0.0911772	0.0436089	0.0333561	0.425504	-0.087887	0.0842454	-0.134876	-0.125464	-0.035451	-0.469232	-0.0689553	0.365456	-0.194084	-0.0890011
Q9NTJ3	SMC4	-0.268545	-0.112915	-0.249305	0.325823	-0.246415	0.98014	-0.0239606	1.11537	-0.442814	0.522658	-0.708115	0.592468	-0.325323	0.369854	-0.0493139	0.559197	-0.0920431	0.219511	-0.276973	0.765784	-0.300334	0.775502	0.219898	1.4217	0.118399	0.634874	-0.0932795	0.673053	-0.0745058	0.768789	-0.10964	1.54691	-0.351406	-0.864864	-0.484387	-0.159655	-0.401129	0.1486	-0.547104	0.558713	-0.645177	-0.792889	-0.0117782	0.631709	-0.281092	-0.302668	-0.46236	-0.00135495
O95163	ELP1	-0.0848959	-0.03839	-0.117017	0.0984126	0.219501	0.302604	0.0775146	0.118892	-0.0659112	-0.205	-0.111932	0.558409	-0.0305572	0.574452	0.183381	0.289711	-0.0987378	-0.151226	0.0476492	0.307315	-0.0188028	0.595335	0.0609643	0.408374	0.0794679	0.0512078	-0.0265105	0.292985	-0.304899	0.500872	-0.172037	0.275425	-0.0640963	-0.306267	-0.0317842	-0.0930061	-0.0305663	-0.0533655	-0.191108	-0.0330206	-0.101789	-0.251465	0.038218	0.0257029	-0.279106	-0.150476	0.0400075	0.0305451
Q9H4G0	EPB41L1	0.196517	-0.254624	0.211637	-1.31933	0.109213	-0.29634	0.0880288	-0.718113	0.402858	-0.844321	0.13699	-1.27454	0.211229	-0.40858	0.878969	-0.206337	0.363741	-0.771211	0.419758	-0.471805	0.384702	-0.164111	0.108635	0.241535	0.285077	-0.325879	0.612989	-1.38294	0.517044	0.528926	0.419553	-1.01879	0.53889	-0.288637	0.218933	0.175175	0.521612	-1.33391	0.398766	-0.428796	0.477423	0.471514	-0.436413	0.985239	0.745489	1.41854	0.204981	0.158106
Q86W92	PPFIBP1	-0.0848959	-0.264585	-0.218239	0.859003	-0.00399741	0.187929	-0.0969401	-0.224025	-0.292066	-0.516145	-0.14674	0.391114	0.0191958	0.0325144	-0.145751	0.0469912	-0.292342	0.384256	-0.102987	0.503776	-0.261761	0.538122	-0.00177141	0.440956	-0.149252	0.126957	-0.0484253	0.70832	0.0906427	-0.00390598	-0.132724	-0.48032	-0.0707066	0.590603	-0.147547	-0.0881294	-0.0841559	0.471855	-0.133248	0.462963	0.0266083	-0.101533	0.508263	0.271595	-0.130281	0.0565414	-0.074014	0.260702
P31946	YWHAB	0.121555	-0.0398149	0.0588882	0.34876	0.227443	0.266846	0.250619	-0.127569	0.0736402	0.00875141	0.0163185	0.465491	0.274056	-0.036341	0.168245	0.442419	0.115965	-0.222142	0.281422	0.167929	0.110043	0.094474	0.15478	0.340917	0.115323	-0.00968558	0.317004	0.189273	0.181911	0.251933	0.11928	-0.138471	-0.100834	-0.0438894	-0.158716	-0.0784251	-0.0858113	-0.151266	-0.122652	-0.398502	-0.00846451	-0.0846787	-0.297955	-0.393914	-0.281092	-0.174464	0.163286	-0.0354768
Q14571	ITPR2	0.509709	0.213206	0.518727	-0.101598	0.464282	-0.0674777	0.606637	-0.140157	0.106873	0.126483	-0.369132	-0.0801914	0.189664	-0.124858	0.364517	0.197463	0.320488	0.0040826	0.542712	-0.141428	0.57836	0.0172449	0.241442	-0.526198	0.265785	-0.221973	0.693317	-0.0406059	-0.124896	-0.576006	0.454822	-0.624202	0.240915	-0.0821859	0.143645	0.0406435	0.0303028	-0.0412036	0.0728488	-0.323659	0.229064	0.2153	-0.684122	-1.31442	0.0699511	-0.538022	0.521798	-0.32365
Q9Y446	PKP3	0.497218	-0.777256	-0.0255938	-1.08921	0.210181	-0.630477	0.347567	-0.664597	-0.337991	-1.94145	-1.0171	-0.344419	0.125995	0.0657477	0.342621	0.260012	0.689317	-1.3984	0.340368	-0.290047	0.320782	0.683145	0.777101	-0.299033	1.02478	-0.485947	1.43028	-0.766604	-0.457978	-0.345709	1.22218	-1.8724	0.420152	-1.47324	0.997858	0.433244	0.529203	-0.893142	0.250436	-0.250815	0.755361	0.458924	-0.891693	-0.0924785	0.558268	-0.404363	0.680045	-0.566659
P27694	RPA1	-0.413241	0.116743	-0.281055	-0.235065	-0.219176	0.660886	-0.26644	-0.120623	-0.367455	0.468425	-0.47352	-0.242498	0.0305621	0.471471	-0.0175001	0.0428115	-0.203074	0.561772	-0.250256	-0.077088	-0.115388	-0.140975	0.247133	0.88317	0.210644	0.607809	-0.00135703	0.194385	-0.348143	0.419719	0.0763104	1.21298	0.0681515	-0.0889512	-0.0113925	-0.0107249	-0.021033	-0.228452	-0.0776186	-0.260999	-0.119109	-0.149799	0.500968	1.0492	-0.161036	0.256895	-0.207225	-0.197355
Q96Q15	SMG1	0.0840803	0.14461	-0.0608223	0.635678	0.0175358	0.436405	0.0669232	0.214274	-0.222214	-0.0019551	-0.1171	0.67602	-0.0647054	0.211022	0.0425887	0.413575	0.0494018	0.196052	-0.0460756	0.377312	-0.0702496	0.697886	-0.065595	0.15212	-0.118147	-0.0452757	-0.0819345	0.191831	0.121231	0.171591	0.410267	0.0253539	-0.10422	0.0530148	-0.27544	-0.11764	-0.150168	0.183997	-0.178251	0.0420703	-0.131357	-0.249586	0.452625	0.592681	-0.051902	-0.00973183	-0.0266528	0.0247973
P52789	HK2	-0.207791	-0.301709	-0.354658	-0.191395	-0.0771011	0.794742	0.0174898	-0.63065	-0.0675223	-0.480146	-0.659553	0.749977	0.0321785	0.765968	0.015166	0.773625	0.137488	-0.17397	0.266962	0.940455	0.223147	1.04993	-0.0153339	0.841829	-0.0492233	-0.428785	0.171336	-0.381042	-0.119777	0.515969	0.0181156	-0.66527	-0.263588	-1.02755	0.223242	-0.132625	0.0149385	-0.521794	-0.306277	-0.0228761	-0.0378085	-0.358815	0.0432492	1.19438	-0.0723903	0.496029	-0.146296	0.483443
Q6PGP7	TTC37	0.139203	0.139583	0.104412	0.0488495	0.131956	0.867449	0.0805265	0.235001	0.220812	-0.12529	0.128282	0.0384924	-0.408394	-0.154504	0.150151	-0.00254217	0.0629625	0.211344	0.165727	-0.104982	0.244997	-0.0612474	0.108635	0.0581085	0.171195	0.126957	0.245257	0.227175	0.155413	-0.114248	-0.102027	-0.227932	0.0816277	0.046856	0.393485	-0.03242	-0.0305663	-0.0983323	0.054293	-0.0788243	0.0218755	-0.0127741	-0.214521	-0.476278	-0.0150795	0.0697302	0.153038	-0.0475371
Q15154	PCM1	0.192297	-0.0327045	0.141516	0.0889077	0.180489	0.25362	0.207185	0.47309	-0.0546839	0.170058	-0.26031	-0.0727586	0.127508	-0.0440272	0.364517	0.0649647	0.228549	0.10955	0.175613	-0.0467143	0.211445	-0.121434	0.116429	0.621469	0.0667848	-0.207943	0.205687	-0.491618	-0.119777	0.152397	0.210761	-0.172346	0.0816277	-0.52047	0.280873	0.0973983	0.175566	0.0736912	0.127126	-0.234	0.201425	0.173881	0.885515	-0.249603	0.090064	-0.188353	0.121852	0.24719
P00751	CFB	0.411465	-0.218677	0.8506	-0.00392923	0.234028	-0.901708	-0.161302	-1.06756	0.917082	0.750243	0.568931	-0.175687	0.267209	-0.57677	0.24501	-0.583192	-0.148226	-0.471651	0.272237	-0.344426	0.208831	-0.927981	0.306935	-0.914584	0.162281	-0.45432	0.176069	0.291793	-0.087772	-0.3585	-0.0370714	-0.586345	0.118414	0.0968967	0.842218	0.472283	0.799608	0.573228	1.04414	-0.554675	-0.0279607	0.0435028	-0.76097	-1.64268	0.532495	-0.195348	-0.144489	-0.126886
Q14676	MDC1	-0.356492	-0.419182	-0.392917	-0.213065	-0.306302	0.775593	-0.335013	1.08384	-0.286426	0.019379	0.0459053	0.456273	-0.264526	-0.398692	-0.34455	0.275532	-0.278975	0.620225	-0.435626	0.0825687	-0.326633	-0.144257	-0.0221632	0.622357	-0.0630955	0.259645	-0.301191	0.434706	-0.114676	0.0702381	-0.30556	1.31097	-0.109315	0.0406708	0.13147	0.0931109	0.107662	0.420016	0.0926853	0.793323	0.0577692	-0.0417578	0.382898	0.133776	-0.0019191	0.487318	-0.25516	0.116826
P61221	ABCE1	-0.228388	-0.489479	-0.29243	-0.299583	-0.0902017	1.79208	-0.24366	-0.442205	-0.371429	-0.0154509	-0.440755	-0.145745	-0.254638	0.0954367	0.0258925	-0.0794253	-0.0704976	-0.0425929	-0.151603	0.104387	-0.184141	0.258818	-0.134222	1.01277	-0.351441	0.107143	0.1215	0.0368434	0.02591	0.153685	-0.231013	-0.590503	-0.145492	-0.346233	-0.154983	-0.049698	-0.0563006	-0.273978	-0.20408	-0.0388497	-0.223881	-0.281879	-0.0156968	0.17371	0.030466	0.0192604	-0.15173	-0.192325
A3KMH1	VWA8	0.289012	0.303621	0.223665	-0.144196	0.458671	0.480592	0.255957	0.0868437	0.412136	-0.0609048	0.391074	-0.272836	0.297097	0.182323	0.251553	-0.171927	0.309152	-0.198632	0.472268	-0.0287924	0.337628	-0.0973755	0.198027	-0.00906819	-0.0613542	-0.361671	-0.0210834	-0.390578	0.18605	0.751035	0.318222	-0.105373	0.128549	-0.350291	0.0186648	0.0302161	0.276943	-0.218147	-0.00609289	0.378012	0.0546832	0.317737	-0.00267597	0.055323	-0.196203	-0.245285	0.304894	-0.112562
Q92621	NUP205	-0.31585	0.243978	-0.249305	-0.0541921	-0.148958	0.639862	-0.285702	0.163962	-0.204381	0.190186	-0.412948	0.26656	0.0126604	0.191517	0.0365397	0.136008	-0.0903743	0.0765289	-0.1428	0.234984	-0.143499	0.253839	-0.0779939	0.593663	-0.0894709	0.27082	-0.0392536	0.125143	-0.380429	0.410054	-0.24143	-0.00484629	-0.0740232	-0.223914	-0.265344	-0.115985	-0.115938	0.0108312	-0.249463	0.185211	-0.1796	-0.243961	0.359894	0.282072	-0.148293	0.0432309	-0.0433896	0.329926
Q7L576	CYFIP1	0.118593	-0.0832292	0.0722535	-0.125108	0.10778	-0.302838	0.152419	-0.377849	-0.123397	0.000728989	-0.0203284	-0.0891615	0.289007	0.0237175	0.0350235	0.0231445	0.287496	-0.0893871	0.0212624	-0.0724909	0.16366	-0.0290327	0.24997	0.0567952	0.194702	0.0628269	0.503028	-0.0832652	0.0274489	0.188021	0.28667	-0.2807	0.232885	0.0924186	0.27535	0.0801719	0.133502	-0.0873492	0.193635	-0.0156734	0.257525	-0.0663638	-0.560671	-0.397253	0.185189	0.225812	0.372069	-0.0116547
Q9UJU6	DBNL	0.0267676	-0.126476	-0.100261	-0.461727	-0.173148	-0.468292	0.0850326	-0.658548	-0.0804758	-0.408955	-0.346701	-0.203015	0.178029	-0.0799208	0.107506	-0.0824657	0.44424	-0.412757	0.203492	-0.104982	0.147374	-0.416523	0.0463505	-0.287311	0.433242	0.00644911	0.684486	0.240826	-0.0020742	-0.215335	0.597244	0.211191	0.307423	0.0879266	0.399843	0.19798	0.380081	-0.144746	0.214676	-0.15591	0.335881	0.41575	0.241221	-0.014761	0.506253	1.0132	0.398334	0.00449778
Q02790	FKBP4	0.118593	-0.528953	0.061869	-0.17331	0.203486	-0.108159	0.292783	0.864051	0.140754	0.770831	-0.250812	0.00797267	0.106179	0.481142	0.561682	0.169621	0.237878	0.544229	0.0675066	0.199947	0.223147	1.29259	0.199496	0.312585	-0.0948044	-0.139772	0.356456	0.048181	-0.17711	-0.271253	0.264756	0.42914	0.0284977	-0.973344	0.15722	0.0931109	-0.00215341	-0.252787	-0.270751	0.0281981	-0.112156	-0.242091	0.0986733	0.93898	-0.132072	-0.0330392	0.239982	-0.00870441
P27348	YWHAQ	0.0283469	-0.0965124	-0.0367099	0.401268	0.06558	0.520709	-0.164865	0.12358	-0.22401	-0.237843	-0.0880575	0.0548713	-0.113913	0.21875	-0.150919	0.150325	-0.112221	0.336777	-0.164017	-0.0392198	-0.168765	0.0520803	0.498047	0.383446	0.395702	0.480755	-0.0319581	-0.0817198	-0.145556	0.0579132	-0.10964	-0.227932	0.0454075	0.26417	0.123808	0.0844978	0.137764	0.121808	-0.0489157	0.158715	0.0577692	0.0280892	0.242315	0.174835	-0.0810137	0.091447	-0.0569202	0.287352
O43432	EIF4G3	-0.0263437	0.202399	-0.189599	0.480252	-0.105084	0.638166	-0.234273	-0.206268	-0.273353	0.0100842	-0.427855	0.286348	-0.0855892	0.0813753	-0.238058	0.206211	-0.0219719	-0.063675	-0.144557	0.179537	-0.196213	0.161145	0.111758	0.503991	0.0507725	0.215216	0.0545413	0.320128	-0.0679181	0.521963	0.410267	0.942172	0.00668552	0.346706	0.146672	0.176527	0.241737	0.513675	0.0558485	0.192692	0.161819	0.18226	0.369941	0.227825	0.220707	0.445209	-0.0722955	0.239766
Q9HC84	MUC5B	-1.73089	-3.35038	-1.44486	-3.53331	-3.42369	-4.21136	-2.70592	-4.09998	0.894918	-1.00196	-0.64704	-3.99905	-1.74243	-1.87547	-0.4789	-1.10084	0.233887	-1.14372	2.14359	-1.1527	2.64706	-0.258776	0.234296	-2.04387	0.429532	-1.99757	-2.5651	-2.73955	-1.36218	-2.61933	-2.62749	-2.9504	1.26802	-0.859071	-0.669024	-1.17336	-1.06771	-0.633755	-1.11213	-0.378038	-0.995612	3.47592	-2.07852	-2.01604	1.80987	-1.57176	2.05345	-1.21936
P11215	ITGAM	-0.49482	0.90719	-0.296241	0.0929889	-0.623461	-0.602148	-0.612972	0.24794	-0.249385	1.33388	-0.571794	0.602716	-0.455188	-0.188174	-0.415335	0.70563	-0.254474	0.539576	-0.431332	0.331797	-0.252728	0.306484	-0.822689	-0.481625	-1.01175	-0.365126	-1.03014	0.442245	-0.0861071	-0.220329	-1.03526	-0.249137	-0.466548	0.274749	-0.986301	-0.0930061	-0.652668	1.22674	-0.727991	0.327933	-0.804167	-0.900857	-0.810031	-0.287833	-0.331647	-0.165851	-0.249323	0.405965
O43175	PHGDH	0.236691	-0.555203	0.447578	-0.243617	0.768176	-0.320862	0.681943	-0.16281	0.208883	-0.423275	-0.277565	-1.51927	0.624125	-0.191584	0.38132	-0.683497	0.548604	0.297636	0.681009	-1.06791	0.889517	0.00544369	0.863001	0.397002	0.595461	-0.38078	0.645204	-0.429362	-0.030612	-0.228693	0.39958	0.0469274	0.458533	-0.810739	0.422504	-0.127613	0.109109	-1.20622	0.590185	-0.471517	0.290692	0.569529	-0.543598	-0.62887	0.167824	0.232343	0.603628	-0.642373
Q15437	SEC23B	-0.144145	0.41182	0.166656	-0.539619	-0.0464558	-0.450145	0.0516564	0.457393	0.508277	-0.493305	-0.143221	-0.155134	0.0530294	0.113514	0.076887	-0.034571	0.264205	0.443233	0.384876	-0.492125	0.56207	0.178328	0.156293	-0.143	0.224985	0.208257	0.426977	0.615151	0.0243695	-0.266079	0.114387	0.146463	0.169792	-0.783048	0.0350966	0.00761469	0.100401	-0.415936	-0.122652	-0.196054	-0.0133139	0.168267	0.1131	-0.21678	0.127972	0.187338	0.346601	-0.0952465
P31040	SDHA	-0.342137	-0.34157	0.25656	-0.285387	-0.0305844	0.469195	0.116187	-0.017673	0.447534	-0.236262	0.713729	0.354092	0.173642	0.366379	0.124716	-0.321953	0.0387658	-0.340651	0.244326	0.228789	0.215356	-0.0109423	0.100798	0.432879	0.196159	0.296199	-0.0875959	0.208348	-0.457978	0.0146361	0.000542922	0.103356	0.161355	0.162452	0.0706009	-0.114331	-0.250569	-0.228452	0.186552	-0.127682	0.151745	0.240931	-0.368026	0.294545	-0.226497	-0.0759655	0.190739	-0.165792
Q8NFC6	BOD1L1	-0.090027	0.176864	-0.05274	0.272842	-0.0102092	0.267943	-0.0304447	0.518291	-0.0340623	0.440031	-0.293078	0.539134	0.179489	0.0954367	0.222539	0.493337	-0.00615269	0.87634	0.0275146	0.320191	0.00700096	0.26749	-0.072667	0.321362	0.0459339	0.229033	0.0749571	0.302484	0.165232	0.195542	0.395552	1.53025	-0.00434552	0.114671	0.116106	0.115831	0.0974865	0.187877	-0.00609289	0.278398	0.0297548	0.0768439	0.825453	0.956747	-0.0200457	0.0971834	-0.351913	0.0291103
Q8N3C0	ASCC3	-0.0132876	-0.0744412	-0.0287611	0.458273	0.173655	0.726178	0.227708	0.352476	-0.249385	-0.0414461	-0.300897	1.06299	-0.208095	0.0222461	0.0546113	0.289711	0.0689488	-0.254097	-0.106406	0.0548237	-0.34188	0.102805	0.264073	0.774715	0.0116019	0.268592	-0.0084991	0.261673	-0.0961258	0.115871	-0.0701116	0.0878295	0.0438784	0.0406708	-0.110928	0.0772807	0.139182	0.0764844	-0.187423	0.191448	-0.0345184	-0.310986	-0.235693	0.177082	0.0946659	-0.229045	-0.131905	-0.0264974
Q9NY33	DPP3	0.0657407	0.310347	0.0423829	0.763228	-0.0869154	0.165742	-0.0467834	0.622979	-0.278942	-0.428682	-0.304823	0.289811	-0.187255	0.119031	-0.100055	0.491293	-0.060661	0.139374	-0.0493619	0.435489	-0.052896	-0.111763	0.166841	0.665217	0.014907	0.32436	0.110004	-0.0421079	-0.22761	-0.0911894	0.0146181	0.265108	-0.143749	0.139483	-0.267357	-0.0768141	-0.192344	0.427693	-0.350921	-0.1107	-0.363447	-0.375116	0.293884	1.44619	-0.469768	0.112842	-0.00518127	0.261924
O14497	ARID1A	0.0749396	0.163306	0.0692941	-0.0332831	0.103471	0.337496	0.114719	0.536861	-0.00136089	0.386648	-0.239497	0.106854	-0.155628	0.158411	0.19429	0.364181	0.15729	0.362293	0.0476492	0.144427	0.0630637	0.166454	-0.0238756	0.513597	0.0857679	0.394494	-0.00135703	0.2906	0.131285	0.345042	-0.10013	1.05959	-0.0154616	-0.153082	-0.263333	-0.0122638	-0.05955	-0.00384539	-0.158276	0.00430491	-0.172351	-0.197923	0.560958	1.26896	-0.188728	0.00712407	0.0288423	0.0103269
P17301	ITGA2	-0.122955	-0.00600014	0.216995	0.360093	0.0626236	0.588116	0.0331205	0.316078	0.560319	-0.866162	-0.226407	0.357397	-0.319127	-0.11673	-0.0900937	0.199968	0.0326526	-0.260574	0.11672	0.53925	0.101614	1.08749	-0.775768	0.0329484	-0.864799	-0.489714	-0.32998	0.189273	-0.857311	-0.0730039	-0.683198	0.573628	-0.33739	0.664869	-0.463461	-0.553252	-0.573891	-0.00532129	-0.486983	-0.286777	-0.384235	-0.453005	-0.619088	-0.720018	-0.462989	-0.571758	0.0698845	0.402644
O43149	ZZEF1	0.287694	0.00785871	0.25656	-0.0288418	0.336713	0.208638	0.222263	-0.505942	0.265006	0.00206916	0.207586	-0.090662	0.175106	-0.0256486	0.388463	0.0160551	0.197464	-0.211123	0.297033	-0.0940701	0.152823	-0.0894443	0.275256	0.182545	0.184465	0.0276851	0.157044	-0.18247	0.209287	-0.511319	-0.0850426	-0.227932	0.211251	0.159601	0.00705015	0.15475	0.087239	0.00937023	0.178007	-0.0638894	0.013953	0.038896	-0.198101	-0.494045	0.161989	-0.111912	0.216274	-0.0596989
P61978	HNRNPK	-0.162045	-0.0143798	-0.0705813	0.113223	-0.0148857	0.525302	-0.0451412	0.370337	-0.145346	0.0636929	-0.250812	0.220114	0.107713	0.268002	-0.00185254	0.137315	-0.203074	0.326011	-0.139294	-0.0110904	-0.133514	0.159815	-0.00345976	0.511681	-0.140034	0.444698	0.0715745	0.283422	-0.581553	0.417577	0.0662098	1.43529	-0.179024	-0.257817	0.00204368	-0.142702	-0.155373	-0.110988	-0.20222	0.253574	-0.292959	-0.17277	0.0632004	0.672897	-0.0810137	0.354721	-0.110584	0.13828
P14735	IDE	0.258386	0.137063	0.222334	0.0984126	0.411815	0.085908	0.49594	0.22522	0.162907	-0.245775	-0.250812	-0.158277	0.133544	0.192825	0.451198	-0.0360439	0.38309	-0.584938	0.36403	-0.182115	0.399677	0.190105	0.460572	-0.153603	0.417095	-0.277867	0.487881	-0.392492	-0.161247	-0.228693	0.154666	-0.370789	0.2542	-0.0324329	0.412477	0.271914	0.265303	-0.339484	0.0881318	0.0323738	0.103284	0.105031	-0.368026	-0.0237658	0.177979	-0.153878	0.472025	-0.0673525
P05534	HLA-A	-0.906837	-0.09355	-0.212825	1.44822	-0.23364	0.688178	-0.321035	0.410211	-0.524538	0.012746	-0.632167	0.844866	-0.0475303	-0.174611	0.015166	0.636121	-0.849751	-0.655734	-0.854251	0.338717	-0.43282	1.24947	-1.45153	-2.21732	-1.1382	-0.842618	-0.94889	-1.48139	-0.386564	-1.56749	-0.870983	-1.38336	0.208524	0.532283	-1.18893	-1.49615	-1.63317	-1.94885	0.147694	1.01771	-0.534146	-0.42092	-1.09225	-1.43966	0.523422	1.4642	-1.74215	-1.37401
Q92797	SYMPK	-0.321874	0.085716	-0.279168	-0.103154	-0.246415	0.622818	-0.274114	0.24364	-0.165907	0.491509	-0.354818	0.270072	-0.0751095	0.334722	0.108948	0.28382	-0.144758	0.564523	-0.183743	0.0825687	-0.184141	0.364223	0.0216603	0.934843	-0.101946	0.654631	-0.29027	0.358202	-0.442983	0.609954	-0.433478	0.716779	-0.300017	-0.161971	-0.402445	-0.197668	-0.230288	-0.122153	-0.380068	0.198897	-0.520274	-0.472604	0.193368	0.889134	-0.440621	-0.291382	-0.278746	0.325257
P13611	VCAN	-0.309852	-0.23981	-0.836116	1.33447	-0.953745	-1.2931	-1.30916	-1.21069	-0.206155	0.427118	-0.287241	-0.796931	-0.767523	-0.152841	-1.17528	-0.475354	-0.895646	2.13414	-0.775946	0.297878	-0.864963	-0.764987	-0.519965	-0.247828	-1.13453	0.361423	-0.41047	1.11372	-0.358155	0.601487	0.00935599	0.167543	-0.674844	2.05647	-0.0947482	-0.238511	-0.824434	1.38101	-0.74685	0.0653511	-0.506534	-0.826119	0.966537	-1.46748	-0.436189	1.31466	-1.16449	0.491801
Q92538	GBF1	-0.0428319	-0.0398149	0.141516	0.253525	0.0522285	-0.0688616	0.00327596	-0.335413	0.113998	-0.0891661	0.0288501	0.0790962	0.214081	0.265517	0.231834	-0.0375183	-0.0953866	-0.677235	0.289249	-0.175528	0.0630637	0.26006	0.091338	0.205246	-0.112726	0.0512078	0.0251152	0.594033	0.0119857	-0.0111015	-0.152246	-0.386969	0.000392401	0.138035	-0.267357	-0.11268	-0.107506	0.0582311	-0.200362	-0.133907	-0.208969	-0.149799	-0.13281	-0.123947	-0.130281	-0.20414	0.124851	0.0190266
Q9Y4E1	WASHC2C	0.265099	-0.0469605	0.253956	0.520201	0.39546	0.354115	0.170907	-0.0306353	0.00478479	-0.0763799	0.0288501	0.375985	-0.166711	0.191517	0.0380543	0.0316061	-0.186935	-0.481074	0.107896	-0.205412	-0.0111654	0.12479	-0.15659	0.18134	-0.132701	0.358283	0.0732668	0.187993	0.128419	0.272228	0.659034	0.171231	-0.0907212	-0.0804995	0.0911773	0.142354	0.176947	0.00937023	0.0480543	0.0113735	0.252147	0.0541951	-0.228096	-0.420849	-0.116032	0.210016	-0.0826374	-0.0220285
P13637	ATP1A3	0.0718798	-0.0876434	-0.198488	-1.33753	-0.990118	-1.74971	-1.02073	-1.79123	0.705107	-0.405397	0.482741	-1.77024	0.103106	-0.724567	0.222539	-0.902431	0.478375	-0.808686	-0.0559571	0.490375	0.359002	-0.81381	0.854638	0.157031	1.15481	0.863923	0.371664	-0.402104	0.019738	-0.238794	0.675739	1.75168	0.313781	0.44716	-0.118178	-0.190682	-0.810681	-0.989169	-0.0273454	-0.706446	0.565699	0.296022	-0.410387	-0.682865	-0.0134278	-0.498554	0.304894	0.184125
Q9ULV0	MYO5B	0.743043	-0.257937	0.535979	-0.835458	0.603007	-0.442949	0.884223	0.787837	0.748786	-1.08205	0.33919	-0.648115	-0.0339359	-0.535014	0.364517	-0.511777	0.895379	-0.932492	0.606747	-0.917431	0.852321	0.221049	0.413266	-0.380309	0.62928	-0.628161	0.824705	-0.789127	0.2174	0.20675	0.949254	-0.150697	0.42838	-1.02755	0.478847	-0.00305506	0.392024	-0.971752	0.0987343	-0.713421	0.44007	0.532867	-1.82371	-0.842131	0.13841	-0.0535481	0.880571	-0.505078
Q15124	PGM5	0.664987	-1.11292	-0.179004	-1.15545	0.467639	-2.27382	0.430168	-1.93981	0.256017	-2.36337	1.15568	-2.05069	1.09462	-0.671218	0.271005	-2.13201	0.215116	-2.3984	0.349131	-0.439877	-0.263575	-2.09579	0.635659	-1.89921	0.605361	-1.21105	0.0493919	-1.72018	1.48828	-1.19553	0.536352	-1.09944	0.472241	0.584238	0.481248	0.0450894	0.292318	-0.863395	0.790325	-1.21573	0.266889	0.313928	-1.07852	-2.07365	0.692841	-0.5786	0.521798	0.0490689
Q12789	GTF3C1	-0.163847	-0.09355	-0.0722142	-0.273079	0.0626236	0.678313	0.0910189	0.442462	-0.111715	0.0954297	-0.324614	0.000945405	-0.0424174	0.0192988	0.00125672	0.0117846	-0.0541403	0.694094	-0.0910853	0.0364991	-0.0576081	0.250093	0.108635	0.669519	0.115323	0.32436	-0.177306	-0.217679	-0.111286	0.0537814	-0.200207	0.205207	0.0606099	-0.0324329	-0.0232526	-0.0913787	-0.0305663	-0.0381791	0.0574023	0.360404	-0.0181797	0.0511483	0.280098	0.489775	-0.0552966	0.562847	-0.0316535	0.082654
P30876	POLR2B	-0.232164	0.167016	-0.209228	-0.00683789	-0.166195	0.225671	-0.155976	0.393811	-0.0451296	0.441019	-0.287241	0.113385	-0.187255	0.0799616	0.19836	0.269582	0.0554445	0.649019	0.0212624	0.175678	0.0630637	0.212092	0.0944983	0.763488	0.118399	0.514993	0.0816987	0.370674	-0.262912	0.227685	0.0163679	0.587496	0.00511481	0.00616997	-0.149402	0.120051	0.0857691	0.0411744	0.000383866	0.270171	-0.0829748	-0.0175645	0.069379	0.287282	-0.0233661	0.0594827	-0.0671522	0.060351
Q14669	TRIP12	-0.151279	-0.144758	-0.118703	0.0418291	0.00218779	-0.0968216	9.8212e-05	0.193244	-0.115043	0.0338654	-0.346701	0.357397	0.233883	0.269244	0.278713	0.132079	0.0341833	-0.00540439	0.000753553	-0.40864	0.0234549	0.1451	-0.106741	0.308176	-0.147404	0.242718	0.0900816	0.131819	0.0921141	-0.0111015	0.0929892	0.320407	0.150028	0.0109235	-0.00298022	0.0988246	0.16168	0.0638722	-0.0322947	0.252382	0.00438809	-0.101533	-0.195136	0.223482	0.02726	0.0799054	-0.0333242	-0.0983794
Q96N67	DOCK7	-0.158447	-0.117421	-0.196706	0.249874	-0.155828	0.579308	-0.219381	-0.0769432	0.041119	0.0259818	0.0748975	0.0857538	-0.0322456	-0.0424866	-0.273316	0.122869	-0.137847	0.0803778	-0.128827	0.0121794	-0.172168	-0.187625	-0.0958936	0.391803	-0.116338	0.358283	-0.394008	0.562754	-0.398912	0.111902	-0.316531	0.683592	-0.111017	0.63644	-0.243378	-0.144388	-0.160597	0.303255	-0.0896055	-0.0142371	-0.0728149	-0.134108	0.162488	-0.284737	0.150248	0.246608	-0.0947975	0.212214
Q99459	CDC5L	-0.154858	0.169484	-0.0367099	0.151557	-0.0738445	0.666719	-0.0239606	0.845017	-0.264087	0.670734	-0.195103	0.234565	-0.142804	0.130002	-0.170028	0.579538	-0.226711	0.848774	-0.378712	0.144427	-0.172168	-0.0169473	-0.126842	0.496261	-0.125405	0.174144	-0.122039	0.194385	0.00262769	0.042705	-0.132724	0.96005	-0.082348	-0.0356969	-0.208141	-0.0687857	-0.12442	0.187877	-0.282496	0.309699	-0.292959	-0.212496	-0.023566	0.102195	-0.301102	0.0900093	-0.201578	0.151528
P02042	HBD	-0.538577	0.619243	0.510023	-0.676491	-0.346999	-1.63457	0.383374	-1.07292	1.55143	-1.14	0.561403	-1.08019	0.33295	-0.452912	0.795463	-0.676588	-0.203074	-1.55279	-0.35412	-1.53998	-0.840394	-0.81381	0.269675	-0.88652	0.52882	-0.828239	0.332632	-0.541731	-0.470956	-0.371406	-0.622034	-0.955752	0.497038	0.968382	0.398574	0.156121	-0.110873	-0.737864	0.172282	-0.304222	0.487757	0.152716	0.26618	0.0281946	1.11746	0.062418	0.260583	0.447374
P17980	PSMC3	-0.0611891	0.0699487	-0.057584	0.212848	0.0372471	0.329115	0.0880288	0.153685	-0.0199566	0.0828187	-0.277565	0.205517	0.55159	0.338274	0.169628	0.139927	0.0838067	-0.215835	0.0930683	0.0687629	0.0543552	0.451618	0.117983	0.409403	0.0539892	0.157382	0.245257	0.429296	0.0274489	0.364077	-0.0208307	-0.231174	-0.0314917	-0.114607	-0.0490004	0.0554102	0.00874666	0.0820547	-0.170955	0.216131	0.00758343	-0.132375	-0.138495	0.0843472	-0.279106	-0.388243	0.0729938	0.154163
O76094	SRP72	-0.165652	0.303621	-0.145957	0.222815	-0.0480526	0.49939	-0.00787691	0.325264	-0.0691351	0.273563	-0.243259	0.431398	-0.198585	0.179686	-0.0190743	0.266001	-0.047649	0.077813	-0.0860143	0.266773	-0.0357487	0.443988	-0.200455	0.34845	-0.201994	0.31791	-0.0875959	0.456143	-0.428143	0.0496377	-0.0280262	0.205207	-0.152487	-0.161971	-0.130953	-0.0230821	-0.0924521	-0.0594851	-0.361263	0.34482	-0.334837	-0.268494	0.317955	0.33032	-0.028361	0.16839	-0.179211	-0.154336
O95248	SBF1	0.261075	0.107762	0.147141	0.335042	0.354952	-0.231364	0.306996	-0.0138069	0.041119	-0.356488	0.252356	0.26656	0.0434434	0.0643186	0.268426	-0.168693	0.108719	-0.441903	0.211752	-0.327896	0.279033	-0.0847063	0.0430828	-0.385656	0.171195	0.16818	0.375784	-0.111371	0.179144	-0.0625006	0.251445	-0.379756	0.102344	0.199013	0.113013	-0.0308595	0.0257107	-0.101486	0.0605049	-0.135468	0.168972	0.0311852	-0.176008	0.0319241	0.180867	0.0827995	0.331102	0.0132326
P10643	C7	0.357203	0.153365	0.391815	-0.531219	-0.211999	-1.61422	-0.215682	-0.937363	0.151873	0.287918	-0.0251778	-0.801838	-0.172285	-0.479764	-0.243568	-0.974029	0.0265135	0.0739572	0.16289	-0.52734	-0.451303	-1.4466	0.35648	-0.95111	0.172676	-0.965742	0.128028	-0.491618	0.588633	-0.175986	0.106195	-0.746443	0.580617	0.364148	0.505036	0.22827	1.10549	0.268257	1.26463	-0.152746	0.586148	0.351566	-0.37137	-0.781964	1.02405	-0.195348	0.115834	-0.273213
P42566	EPS15	0.0688135	0.327026	0.00724941	0.084815	0.0948149	-0.125334	0.0623601	-0.117854	0.0881836	0.254572	-0.0398246	0.00797267	0.0434434	-0.159504	0.130407	0.062214	0.138911	-0.513582	0.11672	0.196142	0.151463	0.113839	-0.132373	-0.133974	-0.0269617	0.258523	0.28815	0.172535	-0.178884	0.165221	0.0729514	-0.0686614	-0.0347192	-0.0838743	-0.136463	0.0106487	0.0180245	0.1486	-0.149288	-0.35604	0.0328945	0.00307982	-0.607214	-0.715842	-0.157383	-0.110259	0.189307	-0.136515
O60264	SMARCA5	-0.647832	-0.161722	-0.559276	-0.315723	-0.480772	0.774821	-0.441156	0.263952	-0.397533	0.185475	-0.649534	-0.360619	-0.131902	0.119031	-0.21082	0.196209	-0.32533	0.741048	-0.463851	0.0590196	-0.339965	0.20566	-0.0585574	1.12167	-0.0613542	0.563965	0.00929021	0.0885485	-0.432367	0.42506	-0.0812954	0.732674	-0.0840188	-0.0554376	-0.257318	-0.040248	-0.0677054	0.281632	-0.196653	0.593984	-0.207116	-0.230922	0.564462	1.55343	-0.0672409	0.413375	-0.264941	0.255803
Q16851	UGP2	0.319001	0.0106146	0.228979	0.126557	0.208844	-0.163264	0.28497	0.108288	0.323951	-0.208096	-0.0679031	0.157028	0.00115165	0.0628881	0.278713	0.367527	0.361304	0.545157	0.255023	0.101678	0.288966	0.426394	-0.0085367	-0.159697	0.0998431	0.198927	0.236222	0.175123	-0.348143	0.0838102	0.251445	-0.167679	-0.0331045	0.194842	-0.00130364	-0.0913787	0.0348804	0.193035	-0.0930487	-0.194427	0.0281824	-0.0385085	0.489955	0.282072	0.0448054	0.396028	0.141237	0.0715456
O75962	TRIO	-0.0951765	-0.0455285	-0.221859	1.0855	-0.130233	0.569557	-0.147141	0.00917452	-0.267787	0.0598372	-0.00109221	1.05691	-0.315011	-0.0926179	-0.313314	0.330287	-0.269502	-0.133286	-0.362271	0.380668	-0.363111	0.235013	-0.15659	0.610769	-0.00169496	0.139204	-0.415208	0.907427	0.0965193	0.0385293	-0.368102	0.103356	-0.256035	1.09615	-0.468085	-0.254812	-0.274911	0.537184	-0.304281	0.0057214	-0.192376	-0.346708	0.366934	-0.41069	-0.291062	-0.314043	-0.290686	0.184125
Q13459	MYO9B	-0.400436	0.0311175	-0.392917	0.416546	-0.348965	0.082172	-0.507448	-0.222537	-0.171093	0.101694	-0.302859	0.295566	-0.10856	0.101023	-0.152646	0.509581	-0.156933	-0.255713	-0.225882	0.187225	-0.189302	0.219773	-0.392824	0.0342837	-0.282877	0.483639	-0.352522	0.447606	-0.087772	0.00468151	-0.431091	-0.108351	-0.237323	0.517883	-0.382667	-0.0215317	-0.0957839	0.452633	-0.0708135	0.0626316	-0.320742	-0.3447	0.732733	0.788374	-0.105437	0.366644	-0.259064	0.309978
Q9Y6D5	ARFGEF2	-0.131746	0.338039	-0.0319354	0.103816	-0.240926	-0.0771928	-0.170225	-0.0345469	0.0692484	0.0312423	0.168479	0.302442	-0.0681651	0.0799616	-0.13206	0.325707	0.0463709	0.565438	-0.024895	0.115173	0.0528987	0.0333156	0.196557	0.743219	0.268557	0.5466	0.108354	0.178996	-0.626827	0.0729628	-0.0101043	-0.163028	0.0920229	-0.146009	-0.0699347	-0.00458577	-0.109189	-0.00975808	-0.147496	-0.00422336	-0.0165559	-0.0288042	0.332413	0.713716	-0.0827446	0.359502	0.0636459	-0.115733
P11940	PABPC1	-0.385639	-0.434094	-0.401103	-0.226564	-0.22639	0.0327033	-0.168436	-0.0112353	-0.468125	-0.0905938	-0.697755	0.0870816	0.0922995	0.227715	-0.00809123	0.0690808	-0.208495	0.044049	-0.333942	-0.054248	-0.292907	0.0902903	0.283588	0.626789	0.15181	0.274156	0.211846	0.449745	-0.729651	0.153685	0.0662098	0.410538	0.142904	-0.0737737	0.807248	0.248973	0.280802	0.434241	0.0449248	0.834557	0.0234548	0.0858047	0.200141	0.671304	0.334024	0.532473	-0.0349969	0.0305451
P08575	PTPRC	-0.657956	0.867456	-0.23095	-0.157063	-0.44457	-1.1398	-0.581687	-0.0371604	-0.0886313	0.759782	-0.410832	-0.203015	0.186764	0.0600227	0.483797	0.25761	-0.303899	-0.460424	-0.382851	-0.29718	-0.177287	-0.448629	-0.810815	-0.937959	-0.520568	0.718056	-0.33446	0.391964	-0.0322141	-0.538094	-0.228939	-0.194324	-0.276903	-0.0226849	-0.704049	0.261763	0.136344	0.518818	-0.448986	0.263081	-0.466082	-0.279959	-0.464702	-1.35281	-0.307159	0.15745	-0.621634	0.154163
Q9UGI8	TES	0.683147	0.0215857	0.061869	0.770891	0.30329	0.145597	0.184968	-0.559415	0.317793	-0.697868	1.02885	0.601788	0.517375	-0.0135251	0.00590808	0.0525454	0.360084	-1.02871	0.169972	1.0129	-0.107223	0.564501	-0.0359196	-0.401815	0.142774	-0.27299	-0.118171	-0.437246	-0.643871	-0.559033	0.184543	-0.880009	-0.0428197	1.04299	-0.156848	0.298225	-0.514718	-0.461803	-0.122652	-0.649595	-0.124345	0.0156387	-0.268045	-1.47451	0.0683922	0.207366	0.0384178	0.272876
P26639	TARS	-0.00680355	-0.0613587	-0.184292	0.416546	-0.169667	-0.111008	0.150987	-0.138753	-0.130115	0.0572609	-0.369132	1.04602	-0.061254	0.0856081	0.100275	0.370866	0.0295863	-0.148221	0.0491864	0.192327	-0.0203351	0.343281	0.35648	0.844876	0.0313201	0.0589643	0.0373046	0.444392	-0.69879	-0.677678	-0.170045	0.00758486	-0.0298806	0.1467	0.226107	-0.0576205	0.0226411	0.23739	-0.20408	-0.127682	-0.110423	-0.299273	-0.0963904	-0.215305	0.00949856	0.164298	0.189307	-0.0505679
P04844	RPN2	-0.290034	0.489932	0.0752068	0.230245	-0.126854	0.256938	-0.124421	0.336413	0.363944	-0.0127417	0.118055	0.139217	-0.0238235	0.177044	-0.0983899	0.209943	-0.082059	-0.0231903	0.0900844	0.00929111	0.175755	0.0790739	0.127271	0.334428	-0.0806254	0.496072	-0.00135703	0.734873	-0.40098	-0.0745107	-0.0370714	0.585654	-0.0991433	0.236025	0.0170113	-0.0168903	-0.0257918	0.247339	-0.282496	0.629332	-0.422427	0.16686	0.86435	0.479797	-0.236095	0.207366	-0.0722955	0.0589456
P10316	HLA-A	-0.959081	-0.0657064	-0.545601	0.450872	-0.86101	-0.376325	-1.03044	-0.42157	NA	NA	-0.440755	1.24233	-0.975922	-0.785109	NA	NA	NA	NA	NA	NA	NA	NA	-0.255723	0.433891	-0.179154	1.19248	NA	NA	NA	NA	NA	NA	NA	NA	NA	NA	NA	NA	NA	NA	NA	NA	-0.37137	-1.46397	-1.61499	-1.18313	-0.619123	0.27045
Q9H583	HEATR1	-0.167459	0.0526707	-0.0985957	-0.104711	0.00218779	0.598614	0.0268885	0.627112	-0.227608	0.527319	-0.400293	0.583087	0.0434434	0.341817	0.157137	0.334853	-0.0655709	1.03878	-0.0809611	0.359278	-0.107223	0.28468	-0.1435	0.555116	-0.293058	-0.135339	-0.118171	0.0425234	-0.432367	0.10925	-0.212451	0.090429	-0.0856915	-0.312192	-0.363156	-0.11764	-0.153636	-0.110988	-0.268803	0.0653511	-0.342954	-0.501393	-0.225068	0.367199	-0.159208	0.0491619	-0.133696	0.378059
Q15424	SAFB	-0.417534	0.32592	-0.432219	-0.221487	-0.425766	0.642401	-0.343061	0.323228	-0.371429	0.152062	-0.705518	-0.0609453	-0.298663	0.0954367	-0.236226	0.343941	-0.0804017	1.29819	-0.267374	0.345603	-0.191027	0.0201802	-0.265819	0.5864	-0.0806254	0.383211	0.438841	0.233396	0.0073143	0.0783967	0.190755	1.42193	-0.00434552	0.0743659	0.0464885	0.127058	0.0348804	0.133926	-0.0356036	0.566412	-0.00363136	-0.0111809	0.780215	1.14243	0.0542865	0.463089	-0.199701	0.19696
Q9UIG0	BAZ1B	-0.222741	0.269513	-0.179004	0.23148	-0.116765	0.787113	-0.210151	0.675003	-0.267787	0.469395	-0.20424	-0.360619	-0.151952	-0.0317488	-0.187622	0.319962	-0.258216	1.22067	-0.393253	-0.268856	-0.165371	0.327964	0.0249769	0.732566	0.0998431	0.73752	-0.403392	0.208348	-0.312666	0.455656	-0.222734	0.99654	-0.288414	0.00299223	-0.384851	-0.166493	-0.286286	0.0397439	-0.346805	0.669208	-0.279266	-0.264693	0.937782	1.16355	-0.205601	0.732772	-0.387797	0.394867
Q13177	PAK2	-0.232164	-0.25628	-0.128863	0.253525	-0.147246	0.376658	-0.0175056	0.347476	-0.135174	0.130165	-0.202408	1.16711	0.110776	0.255533	-0.135471	0.390735	-0.170974	0.2899	-0.0961742	0.594254	-0.151872	0.483871	-0.065595	0.96316	-0.19625	0.351983	-0.316621	0.431463	-0.562907	-0.128263	-0.395758	0.776917	-0.46437	-0.000192532	-0.596355	-0.30674	-0.442949	0.141949	-0.51442	0.481407	-0.457244	-0.574805	-0.323632	0.450372	-0.560916	-0.546941	-0.320975	0.367879
P35998	PSMC2	-0.260809	-0.164827	-0.288628	0.0655604	-0.159276	0.0671308	-0.0633093	-0.16281	-0.0788503	0.020702	-0.46471	0.162077	-0.200482	0.165093	0.186116	0.315349	0.104354	-0.0523929	0.100501	0.254629	0.0249414	0.753623	0.100798	0.289288	0.141263	0.125727	0.228649	0.213393	-0.409284	0.0496377	0.228984	0.237228	-0.128152	-0.244538	0.0721942	1.50137e-06	-0.119325	-0.0687135	-0.328427	0.293554	-0.361384	-0.179912	0.07921	0.593523	-0.124921	0.422542	0.035233	0.0687551
O14617	AP3D1	-0.198525	0.00785871	-0.275401	-0.00829442	-0.130233	-0.278618	-0.147141	-0.291068	0.18066	-0.126753	-0.0349258	0.146878	0.110776	0.0104206	0.128986	0.281456	-0.050891	0.00947586	0.154345	0.299061	0.0874559	0.339761	-0.154712	0.251902	-0.132701	0.286321	-0.0688105	0.311921	-0.432367	-0.123576	-0.140501	0.0130756	0.0711571	0.168137	-0.101917	0.0182061	0.0333561	0.149927	-0.117384	4.70776e-05	-0.057708	-0.132375	0.309628	0.055323	-0.0233661	0.153326	0.0320412	0.130272
P22897	MRC1	-0.0883146	0.234579	-0.446973	-0.189741	-0.188915	-1.44295	-0.449821	-0.854359	-0.0902679	0.801942	0.126825	0.0830944	0.399587	0.174396	-0.106734	0.0975693	-0.309712	-0.20799	-0.0809611	0.314352	-0.046637	-0.922334	-0.0533017	-0.95111	-0.584155	0.0819865	-0.325513	0.412945	0.168025	-0.921603	-0.126918	0.586575	-0.0477019	1.13804	-0.312381	0.127058	-0.069342	0.465476	0.196458	-0.264409	-0.145484	-0.334702	-0.756592	-1.46397	-0.0300298	-0.0143633	-0.517414	0.276509
P46060	RANGAP1	-0.102071	-0.115918	-0.0869944	0.629136	0.13618	0.536266	0.0865315	0.2597	-0.22401	0.0675384	-0.367079	0.791294	-0.150118	0.0119041	0.306629	0.462376	-0.00144056	-0.0552051	-0.0692386	0.552207	-0.0311073	0.637043	0.128813	1.03362	-0.0474986	0.360377	0.0338324	0.13979	-0.170038	0.189277	-0.204277	-0.0385294	-0.1826	-0.383175	-0.116362	-0.168207	-0.129533	-0.0127235	-0.403389	-0.115312	-0.31874	-0.457338	-0.41383	-0.497625	-0.354465	-0.32935	-0.212894	0.0923042
Q92973	TNPO1	-0.192994	-0.0876434	-0.211025	0.0765945	0.0175358	0.321741	-0.0484275	0.0928324	-0.095189	0.13139	0.0443631	0.145604	0.0337932	0.0383494	0.0136272	0.0594582	-0.15868	0.0519111	0.0102554	0.0784408	-0.118667	0.120693	-0.072667	0.157031	-0.103737	0.0525035	-0.0989856	0.387508	-0.124896	0.262713	-0.467311	-0.219859	-0.0526007	0.0391204	-0.219792	-0.0995342	-0.121021	0.304447	-0.113882	0.251188	-0.238948	-0.293451	-0.288443	-0.640695	-0.15374	-0.0221156	0.124851	0.155478
P49189	ALDH9A1	0.565162	-0.25628	0.719889	-0.874771	0.546993	-0.914092	0.653909	-0.3663	0.479881	-0.86128	0.371528	-0.819146	0.338187	-0.457011	0.604224	-0.572465	0.440782	0.738615	0.607791	-0.786187	0.74547	-0.525729	0.364356	-1.08677	0.856286	-0.432405	0.97711	-0.652082	0.207931	-0.612751	0.662391	-0.372578	0.743965	-0.324115	0.599766	0.193982	0.402688	-0.718368	0.475155	-0.672067	0.768605	0.889966	-0.64718	-1.28938	0.080816	-0.606301	0.790888	-0.61744
O43143	DHX15	-0.336028	-0.106929	-0.305815	-0.140997	-0.145536	0.505912	-0.152435	0.476759	-0.20261	0.0377911	-0.324614	0.264215	0.00773931	0.211022	0.0680179	0.326854	-0.223049	0.221836	-0.125355	-0.0572725	-0.102346	0.104189	0.105505	0.388675	-0.0648389	0.347767	-0.0084991	0.486672	-0.370262	0.34842	-0.264615	0.601231	0.0392814	0.104329	0.094317	0.0931109	0.027243	0.182702	-0.0522631	0.0975915	-0.0644027	-0.167437	0.900147	1.24774	0.0175991	0.370202	-0.110584	0.135615
O00567	NOP56	-0.286103	0.248655	-0.234602	0.262008	-0.0353275	0.142013	-0.0599889	0.44621	-0.140251	0.234188	-0.484609	0.139217	0.147034	0.0192988	0.044097	0.0160551	-0.10715	0.858519	-0.0543055	-0.0184398	-0.110483	0.0734329	0.245712	0.563463	0.240597	0.496072	0.139381	0.063626	-0.442983	0.440967	-0.126918	0.189532	0.00354239	-0.0308036	-0.206209	0.0700273	0.0180245	-0.0811105	-0.0913261	0.101571	0.00278776	-0.0663638	0.119069	0.479797	-0.241885	-0.0472065	-0.0216694	0.231056
P07339	CTSD	-0.67842	0.323705	-0.419692	0.22901	-0.413364	-0.212887	-0.652433	-0.0555893	0.00478479	0.430109	-0.230135	-0.0697962	-0.260563	0.178365	0.0228359	0.313037	-0.420666	-0.0594339	-0.42919	-0.410573	-0.291056	-0.159122	-0.221916	-0.195244	-0.299202	1.27471	-0.415208	0.545857	-0.376353	0.144648	-0.744104	-0.421735	-0.547217	0.370326	-0.911969	-0.171642	-0.488206	0.170988	-0.585387	0.222236	-0.986047	-0.612961	-0.302735	-0.17176	-0.53699	0.716093	-0.418035	0.325257
O75153	CLUH	0.0991871	-0.493378	-0.00673482	-0.63315	0.278023	-0.108159	0.30571	-0.382826	-0.245732	-0.408955	-0.518398	-0.188483	-0.022145	-0.186471	0.488236	0.066338	0.392668	-0.601286	0.050722	-0.0110904	0.137788	0.0143037	0.245712	0.719345	0.148805	-0.234559	0.409667	-0.217679	0.220094	0.170319	0.295344	-0.829997	0.513704	-0.629674	0.664569	0.287008	0.413275	-0.373387	0.342526	-0.00422336	0.12257	0.00937294	-0.0798866	0.560336	0.142861	-0.158997	0.372069	0.0103269
P12268	IMPDH2	-0.202224	-0.553167	-0.247459	-0.784653	0.170912	-0.0131836	0.0790213	-0.611048	-0.0804758	-0.0920229	-0.54601	-0.119471	-0.10678	-0.11511	0.395569	-0.159032	0.118854	-0.672909	0.0102554	0.0193749	-0.000540584	0.174381	0.606069	0.906689	0.0982859	-0.375543	0.569286	0.198206	0.384025	0.698189	0.263283	-0.687364	0.466545	-0.314172	0.444814	0.331364	0.366828	-0.162749	0.169411	0.315422	0.0391535	0.0234329	-0.288443	0.506848	0.180867	-0.155583	0.139755	-0.122095
P48147	PREP	-0.387743	-0.177318	-0.368636	0.141083	-0.235458	0.0506571	-0.253108	0.0772096	-0.199074	-0.423275	-0.184215	-0.0332703	0.0546209	-0.147863	-0.358432	-0.224695	-0.134404	0.523645	-0.240832	-0.230797	-0.118667	-0.289339	0.0315872	0.38763	0.113782	0.202433	0.0749571	0.0411055	-0.101161	0.154971	0.045794	0.390638	0.158532	0.497706	0.350803	0.273178	0.305007	0.248578	0.392624	0.387822	0.239973	0.440412	0.366934	0.744348	0.592293	0.761052	-0.093054	0.13961
Q9Y4F5	CEP170B	0.315125	-0.218677	0.0957125	0.435955	0.179125	0.944232	0.286275	0.128252	-0.20793	-0.558981	-0.0695719	0.36508	0.0370171	-0.0241276	-0.201853	0.11227	0.0882344	-0.462289	-0.113268	0.387358	-0.0734273	0.32203	0.142618	-0.00769354	0.219266	-0.109028	0.27203	-0.334289	-0.133468	0.477414	0.159425	-0.515461	-0.126429	-0.282808	-0.145694	-0.32002	-0.0957839	-0.496667	-0.234176	-0.101521	-0.150817	-0.148048	0.195629	0.414632	0.474826	0.366644	0.0304426	-0.019057
Q8TBA6	GOLGA5	0.0795172	0.175637	0.0884224	0.520201	-0.0133252	0.473004	0.169493	0.238247	0.18878	0.0100842	-0.0579305	0.452157	0.068866	0.0643186	-0.0222277	0.0786396	0.0749103	-0.234839	0.0990176	0.557159	0.165009	0.548325	-0.444636	0.0141246	-0.388076	-0.0888905	-0.0265105	0.488754	-0.0811237	0.291071	0.0946465	-0.100918	-0.207879	-0.0146116	-0.0455407	-0.16307	-0.0775532	-0.0687135	-0.21905	0.397567	-0.216406	0.115279	0.529035	0.183803	0.0448054	0.249186	0.062082	0.0146833
Q15691	MAPRE1	0.0487221	-0.57366	-0.505337	-0.0723585	-0.173148	0.285377	-0.255005	-0.461383	-0.347745	-0.537404	-0.111932	0.359597	0.139555	0.242955	-0.234397	-0.275981	-0.467552	-0.803948	-0.348037	-0.348125	-0.55409	-0.298453	0.163835	0.402182	0.0778886	0.100895	-0.12786	0.381918	-0.268566	0.0103782	-0.180029	0.318191	-0.0991433	0.237378	-0.0283655	-0.0560325	-0.0482092	-0.0983323	0.0386454	0.147209	-0.115628	-0.0127741	0.456402	0.29971	-0.0101302	0.0491619	-0.153546	-0.0101788
P17844	DDX5	-0.307858	0.0870222	-0.229127	0.161954	0.0205859	0.511478	-0.164865	0.720582	-0.480949	0.165281	-0.677255	0.273575	0.0418395	0.360569	0.138901	0.334853	-0.351076	0.14918	-0.397435	0.108441	-0.291056	0.318457	0.209733	0.916859	0.0857679	0.742345	-0.234775	0.655555	-0.790713	0.222787	-0.247716	1.39117	-0.191577	-0.00658322	-0.105515	-0.0355461	-0.127826	0.337424	-0.352984	0.490541	-0.422427	-0.450844	0.102294	0.673693	0.0192137	0.366644	-0.10004	0.315874
O75131	CPNE3	0.326723	-0.25628	0.321425	-0.434058	0.346469	-1.05783	0.609768	0.124749	-0.0168406	-0.373766	-0.198751	-0.314306	0.322419	-0.0689018	0.430588	-0.0316297	0.241858	-0.316833	0.445668	-0.054248	0.317147	-0.191015	0.305572	-0.483534	0.43077	-0.54743	0.786014	-0.431329	0.0135395	-0.140835	0.318222	-0.716601	0.374653	-0.449101	0.280873	0.0332031	0.301212	-0.131792	0.239527	-0.511484	0.405362	0.42284	-0.187749	-0.153291	0.50164	0.101471	-0.115885	-0.929849
Q9BY44	EIF2A	0.0330745	-0.146291	-0.0192801	0.295449	0.126304	0.178629	0.241229	0.408292	-0.101777	0.305392	-0.332606	1.05011	0.0577987	0.237893	0.177896	0.348463	0.143173	0.178204	0.0795921	0.178252	0.0659548	0.589418	0.145669	0.799269	-0.1735	-0.0328564	-0.0246992	0.60271	-0.0712082	-0.175986	-0.105828	-0.0672122	-0.184391	-0.619843	-0.164333	-0.0962665	-0.143256	-0.302725	-0.382172	-0.050579	-0.279266	-0.381277	-0.373044	-0.0315292	-0.311212	-0.346767	0.0240307	0.00887179
Q9UKK3	PARP4	0.171007	0.360896	0.223665	0.0119644	0.0890151	-0.166223	0.102917	-0.232986	0.475462	-0.27957	0.178356	-0.348003	0.132037	0.531658	0.603201	0.432868	-0.0937139	-0.626161	0.129855	0.0293887	0.0945523	0.299253	-0.17931	0.112216	-0.0735879	-0.103246	-0.00135703	0.440095	0.145527	-0.388171	-0.140501	-0.721152	0.219402	0.256184	-0.187024	0.153378	0.506311	0.46441	0.0449248	0.249993	0.00118566	0.14987	-0.122914	-0.532085	0.167824	0.664868	0.187874	-0.0812321
P01042	KNG1	0.105186	-0.157075	0.724599	-0.504252	-0.327476	-1.52415	-0.239898	-1.10546	-0.0659112	0.124023	-0.252707	-0.887919	0.257568	-0.659363	-0.324948	-0.959982	-0.454613	-1.00676	0.398207	-0.719985	-0.247334	-1.22537	0.111758	-1.08967	-0.118147	-0.788259	0.0459487	-0.28722	0.650859	-0.380696	0.28522	-0.031447	0.21669	0.111724	0.244594	0.121456	0.772455	0.302062	0.764873	-0.623082	0.281482	0.413379	-0.201073	-0.888375	1.16564	0.244025	-0.0167031	-0.146208
P30740	SERPINB1	0.985087	-0.271264	0.687446	-1.30853	0.844172	-1.56652	1.1982	-0.660562	0.30166	-0.962209	-0.371189	-0.922239	0.35249	-0.373295	0.654462	0.313037	0.813957	-1.62616	1.13421	-0.31698	0.619283	-0.309466	0.237158	-1.41816	0.964517	-1.0578	1.22561	-0.652082	0.246762	-0.546433	1.08634	-1.4385	0.532362	-1.04389	0.356044	0.0182061	0.595776	-0.373387	0.358999	-0.529836	0.814938	0.696833	-0.928157	-0.330291	0.560488	0.649334	0.940529	-0.56883
P30838	ALDH3A1	0.499497	-1.95135	0.718945	-2.44388	0.000643975	-2.50154	0.766662	-1.57452	0.328858	-2.06511	0.0884299	-2.5812	0.40209	-1.10382	0.116137	-1.60489	1.29454	-2.33551	0.264317	-2.19205	1.02568	-1.17079	0.887805	-1.73098	1.56365	-1.35135	1.30337	-2.08481	0.161032	1.19429	1.30683	-2.06143	-0.319566	-2.12153	1.28706	0.49087	0.512889	-2.0068	0.361517	-1.74404	0.827649	0.725785	1.40944	-0.444838	0.639249	-0.874472	1.12335	-0.910446
O43290	SART1	-0.234056	-0.018588	-0.220048	0.0530454	-0.131925	0.319627	-0.069973	0.286075	-0.131799	0.28131	-0.536747	0.158292	-0.103226	0.163759	0.0425887	0.357466	0.0985132	1.10641	0.0414838	0.338717	-0.0419605	0.102805	-0.0815561	0.647876	-0.119958	0.254025	-0.0725481	0.0608301	-0.178884	0.3663	-0.27742	0.518716	-0.184391	-0.198085	-0.337545	-0.114331	-0.183455	0.239883	-0.300295	0.254766	-0.190544	-0.22168	0.534405	0.414632	-0.28308	0.154702	-0.0233286	0.0631578
P80723	BASP1	-0.515382	0.6029	-0.425942	1.60885	-0.44037	0.677488	-0.711118	-0.261734	-0.921981	0.583903	-0.489069	1.9239	-0.505895	0.468232	-1.29604	0.584339	-1.00773	-0.536977	-0.722507	0.289569	-0.82157	0.448353	-1.04458	0.172879	-1.16039	-0.100363	-0.891646	0.889418	-0.888893	0.148528	-0.694602	0.247746	-0.495161	1.07285	-0.391424	0.256661	-0.280588	1.46654	-0.706735	0.98145	-0.733111	-0.127189	0.407492	-1.18469	-0.367065	0.110007	-0.937918	-0.424233
O94874	UFL1	0.0330745	0.209612	0.0603794	0.204071	0.0700032	0.0223428	0.169493	0.0255475	0.309128	-0.327582	0.0397267	0.17087	0.00773931	-0.0673345	0.337709	0.00320563	0.301546	0.067508	0.431593	-0.290047	0.423542	0.0405617	0.259856	-0.143	0.269941	0.38115	0.345293	0.0382655	-0.0745058	-0.163105	0.15784	0.219526	0.119867	-0.0923458	-0.096537	-0.0703878	-0.00215341	-0.324668	-0.047245	-0.189555	0.0761477	0.0450351	-0.129976	-0.380632	-0.0233661	0.00559983	0.302247	-0.188982
P19971	TYMP	-0.882891	0.441737	-0.847257	1.9811	-1.13193	-0.964718	-1.07667	-0.379506	-0.828872	0.0966848	-1.09995	1.71991	-0.712346	0.644029	-0.182321	0.907608	-1.08538	-0.741464	-1.01522	0.418172	-0.950019	0.565506	-0.5542	-0.199946	-0.209688	1.48652	-0.955776	1.00156	-0.663601	1.08718	-1.06826	-0.842339	-0.851394	0.113199	-1.10732	-0.42269	-0.43238	0.877847	-0.898251	0.354858	-0.948409	-0.89791	0.168257	-0.0669909	-0.224584	0.620745	-0.956818	0.312339
Q8IWZ3	ANKHD1	0.0393539	-0.108423	-0.0177059	-0.0407159	0.210181	0.803088	0.0408727	0.460176	-0.0121792	-0.132624	-0.458137	0.037119	0.0224525	0.247999	0.386086	0.0525454	0.189243	0.0414187	0.119649	-0.0125573	0.143273	0.0720192	0.254215	0.290406	0.175632	-0.0314831	0.40026	-0.330613	0.180528	-0.188983	0.360163	0.446492	0.350117	-0.174508	0.139091	0.0844978	0.219122	0.0354437	0.0789815	0.284246	0.126984	0.0872928	-0.266488	0.325263	0.100779	-0.0252282	0.0652081	-0.271444
P21399	ACO1	0.183818	-0.129507	0.0529081	0.1239	0.0861065	-0.680373	-0.0533711	-0.703508	0.433935	-0.412522	0.698122	0.117289	-0.025504	-0.188174	0.0289425	-0.0809447	0.061462	-0.605402	0.272237	0.314352	0.0659548	-0.438518	0.0770302	-0.0368399	0.0967271	0.0908413	0.126399	0.411849	0.194294	-0.207048	0.0128662	0.391693	0.147183	0.738366	0.33629	0.158858	-0.0385591	-0.0231509	0.266646	-0.0301149	0.174668	0.0976666	-0.261827	-0.848974	0.189497	0.31466	0.0791923	0.0334105
Q9BZL4	PPP1R12C	0.691146	-0.44538	-0.205639	-0.161918	0.218174	-1.26745	0.467461	-0.925209	0.0245793	-0.198828	1.00843	-0.690716	0.538001	-0.473523	-0.303689	-0.678887	0.115965	-0.922187	0.096046	-0.139824	-0.236608	-0.790477	-0.175498	-1.50859	0.328226	-0.854711	-0.316621	-0.72983	0.731434	-0.597507	0.457401	-0.0773874	0.372218	0.653767	0.0103782	0.00913251	0.106212	-0.413974	0.577246	-0.688009	0.667185	0.414565	-0.828293	-0.978043	0.605252	0.0957514	0.290275	-0.0673525
O75694	NUP155	-0.305866	0.0540072	-0.296241	-0.117229	-0.199523	0.798542	-0.400694	0.151391	-0.245732	0.150854	-0.34266	0.430352	-0.0943808	0.0398044	0.024365	0.141231	-0.0970612	0.127022	-0.137545	0.127213	-0.170466	0.131592	-0.132373	0.58731	-0.18483	0.115845	-0.00671027	0.514526	-0.233127	0.29341	-0.256141	0.258188	0.0254018	-0.0438894	-0.235473	-0.109382	-0.136378	-0.0718028	-0.209675	0.0127831	-0.181418	-0.243961	0.143873	0.291436	-0.222675	-0.0424686	-0.0654418	0.152846
Q16643	DBN1	0.0346469	-0.272939	-0.281055	0.130533	-0.372779	0.205207	-0.333007	-0.384489	-0.409742	0.596378	-0.211591	0.265388	-0.302732	-0.323805	-0.455266	-0.122586	-0.115612	0.483515	-0.151603	0.139152	-0.063915	-0.363914	0.141091	0.370818	0.0747248	-0.081766	-0.357073	0.761808	-0.249805	0.131639	0.0233459	1.08783	0.238244	0.822791	0.551466	0.139585	0.223139	0.194321	0.337419	0.165068	0.334609	0.204371	0.351806	-0.343115	-0.224584	-0.0472065	0.0667686	0.132946
Q15436	SEC23A	-0.272428	0.0870222	-0.38275	0.936753	-0.289206	0.484372	-0.353185	-0.343478	-0.227608	0.569512	-0.215281	0.48979	-0.296632	0.260534	-0.297945	0.359708	-0.373225	-0.0980606	-0.248366	0.370576	-0.336144	0.656038	-0.313192	0.198116	-0.410069	0.243853	-0.283757	1.10899	-0.354142	0.318883	-0.555538	-0.523388	-0.341381	0.687808	-0.213955	-0.0671854	-0.261753	0.503333	-0.207808	0.172654	-0.292959	-0.468226	0.282228	0.12216	-0.341974	0.0784562	-0.270841	0.354193
Q96QK1	VPS35	-0.31585	-0.475914	-0.221859	-0.451784	-0.0337448	-0.181112	-0.134863	-0.758515	0.0455971	-0.531575	-0.0813081	-0.331943	0.0782851	-0.0704708	0.101724	-0.234807	-0.0590281	-0.223723	0.134207	-0.272366	0.0234549	-0.102155	0.212644	0.124805	-0.0561427	0.0276851	0.227129	0.0747559	-0.107903	-0.0373066	-0.279565	-0.578065	0.155703	0.203173	0.593123	0.250257	0.0974865	0.174903	0.152064	0.0909339	0.0639214	0.212576	-0.101934	-0.0406396	0.141379	0.16839	0.187874	0.0757213
Q5T0Z8	C6orf132	0.953848	-0.586097	0.574058	-0.996683	0.660842	-1.11386	0.953217	-0.464897	-0.0530872	-1.33264	-0.595641	-0.395428	0.15299	-0.161175	0.402641	-0.113228	1.328	-1.22056	0.565449	-0.649824	0.700597	0.0563762	0.533408	-1.04387	0.95938	-1.16515	1.18	-1.53537	0.16942	-0.892077	1.13467	-1.46116	0.57745	-1.27507	1.36517	0.608686	0.714665	-0.836874	0.539942	-0.0863501	0.796583	0.943529	-0.506365	0.248273	0.579217	0.212661	0.898208	-0.799211
Q9NQC3	RTN4	-0.0561594	-0.408099	-0.232775	-0.10627	0.0266668	-1.06058	0.101435	-1.1082	-0.0451296	-0.977976	0.445836	-0.41034	0.440334	0.15975	-0.170028	-0.382494	-0.0590281	-1.10825	-0.0642437	-0.200388	-0.349564	-0.392904	0.333927	-0.442096	0.11224	-0.366857	0.0286084	-0.231322	0.302481	-0.179224	0.222935	-0.748765	0.19481	0.364148	0.198654	0.0450894	0.16725	0.23739	0.650109	-0.214078	0.184584	0.247601	0.301252	-0.41069	0.374954	-0.0759655	0.476728	0.232304
Q8N1F7	NUP93	-0.237848	0.119299	-0.164997	0.0234144	-0.0496511	0.531708	0.00168796	0.267133	-0.169363	0.203062	-0.296982	0.345241	0.0720125	0.0742928	0.154346	0.234584	-0.11731	0.00678175	-0.0776021	0.162739	-0.0718376	0.351461	-0.0480651	0.632971	-0.100158	0.208257	-0.0744205	0.34677	-0.598068	0.351789	-0.186053	0.152695	-0.0250582	-0.0821859	0.140611	-0.0832691	-0.0775532	0.121808	-0.126175	0.193935	-0.165137	-0.214328	0.0507633	0.366215	-0.155561	0.0580128	-0.0878363	0.288551
O75874	IDH1	-0.165652	-0.515014	0.120227	-0.556567	-0.21021	-1.59815	-0.157749	-0.546325	0.863981	-0.470821	0.15282	-0.854396	0.260329	-0.146208	0.130407	-0.443732	-0.0395757	0.200775	0.323952	-0.693862	0.442577	-0.428479	0.415795	-0.199946	0.386801	0.66144	0.233197	-0.32329	-0.0338179	0.111902	0.164168	-0.0243991	0.179573	-0.100867	1.14667	0.241244	0.12064	-0.0748987	0.259914	-0.0156734	0.205605	0.339129	1.13918	0.747375	0.160527	1.44577	0.127844	-0.101519
Q12797	ASPH	-0.249283	-0.044098	-0.158044	0.559074	-0.180134	-0.414521	-0.179202	0.02805	0.164281	0.214669	0.161382	0.0562278	-0.0908577	-0.0990086	-0.156105	0.0580783	-0.309712	0.432231	-0.0709074	0.343311	0.06451	-0.184242	-0.273946	-0.259232	-0.39903	-0.127982	-0.264391	0.311921	-0.180659	0.668773	-0.266741	0.0943194	-0.282647	0.21558	-0.449677	-0.374394	-0.378634	0.350176	-0.228485	-0.300716	-0.283165	-0.285726	0.392786	0.521071	-0.126706	-0.23624	-0.164489	-0.106242
P23921	RRM1	-0.153067	-0.430351	-0.186059	-0.269581	0.140393	0.531708	0.163824	0.6964	-0.637252	-0.0665129	-0.564716	0.5294	-0.565767	-0.572317	-0.0983899	-0.316573	0.291341	-0.879194	-0.263553	-0.395184	-0.210136	-0.410582	0.0544876	1.10143	-0.303312	0.363512	0.295418	0.62843	0.0289861	0.704353	0.132249	-0.109842	0.168389	-0.462217	0.125344	0.168399	0.202942	-0.500824	-0.0289933	0.547086	-0.196047	-0.270399	-0.508204	-1.30185	0.166367	-0.479217	-0.119429	-0.133298
P52907	CAPZA1	0.0549339	-0.0115812	0.223665	0.297809	0.237964	-0.232914	0.328692	-0.174272	0.036627	-0.0236095	0.0131685	0.314962	0.0402338	-0.133032	0.16409	0.145135	-0.029947	-0.761993	0.12549	-0.389455	-0.00205364	0.120693	0.294622	-0.0608736	0.263008	0.137984	0.246758	0.160832	0.232156	-0.00534222	-0.0794254	-0.340714	0.01919	0.0667767	0.0481086	0.216493	0.16864	0.232389	0.0417886	0.0071365	0.04383	0.0496224	0.125014	0.361282	-0.0250291	0.121312	0.202144	0.0673578
P0DOX7	NA	0.43428	0.827378	0.799728	-0.174944	-0.161002	-1.27382	0.120583	-0.426701	0.5509	0.451848	0.382555	-0.475493	0.701337	-0.268733	-0.106734	-0.463414	0.0280507	-0.917062	1.11965	0.00494782	-0.0702496	-0.379302	0.199496	-0.964382	0.0378334	0.258523	-0.544194	0.133151	-0.203944	-1.00534	-0.377262	-0.306115	0.37951	0.182254	-0.358856	-0.312416	-0.269257	-0.821192	0.707643	-0.620895	0.0453855	0.0768439	-0.732745	-1.69514	0.862541	-0.157289	0.207812	0.111413
Q12931	TRAP1	-0.169268	-0.0455285	-0.130563	-0.301368	0.116359	0.941485	0.190555	0.518291	-0.0530872	0.143586	-0.243259	0.118589	-0.0322456	0.508724	0.176521	-0.262125	-0.036359	-0.0980606	0.0430276	0.100321	0.0514407	0.337409	0.17582	1.12794	-0.119958	-0.00833411	-0.183355	-0.477323	-0.316565	0.106594	0.0354767	-0.503652	0.187904	-0.930183	0.0896049	-0.0962665	-0.0417686	-0.528145	-0.0896055	0.46811	-0.269564	-0.141061	0.237933	2.07715	-0.0451367	-0.0954617	0.148624	-0.298211
P31930	UQCRC1	0.0595753	-0.028455	0.1073	-0.412685	0.147386	0.360298	0.211313	0.0142322	0.312848	-0.601092	0.601805	-0.312554	0.504623	0.116275	0.00900067	-0.28646	0.253732	-0.403768	0.0476492	-0.108115	0.350727	-0.199527	0.377389	0.0841272	0.364951	0.0010909	0.390791	-0.39441	-0.142092	0.0343415	0.24549	-0.517439	0.204424	-0.102578	0.784102	0.211228	0.0813504	-0.423808	0.342526	0.100246	0.227694	0.358977	-0.307531	0.0674875	0.157597	-0.026787	0.451864	-0.239966
O60341	KDM1A	-0.154858	-0.00739337	-0.0399017	0.0390113	0.0596612	0.67087	0.200279	0.725987	-0.118379	0.32051	-0.150267	0.245309	0.272689	0.174396	0.12614	0.089487	-0.0655709	0.751546	-0.106406	0.141792	-0.0218691	0.246338	-0.103116	0.505918	-0.262727	0.122029	-0.0781726	-0.024186	-0.164757	0.44623	-0.117294	0.932063	0.297191	0.152448	0.0958843	0.331364	0.294865	0.723351	-0.154674	1.03168	-0.446273	0.276588	0.577526	1.09627	-0.0672409	0.212661	-0.226208	0.0146833
Q9Y6N5	SQOR	0.188064	0.478033	0.152743	-0.0332831	-0.140417	-0.161786	0.0865315	-0.0163832	0.119672	-0.435922	0.238936	0.22374	0.0386264	0.288956	0.336479	0.340539	0.194729	-0.617821	0.224054	-0.27061	0.146008	0.410821	-0.065595	-0.735528	-0.303312	-0.0191815	0.131281	-0.381042	0.122672	0.280502	0.322471	-0.779287	-0.269279	-0.612513	0.164706	0.31673	0.372867	0.877046	-0.355049	0.364826	-0.320742	0.204371	-0.0635694	-0.544991	0.00135232	0.654206	-0.119429	-0.149454
P47897	QARS	0.0564827	-0.177318	0.0103387	-0.165163	0.270356	0.0532038	0.288882	-0.188728	0.18743	-0.0249737	-0.26031	0.126359	0.330325	0.255533	0.329074	0.0854288	0.273307	-0.201745	0.210379	-0.092518	0.340019	0.178328	0.538059	0.19095	0.328226	-0.116289	0.590712	0.167345	-0.211184	0.042705	0.369777	-0.213433	0.303594	-0.235127	0.173639	0.0554102	0.209706	-0.273978	0.0589544	-0.283313	0.206995	0.0738445	-0.155688	0.171458	0.159063	0.158822	0.411904	-0.197355
Q8IUX7	AEBP1	-0.350323	-0.378952	-0.552422	1.22095	-0.602192	-0.701684	-0.584069	-0.92279	-0.193786	0.0941736	-0.166248	-0.497217	-0.0407171	0.142246	-0.698407	0.377519	-0.630185	0.329249	-0.606626	0.267982	-0.708561	-0.448629	-0.625208	-0.0340385	-0.624726	0.231323	-0.453682	1.67854	0.559146	1.04131	-0.288178	-0.709801	-0.303906	1.49827	-0.551501	-0.511304	-0.415629	1.5643	-0.375868	0.217354	-0.136638	-0.29733	0.393771	-1.31127	-0.816251	0.383173	-0.728549	0.269235
Q13618	CUL3	0.185235	-0.215454	0.0287368	-0.359666	0.19676	-0.367783	0.196119	0.0491478	0.0215516	-0.159341	0.129737	-0.284809	0.183858	-0.17124	0.104618	-0.365729	0.211061	0.323848	0.135655	-0.363018	0.111443	-0.056601	0.222789	-0.0312426	0.123001	-0.0438905	0.260192	-0.337974	0.0563799	-0.449409	0.311111	-0.117321	0.140044	0.0637299	0.15722	0.050996	0.0989445	-0.125359	0.109259	-0.0388497	0.15751	0.15839	-0.576019	-0.53576	0.486546	0.622735	0.315435	-0.107819
Q8TD16	BICD2	0.214664	-0.178887	-0.0511289	1.03052	0.270356	0.404848	0.170907	-0.0358531	-0.337991	-0.599058	-0.42358	0.997419	-0.112126	0.0614561	0.414352	0.660877	0.0763969	-1.00676	-0.000836194	0.493478	-0.015743	1.15715	-0.0762161	0.0342837	-0.175382	0.193065	-0.0429153	-0.130416	0.0906427	0.0579132	-0.0719696	-1.04137	0.046935	-0.513627	0.143645	0.135422	0.100401	-0.254541	-0.169137	0.325666	0.0546832	-0.118586	0.0532593	0.335359	-0.0862126	-0.183129	-0.0861013	-0.215949
Q9NZN5	ARHGEF12	0.292959	0.0106146	0.210294	-0.18644	0.34038	0.510552	0.286275	-0.0958906	0.312848	-0.535458	0.192349	-0.182071	0.239491	0.0133861	0.310394	-0.110122	0.236549	-0.488657	0.397	-0.200388	0.366057	-0.0674659	0.105505	0.069875	0.166745	-0.322516	0.293967	-0.148099	-0.014688	-0.538094	0.143501	-0.144571	0.197563	0.123477	0.0383606	-0.0153465	0.0470167	-0.275758	0.119708	-0.232329	0.181758	0.148445	-0.581817	-0.407319	-0.0914304	-0.439227	0.2876	-0.0414943
P42345	MTOR	0.0172553	-0.0256289	-0.0399017	0.150252	0.0492446	0.460588	-0.0935415	0.0589705	0.00171522	-0.0539251	0.162805	0.260689	0.0672901	0.221317	0.0136272	0.0132095	-0.181595	0.157706	-0.0510079	-0.0816997	-0.0591823	0.0492093	0.0786269	0.112216	0.0491614	0.156177	-0.013879	0.0789075	0.0608953	0.177932	-0.0794254	0.219526	0.183744	0.371559	0.119192	0.147877	0.200228	0.297281	0.267988	0.222236	0.183172	0.239593	0.0755312	0.306911	0.287885	0.45194	0.133812	0.0936775
P05107	ITGB2	-0.747008	0.683688	-0.505337	-0.0288418	-0.721977	-1.05234	-0.808052	-0.124787	-0.247557	1.14237	-0.723797	0.240544	-0.395298	-0.0815019	-0.0884402	0.580499	-0.341119	0.0905916	-0.459473	0.23622	-0.41457	0.0635077	-0.831659	-0.230086	-0.889304	0.513112	-0.935215	0.622754	-0.574532	-0.260924	-1.02083	-0.247495	-0.400524	0.183658	-0.927806	0.050996	-0.346529	1.00425	-0.683191	0.175174	-0.665391	-0.763086	-0.434664	-0.73051	-0.27119	0.447456	-0.351913	0.46446
Q06210	GFPT1	-0.167459	0.0831001	0.268221	0.185079	-0.145536	-0.576332	-0.208312	0.155975	1.16839	0.355531	0.580682	-0.0146361	-0.408394	-0.0736139	-0.0769184	0.226008	-0.0267517	-0.451134	0.553583	0.226304	0.780214	1.00692	-0.0585574	0.022222	-0.114531	0.176523	-0.118171	0.710997	-0.747963	-0.433854	-0.624759	-0.953073	-0.0444452	-0.201747	-0.0232526	-0.185464	-0.146708	0.384392	-0.521362	-0.027215	-0.461656	0.283095	-0.37137	-0.181803	0.0192137	0.667762	0.114326	0.237283
Q9UHD9	UBQLN2	0.00928017	-0.180458	-0.0255938	0.138453	0.191357	0.023642	0.172319	-0.112332	-0.0230793	0.730975	0.0115909	0.54301	-0.0979125	0.140891	0.651497	0.788679	-0.144758	-0.0821987	0.281422	0.0136214	0.204902	0.944172	0.113316	0.0275952	0.0426992	-0.0383629	0.242252	0.130486	0.287147	0.589168	-0.140501	-0.429162	-0.0379539	-0.408339	-0.125464	-0.0608018	-0.0131365	-0.167698	-0.255238	-0.290249	-0.0846751	-0.151554	-0.763164	-0.490474	-0.209378	-0.430948	0.207812	-0.307245
P98194	ATP2C1	-0.232164	0.139583	-0.212825	0.463537	-0.240926	0.266846	-0.251213	0.570726	-0.115043	0.0364837	-0.269871	0.42721	-0.380169	-0.0317488	-0.1965	0.206211	-0.213935	0.112059	-0.216616	0.417083	-0.0497631	0.881797	0.15175	0.945527	-0.0184902	0.406703	-0.354796	0.264106	-0.308777	0.107923	-0.327587	0.238401	-0.375756	-0.114607	-0.406877	-0.231324	-0.239472	-0.0533655	-0.422754	0.357079	-0.524883	-0.404096	0.736621	0.429788	-0.234171	0.122718	-0.220487	-0.0952465
Q7Z4S6	KIF21A	0.660921	-0.0700672	0.475789	-0.376496	0.337936	0.0223428	0.819897	0.402517	0.175221	-0.470821	0.0520575	-0.148868	0.0208251	-0.0517545	0.0350235	-0.171927	0.421026	-0.548819	0.520719	0.42469	0.44035	0.520609	0.0674122	0.629442	0.461375	-0.261675	0.591893	-0.0227025	-0.00836732	-0.106521	0.754382	-0.511514	0.0331292	-0.692683	0.398574	-0.175085	-0.263626	-0.350696	-0.074212	-0.133907	0.344751	0.212576	-0.412107	0.17371	-0.305137	-0.394267	0.372069	-0.278534
Q96G03	PGM2	0.109669	-0.0846991	0.045398	-0.204692	0.210181	-0.446543	0.241229	0.11301	-0.0919064	-0.516145	-0.213435	0.0205361	0.144047	-0.0271713	0.564838	0.308402	0.148837	-0.315146	0.0840981	-0.385649	0.179765	-0.142615	0.165339	-0.500835	0.31622	-0.0888905	0.71516	-0.0587342	-0.0778109	-0.0139898	0.599581	-0.156849	0.220756	0.0250908	0.342905	0.121456	0.228477	-0.185992	0.159317	-0.230661	0.242687	0.2153	-0.0622179	-0.450031	0.15613	0.0682707	0.302247	-0.195677
Q9Y265	RUVBL1	-0.385639	-0.0876434	-0.282945	-0.276585	-0.0242844	-0.00653829	-0.0385909	0.350478	-0.118379	0.7057	-0.195103	0.0710663	-0.0305572	0.0383494	0.144537	0.152912	-0.343105	0.474768	-0.222169	0.317858	-0.184141	0.731407	0.465462	0.878717	-0.123587	0.177711	0.0766455	0.213393	-0.111286	0.699953	-0.0887997	0.497328	-0.0806792	-0.320129	-0.158716	-0.0592103	-0.094117	-0.237096	-0.178251	0.166335	-0.218271	-0.310986	0.274761	0.684001	0.136924	0.194045	-0.199701	0.0715456
P26358	DNMT1	-0.465629	0.287804	-0.296241	0.0248393	-0.263008	0.861649	-0.29543	0.986836	-0.428251	0.511409	-0.484609	0.424061	-0.331546	0.531658	-0.166535	0.619378	-0.181595	0.744287	-0.490405	0.858572	-0.416587	0.591393	-0.160351	1.14719	-0.147404	0.600741	-0.578327	0.303667	-0.460133	0.0675084	-0.40744	1.29865	-0.36556	-0.475453	-0.701325	-0.297329	-0.470797	-0.000898102	-0.535346	0.2476	-0.557567	-0.677201	-0.462918	0.353355	-0.481137	0.108588	-0.540988	0.299305
P00918	CA2	-0.517685	-0.40626	0.539191	0.627261	-0.215583	-1.09682	-0.107184	-0.947161	2.15499	-0.815705	2.34672	0.525487	-0.388795	0.373321	0.42828	0.487198	-0.208495	-1.37362	-0.209246	0.37507	-0.225961	0.429709	-0.104927	0.289288	-0.452802	-0.879205	-0.32106	-1.18413	-0.462291	-0.295647	-1.03889	-1.27902	-0.632664	-0.509084	-0.162458	-0.154548	-0.417712	-0.645214	-0.749564	-1.39476	-0.441908	-0.586621	-0.43117	-1.17893	-0.273165	-0.841178	-0.621634	-0.835345
Q13136	PPFIA1	-0.647832	-0.288099	-0.805916	1.08481	-0.67681	-0.275419	-0.695578	-0.632625	-0.930752	0.606986	-0.302859	1.3563	-0.124679	0.23916	-0.918699	-0.66287	-0.647258	1.38114	-0.924928	-0.416386	-0.867719	0.515418	-0.662067	1.65571	-0.958921	0.645215	-0.391672	0.673968	-0.301031	1.34109	-0.325369	-0.199078	-0.77654	-0.479892	-0.835294	-0.80202	-0.816167	-0.136636	-0.793704	1.52206	-0.829602	-0.744436	-0.114485	2.09775	-0.686885	0.387861	-0.66242	-0.355155
O95347	SMC2	-0.46119	-0.324104	-0.507545	0.146329	-0.360823	0.963314	-0.276039	1.14679	-0.585554	0.537521	-0.791036	0.39648	-0.266512	0.331161	-0.081845	0.610933	-0.124123	0.349592	-0.457288	0.919839	-0.390591	0.801327	0.31644	1.66263	0.216397	0.751947	-0.453682	0.543856	-0.445116	0.805293	-0.216555	1.699	-0.35342	-0.9211	-0.66371	-0.262117	-0.460023	0.019566	-0.592679	0.251188	-0.63767	-0.840195	0.162488	0.558614	-0.442843	-0.420665	-0.579527	-0.0735047
O43815	STRN	0.490359	-0.0455285	0.387069	-0.310323	0.383664	-0.315924	0.58665	0.0626368	0.222131	0.0272987	0.0319661	-0.164584	-0.185375	-0.147863	0.430588	0.139927	0.597049	0.0228714	0.410219	-0.212138	0.458066	0.0663504	0.422098	-0.0270589	0.514881	0.049911	0.445389	-0.117691	-0.00679147	-0.076019	0.65567	0.301461	0.171193	-0.203581	0.230394	0.171113	0.217781	-0.0811105	0.0774508	-0.149589	0.253494	0.22209	0.0166375	0.161278	0.270365	0.357113	0.41803	-0.200718
O95573	ACSL3	0.171007	0.0739067	0.360685	0.0460454	0.272917	-0.270634	0.291483	0.13291	0.239173	-0.256952	0.185369	-0.204639	-0.0171211	-0.133032	0.231834	-0.0855126	0.256357	0.495095	0.322682	-0.192054	0.303738	0.329148	-0.00345976	-0.560051	0.00994645	-0.225109	0.0528269	-0.103508	-0.022628	0.0468686	0.127399	-0.507578	0.0254018	-0.17271	0.172154	-0.00305506	0.221801	0.0792722	-0.0589811	0.106861	0.00438809	-0.142805	-0.246397	-0.14625	-0.130281	0.013205	0.315435	-0.115733
Q08379	GOLGA2	-0.096897	0.0712693	-0.00673482	0.0834482	-0.306302	0.234674	-0.232403	-0.198934	-0.0356382	-0.426877	-0.398195	-0.0996977	-0.317067	0.0470578	-0.0917492	0.0273815	0.284926	-0.338937	0.0134089	0.161439	0.23604	0.350296	0.0447176	0.171666	0.184465	0.128187	0.487881	0.650914	0.184672	0.194291	0.471501	0.090429	0.295907	0.0375683	0.349489	0.254103	0.382477	0.216016	0.211888	0.0855856	0.281482	0.409816	0.291771	0.116316	0.0368567	-0.238045	0.302247	-0.159235
P09651	HNRNPA1	-0.358555	-0.191501	-0.334922	0.126557	-0.27231	0.471101	-0.335013	0.179803	-0.558117	0.112902	-0.493543	0.37924	-0.0751095	0.0742928	-0.485413	-0.093158	-0.28851	0.0040826	-0.568407	0.0853141	-0.265391	0.196607	0.430875	1.19871	-0.201994	0.700808	0.398911	0.626541	-0.214818	0.436742	-0.28602	0.754146	-0.195184	-0.144247	0.100576	0.131246	-0.134664	-0.235363	-0.156474	0.230741	-0.214543	-0.278042	-0.170173	0.521955	-0.0706718	0.299813	-0.133696	0.293341
Q9H3S7	PTPN23	0.176715	0.0311175	0.228979	0.071088	0.164032	-0.194644	0.175139	-0.116472	0.296659	-0.0595061	0.11952	-0.0831752	0.150015	-0.0150349	0.24763	0.098912	0.113071	-0.211123	0.297033	0.162739	0.270286	0.105572	0.144144	0.0409412	0.109151	-0.0273709	0.236222	0.0453549	-0.0679181	-0.193888	0.168896	-0.127857	0.207159	0.165297	0.477646	0.0332031	0.0500349	0.0454575	0.278685	-0.107634	0.197233	0.213939	0.222491	0.224569	0.21085	0.260733	0.176355	-0.0704253
P20042	EIF2S2	-0.415386	-0.19626	-0.49654	-0.0647614	-0.354882	0.490022	-0.311133	-0.327394	-0.188518	0.205391	-0.695176	0.216478	-0.153789	0.468232	0.140312	0.535594	0.202918	0.259668	-0.00721276	0.599064	-0.00660234	0.537097	-0.0905003	0.476752	-0.00336571	0.267477	0.177643	0.496016	-0.506145	0.185506	0.346318	0.522571	-0.195184	-0.3978	-0.231537	-0.0768141	-0.12272	-0.171007	-0.42059	0.0612699	-0.300843	-0.342695	-0.142774	0.250409	-0.173893	0.151949	-0.135489	-0.101519
Q96KP4	CNDP2	-0.645312	-0.189918	-0.161516	-0.125108	-0.509083	-1.6974	-0.496186	-0.540751	0.300411	-0.304204	0.0474458	0.0923808	-0.208095	-0.219164	0.0105445	-0.214653	-0.11731	-0.416368	-0.132308	-0.210454	-0.0188028	0.00396173	0.200962	0.180135	0.257438	0.652069	0.23471	0.444392	-0.291406	-0.220329	-0.124988	0.137693	-0.0924017	0.211456	0.0464885	-0.0184357	0.140598	0.411192	-0.169137	-0.0683537	-0.170544	-0.135843	-0.349775	-1.06036	-0.247699	0.628689	-0.0586205	-0.0735047
O94832	MYO1D	0.10219	-0.0398149	0.0287368	-0.266092	0.0817325	-0.158836	-0.122688	-0.480819	0.273939	-0.918449	-0.00109221	-0.545784	0.107713	-0.0910246	0.0813011	-0.0508561	0.130349	-0.230065	0.165727	-0.32061	0.274041	-0.201235	0.385152	0.378198	0.260226	0.61922	0.230166	0.149034	0.216051	0.612765	-0.10013	-0.472625	0.0920229	0.26417	0.148184	-0.0608018	0.0605491	0.0268048	0.180861	0.258336	0.2481	0.178076	0.187699	-0.0511224	0.090064	-0.0051152	0.132322	-0.0983794
Q9NUQ9	FAM49B	-0.307858	0.171948	-0.281055	0.346483	-0.21379	-0.0785861	-0.238021	0.183175	-0.273353	0.392791	-0.513847	0.242929	-0.0390188	0.146304	0.130407	0.182343	-0.284688	-0.0650915	-0.144557	0.0492101	-0.201419	0.161145	-0.0498085	0.137285	-0.169743	0.240446	-0.16928	0.193109	-0.0162725	-0.0745107	-0.247716	0.385356	-0.466548	-0.214636	-0.269374	-0.144388	-0.213904	0.249816	-0.332491	0.433796	-0.398968	-0.179912	0.554806	0.443854	0.170733	0.87646	-0.394224	0.0991578
P26196	DDX6	0.0471649	0.219175	0.0348177	0.1239	0.187291	0.620244	0.233131	0.0442113	-0.0309158	-0.175916	-0.153803	-0.101209	0.222601	0.347703	0.324116	-0.0360439	0.123175	-0.0879465	0.144311	-0.092518	0.0831812	0.192709	-0.0341929	0.539216	0.071554	-0.136815	0.171336	-0.00941928	0.0578866	-0.192251	-0.0298307	-0.127857	0.00982181	-0.135466	-0.0317842	-0.114331	0.0680126	-0.230177	-0.0439093	-0.0564796	-0.0694441	-0.115159	-0.277424	-0.632801	-0.186865	-0.157289	0.046349	0.222294
P36957	DLST	0.298205	0.101313	0.278507	0.225296	0.239274	0.690634	0.348817	0.0928324	0.230022	-0.372029	0.530892	-0.122538	0.25203	0.299927	0.154346	-0.100844	0.0999757	-0.619902	0.0795921	0.243612	0.125368	0.241315	0.131892	0.826498	0.0394571	0.00778555	0.286692	-0.0182612	-0.33622	0.745068	0.356024	-0.18801	0.000392401	-0.0324329	-0.123639	-0.190682	-0.195915	-0.482209	-0.030643	-0.228994	0.00917845	-0.0111809	-0.363026	-0.277026	-0.112492	-0.23624	0.223288	0.0991578
Q9Y4A5	TRRAP	-0.191155	0.19757	-0.0351166	-0.0155992	0.00680935	0.481538	-0.0583316	0.478589	-0.0387951	0.247809	-0.0267979	0.0697237	-0.151952	-0.121602	0.0813011	-0.0039827	-0.170974	0.897583	-0.0910853	-0.0740216	-0.0607581	-0.0442834	-0.115843	0.147192	-0.132701	0.29072	-0.0174767	0.0566261	-0.0178588	0.440967	-0.16013	0.405328	-0.0218522	-0.0872569	-0.253321	-0.132625	-0.146708	0.00497846	-0.183747	-0.0156734	-0.216406	-0.185292	0.298099	0.349376	-0.170207	0.145043	-0.153546	0.202063
Q9Y6F6	MRVI1	1.05493	-0.131025	0.275942	-0.260874	0.598932	-1.37632	0.464006	-1.20774	0.509358	-1.45235	1.11291	-1.41034	0.614446	-0.154504	0.120432	-0.839352	0.54646	-1.02319	0.262993	0.0121794	-0.10397	-0.850872	0.221344	-1.33651	0.355857	-0.765249	-0.0465863	-1.08481	0.940274	-0.985364	0.622738	-0.75109	0.328928	0.790902	0.214611	0.215179	0.318837	-0.511271	0.686712	-1.12613	0.460034	0.207111	-0.368026	-1.39225	0.865237	-0.314043	0.192169	0.040549
Q92608	DOCK2	-0.40896	0.695724	-0.117017	-0.191395	-0.22639	-1.29959	-0.377777	-0.0958906	0.171128	0.689155	-0.12402	-0.440634	0.0984847	0.0237175	0.504762	0.364181	-0.347085	-0.517455	-0.132308	-0.261861	0.0616159	-0.329877	-0.399477	-0.671002	-0.272767	0.860228	-0.33446	0.470962	-0.330295	-0.40703	-0.589733	-0.0876349	-0.166579	0.199013	-0.55888	0.337418	0.217781	0.69455	-0.192954	0.481407	-0.326766	0.00150224	0.07921	-0.726304	-0.161036	0.296077	-0.32916	0.130272
Q9P0V9	44084	0.422317	-0.357473	0.302648	0.212848	0.50078	-0.541332	0.532691	-0.626708	0.226082	-0.722005	0.413945	0.217691	0.693187	0.373321	0.421333	-0.107023	0.27201	0.0161892	0.492748	0.104387	-0.112116	-0.287523	0.272468	-0.299033	0.318897	-0.421572	0.426977	-0.33245	0.5323	0.132945	0.25293	-0.213433	0.192052	0.415243	0.172154	-0.038679	-0.100796	-0.496667	0.166534	-0.692596	0.256183	0.0902644	-0.0839949	-0.650624	-0.170207	-0.601647	0.410676	-0.144588
O95831	AIFM1	-0.171079	0.234579	0.12451	-0.436017	-0.169667	0.696347	-0.102053	-0.187275	0.360354	-0.342813	0.581746	-0.533488	0.079849	0.0856081	-0.164791	-0.0508561	0.0157067	-0.320211	-0.16937	0.016501	0.0774619	-0.150845	0.168341	0.0828373	0.213523	0.439755	0.1964	0.00955422	-0.142092	0.139458	0.0302903	0.385356	0.0606099	0.0453122	-0.0300739	0.00913251	0.0470167	-0.01124	0.0511771	0.0141913	-0.0328762	-0.0288042	-0.290024	0.118656	0.103826	0.397191	0.0495094	-0.21255
Q5JTV8	TOR1AIP1	0.0779929	0.313698	0.0663286	0.40346	0.0266668	0.139619	-0.0901509	0.236084	-0.22941	0.162886	-0.0332966	0.414573	-0.0698981	-0.0990086	-0.232569	-0.0155591	-0.125831	0.45019	-0.273126	-0.0603034	-0.25995	-0.354378	-0.3237	-0.376756	-0.192433	0.16818	-0.141535	0.143759	-0.0894389	0.0273347	-0.0407054	0.438352	0.12566	0.591661	-0.0858372	0.0302161	0.212403	0.53921	0.0728488	0.463994	0.056227	0.191975	0.132115	-0.13088	-0.0638181	0.312196	-0.110584	0.123565
Q7LBC6	KDM3B	-0.239747	0.0432808	-0.0985957	-0.125108	-0.116765	0.694717	-0.129632	0.581841	-0.0772265	0.206554	-0.30679	-0.274541	-0.177881	0.140891	-0.123568	-0.0257651	0.0659587	0.747518	-0.00242769	0.0562237	-0.0372991	-0.0396912	0.116429	0.755414	0.126061	0.45257	0.0664856	-0.0182612	-0.123188	0.0273347	-0.11155	0.699004	0.103812	-0.0940461	0.0103782	0.101673	0.109109	0.387769	0.0480543	0.644869	0.0882713	0.0587534	-0.00527074	0.62514	-0.190593	0.101471	-0.119429	-0.0781362
P31943	HNRNPH1	-0.213379	0.0202189	-0.15458	-0.219799	-0.0432675	0.31645	-0.119228	-0.018964	-0.188518	0.156883	-0.130972	0.026085	-0.235062	-0.29234	0.00435929	-0.0463965	-0.120712	0.692418	-0.1928	0.00929111	-0.151872	-0.0275165	0.324537	0.578185	0.251846	0.635738	0.108354	0.123804	-0.116375	0.189277	-0.281713	0.333633	-0.105917	-0.130223	0.120732	-0.00765207	-0.0775532	0.0539858	-0.112135	0.187709	-0.100069	-0.128916	-0.118693	0.0331651	-0.0150795	-0.0346065	0.0729938	0.0233568
P45974	USP5	-0.052816	-0.364597	-0.229127	-0.332045	0.00527047	0.0970581	0.0547227	0.223037	0.029109	-0.206547	-0.0284198	-0.529413	0.175106	0.109362	0.124716	-0.0993037	0.0629625	0.123296	0.113784	0.0435746	-0.0734273	0.0549457	0.168341	0.380299	0.0731403	0.0666792	0.177643	-0.0587342	-0.154252	-0.329427	0.129017	0.125071	-0.0202519	-0.174508	0.44112	0.0106487	0.0560524	-0.161103	0.0850881	-0.171834	0.109245	0.0496224	0.175149	0.496088	0.0384499	-0.0487893	0.129338	0.114122
O00299	CLIC1	0.00447385	-0.123452	0.114496	0.243769	0.106345	-0.12966	0.212686	0.352476	0.246972	-0.0679184	0.165645	0.735655	-0.00546623	-0.212219	0.19157	0.678047	0.146008	-0.498193	0.0975326	0.016501	0.139161	0.383727	0.202428	-0.0132	0.193244	0.219836	0.169755	0.338714	-0.0861071	-0.334834	-0.182034	-0.180157	0.086092	-0.0687498	-0.19084	-0.0881294	-0.134664	0.33626	-0.232277	-0.0773239	-0.0345184	-0.14455	-0.566408	-0.943456	-0.239953	0.117083	0.263308	0.226056
Q15181	PPA1	-0.0746881	-0.0905937	-0.0129938	-0.194708	0.155733	-0.281824	0.314691	0.147944	0.248267	-0.334331	0.00367704	-0.000464165	-0.0356282	0.264273	0.423652	0.329144	0.133209	-0.363126	0.0780869	0.19868	-0.177287	0.210808	0.399278	-0.0940404	0.110696	0.0615405	0.296867	0.0211074	0.421962	-0.31689	-0.121136	-0.714331	-0.157755	-0.188971	-0.125464	-0.00611811	0.037924	0.0181139	-0.174599	-0.224005	0.0987965	-0.205191	-0.64718	0.062634	-0.101923	-0.00973183	0.260583	0.0936775
O00291	HIP1	0.0931634	0.363054	-0.05274	0.52222	-0.00554786	0.639014	0.0143433	-0.13315	-0.0514921	0.246679	-0.0880575	-0.0876626	-0.0733703	0.0728721	-0.187622	0.06359	-0.105464	0.38633	-0.0709074	0.0921548	-0.10397	0.0663504	-0.0922958	0.770715	-0.233021	0.362468	-0.384686	-0.00795089	-0.242369	0.857585	-0.0534969	0.643442	-0.102526	0.904252	-0.0352111	0.15475	-0.0115623	0.583083	0.170847	0.457798	0.121095	0.0587534	1.1648	-0.347954	0.30916	0.591579	-0.288689	0.278925
Q8TD19	NEK9	0.229844	-0.0171839	0.00105093	0.221573	0.220828	0.624532	0.168078	-0.224025	0.0838359	0.272452	0.336672	-0.0757271	0.306478	0.55525	0.187482	-0.0962276	0.0188027	-0.204864	0.172795	0.330641	0.0145033	-0.0275165	-0.319487	-0.0118214	-0.181043	-0.0746766	-0.125917	-0.290787	0.30121	0.0146361	0.00759768	-0.242579	0.0499851	0.194842	0.094317	0.0287203	0.0530468	-0.182649	0.28798	-0.130791	0.131384	0.142732	0.267255	-0.486912	-0.028361	-0.103664	0.0288423	0.0334105
P56199	ITGA1	0.32158	-0.141694	-0.323208	-0.266092	0.263936	-1.25795	0.342558	-1.35321	-0.387437	-1.33941	0.684326	-1.20139	0.155958	-0.567878	-0.421567	-1.53242	0.13178	-1.02319	-0.23708	-0.31698	-0.756279	-1.88342	-0.010233	-1.189	0.162281	-0.830625	-0.129805	-0.734679	0.678546	-0.403239	0.907434	-0.27567	0.482437	1.38138	0.251642	0.0583455	0.370455	0.128553	0.678658	-0.744043	0.368557	0.476065	-0.0130832	-0.980545	0.126475	-0.143695	0.276854	0.162039
P55795	HNRNPH2	0.0487221	0.363054	0.0810954	0.222815	0.0114161	0.180959	-0.117501	-0.194551	-0.0902679	-0.0208848	0.0131685	0.0384924	-0.137343	0.106588	-0.0967268	0.463419	-0.0347533	0.114563	-0.0120137	0.247294	-0.00356828	0.116585	0.470336	-0.0537632	0.31488	0.0807171	0.0850577	0.185428	-0.00364491	0.180461	-0.27742	0.228995	-0.193379	0.00616997	-0.183217	-0.0168903	-0.222984	0.062464	-0.131476	-0.0803263	-0.105236	-0.243961	-0.00138033	0.25786	-0.0672409	-0.155583	0.0143589	0.13961
Q9NVD7	PARVA	0.753584	-0.0469605	-0.00205833	-0.189741	0.387213	-1.00124	0.28497	-1.2285	0.106873	-1.21586	1.24297	-0.796931	0.57839	-0.352149	-0.303689	-1.02284	0.17266	-0.993218	-0.0609233	-0.197049	-0.367005	-1.44255	-0.0153339	-1.29232	0.0280524	-1.01918	-0.175295	-0.845711	0.327682	-0.796977	0.358785	-0.993791	0.521416	1.2787	0.0801342	0.050996	0.254877	0.100011	0.61572	-0.623082	0.429388	0.458924	-0.684122	-1.99565	0.644489	-0.23624	0.491908	0.402644
P46063	RECQL	-0.472313	0.0580091	-0.455472	0.257167	-0.366789	0.373604	-0.4049	0.0928324	-0.21863	0.196053	-0.46471	0.0804302	-0.172285	0.203251	-0.00185254	0.128139	-0.3175	0.320597	-0.242712	0.59618	-0.291056	0.162474	-0.249699	0.671237	-0.35357	0.401629	-0.292448	0.738377	-0.576869	0.147236	0.140295	1.0476	-0.261696	0.737411	-0.371795	-0.026188	-0.127826	0.477149	-0.224704	0.159988	-0.254175	-0.253348	0.591332	0.367199	-0.245758	0.229734	-0.501139	0.38256
P20020	ATP2B1	-0.0951765	0.404504	0.0663286	0.314216	-0.0852751	0.966019	-0.0533711	0.96284	0.361551	0.220437	0.151389	0.382488	-0.10678	0.192825	-0.156105	0.246749	-0.0737914	0.361239	-0.0860143	0.543249	-0.0341999	0.368836	-0.444636	0.826498	-0.457374	-0.000251766	-0.325513	0.330612	-0.218461	0.361851	-0.107733	0.688748	-0.361502	-0.00818532	-0.0455407	-0.202931	-0.248714	0.019566	-0.131476	0.306255	-0.0660812	0.0511483	0.502795	0.0492021	0.121973	0.79056	-0.345672	0.716126
P16152	CBR1	-0.215246	-0.37715	-0.140807	0.0502495	-0.0512515	-1.32251	0.0562534	-0.917965	-0.0262088	-1.04007	-0.195103	0.18706	0.23107	0.173071	0.265843	-0.66287	0.0524263	-1.00405	0.515168	-0.29718	0.323201	-0.315004	0.745283	-0.436537	0.758132	-0.0760917	1.02249	-0.501915	0.276833	0.11455	0.480402	-0.656527	0.408317	-0.30233	0.692806	0.384958	0.213749	-0.480155	0.362774	-0.276411	0.349796	0.46466	1.22249	-0.0736546	0.161989	-0.712678	0.223288	-0.562327
Q15057	ACAP2	0.222964	0.164544	0.169422	-0.0258885	0.169539	-0.154422	0.348817	0.186539	-0.0137313	-0.218984	-0.267953	-0.00611626	0.0720125	0.106588	0.0973718	0.0174757	0.372238	0.0334991	0.18683	0.0743011	0.15554	-0.042751	0.472767	0.607185	0.43571	0.508399	0.375784	-0.0633021	-0.236817	-0.274713	0.299661	0.273138	0.086092	-0.233252	0.444814	0.0583455	0.0620449	-0.164397	-0.00609289	0.157441	0.0107717	0.0587534	0.0986733	1.5246	-0.0233661	0.094318	0.244126	0.208415
Q6ZNJ1	NBEAL2	0.50518	-0.40626	0.300126	-0.804761	0.610111	-0.732057	0.674985	-0.197471	0.311609	-0.482019	-0.122287	-0.1917	0.1604	-0.259756	0.679911	-0.0316297	0.838694	-0.987835	0.510712	-0.348125	0.693136	0.030407	0.481243	-0.628125	0.59987	-0.467259	1.0137	-1.02122	0.222783	-0.531871	0.299661	-1.47263	0.530179	-0.777572	0.471622	-0.0433911	0.296136	-0.43371	0.202088	-0.398502	0.190219	0.28828	-0.323632	0.498786	0.274427	0.333008	0.822638	-0.287445
Q9H0A0	NAT10	-0.119453	-0.108423	-0.073849	-0.269581	-0.0673531	0.853636	0.0424182	0.938437	-0.31676	0.316207	-0.484609	0.754998	-0.0890994	0.499236	0.0709803	0.0813591	0.05996	0.707429	-0.21477	0.42252	-0.107223	0.0492093	-0.273946	0.939126	-0.494488	0.0717997	-0.0913825	0.121122	-0.453678	0.236218	-0.0756927	0.0549349	0.00196826	-0.318141	-0.227611	0.0495216	-0.0147123	-0.149633	-0.234176	0.28074	-0.216406	-0.324773	0.297046	0.645569	-0.142866	0.091447	-0.20534	0.24719
Q53EL6	PDCD4	0.263759	-0.114416	0.0469031	-0.853671	0.309538	-0.339114	0.258619	-0.152856	0.437347	-0.302549	0.20068	-0.729928	-0.33571	-0.0440272	0.394387	0.000334595	0.288779	-0.429079	0.544892	-0.744152	0.548697	-0.73251	0.304208	-0.228484	0.326897	-0.38955	0.883759	-0.556681	0.25598	-0.405133	0.11928	-0.885107	0.550782	-0.669682	0.52029	0.653049	0.136344	-0.737864	0.329724	-0.392892	0.737189	0.788419	-0.268045	0.606086	0.0208266	-0.20944	0.249633	-0.233063
P13671	C6	0.702072	0.456972	1.3631	0.381384	0.410653	-0.680373	0.324887	-0.330596	0.252147	0.585691	0.28798	-0.206264	0.437897	-0.325677	-0.147472	-0.667428	-0.0235634	0.0765289	0.572949	-0.198717	0.0234549	-0.913906	-0.103116	-1.16122	-0.0683322	-1.02191	-0.00492365	-0.233037	0.289714	0.0892034	0.537571	-0.356558	0.201683	0.108771	0.37036	-0.0465411	0.849832	0.259681	0.808892	-0.0156734	0.324396	0.38341	-0.338279	-1.17893	1.03526	-0.0775802	0.242746	0.0964203
Q9BXJ9	NAA15	0.0931634	-0.271264	-0.0051743	-0.049686	0.234028	1.28321	0.278427	-0.038469	-0.0168406	0.403987	-0.262217	0.261865	0.0641332	0.345351	0.592933	0.433933	0.228549	-0.0481847	0.226773	0.517054	-0.000540584	0.841708	-0.0068424	0.598185	-0.0948044	-0.209495	0.000422974	0.0453549	-0.403052	0.182986	0.269165	0.0981994	0.0392814	-0.605221	0.092748	0.118646	0.182459	-0.202826	-0.0982289	0.214907	-0.0263259	-0.118586	0.130934	0.912925	0.393748	0.231039	0.0760964	-0.160871
Q14624	ITIH4	0.481163	0.499773	0.964087	-0.114089	-0.0195774	-0.886987	-0.451995	-0.826965	0.259876	0.62101	0.335412	-0.196538	0.175106	-0.561245	-0.0380991	-0.536581	-0.170974	-0.340651	0.606747	-0.277648	-0.00356828	-0.942195	0.873158	-1.08387	0.0604012	-0.906639	0.345293	0.0622288	0.557017	-0.24387	0.03375	-0.468793	0.426034	-0.0570949	0.390934	0.101673	0.812996	0.219811	1.39877	-0.00279848	0.160384	0.347846	-0.412107	-0.879007	1.3591	0.0476814	0.00624931	0.0448152
P35443	THBS4	1.60751	0.085716	-0.726627	0.503945	-0.467891	-1.60616	-0.129632	-1.19018	-1.05309	1.18548	1.42169	-1.4599	-0.60292	-0.502881	-0.830372	-1.55336	-0.946064	0.483515	-0.246479	0.541251	-0.470026	-1.16078	-0.937421	-2.40724	-1.66383	-0.823477	-0.307784	-0.988997	0.557017	-0.31155	-0.419217	-0.91869	-0.692577	2.10285	-0.35671	-0.354738	-0.33664	0.606462	0.347615	-0.663036	-0.227633	-0.0729969	-0.468278	-1.9906	0.297232	0.38669	-0.407163	0.738247
Q86XP3	DDX42	0.0108787	0.0092373	-0.0495197	0.103816	0.12205	0.234674	0.170907	0.687721	0.0200354	0.351331	-0.12402	0.0870816	0.104644	0.281595	0.157137	0.0935338	0.04029	0.533974	0.0430276	0.135183	0.0717199	0.262541	-0.171696	0.390761	-0.182935	0.084522	0.149042	0.394187	0.181911	0.215407	-0.0534969	0.321514	-0.121274	-0.121527	0.0103782	0.0166978	0.037924	0.0454575	-0.0224131	0.0882622	-0.0761936	-0.0368866	0.521844	0.745862	-0.241885	-0.0791966	-0.0843683	0.130272
Q9NZM3	ITSN2	0.311238	0.28894	0.306423	-0.47375	0.328122	-0.509039	0.40756	-0.141562	0.111152	-0.0679184	-0.0846788	-0.549906	0.0450455	0.0600227	0.470397	0.186138	0.502903	-0.206426	0.349131	-0.192054	0.239886	0.044892	0.0593479	-0.315947	0.275463	-0.116289	0.430943	-0.314187	-0.022628	-0.591023	0.456112	0.213577	0.286886	-0.17811	0.228967	0.146498	0.336249	-0.144746	0.146235	-0.0954332	0.305048	0.236914	-0.24947	0.085544	0.294567	0.176541	0.399573	-0.118911
Q6NZI2	CAVIN1	0.662955	-0.586097	0.118796	-0.77967	0.443978	-1.61422	0.402755	-1.62082	0.395861	-1.595	1.58387	-1.05654	0.559459	-0.37136	-0.150919	-1.13201	-0.0754411	-1.93249	0.0795921	-0.164071	-0.274505	-0.864343	0.341927	-1.01596	0.358461	-0.720302	0.0216135	-1.24856	0.870824	-0.799466	0.456112	-0.862307	0.440052	0.906804	0.0513433	-0.161361	0.149068	-0.435699	0.639774	-0.812291	1.03211	0.251588	-0.958007	-1.83759	0.563811	-0.344821	0.459012	-0.019057
P09104	ENO2	0.18665	-0.201034	-0.281055	0.414374	0.0685303	0.504051	-0.0207295	0.525393	0.168393	-0.875977	0.78933	-0.446385	0.23107	-0.286858	-0.252799	-0.926815	-0.500417	-1.07077	-0.155139	-0.135023	-0.39854	-0.602662	-0.0480651	0.11348	0.0539892	0.0666792	-0.366219	0.176415	0.555951	-0.416553	-0.11155	1.52257	-0.039574	0.755462	-0.333321	-0.280543	-0.297751	-0.0889131	-0.00447097	-0.336165	0.295929	-0.127189	-0.973167	-0.808396	-0.159208	-0.803281	0.00624931	0.347301
Q5JSL3	DOCK11	0.0299245	0.384459	-0.156311	0.22033	-0.0353275	-0.237576	-0.134863	0.24794	0.0559923	0.319436	0.3666	-0.164584	-0.0820875	0.194133	0.168245	0.0428115	-0.170974	-0.377133	-0.104696	0.145743	-0.197946	0.420851	-0.306924	-0.0481	-0.233021	0.559415	-0.245283	0.196934	0.151184	-0.0241445	-0.256141	0.374732	-0.117847	0.537783	-0.524761	0.0973983	0.0348804	0.472915	-0.20408	-0.00422336	-0.120852	-0.787424	-0.558764	-1.23459	0.0400414	0.190024	-0.230035	0.307613
Q14767	LTBP2	0.716838	1.61879	-0.303895	0.295449	-0.553752	-1.03331	-0.355219	-0.535199	-0.506944	0.959244	-0.21898	-0.962881	-0.434947	0.575456	-0.889611	0.136008	-0.791648	1.6016	-0.701674	0.153612	-0.797724	-0.406634	-0.94389	-0.721939	-0.83177	0.195413	-0.643544	-0.407902	-0.405126	0.0797519	-0.0831678	0.44141	-0.423608	0.743136	-0.0420893	-0.225958	-0.0115623	1.26581	-0.403389	0.0379226	-0.0644027	0.242267	-0.358042	-1.76245	-0.128492	1.18465	-0.888696	0.78745
P46087	NOP2	-0.44576	-0.131025	-0.446973	-0.00683789	-0.219176	0.581074	-0.226808	0.745887	-0.506944	0.547652	-0.747644	0.361792	-0.233119	0.625736	-0.0175001	0.557245	-0.137847	0.927093	-0.29052	0.797102	-0.357289	0.515418	-0.505538	0.724317	-0.537414	0.0197582	-0.292448	-0.0526661	-0.0662759	0.169046	0.00759768	0.381116	-0.377804	-0.393606	-0.391424	-0.187201	-0.195915	0.319852	-0.507512	0.538304	-0.455044	-0.423037	0.235737	0.814593	-0.367065	0.091447	-0.268872	0.590433
P21359	NF1	-0.0149132	-0.0950305	-0.159779	0.192706	-0.0195774	0.932522	-0.0749911	0.00282741	-0.0578828	0.236467	0.129737	-0.254221	-0.025504	0.0427102	-0.221653	0.0117846	-0.232221	0.458101	-0.121891	-0.0512298	-0.175579	-0.184242	-0.145362	0.902308	-0.392448	0.144074	-0.363927	0.123804	-0.194944	0.166497	-0.438263	-0.170789	-0.200611	0.397202	-0.158716	-0.125946	-0.157112	0.181405	-0.113882	0.293554	-0.361384	-0.125464	0.174002	0.0867397	-0.265281	-0.0551378	-0.133696	0.434425
Q9Y485	DMXL1	0.418709	0.10002	0.510023	0.414374	0.252306	0.0119074	0.480061	0.02805	0.291641	-0.154854	0.202064	-0.10879	0.418251	0.213602	0.499274	-0.199719	0.362523	-0.492464	0.59627	-0.351834	0.374244	-0.129544	0.24429	-0.552014	0.227836	-0.12505	0.277912	-0.32329	0.262529	-0.123576	0.230493	0.202806	0.37951	-0.21834	0.516784	0.230875	0.370455	-0.335765	0.323281	-0.305979	0.444792	0.263484	-0.344837	0.181566	0.0159826	-0.35262	0.395853	-0.282091
P47755	CAPZA2	0.285054	-0.150903	0.130201	-0.0617337	0.291975	-0.345808	0.262602	-0.646526	0.556141	-0.192682	0.733004	-0.337276	0.358945	-0.164522	0.297805	-0.388126	0.237878	-0.977129	0.368962	0.12588	0.0411932	-0.0690247	0.347236	-0.464551	0.203419	-0.144218	-0.151382	-0.321465	0.483801	-0.501152	-0.290339	-0.842339	0.200311	0.50783	-0.00130364	0.0714809	0.0241767	-0.0579528	0.310307	-0.336165	0.1503	-0.0143691	-0.591532	-1.21383	0.00624558	-0.0711324	0.259219	0.259479
Q6P2E9	EDC4	0.090142	-0.140165	0.0438913	0.12257	-0.173148	0.693085	-0.321035	-0.0595691	0.0794751	0.223887	-0.410832	0.555534	-0.270492	-0.0704708	0.0197728	0.235805	0.0674545	-0.0204397	-0.0232786	-0.0302774	0.0745937	0.217217	0.00328182	0.576353	-0.132701	0.151348	-0.0576556	0.546857	-0.453678	0.413283	-0.186053	0.389583	-0.0314917	0.0530148	-0.183217	0.0182061	-0.0162899	0.101383	-0.187423	0.335838	-0.115628	-0.151554	0.310672	0.496088	-0.0792849	0.360695	-0.140883	0.278925
P07910	HNRNPC	-0.663045	-0.209027	-0.494349	-0.401158	-0.279795	-0.0674777	-0.329006	0.185419	-0.535644	-0.186563	-0.436442	-0.25254	0.0175647	0.188896	-0.299857	-0.316573	-0.775468	0.0765289	-0.660888	-0.275885	-0.599178	-0.152496	-0.00345976	0.660036	-0.238913	0.467217	-0.0265105	0.243294	-0.793427	0.317735	0.101257	1.2004	-0.154241	0.00616997	0.549179	0.0197128	-0.036957	0.157861	-0.180081	0.665628	-0.248446	-0.127189	0.152047	0.742073	0.0416312	0.628689	-0.195954	0.397093
Q8IZH2	XRN1	-0.00357243	0.268362	-0.110291	0.272842	-0.036912	0.254727	0.00644672	0.178677	-0.135174	0.100443	-0.277565	0.562233	0.209802	0.217465	0.0842364	0.143835	0.0157067	-0.0665094	-0.0152233	0.0825687	-0.118667	0.289554	0.255627	0.613451	0.104504	0.505563	0.0715745	0.358202	-0.447252	0.0160526	-0.117294	0.484539	-0.0690512	-0.196258	-0.0181577	0.0361838	0.0724723	0.198173	-0.0982289	0.277226	-0.0230619	-0.0207669	0.564462	0.635799	-0.0741109	0.0252905	0.264668	-0.101519
Q02252	ALDH6A1	0.325439	0.169484	0.839352	-0.543837	0.304542	1.36081	0.227708	-0.272472	0.921962	-0.483894	1.49747	-0.877521	0.303804	0.245479	0.138901	-0.959982	0.130349	0.123296	0.525144	-0.7152	0.878869	-0.632315	-0.0958936	-0.234903	0.0571987	-0.398374	0.315575	-0.799251	-0.314614	0.0524015	0.195396	-0.689592	0.276507	-0.290585	-0.125464	-0.323836	-0.23212	-1.0157	0.176578	-0.614352	0.229064	0.588568	-0.532327	0.0244554	-0.0434503	-0.191846	0.482586	-0.534479
Q8WUM0	NUP133	-0.147708	0.140841	-0.0161335	-0.00247709	0.0190616	0.654192	0.0531904	0.250085	-0.110054	0.469395	-0.20975	0.290964	0.132037	0.37908	0.059094	0.06359	-0.0754411	0.157706	-0.0709074	0.127213	-0.054465	0.383727	0.0496109	0.876486	0.071554	0.4769	-0.0762953	0.138464	-0.442983	0.157541	0.0320212	0.452566	0.00511481	0.0499387	0.143645	0.0931109	0.14766	0.304447	-0.0572987	0.701907	-0.0677617	0.0480949	0.366934	0.440117	-0.0604035	0.260733	-0.0895735	0.13828
O14745	SLC9A3R1	0.143581	-0.845389	0.0438913	-1.61085	0.249709	-0.272227	0.297967	-0.470185	-0.095189	-1.32927	-0.867357	-1.06242	0.141054	-0.279581	0.317895	-0.48538	0.337945	-1.39128	0.341623	-0.739286	0.382385	-0.187625	0.505189	0.0329484	0.504337	-0.324196	1.04939	-0.888303	0.308823	0.167772	0.774167	-1.48418	0.574275	-1.55987	1.24671	0.386126	0.325079	-1.20283	0.235414	-0.121484	0.441252	0.358977	0.142701	0.992275	0.167824	0.0491619	0.745815	-0.434094
P36871	PGM1	0.22572	-0.37535	0.0332998	0.0177008	0.210181	0.144404	0.242574	-0.401226	0.480983	-0.384233	0.360416	-0.357003	0.375594	-0.203585	0.155742	-0.401353	-0.0379664	0.0506037	0.172795	0.217572	0.25263	-0.448629	0.062579	-0.0651567	0.129114	-0.0178211	0.0198595	0.313096	0.285862	-0.40703	0.23651	0.0695011	0.108208	0.758292	-0.23942	-0.157951	-0.143256	0.217282	-0.030643	-0.794924	-0.175971	0.0358166	-0.745703	-1.31127	-0.0134278	-0.542475	0.226084	0.0419725
O00203	AP3B1	-0.0247052	0.264904	-0.0431006	0.17613	-0.0195774	-0.0292584	-0.100347	-0.017673	-0.0183977	0.0636929	-0.0284198	0.261865	0.0953955	0.0841986	-0.0365041	0.416808	-0.00458027	0.114563	-0.0460756	0.402847	0.0731575	0.261301	-0.0603136	0.353807	-0.141873	0.356186	0.0867343	0.601748	-0.686124	0.191786	-0.0425258	0.0668636	-0.0122768	0.173801	-0.107317	-0.00611811	0.00252814	0.176206	-0.181913	0.05033	-0.0677617	-0.13932	-0.189223	-0.336689	-0.0569969	0.102897	0.0320412	0.205878
Q9H4A4	RNPEP	-0.0729938	-0.387997	-0.1494	-0.267836	0.384848	-0.416281	0.263928	-0.0476624	0.375847	-0.225243	-0.215281	-0.34263	0.215504	0.0148665	0.101724	-0.332773	0.179593	-0.473531	0.342877	-0.200388	0.215356	-0.276676	0.228554	-0.662324	0.263008	-0.160637	0.374412	-0.314187	-0.00364491	-0.353004	0.219901	-0.0730178	0.232885	0.0483982	0.13147	-0.0481187	0.273073	0.176206	0.360259	-0.0373902	0.442433	0.172479	-0.258728	-0.46222	0.352074	0.461978	0.409446	-0.0983794
P08237	PFKM	0.0549339	-0.551133	-0.346731	-0.714026	-0.0673531	-0.0400752	-0.0833935	-1.23749	0.113998	-0.468963	0.404359	-0.911592	0.358945	-0.0990086	-0.115127	-0.48538	-0.120712	-0.0218144	-0.0659068	-0.00669862	-0.165371	-0.0488902	0.0690196	0.0750739	0.0410791	-0.537649	-0.0838192	-0.487519	0.652854	-0.519505	0.0423631	-1.4273	0.292047	0.44716	0.125344	-0.00305506	0.0257107	-0.51337	0.403661	0.769339	0.213928	-0.0175645	-0.511889	-0.270887	0.46893	0.38669	0.14715	0.00595726
Q9UQC9	CLCA2	-0.107264	-0.105436	0.363103	0.764935	0.486512	-0.245378	0.47892	-0.14861	-0.138557	-1.04559	-0.607714	1.64164	0.0625522	-0.0610823	0.815031	0.743037	-0.00458027	-1.39128	-0.149838	-0.232506	0.321992	1.65273	-0.255723	-0.392815	0.0651915	-0.899105	0.236222	-0.347228	0.174985	-0.491056	0.213814	-2.48032	0.285592	-1.44693	0.203023	0.0361838	-0.176383	-0.879544	0.303776	0.0936006	0.220827	0.227498	0.717077	-0.0669909	0.26357	-0.542475	0.0208139	-0.612953
Q9P2M7	CGN	0.962134	-0.447269	1.03254	-1.12986	0.711738	-0.81323	0.786164	0.275583	0.861443	-1.03731	0.332887	-1.07424	0.0704401	-0.0942129	0.187482	-0.589666	1.02959	-0.79687	0.644864	-1.14947	0.769612	-0.265909	0.833987	-0.107229	1.01408	-0.221973	0.816645	-1.32695	-0.11298	-0.0111015	0.493025	-0.812895	0.482437	-1.40834	0.605279	0.146498	0.245692	-0.960256	0.244991	-0.72043	0.465854	0.592765	0.538864	0.726047	0.49237	1.26965	0.718278	-0.271444
Q96K76	USP47	0.121555	-0.0541416	0.158324	-0.171677	0.134773	0.310076	0.142366	-0.0999834	0.0823838	0.199562	-0.07459	0.0697237	0.302465	0.192825	0.402641	0.209943	0.46027	-0.380656	0.289249	0.0179387	0.368401	0.024572	0.0641919	0.0581085	0.223557	0.0908413	0.405643	0.0912912	0.0119857	-0.228693	0.5796	0.0280683	0.0113874	-0.176308	0.0416172	0.0671157	0.0590517	-0.156176	0.0196415	-0.154327	0.148854	-0.0515499	0.132115	0.0331651	0.06214	-0.133582	0.266027	-0.0294843
P02647	APOA1	0.00286818	0.0987251	0.923695	-0.535413	-0.335253	-1.71896	-0.119228	-1.14438	-0.103428	0.156883	0.098868	-1.06832	1.12751	-0.350242	-0.225283	-0.979687	-0.110529	-0.874219	0.472268	-0.993603	-0.247334	-1.47525	0.6149	-1.29903	-0.134531	-0.809287	-0.294629	-0.238192	0.654847	-0.650456	-0.35447	-0.725718	0.466545	0.0698172	0.420004	0.138199	0.382477	-0.302725	1.29261	-0.325439	-0.330796	0.109432	-0.304332	-0.674737	0.872401	-0.0393186	0.384636	0.23355
P50502	ST13	-0.0132876	-0.182031	0.00879488	0.632878	0.08465	-0.53558	0.209938	0.508467	0.109727	0.322657	0.193741	0.406087	0.28223	0.19935	0.127564	-0.00254217	0.0749103	1.02886	0.0259541	0.147057	0.0308724	0.388279	-0.0376484	0.0087009	-0.0354833	-0.0874628	0.0268628	-0.0481317	0.0104303	0.0188814	0.41823	-0.031447	-0.102526	-0.0210666	0.241765	-0.130952	-0.148437	-0.251036	-0.0708135	-0.065376	0.0123632	-0.104927	-0.186276	0.172585	-0.209378	0.140883	-0.00518127	-0.262631
P43121	MCAM	0.423518	-0.415478	-0.253004	-0.361527	0.169539	-0.848448	0.203045	-1.20774	0.253438	-0.268217	1.18187	-0.81666	0.521984	-0.467309	0.0289425	-1.15103	0.105811	-0.822994	0.12549	-0.376176	-0.426711	-0.56039	0.21555	-0.786479	0.240597	-0.960506	-0.387011	-1.10979	0.654847	-1.18572	0.453531	-0.689592	0.41543	0.905954	0.191341	-0.00918767	0.0931036	-0.526025	0.669543	-0.95655	0.826745	0.352804	-0.884509	-2.03673	0.227707	-0.7847	0.35045	0.0362701
Q9UMS4	PRPF19	-0.303878	0.051333	-0.266027	-0.00247709	-0.220976	0.582837	-0.29543	0.732907	-0.176299	0.731783	-0.552996	0.294417	-0.194799	0.114895	0.0827695	0.729231	-0.103779	0.871165	-0.162237	0.343311	-0.094255	0.12479	-0.101307	0.676377	-0.110924	0.348822	-0.12786	0.237116	-0.0580927	0.12509	-0.222734	0.497328	-0.269279	-0.0923458	-0.15126	-0.0449652	-0.190562	0.0917512	-0.38428	0.341458	-0.304801	-0.268494	0.1262	0.294545	-0.28308	0.45641	-0.247382	0.182835
P21281	ATP6V1B2	0.0409195	-0.0613587	-0.0495197	0.300164	0.176393	-0.0509738	0.0760063	-0.452634	-0.0467176	0.167671	-0.108497	-0.204639	0.142552	0.375627	0.0915486	0.251586	0.0985132	-0.525232	-0.0297553	-0.103418	0.0917179	-0.180867	0.373492	0.23342	0.290541	0.331849	0.255728	0.0254161	0.136998	0.247116	0.0475064	-0.451675	-0.0282714	0.0894255	0.273966	0.132639	0.0798745	0.255989	-0.122652	-0.0214326	-0.156171	-0.125464	-0.120099	-0.948346	-0.0621098	0.111425	0.0729938	0.296922
Q8TEM1	NUP210	-0.404691	0.208413	-0.173735	-0.597635	-0.240926	0.49939	-0.127893	1.07419	-0.424117	0.20073	-0.328604	-1.05069	-0.213832	0.880024	0.0650494	-0.50973	-0.353075	0.69074	-0.410053	-0.734436	-0.436907	-0.473186	-0.315287	0.663492	-0.372878	0.345655	-0.228507	-0.151337	-0.270456	-0.193888	-0.224799	1.26568	-0.404694	-0.536564	-0.188931	0.221739	0.156088	0.169681	-0.369591	0.952362	-0.441908	-0.0796606	0.523645	0.788374	0.0384499	0.465309	-0.316899	0.103254
O75691	UTP20	-0.0645521	0.107762	-0.0836968	-0.262612	-0.0195774	0.0896343	0.0850326	0.753468	-0.21327	0.241015	-0.118827	0.23696	0.264461	0.264273	0.0456038	0.384142	0.0280507	0.848021	-0.0297553	0.161439	-0.123599	-0.0596969	-0.214075	0.694225	-0.233021	-0.138293	-0.0669454	0.164744	0.0533617	0.257932	-0.136607	0.167543	-0.039574	-0.318141	-0.402445	-0.16307	-0.250569	-0.128572	-0.308277	-0.043237	-0.359325	-0.494698	0.109507	0.748131	-0.243821	-0.131904	0.0208139	0.107339
Q9UHX1	PUF60	-0.154858	0.051333	-0.179004	0.173563	0.0129485	0.646623	0.0159174	0.840041	-0.113378	0.577624	-0.217129	0.328498	0.276786	0.106588	0.12614	0.359708	-0.243304	0.644693	-0.252148	0.396229	-0.178997	0.301667	-0.0204528	0.55139	-0.234982	0.230178	0.000422974	0.538842	-0.415543	0.231349	-0.340966	0.330338	-0.191577	-0.209098	-0.16809	-0.204689	-0.258016	-0.0780013	-0.377966	0.176433	-0.422427	-0.429407	-0.00787019	0.0950825	-0.238023	0.15745	-0.203458	0.190557
Q14240	EIF4A2	0.130406	-0.00182849	0.12451	-0.00538282	0.455293	-0.0279119	0.277115	-0.00610571	0.113998	-0.0277061	0.277516	0.620248	0.15299	0.0996286	0.23051	0.0358183	-0.139571	-0.209556	-0.0362613	-0.0467143	-0.121953	0.182264	0.383861	-0.111652	-0.118147	-0.117745	0.263161	0.151664	0.271648	-0.0790403	0.0163679	-0.474545	-0.0282714	0.0391204	-0.166211	-0.304853	-0.3645	-0.384867	-0.0489157	-0.368831	-0.105236	-0.14455	-0.528589	0.427902	-0.107198	-0.327427	0.217679	0.209683
Q6WKZ4	RAB11FIP1	0.541025	-0.183605	0.564632	-1.06173	0.644129	-1.41804	0.727809	0.0267993	0.125324	-0.576878	-0.595641	0.0750869	0.319775	0.380229	0.34507	-0.22134	0.958007	-0.922187	0.691874	-0.574227	0.709869	0.088893	0.652911	-0.580343	0.80852	-0.702708	1.08673	-1.08481	0.201129	-0.399457	0.662391	-1.28238	0.598435	-0.939323	0.574132	0.180574	0.808547	-0.406155	0.360259	-0.479422	0.675245	0.524103	-0.0649221	2.39159	0.25263	0.791445	0.928563	-0.309058
P18669	PGAM1	-0.00680355	-0.561329	-0.253004	0.199031	0.0144792	-0.527947	0.0638827	-1.11647	-0.199074	-0.519987	0.0178909	-0.161427	0.378139	0.369854	-0.108409	-0.352823	0.118854	-1.46416	0.0825977	0.127213	0.0264265	0.179641	0.378686	0.331172	0.524188	0.140423	0.65992	0.420599	0.515949	0.0620332	0.466389	-0.337216	0.124214	0.265496	0.173639	0.189972	0.223139	-0.093615	0.213283	-0.178253	0.297235	0.115279	-0.149934	-0.403956	0.06214	-0.120208	0.304894	0.180252
P09871	C1S	-0.402562	-0.180458	0.1073	0.445562	-0.465755	-0.899244	-0.708517	-1.17283	-0.337991	-0.00329901	-0.375311	-0.274541	-0.337796	-0.535014	-0.278962	0.00320563	-0.589543	-0.247649	-0.123622	-0.149474	-0.523347	-0.764987	-0.051554	-0.425482	-0.207761	-0.0342311	-0.488209	0.868785	0.163833	0.138158	-0.555538	-0.698539	-0.0673977	0.947045	-0.0215523	0.0830572	0.172799	1.17295	0.478638	-0.027215	-0.455044	-0.0515499	0.881307	-1.03413	0.328825	0.140883	-0.392078	0.277718
Q06124	PTPN11	0.206317	-0.0312866	-0.207432	-0.0677954	-0.100106	-0.0813766	-0.0517213	0.0711555	0.00325082	-0.119449	0.107755	-0.159851	0.163353	0.0954367	-0.0967268	0.114927	0.0539362	0.486418	-0.00402095	0.314352	-0.0576081	-0.0305506	-0.0221632	0.314784	-0.00671303	-0.116289	-0.0688105	-0.0848124	0.391215	-0.215335	0.377966	0.411578	0.148606	0.286558	0.16769	0.131246	0.205651	0.0862183	0.369044	-0.0491076	0.238613	0.194739	0.203516	0.332338	0.425754	0.227121	0.0636459	0.232304
P31942	HNRNPH3	-0.196679	-0.0214002	-0.117017	0.141083	-0.0528536	0.205207	-0.0817091	0.296492	-0.0106288	0.191361	0.0319661	0.102921	0.125995	0.493938	0.0258925	0.0203129	0.0509148	1.11456	0.00709508	0.157531	0.0264265	0.044892	0.284971	0.45797	0.283707	0.563056	0.147437	-0.0227025	-0.530846	0.236218	-0.10013	0.63189	-0.116136	0.253513	-0.140148	-0.0168903	-0.23763	0.190458	-0.328427	0.201372	-0.330796	-0.0897143	0.180867	0.0467465	0.0127442	0.232343	-0.0484487	0.366743
Q6DD88	ATL3	0.176715	-0.114416	-0.0495197	0.0984126	0.110645	-0.288257	0.273172	-0.574522	0.0109044	-0.849146	0.421093	-0.018915	0.238091	0.277901	0.113265	-0.00542467	0.0172555	-0.815822	0.184034	0.439786	-0.0702496	-0.123053	0.212644	-0.158171	-0.116338	-0.181809	-0.0838192	0.318959	0.111107	-0.49307	0.0543357	-0.529362	0.135744	0.502214	0.301395	0.118646	0.186579	-0.0127235	0.409756	-0.407901	0.233164	0.23423	0.220272	-0.644659	0.179424	0.191366	0.238599	0.150208
Q5THJ4	VPS13D	0.0810398	-0.0613587	0.108742	0.326979	0.143194	0.382745	0.133692	0.0711555	0.186078	-0.194216	0.193741	0.617494	-0.140981	0.041258	0.124716	-0.184939	0.189243	0.014849	-0.01844	-0.0663843	0.115634	0.261301	-0.202393	-0.244586	-0.203913	-0.320837	0.480248	-0.00209222	0.148358	0.265097	0.212288	-0.416189	0.151449	-0.0162226	0.0848773	0.158858	0.179705	0.019566	0.110757	0.122614	-0.014934	-0.116872	0.374938	0.627607	-0.142866	0.115671	0.0320412	-0.192325
Q15459	SF3A1	-0.11596	0.190296	-0.0656936	0.243769	-0.00244862	0.324906	-0.0255789	0.522734	-0.150459	0.273563	-0.26031	0.442852	-0.204284	0.150351	0.0197728	0.232139	-0.0108803	0.73292	-0.120163	0.227547	-0.0513287	0.174381	0.00831741	0.381349	-0.112726	0.152557	0.0579641	0.371802	-0.658643	0.315436	0.0475064	0.804885	-0.143749	-0.149541	0.13757	0.0816153	0.0695007	0.205847	-0.0674229	0.645778	-0.212683	0.0172009	0.68041	1.07715	-0.319351	-0.0503738	-0.110584	0.169873
P63244	RACK1	0.0346469	0.0311175	0.148543	0.0807106	0.256193	0.072162	0.385811	0.293375	-0.0643019	0.000728989	-0.213435	0.252428	0.158921	0.102416	0.288927	0.128139	0.146008	0.0739572	0.158624	-0.111255	0.169048	0.141061	0.34856	0.41146	0.185932	0.20593	0.459693	0.281022	0.0653967	0.280502	0.305398	0.176134	0.185132	-0.229509	0.0880307	0.107353	0.036403	-0.149633	-0.126175	-0.222345	-0.0427577	-0.0897143	-0.455802	-0.300283	-0.0655285	-0.0472065	0.199301	-0.280311
P08758	ANXA5	-0.243554	-0.138638	-0.271644	0.237638	-0.312046	-0.919075	-0.390232	-0.845169	0.30166	0.256819	0.360416	-0.222622	0.0337932	0.00447137	-0.191167	0.0386197	-0.397782	-0.00268745	-0.0675717	-0.0154956	0.219257	0.187496	0.196557	0.0672685	-0.103737	0.380119	0.0303518	0.719886	0.129853	0.511959	0.167321	0.468641	0.205792	0.944562	-0.208141	0.103095	-0.0742631	0.572239	-0.396991	-0.372507	0.204213	0.235573	0.171707	-1.17319	-0.0183884	-0.247101	0.0256363	0.223549
Q5VZK9	CARMIL1	-0.0561594	0.0270401	-0.0559675	-0.120375	0.0933672	1.12335	0.0577825	0.346473	0.239173	-0.646567	0.0899257	0.963118	-0.121082	0.0700266	-0.0606165	0.387442	-0.105464	0.350654	0.0165554	-0.000863652	0.0219668	0.106953	0.139562	0.102065	0.0182046	0.107143	0.105049	0.00665141	-0.289489	0.0892034	-0.192102	0.0575943	0.031587	-0.477671	-0.145694	-0.102809	0.0916397	0.0137487	-0.163697	0.0626316	0.00438809	-0.0401322	0.977748	1.53515	-0.151922	0.151949	0.105243	-0.0220285
Q9Y6U3	SCIN	1.30474	-0.477844	1.64981	-1.02589	0.669612	-1.28665	1.26459	-0.391161	0.890776	-1.20655	0.236236	-1.15043	1.02975	-0.440686	0.865383	-0.69276	0.813065	-1.44928	1.5692	-1.15919	1.9349	-0.575821	-0.269877	-1.64726	1.58605	-0.934604	0.508042	-1.9948	-0.249805	-1.82714	0.321056	-2.29929	1.24358	-1.18534	0.433702	-0.622074	-0.930499	-1.22329	0.643917	-1.21243	1.09129	0.70945	-0.348127	-0.743202	0.126475	0.995653	1.56991	-0.827525
Q9H6S3	EPS8L2	0.553144	-1.21224	0.401259	-1.02	0.616173	-0.810913	0.862515	-0.612996	0.199536	-1.53157	-0.482385	-0.606737	0.325059	-0.316339	0.79008	-0.304097	0.951541	-1.07933	0.815354	-0.909211	0.744568	-0.204658	0.489669	-0.972405	0.848897	-0.914212	1.37921	-0.994802	0.0803007	-0.878854	0.879826	-1.78404	0.598435	-1.10429	1.1215	0.274441	0.884907	-0.782718	0.513017	-0.43647	0.715859	0.896771	-0.152808	-0.126716	0.577026	0.525045	1.01274	-0.686482
Q14151	SAFB2	-0.529254	-0.03839	-0.461879	-0.328402	-0.517907	0.271228	-0.44765	0.0650759	-0.11671	0.477125	-0.700338	-0.111834	0.226842	0.258036	0.0694999	0.447698	-0.148226	0.409973	-0.024895	0.545244	-0.0203351	0.274882	-0.181219	0.527885	-0.121771	0.32436	-0.247393	0.131819	-0.897628	0.000394155	-0.134664	1.25298	-0.296139	-0.296446	-0.127292	-0.185464	-0.160597	-0.0687135	-0.350921	0.0869245	-0.294926	-0.334702	0.505532	0.582545	-0.456242	-0.113568	-0.323017	0.114122
Q93084	ATP2A3	-0.362689	1.05801	0.183175	-0.352249	-0.220976	-1.01452	-0.375712	0.282935	1.42709	0.193709	0.918692	-0.206264	-0.28049	-0.367497	0.273579	0.24311	-0.00772683	-0.233246	0.60047	-0.400936	0.90413	-0.0847063	0.429625	-0.170423	0.54377	0.965081	-0.526144	0.130486	-0.334243	-0.811979	-0.47959	0.444461	-0.105917	-0.149541	-0.731582	0.042127	0.00252814	0.140615	-0.278571	0.149774	-0.15796	0.574843	-0.223557	-1.18757	-0.234171	-0.408421	-0.0861013	-0.215949
Q7KZI7	MARK2	0.286374	-0.0920711	0.206259	-0.290694	0.325658	0.284294	0.457069	0.135233	0.153257	-0.286099	-0.139711	0.106854	0.235287	-0.0226082	0.400288	0.271965	0.361304	-0.127355	0.389738	0.185946	0.270286	0.130234	0.209733	0.366584	0.39697	-0.150167	0.585978	-0.215983	0.0847421	-0.128263	0.291014	-0.531359	0.232885	-0.389425	0.214611	0.0197128	0.192054	-0.235363	0.147694	-0.178253	0.193029	0.190591	-0.114485	-0.0537551	0.0885268	0.460866	0.509228	0.0146833
Q96T23	RSF1	-0.151279	-0.0412411	0.0210994	-0.0244141	0.0296976	1.00469	-0.0110793	0.982972	-0.238455	-0.0455938	-0.111932	-0.175687	0.196888	0.660202	-0.250948	0.202468	-0.355078	0.996634	-0.211085	0.387358	-0.241961	-0.118203	0.0315872	0.484587	-0.198162	-0.0438905	-0.226424	-0.109795	-0.362179	0.769629	-0.123061	1.05826	-0.345382	-0.203581	-0.348161	-0.0687857	-0.23212	0.403427	-0.414115	0.421113	-0.401085	-0.352749	0.879198	1.90989	-0.185004	-0.105309	-0.137285	0.169873
P49589	CARS	0.0779929	0.262594	0.114496	0.177412	0.129132	-0.222096	0.177954	0.0711555	0.508277	0.119091	0.14852	0.233366	0.138055	-0.0150349	0.201066	0.269582	0.154478	-0.103872	0.276181	0.135183	0.260224	0.46137	0.0561095	-0.18123	0.0810455	0.231323	-0.173287	0.363884	-0.302963	-0.171142	-0.0334465	-0.203847	-0.117847	0.062204	-0.141994	0.0121634	-0.0775532	-0.092046	-0.176424	-0.0908845	-0.103512	-0.156828	0.338566	-0.210891	0.25263	0.463089	0.0127406	0.0991578
Q16853	AOC3	0.746885	-0.630491	0.292533	-0.610851	0.696562	-1.73206	0.787086	-1.32101	0.517977	-1.74881	1.23894	-1.348	0.928367	-0.528529	0.259365	-1.47936	0.443088	-1.70347	0.508478	-0.533645	-0.123599	-1.51294	0.145669	-1.57626	0.358461	-0.785942	0.0647853	-1.316	1.22144	-1.1189	0.521643	-1.23931	0.455086	1.1021	0.317605	-0.0308595	0.216438	-0.46993	0.595542	-1.10763	0.823123	0.465804	-0.993631	-1.9459	0.604176	-0.555916	0.456633	0.180252
Q9UIA9	XPO7	0.0672779	-0.0994809	0.0854961	-0.0466898	0.237964	0.183286	0.123507	-0.308327	0.220812	-0.0236095	0.260349	-0.53553	0.0208251	-0.0332779	0.307885	0.06359	-0.00615269	-0.301726	0.175613	-0.112827	0.135037	0.187496	0.252801	0.738312	0.113782	-0.0314831	0.308408	-0.103508	0.170813	0.587264	-0.130786	-0.161481	0.119867	-0.322121	-0.0576861	-0.0371117	0.0180245	-0.0640919	-0.0356036	-0.0491076	-0.115628	-0.0531884	-0.00138033	-0.684904	-0.0134278	0.0116872	0.139755	0.163348
P00367	GLUD1	0.150849	0.285531	0.11306	-0.370864	0.00988218	-0.430443	0.099952	-0.131753	0.270117	-0.506584	0.266976	-0.440634	0.24647	0.230266	0.233157	-0.39567	0.128917	-0.286775	0.137101	-0.139824	0.239886	-0.160783	0.187706	-0.295674	0.0296872	0.0329456	0.258706	-0.130416	-0.11298	0.132945	0.531466	-0.147631	0.144332	-0.0488273	0.0896049	0.0030516	-0.0115623	-0.256298	0.251793	-0.31126	0.230432	0.326584	-0.341554	0.813148	0.200925	0.414524	0.359391	-0.252126
P49591	SARS	0.0487221	-0.177318	0.118796	0.0916298	0.368183	0.150363	0.146683	-0.418159	0.0896299	-0.120907	-0.0645713	-0.13952	0.0625522	-0.0135251	0.137489	0.11227	0.217812	-0.333806	0.161469	-0.318794	0.314718	0.338585	0.39159	0.333343	0.394434	0.300567	0.536537	0.428212	0.0743576	0.285209	0.222935	-0.0861665	0.0890605	-0.0855646	0.531915	0.16568	0.0424775	-0.332057	-0.0289933	-0.219033	0.0375913	0.029638	-0.517434	-1.37898	-0.0350479	-0.188353	0.390879	-0.252126
P04899	GNAI2	0.118593	0.0725886	0.166656	0.174847	0.305793	-0.451949	0.246602	-0.409668	0.220812	0.287918	0.540769	-0.000464165	0.344706	-0.234912	0.422493	0.122869	-0.120712	-0.477297	0.185432	-0.195382	0.126754	-0.0351137	0.376091	-0.295674	0.285077	0.125727	0.180786	0.203286	0.62161	-0.134535	0.0678982	-0.394219	0.0575822	0.193449	-0.156848	0.0106487	0.0455052	0.218547	0.0433576	-0.0848418	0.04383	-0.0239765	-0.734897	-1.01861	-0.112492	-0.310241	0.182126	0.154163
P23141	CES1	0.0976836	-1.28472	0.204911	-0.890801	0.249709	-1.74527	1.10588	-1.28951	-1.22221	-2.12822	0.203447	0.941259	0.682933	0.136817	-1.50955	-1.96558	0.8086	-1.87174	0.742161	-1.65898	0.463558	-1.79305	0.124181	-1.9724	-0.549568	-2.5933	0.424328	-0.769089	0.635804	3.29063	0.616984	-0.895357	0.687306	0.629245	-0.0130808	-0.859029	-0.933477	-1.09519	0.53883	-0.227329	0.566783	0.899315	-0.970629	-1.31127	0.16345	-0.494234	1.22049	-0.442032
Q562R1	ACTBL2	0.0916535	-0.0759022	0.12878	0.26924	0.0507373	-0.340784	0.0253263	-0.382826	0.196855	0.0726498	0.318924	0.347459	0.415776	0.340637	0.307885	0.218616	0.176824	-0.311779	0.351625	0.133858	0.135037	0.161145	0.279428	-0.438388	0.15481	-0.274614	0.279379	0.740999	-0.492848	-0.131396	0.0729514	0.0212728	-0.17724	0.189261	-0.329108	0.0988246	-0.178148	-0.384867	-0.0191343	-0.61653	-0.0214326	-0.287654	-0.528589	-0.736842	-0.0914304	-0.282044	0.231659	0.226056
O60502	OGA	0.176715	-0.174185	0.120227	0.159362	0.161271	0.298316	0.143806	-0.322604	-0.204381	-0.211199	0.0163185	0.0697237	-0.128286	-0.333191	0.295274	0.018895	0.236549	-0.258952	0.204872	-0.0878716	0.114238	0.335054	0.187706	-0.0368399	0.251846	0.0908413	0.412344	0.214651	-0.651238	0.0468686	0.133861	0.378991	0.180965	-0.156631	0.191341	-0.0703878	0.0241767	-0.45372	-0.117384	-0.0520519	-0.0361625	0.0280892	-0.184805	0.412726	0.150248	0.0342886	0.338872	-0.154336
P19823	ITIH2	-0.0181698	-0.0715237	0.561476	0.244992	-0.302485	-1.17514	-0.491705	-1.08368	-0.0919064	0.283516	-0.346701	-0.652541	0.0782851	-0.49865	-0.338642	-0.507685	-0.208495	0.815292	0.202111	-0.0832402	-0.250928	-1.04275	0.671018	-0.767743	-0.0596149	-0.555302	0.0476713	0.0747559	0.303752	-0.0343713	-0.00832432	-0.183293	0.185132	0.294377	0.480048	0.152005	0.768796	0.759431	1.07362	-0.0893715	0.211159	0.273976	0.0669107	-0.817315	1.31048	0.431652	-0.124763	-0.00135495
P57740	NUP107	-0.185652	0.123124	-0.0902995	-0.0170646	0.0312107	0.515178	-0.00308655	0.254366	-0.0643019	0.524524	-0.285301	0.180854	-0.333626	-0.210488	0.116137	0.0511589	-0.0688535	0.0479854	0.0629483	0.129874	-0.0326528	0.418628	-0.0324682	0.644383	-0.0700819	0.20593	-0.122039	-0.00501858	-0.182437	0.0675084	-0.228939	-0.0542343	0.0454075	0.111724	0.0642102	0.15063	0.208356	0.333927	0.0323386	0.734737	0.0987965	0.128348	0.0594805	0.192715	0.153192	0.0799054	0.00136158	0.0950495
Q15042	RAB3GAP1	0.0533835	-0.126476	-0.0192801	0.169704	0.164032	-0.106737	0.227708	0.167371	0.0780186	-0.0948854	-0.0612471	0.536221	0.195446	0.217465	0.2358	0.339404	0.158694	-0.13775	0.197959	0.505827	0.112841	0.646572	-0.00177141	0.0685724	0.0426992	0.0157783	0.129655	-0.0694152	-0.0778109	0.156256	0.0250851	0.0415642	0.0113874	-0.0872569	-0.177526	-0.168207	-0.100796	-0.0564221	-0.135021	0.0530728	-0.0694441	-0.0846787	0.199014	-0.111551	-0.151922	-0.0873063	0.189307	0.0175802
Q01970	PLCB3	0.0377866	-0.357473	-0.11365	-0.337527	-0.0512515	-0.226722	0.10883	-0.0986178	0.106873	-0.00868724	-0.256503	0.347459	0.139555	-0.254396	0.237119	0.607164	0.126049	0.0215375	0.134207	0.487264	0.119814	0.238798	0.0738313	0.519329	0.104504	-0.066215	0.538989	0.125143	0.33267	-0.264359	0.296784	-0.746443	0.283002	-0.235127	0.194271	0.114421	0.096027	-0.235363	0.054293	-0.247436	0.233164	0.0783412	-0.368026	-0.258687	0.166367	0.0784562	0.268741	0.0117805
Q9Y696	CLIC4	0.189476	0.0188507	-0.203848	0.456163	-0.0738445	-0.175138	-0.0800267	-0.38949	-0.0262088	-0.159341	0.424654	0.100293	0.33295	0.167757	-0.326897	-0.094692	-0.151702	0.0688001	-0.0792806	0.149683	-0.336144	-0.0674659	-0.086916	-0.0284521	-0.270753	-0.168163	-0.47826	0.320128	0.668719	0.174131	-0.307748	-0.459258	0.00982181	0.875001	-0.229573	0.00457423	-0.176383	0.560316	0.0972244	-0.345165	0.00917845	-0.22168	-0.219032	-1.04718	0.132455	-0.0393186	-0.0299847	0.443071
Q15366	PCBP2	-0.211514	-0.0846991	-0.1494	-0.0526885	0.00218779	0.133615	0.0111898	0.179803	0.0954007	0.265773	-0.266039	0.0710663	0.0922995	0.142246	0.24763	0.281456	0.197464	0.368603	0.122572	0.169223	0.165009	0.324406	0.198027	0.436923	0.180055	0.156177	0.0579641	0.390852	-0.000505202	0.0932352	-0.40744	-0.173905	-0.0957685	-0.149541	0.437416	0.0931109	0.0545503	-0.00532129	-0.0725118	0.303954	-0.000418227	-0.0796606	0.188834	0.398352	0.262207	0.587509	-0.070579	0.182835
P01861	IGHG4	-0.383537	-0.149364	-1.5547	-1.67881	-0.546963	-1.2548	-1.2324	-1.21069	-0.0029014	0.206554	1.12755	0.321746	0.142552	-0.645265	-0.500726	-0.68119	-0.536318	-1.17397	0.525144	-0.274125	-0.482644	-1.08628	0.113316	-0.692928	0.451652	1.10527	-0.41047	-0.493671	-0.0115242	-0.614942	0.65567	1.53598	0.440052	0.318863	-1.03007	-0.596457	-0.2655	-0.863395	0.430288	-0.780203	0.168972	-0.612961	-0.468278	-1.07633	1.02886	0.425965	0.216274	0.05331
P12830	CDH1	0.36847	-0.387997	0.454399	-0.281859	0.498594	-0.169189	0.680951	-0.0688984	0.449789	-1.34622	-0.115376	0.21405	0.271321	-0.00150253	0.591902	-0.117899	0.63386	-0.507791	0.771326	-0.430043	0.744568	0.337409	0.453205	-0.218908	0.440634	-0.587231	0.978917	-0.672874	-0.213	-0.67539	0.427465	-1.50365	0.325156	-1.26738	0.808204	-0.1343	0.0783971	-1.06717	0.0132508	-0.354222	0.209772	0.209846	-0.655308	0.352362	0.0416312	0.18195	0.698282	-0.227907
P09327	VIL1	-0.245461	-0.241449	-0.298151	-0.527037	-0.40311	-0.359292	-0.0901509	3.72136	0.827174	-1.95699	-0.110214	0.154497	NA	NA	-2.40707	-3.29878	-2.60853	-3.13775	-3.11155	-2.83466	-2.61298	-3.36775	0.403106	0.256485	0.37656	1.03229	NA	NA	NA	NA	NA	NA	NA	NA	NA	NA	NA	NA	NA	NA	NA	NA	NA	NA	NA	NA	NA	NA
P49915	GMPS	-0.508495	-0.15553	-0.584688	-0.273079	-0.411308	0.796263	-0.361336	0.893856	-0.546837	0.210037	-0.612571	0.645703	-0.159313	0.571437	-0.421567	0.0539306	-0.345093	0.549792	-0.448584	0.344458	-0.345717	0.248843	-0.177403	0.943397	-0.410069	0.311431	-0.277273	0.636903	-0.492848	0.196791	-0.273139	0.965016	-0.477486	-0.421087	0.0626081	-0.238511	-0.3645	-0.0873492	-0.448986	0.287744	-0.477205	-0.567762	0.316917	0.662509	-0.354465	0.185993	-0.358181	0.00887179
[truncated: 8,486 more rows]
[truncated: 200 more columns]
