# Supplementary material for: Targeting USP10 induces degradation of oncogenic ANLN in esophageal squamous cell carcinoma
Source: Cell Death Differ. 2022 Dec 16;30(2):527–43. doi: 10.1038/s41418-022-01104-x (PMC9950447; doi:10.1038/s41418-022-01104-x)
Supplement: Supplementary file 4 — Supplementary Data 2 [file 41418_2022_1104_MOESM4_ESM.xlsx]

## Sheet: Description
Supplementary Data 2. ANLN interaction proteomic data

## Sheet: Supplementary Data 5
Checked	Protein FDR Confidence: Combined	Master	Accession	Description	Exp. q-value: Combined	Sum PEP Score	Coverage [%]	# Peptides	# PSMs	# Unique Peptides	# Protein Groups	# AAs	MW [kDa]	calc. pI	Score Sequest HT: Sequest HT	# Peptides (by Search Engine): Sequest HT
FALSE	High	Master Protein	Q15149	Plectin OS=Homo sapiens OX=9606 GN=PLEC PE=1 SV=3	0	1863.72	62	303	1447	294	1	4684	531.5	5.96	4869.36	303
FALSE	High	Master Protein	P15924	Desmoplakin OS=Homo sapiens OX=9606 GN=DSP PE=1 SV=3	0	720.367	48	147	391	147	1	2871	331.6	6.81	1130.39	147
FALSE	High	Master Protein	P35579	Myosin-9 OS=Homo sapiens OX=9606 GN=MYH9 PE=1 SV=4	0	580.202	48	90	246	82	1	1960	226.4	5.6	789.35	90
FALSE	High	Master Protein	P05787	Keratin, type II cytoskeletal 8 OS=Homo sapiens OX=9606 GN=KRT8 PE=1 SV=7	0	494.072	85	52	894	40	1	483	53.7	5.59	2913.1	52
FALSE	High	Master Protein	Q13813	Spectrin alpha chain, non-erythrocytic 1 OS=Homo sapiens OX=9606 GN=SPTAN1 PE=1 SV=3	0	433.18	46	96	164	96	1	2472	284.4	5.35	483.91	96
FALSE	High	Master Protein	P05783	Keratin, type I cytoskeletal 18 OS=Homo sapiens OX=9606 GN=KRT18 PE=1 SV=2	0	422.994	84	45	1068	44	1	430	48	5.45	3736.41	45
FALSE	High	Master Protein	P58107	Epiplakin OS=Homo sapiens OX=9606 GN=EPPK1 PE=1 SV=2	0	414.665	49	85	166	77	1	5090	555.3	5.6	506.97	85
FALSE	High	Master Protein	Q01082	Spectrin beta chain, non-erythrocytic 1 OS=Homo sapiens OX=9606 GN=SPTBN1 PE=1 SV=2	0	384.121	39	79	145	75	1	2364	274.4	5.57	437.29	79
FALSE	High	Master Protein	P13647	Keratin, type II cytoskeletal 5 OS=Homo sapiens OX=9606 GN=KRT5 PE=1 SV=3	0	287.218	58	49	677	28	1	590	62.3	7.74	1962.6	49
FALSE	High	Master Protein	P02533	Keratin, type I cytoskeletal 14 OS=Homo sapiens OX=9606 GN=KRT14 PE=1 SV=4	0	281.828	65	42	394	16	1	472	51.5	5.16	1266.46	42
FALSE	High	Master Protein	P60709	Actin, cytoplasmic 1 OS=Homo sapiens OX=9606 GN=ACTB PE=1 SV=1	0	264.693	69	22	413	9	1	375	41.7	5.48	1407.32	22
FALSE	High	Master Protein	P35908	Keratin, type II cytoskeletal 2 epidermal OS=Homo sapiens OX=9606 GN=KRT2 PE=1 SV=2	0	255.182	76	42	320	30	1	639	65.4	8	988.78	42
FALSE	High	Master Protein	P04264	Keratin, type II cytoskeletal 1 OS=Homo sapiens OX=9606 GN=KRT1 PE=1 SV=6	0	244.439	60	42	309	34	1	644	66	8.12	960.46	42
FALSE	High	Master Protein	P21333	Filamin-A OS=Homo sapiens OX=9606 GN=FLNA PE=1 SV=4	0	238.064	28	57	93	51	1	2647	280.6	6.06	277.22	57
FALSE	High	Master Protein	O00159	Unconventional myosin-Ic OS=Homo sapiens OX=9606 GN=MYO1C PE=1 SV=4	0	235.076	43	44	133	44	1	1063	121.6	9.41	402.54	44
FALSE	High	Master Protein	Q9NQW6	Anillin OS=Homo sapiens OX=9606 GN=ANLN PE=1 SV=2	0	232.346	38	41	153	41	1	1124	124.1	8.07	497.88	41
FALSE	High	Master Protein	Q04695	Keratin, type I cytoskeletal 17 OS=Homo sapiens OX=9606 GN=KRT17 PE=1 SV=2	0	232.193	65	40	282	20	1	432	48.1	5.02	809.17	40
FALSE	High	Master Protein	Q69YN4	Protein virilizer homolog OS=Homo sapiens OX=9606 GN=VIRMA PE=1 SV=2	0	229.103	30	45	106	45	1	1812	201.9	5.01	295.9	45
FALSE	High	Master Protein	Q99959	Plakophilin-2 OS=Homo sapiens OX=9606 GN=PKP2 PE=1 SV=2	0	206.01	50	35	100	35	1	881	97.4	9.33	287.76	35
FALSE	High	Master Protein	P13645	Keratin, type I cytoskeletal 10 OS=Homo sapiens OX=9606 GN=KRT10 PE=1 SV=6	0	201.412	49	30	245	24	1	584	58.8	5.21	774.35	30
FALSE	High	Master Protein	P35527	Keratin, type I cytoskeletal 9 OS=Homo sapiens OX=9606 GN=KRT9 PE=1 SV=3	0	196.767	60	28	148	27	1	623	62	5.24	510.16	28
FALSE	High	Master Protein	Q6ZRV2	Protein FAM83H OS=Homo sapiens OX=9606 GN=FAM83H PE=1 SV=3	0	185.681	42	37	69	37	1	1179	127	6.98	208.2	37
FALSE	High	Master Protein	Q96T37	Putative RNA-binding protein 15 OS=Homo sapiens OX=9606 GN=RBM15 PE=1 SV=2	0	178.5	42	36	88	33	1	977	107.1	10.08	261.96	36
FALSE	High	Master Protein	O95425	Supervillin OS=Homo sapiens OX=9606 GN=SVIL PE=1 SV=2	0	171.311	21	37	59	37	1	2214	247.6	6.98	167.25	37
FALSE	High	Master Protein	P19012	Keratin, type I cytoskeletal 15 OS=Homo sapiens OX=9606 GN=KRT15 PE=1 SV=3	0	171.115	66	32	191	16	1	456	49.2	4.77	518.28	32
FALSE	High	Master Protein	O43795	Unconventional myosin-Ib OS=Homo sapiens OX=9606 GN=MYO1B PE=1 SV=3	0	171.091	37	37	105	37	1	1136	131.9	9.38	290.46	37
FALSE	High	Master Protein	P02538	Keratin, type II cytoskeletal 6A OS=Homo sapiens OX=9606 GN=KRT6A PE=1 SV=3	0	169.432	48	35	314	4	1	564	60	8	868.72	35
FALSE	High	Master Protein	P04259	Keratin, type II cytoskeletal 6B OS=Homo sapiens OX=9606 GN=KRT6B PE=1 SV=5	0	160.789	46	33	311	3	1	564	60	8	862.02	33
FALSE	High	Master Protein	Q9UHB6	LIM domain and actin-binding protein 1 OS=Homo sapiens OX=9606 GN=LIMA1 PE=1 SV=1	0	156.312	47	30	57	30	1	759	85.2	6.84	179.83	30
FALSE	High	Master Protein	P08779	Keratin, type I cytoskeletal 16 OS=Homo sapiens OX=9606 GN=KRT16 PE=1 SV=4	0	153.87	67	35	189	19	1	473	51.2	5.05	498.17	35
FALSE	High	Master Protein	Q5T0W9	Protein FAM83B OS=Homo sapiens OX=9606 GN=FAM83B PE=1 SV=1	0	152.167	33	28	58	28	1	1011	114.7	8.97	170.9	28
FALSE	High	Master Protein	O75369	Filamin-B OS=Homo sapiens OX=9606 GN=FLNB PE=1 SV=2	0	150.623	19	43	54	37	1	2602	278	5.73	143.27	43
FALSE	High	Master Protein	O14578	Citron Rho-interacting kinase OS=Homo sapiens OX=9606 GN=CIT PE=1 SV=2	0	146.711	22	44	62	44	1	2027	231.3	6.57	156.18	44
FALSE	High	Master Protein	Q14980	Nuclear mitotic apparatus protein 1 OS=Homo sapiens OX=9606 GN=NUMA1 PE=1 SV=2	0	142.485	23	38	46	38	1	2115	238.1	5.78	127.78	38
FALSE	High	Master Protein	O75643	U5 small nuclear ribonucleoprotein 200 kDa helicase OS=Homo sapiens OX=9606 GN=SNRNP200 PE=1 SV=2	0	141.163	21	35	52	35	1	2136	244.4	6.06	147.82	35
FALSE	High	Master Protein	O94832	Unconventional myosin-Id OS=Homo sapiens OX=9606 GN=MYO1D PE=1 SV=2	0	135.201	35	33	54	33	1	1006	116.1	9.39	158.01	33
FALSE	High	Master Protein	O60437	Periplakin OS=Homo sapiens OX=9606 GN=PPL PE=1 SV=4	0	134.711	24	41	48	41	1	1756	204.6	5.6	118.1	41
FALSE	High	Master Protein	P11142	Heat shock cognate 71 kDa protein OS=Homo sapiens OX=9606 GN=HSPA8 PE=1 SV=1	0	134.639	38	21	57	18	1	646	70.9	5.52	191.1	21
FALSE	High	Master Protein	Q6WCQ1	Myosin phosphatase Rho-interacting protein OS=Homo sapiens OX=9606 GN=MPRIP PE=1 SV=3	0	131.589	38	31	46	31	1	1025	116.5	6.21	124.94	31
FALSE	High	Master Protein	P68371	Tubulin beta-4B chain OS=Homo sapiens OX=9606 GN=TUBB4B PE=1 SV=1	0	128.585	46	17	79	4	1	445	49.8	4.89	249.5	17
FALSE	High	Master Protein	P07355	Annexin A2 OS=Homo sapiens OX=9606 GN=ANXA2 PE=1 SV=2	0	128.308	56	22	82	22	1	339	38.6	7.75	257.48	22
FALSE	High	Master Protein	P07437	Tubulin beta chain OS=Homo sapiens OX=9606 GN=TUBB PE=1 SV=2	0	127.158	46	17	85	4	1	444	49.6	4.89	272.34	17
FALSE	High	Master Protein	P09211	Glutathione S-transferase P OS=Homo sapiens OX=9606 GN=GSTP1 PE=1 SV=2	0	126.881	61	11	732	11	1	210	23.3	5.64	2786.45	11
FALSE	High	Master Protein	P68032	Actin, alpha cardiac muscle 1 OS=Homo sapiens OX=9606 GN=ACTC1 PE=1 SV=1	0	119.635	41	15	214	2	1	377	42	5.39	549.1	15
FALSE	High	Master Protein	O00571	ATP-dependent RNA helicase DDX3X OS=Homo sapiens OX=9606 GN=DDX3X PE=1 SV=3	0	118.436	42	27	55	26	1	662	73.2	7.18	160.45	27
FALSE	High	Master Protein	P46940	Ras GTPase-activating-like protein IQGAP1 OS=Homo sapiens OX=9606 GN=IQGAP1 PE=1 SV=1	0	118.184	23	34	49	32	1	1657	189.1	6.48	125.63	34
FALSE	High	Master Protein	Q9UM54	Unconventional myosin-VI OS=Homo sapiens OX=9606 GN=MYO6 PE=1 SV=4	0	116.036	24	29	48	29	1	1294	149.6	8.53	140.26	29
FALSE	High	Master Protein	Q8IVT2	Mitotic interactor and substrate of PLK1 OS=Homo sapiens OX=9606 GN=MISP PE=1 SV=1	0	115.815	48	24	50	24	1	679	75.3	6.83	160.84	24
FALSE	High	Master Protein	P02545	Prelamin-A/C OS=Homo sapiens OX=9606 GN=LMNA PE=1 SV=1	0	114.293	44	30	53	29	1	664	74.1	7.02	142.45	30
FALSE	High	Master Protein	Q92841	Probable ATP-dependent RNA helicase DDX17 OS=Homo sapiens OX=9606 GN=DDX17 PE=1 SV=2	0	114.215	33	24	54	19	1	729	80.2	8.27	140.24	24
FALSE	High	Master Protein	Q14134	Tripartite motif-containing protein 29 OS=Homo sapiens OX=9606 GN=TRIM29 PE=1 SV=2	0	113.158	39	26	48	26	1	588	65.8	7.15	132.54	26
FALSE	High	Master Protein	P48729	Casein kinase I isoform alpha OS=Homo sapiens OX=9606 GN=CSNK1A1 PE=1 SV=2	0	112.702	44	14	54	14	1	337	38.9	9.57	171.78	14
FALSE	High	Master Protein	Q9BQG0	Myb-binding protein 1A OS=Homo sapiens OX=9606 GN=MYBBP1A PE=1 SV=2	0	111.354	26	27	39	27	1	1328	148.8	9.28	114.53	27
FALSE	High	Master Protein	Q9Y446	Plakophilin-3 OS=Homo sapiens OX=9606 GN=PKP3 PE=1 SV=1	0	111.068	42	27	51	27	1	797	87	9.32	167.38	27
FALSE	High	Master Protein	Q9NR30	Nucleolar RNA helicase 2 OS=Homo sapiens OX=9606 GN=DDX21 PE=1 SV=5	0	110.819	39	26	44	25	1	783	87.3	9.28	130.33	26
FALSE	High	Master Protein	P11388	DNA topoisomerase 2-alpha OS=Homo sapiens OX=9606 GN=TOP2A PE=1 SV=3	0	108.378	22	30	47	30	1	1531	174.3	8.72	108.74	30
FALSE	High	Master Protein	P14923	Junction plakoglobin OS=Homo sapiens OX=9606 GN=JUP PE=1 SV=3	0	106.613	32	22	54	19	1	745	81.7	6.14	155.04	22
FALSE	High	Master Protein	P35580	Myosin-10 OS=Homo sapiens OX=9606 GN=MYH10 PE=1 SV=3	0	106.391	14	24	42	16	1	1976	228.9	5.54	124.12	24
FALSE	High	Master Protein	Q6P2Q9	Pre-mRNA-processing-splicing factor 8 OS=Homo sapiens OX=9606 GN=PRPF8 PE=1 SV=2	0	104.103	16	34	41	34	1	2335	273.4	8.84	99.53	34
FALSE	High	Master Protein	P17844	Probable ATP-dependent RNA helicase DDX5 OS=Homo sapiens OX=9606 GN=DDX5 PE=1 SV=1	0	103.63	32	23	58	18	1	614	69.1	8.92	136.63	23
FALSE	High	Master Protein	P39023	60S ribosomal protein L3 OS=Homo sapiens OX=9606 GN=RPL3 PE=1 SV=2	0	103.577	41	13	37	13	1	403	46.1	10.18	140.1	13
FALSE	High	Master Protein	Q9H0A0	RNA cytidine acetyltransferase OS=Homo sapiens OX=9606 GN=NAT10 PE=1 SV=2	0	103.211	33	27	39	27	1	1025	115.7	8.27	99.52	27
FALSE	High	Master Protein	P07814	Bifunctional glutamate/proline--tRNA ligase OS=Homo sapiens OX=9606 GN=EPRS PE=1 SV=5	0	102.917	24	29	41	28	1	1512	170.5	7.33	98.95	29
FALSE	High	Master Protein	Q9BZE4	Nucleolar GTP-binding protein 1 OS=Homo sapiens OX=9606 GN=GTPBP4 PE=1 SV=3	0	102.512	42	23	39	23	1	634	73.9	9.5	107.56	23
FALSE	High	Master Protein	P04406	Glyceraldehyde-3-phosphate dehydrogenase OS=Homo sapiens OX=9606 GN=GAPDH PE=1 SV=3	0	102.319	56	14	39	13	1	335	36	8.46	131.55	14
FALSE	High	Master Protein	Q14126	Desmoglein-2 OS=Homo sapiens OX=9606 GN=DSG2 PE=1 SV=2	0	101.259	24	20	29	20	1	1118	122.2	5.24	96.76	20
FALSE	High	Master Protein	Q9Y4K1	Beta/gamma crystallin domain-containing protein 1 OS=Homo sapiens OX=9606 GN=CRYBG1 PE=1 SV=3	0	100.666	21	24	33	24	1	1723	188.6	5.86	92.87	24
FALSE	High	Master Protein	Q16643	Drebrin OS=Homo sapiens OX=9606 GN=DBN1 PE=1 SV=4	0	99.972	35	20	32	20	1	649	71.4	4.45	109.45	20
FALSE	High	Master Protein	P06748	Nucleophosmin OS=Homo sapiens OX=9606 GN=NPM1 PE=1 SV=2	0	96.464	49	12	56	12	1	294	32.6	4.78	209.37	12
FALSE	High	Master Protein	O43707	Alpha-actinin-4 OS=Homo sapiens OX=9606 GN=ACTN4 PE=1 SV=2	0	95.579	28	21	34	14	1	911	104.8	5.44	96.58	21
FALSE	High	Master Protein	Q9C0C2	182 kDa tankyrase-1-binding protein OS=Homo sapiens OX=9606 GN=TNKS1BP1 PE=1 SV=4	0	93.729	18	23	32	23	1	1729	181.7	4.86	89.64	23
FALSE	High	Master Protein	Q8WWI1	LIM domain only protein 7 OS=Homo sapiens OX=9606 GN=LMO7 PE=1 SV=3	0	93.362	19	28	37	28	1	1683	192.6	8.09	95.95	28
FALSE	High	Master Protein	P11021	Endoplasmic reticulum chaperone BiP OS=Homo sapiens OX=9606 GN=HSPA5 PE=1 SV=2	0	93.075	33	20	40	18	1	654	72.3	5.16	120.51	20
FALSE	High	Master Protein	Q08211	ATP-dependent RNA helicase A OS=Homo sapiens OX=9606 GN=DHX9 PE=1 SV=4	0	90.781	22	23	42	23	1	1270	140.9	6.84	115.14	23
FALSE	High	Master Protein	P62701	40S ribosomal protein S4, X isoform OS=Homo sapiens OX=9606 GN=RPS4X PE=1 SV=2	0	89.462	54	18	53	18	1	263	29.6	10.15	155.23	18
FALSE	High	Master Protein	Q8NE71	ATP-binding cassette sub-family F member 1 OS=Homo sapiens OX=9606 GN=ABCF1 PE=1 SV=2	0	86.922	24	17	35	17	1	845	95.9	6.8	102.34	17
FALSE	High	Master Protein	Q86VI3	Ras GTPase-activating-like protein IQGAP3 OS=Homo sapiens OX=9606 GN=IQGAP3 PE=1 SV=2	0	85.35	18	25	27	23	1	1631	184.6	7.65	60.38	25
FALSE	High	Master Protein	P52272	Heterogeneous nuclear ribonucleoprotein M OS=Homo sapiens OX=9606 GN=HNRNPM PE=1 SV=3	0	84.87	28	16	36	16	1	730	77.5	8.7	106.23	16
FALSE	High	Master Protein	Q15007	Pre-mRNA-splicing regulator WTAP OS=Homo sapiens OX=9606 GN=WTAP PE=1 SV=2	0	83.435	47	15	38	15	1	396	44.2	5.19	112.72	15
FALSE	High	Master Protein	Q9P2E9	Ribosome-binding protein 1 OS=Homo sapiens OX=9606 GN=RRBP1 PE=1 SV=4	0	83.136	19	21	29	21	1	1410	152.4	8.6	81.01	21
FALSE	High	Master Protein	Q9BQE3	Tubulin alpha-1C chain OS=Homo sapiens OX=9606 GN=TUBA1C PE=1 SV=1	0	83.038	41	14	49	1	1	449	49.9	5.1	156.47	14
FALSE	High	Master Protein	P68363	Tubulin alpha-1B chain OS=Homo sapiens OX=9606 GN=TUBA1B PE=1 SV=1	0	82.364	41	14	49	1	1	451	50.1	5.06	156.68	14
FALSE	High	Master Protein	Q15029	116 kDa U5 small nuclear ribonucleoprotein component OS=Homo sapiens OX=9606 GN=EFTUD2 PE=1 SV=1	0	80.056	24	18	30	17	1	972	109.4	5	82.81	18
FALSE	High	Master Protein	P08238	Heat shock protein HSP 90-beta OS=Homo sapiens OX=9606 GN=HSP90AB1 PE=1 SV=4	0	79.302	35	23	45	13	1	724	83.2	5.03	113.06	23
FALSE	High	Master Protein	P46777	60S ribosomal protein L5 OS=Homo sapiens OX=9606 GN=RPL5 PE=1 SV=3	0	77.47	31	13	33	13	1	297	34.3	9.72	72.02	13
FALSE	High	Master Protein	P36578	60S ribosomal protein L4 OS=Homo sapiens OX=9606 GN=RPL4 PE=1 SV=5	0	76.852	32	15	52	15	1	427	47.7	11.06	157.8	15
FALSE	High	Master Protein	Q86V48	Leucine zipper protein 1 OS=Homo sapiens OX=9606 GN=LUZP1 PE=1 SV=2	0	76.12	23	21	29	21	1	1076	120.2	8.5	68.4	21
FALSE	High	Master Protein	P38159	RNA-binding motif protein, X chromosome OS=Homo sapiens OX=9606 GN=RBMX PE=1 SV=3	0	76.008	48	19	37	6	1	391	42.3	10.05	95.22	19
FALSE	High	Master Protein	P46087	Probable 28S rRNA (cytosine(4447)-C(5))-methyltransferase OS=Homo sapiens OX=9606 GN=NOP2 PE=1 SV=2	0	75.529	31	20	27	20	1	812	89.2	9.23	81.4	20
FALSE	High	Master Protein	P16144	Integrin beta-4 OS=Homo sapiens OX=9606 GN=ITGB4 PE=1 SV=5	0	73.993	13	19	31	19	1	1822	202	6.09	79.74	19
FALSE	High	Master Protein	O60292	Signal-induced proliferation-associated 1-like protein 3 OS=Homo sapiens OX=9606 GN=SIPA1L3 PE=1 SV=3	0	73.579	17	23	30	23	1	1781	194.5	8.32	69.64	23
FALSE	High	Master Protein	Q92817	Envoplakin OS=Homo sapiens OX=9606 GN=EVPL PE=1 SV=3	0	73.184	14	22	23	22	1	2033	231.5	6.96	62.31	22
FALSE	High	Master Protein	P06396	Gelsolin OS=Homo sapiens OX=9606 GN=GSN PE=1 SV=1	0	72.737	24	15	33	15	1	782	85.6	6.28	101.01	15
FALSE	High	Master Protein	P38646	Stress-70 protein, mitochondrial OS=Homo sapiens OX=9606 GN=HSPA9 PE=1 SV=2	0	70.35	30	16	28	16	1	679	73.6	6.16	74.39	16
FALSE	High	Master Protein	Q6KB66	Keratin, type II cytoskeletal 80 OS=Homo sapiens OX=9606 GN=KRT80 PE=1 SV=2	0	69.819	42	18	105	16	1	452	50.5	5.67	318.43	18
FALSE	High	Master Protein	O15144	Actin-related protein 2/3 complex subunit 2 OS=Homo sapiens OX=9606 GN=ARPC2 PE=1 SV=1	0	69.779	50	13	30	13	1	300	34.3	7.36	81.8	13
FALSE	High	Master Protein	P23396	40S ribosomal protein S3 OS=Homo sapiens OX=9606 GN=RPS3 PE=1 SV=2	0	69.675	69	17	50	17	1	243	26.7	9.66	137.37	17
FALSE	High	Master Protein	Q14573	Inositol 1,4,5-trisphosphate receptor type 3 OS=Homo sapiens OX=9606 GN=ITPR3 PE=1 SV=2	0	69.565	9	23	33	17	1	2671	303.9	6.48	71.34	23
FALSE	High	Master Protein	P13646	Keratin, type I cytoskeletal 13 OS=Homo sapiens OX=9606 GN=KRT13 PE=1 SV=4	0	69.107	31	19	153	5	1	458	49.6	4.96	397.1	19
FALSE	High	Master Protein	P28290	Sperm-specific antigen 2 OS=Homo sapiens OX=9606 GN=SSFA2 PE=1 SV=3	0	68.951	18	19	25	19	1	1259	138.3	5.19	66.29	19
FALSE	High	Master Protein	P18124	60S ribosomal protein L7 OS=Homo sapiens OX=9606 GN=RPL7 PE=1 SV=1	0	68.563	41	13	43	13	1	248	29.2	10.65	116.74	13
FALSE	High	Master Protein	Q9NYL9	Tropomodulin-3 OS=Homo sapiens OX=9606 GN=TMOD3 PE=1 SV=1	0	68.52	48	12	24	12	1	352	39.6	5.19	75.54	12
FALSE	High	Master Protein	O14639	Actin-binding LIM protein 1 OS=Homo sapiens OX=9606 GN=ABLIM1 PE=1 SV=3	0	68.19	23	15	27	14	1	778	87.6	8.59	72.66	15
FALSE	High	Master Protein	Q99459	Cell division cycle 5-like protein OS=Homo sapiens OX=9606 GN=CDC5L PE=1 SV=2	0	67.922	29	19	27	19	1	802	92.2	8.18	74.09	19
FALSE	High	Master Protein	P41252	Isoleucine--tRNA ligase, cytoplasmic OS=Homo sapiens OX=9606 GN=IARS PE=1 SV=2	0	67.836	19	22	34	22	1	1262	144.4	6.15	87.14	22
FALSE	High	Master Protein	P61247	40S ribosomal protein S3a OS=Homo sapiens OX=9606 GN=RPS3A PE=1 SV=2	0	67.345	44	15	59	15	1	264	29.9	9.73	185.78	15
FALSE	High	Master Protein	Q02878	60S ribosomal protein L6 OS=Homo sapiens OX=9606 GN=RPL6 PE=1 SV=3	0	66.707	41	13	35	13	1	288	32.7	10.58	97.29	13
FALSE	High	Master Protein	P12814	Alpha-actinin-1 OS=Homo sapiens OX=9606 GN=ACTN1 PE=1 SV=2	0	66.535	21	18	26	11	1	892	103	5.41	62.16	18
FALSE	High	Master Protein	Q562R1	Beta-actin-like protein 2 OS=Homo sapiens OX=9606 GN=ACTBL2 PE=1 SV=2	0	66.413	31	9	119	2	1	376	42	5.59	305.04	9
FALSE	High	Master Protein	P14868	Aspartate--tRNA ligase, cytoplasmic OS=Homo sapiens OX=9606 GN=DARS PE=1 SV=2	0	64.075	43	20	24	20	1	501	57.1	6.55	58.4	20
FALSE	High	Master Protein	Q00839	Heterogeneous nuclear ribonucleoprotein U OS=Homo sapiens OX=9606 GN=HNRNPU PE=1 SV=6	0	63.911	24	14	34	14	1	825	90.5	6	97.52	14
FALSE	High	Master Protein	Q8NEV8	Exophilin-5 OS=Homo sapiens OX=9606 GN=EXPH5 PE=1 SV=3	0	63.375	12	19	23	19	1	1989	222.4	7.87	46.66	19
FALSE	High	Master Protein	P43243	Matrin-3 OS=Homo sapiens OX=9606 GN=MATR3 PE=1 SV=2	0	63.374	21	17	23	17	1	847	94.6	6.25	57.21	17
FALSE	High	Master Protein	P68366	Tubulin alpha-4A chain OS=Homo sapiens OX=9606 GN=TUBA4A PE=1 SV=1	0	63.066	29	11	30	2	1	448	49.9	5.06	87.6	11
FALSE	High	Master Protein	O60264	SWI/SNF-related matrix-associated actin-dependent regulator of chromatin subfamily A member 5 OS=Homo sapiens OX=9606 GN=SMARCA5 PE=1 SV=1	0	62.5	19	21	26	12	1	1052	121.8	8.09	57.06	21
FALSE	High	Master Protein	P19338	Nucleolin OS=Homo sapiens OX=9606 GN=NCL PE=1 SV=3	0	62.327	23	15	30	15	1	710	76.6	4.7	84.92	15
FALSE	High	Master Protein	Q96E39	RNA binding motif protein, X-linked-like-1 OS=Homo sapiens OX=9606 GN=RBMXL1 PE=1 SV=1	0	62.011	39	15	29	2	1	390	42.1	9.89	76.68	15
FALSE	High	Master Protein	Q14247	Src substrate cortactin OS=Homo sapiens OX=9606 GN=CTTN PE=1 SV=2	0	61.646	34	14	22	14	1	550	61.5	5.4	59.99	14
FALSE	High	Master Protein	Q9Y5B9	FACT complex subunit SPT16 OS=Homo sapiens OX=9606 GN=SUPT16H PE=1 SV=1	0	61.399	20	19	26	19	1	1047	119.8	5.66	68.15	19
FALSE	High	Master Protein	P12035	Keratin, type II cytoskeletal 3 OS=Homo sapiens OX=9606 GN=KRT3 PE=1 SV=3	0	61.376	12	13	171	1	1	628	64.4	6.48	445.72	13
FALSE	High	Master Protein	Q7L2E3	Putative ATP-dependent RNA helicase DHX30 OS=Homo sapiens OX=9606 GN=DHX30 PE=1 SV=1	0	60.28	16	18	23	18	1	1194	133.9	8.78	58.69	18
FALSE	High	Master Protein	O43143	Pre-mRNA-splicing factor ATP-dependent RNA helicase DHX15 OS=Homo sapiens OX=9606 GN=DHX15 PE=1 SV=2	0	60.176	25	16	27	16	1	795	90.9	7.46	64.21	16
FALSE	High	Master Protein	O00567	Nucleolar protein 56 OS=Homo sapiens OX=9606 GN=NOP56 PE=1 SV=4	0	60.089	29	12	22	12	1	594	66	9.19	67.74	12
FALSE	High	Master Protein	P51114	Fragile X mental retardation syndrome-related protein 1 OS=Homo sapiens OX=9606 GN=FXR1 PE=1 SV=3	0	59.582	25	14	27	12	1	621	69.7	6.15	60.3	14
FALSE	High	Master Protein	Q12906	Interleukin enhancer-binding factor 3 OS=Homo sapiens OX=9606 GN=ILF3 PE=1 SV=3	0	59.063	17	13	22	13	1	894	95.3	8.76	56.53	13
FALSE	High	Master Protein	Q9ULV4	Coronin-1C OS=Homo sapiens OX=9606 GN=CORO1C PE=1 SV=1	0	58.76	27	12	30	12	1	474	53.2	7.08	106.15	12
FALSE	High	Master Protein	P05388	60S acidic ribosomal protein P0 OS=Homo sapiens OX=9606 GN=RPLP0 PE=1 SV=1	0	58.201	41	11	45	11	1	317	34.3	5.97	132.96	11
FALSE	High	Master Protein	Q9BSF8	BTB/POZ domain-containing protein 10 OS=Homo sapiens OX=9606 GN=BTBD10 PE=1 SV=2	0	57.997	29	10	30	10	1	475	53.7	7.77	84.15	10
FALSE	High	Master Protein	P54136	Arginine--tRNA ligase, cytoplasmic OS=Homo sapiens OX=9606 GN=RARS PE=1 SV=2	0	57.844	27	17	26	17	1	660	75.3	6.68	67.49	17
FALSE	High	Master Protein	Q96PK6	RNA-binding protein 14 OS=Homo sapiens OX=9606 GN=RBM14 PE=1 SV=2	0	57.792	20	15	31	15	1	669	69.4	9.67	76.97	15
FALSE	High	Master Protein	P67809	Nuclease-sensitive element-binding protein 1 OS=Homo sapiens OX=9606 GN=YBX1 PE=1 SV=3	0	57.587	40	11	22	8	1	324	35.9	9.88	86.1	11
FALSE	High	Master Protein	Q8NC51	Plasminogen activator inhibitor 1 RNA-binding protein OS=Homo sapiens OX=9606 GN=SERBP1 PE=1 SV=2	0	56.43	34	13	25	13	1	408	44.9	8.65	70.93	13
FALSE	High	Master Protein	Q15393	Splicing factor 3B subunit 3 OS=Homo sapiens OX=9606 GN=SF3B3 PE=1 SV=4	0	56.361	17	17	23	17	1	1217	135.5	5.26	59.84	17
FALSE	High	Master Protein	Q96GQ7	Probable ATP-dependent RNA helicase DDX27 OS=Homo sapiens OX=9606 GN=DDX27 PE=1 SV=2	0	55.827	24	17	25	17	1	796	89.8	9.28	56.83	17
FALSE	High	Master Protein	P22626	Heterogeneous nuclear ribonucleoproteins A2/B1 OS=Homo sapiens OX=9606 GN=HNRNPA2B1 PE=1 SV=2	0	55.788	48	15	31	14	1	353	37.4	8.95	80.4	15
FALSE	High	Master Protein	P62424	60S ribosomal protein L7a OS=Homo sapiens OX=9606 GN=RPL7A PE=1 SV=2	0	55.716	33	12	40	12	1	266	30	10.61	122.96	12
FALSE	High	Master Protein	P68104	Elongation factor 1-alpha 1 OS=Homo sapiens OX=9606 GN=EEF1A1 PE=1 SV=1	0	55.528	32	12	43	12	1	462	50.1	9.01	124.6	12
FALSE	High	Master Protein	P61160	Actin-related protein 2 OS=Homo sapiens OX=9606 GN=ACTR2 PE=1 SV=1	0	54.972	39	11	24	11	1	394	44.7	6.74	63.41	11
FALSE	High	Master Protein	Q9BUF5	Tubulin beta-6 chain OS=Homo sapiens OX=9606 GN=TUBB6 PE=1 SV=1	0	54.872	18	8	33	3	1	446	49.8	4.88	95.35	8
FALSE	High	Master Protein	P07900	Heat shock protein HSP 90-alpha OS=Homo sapiens OX=9606 GN=HSP90AA1 PE=1 SV=5	0	54.71	21	15	25	6	1	732	84.6	5.02	72.7	15
FALSE	High	Master Protein	P09874	Poly [ADP-ribose] polymerase 1 OS=Homo sapiens OX=9606 GN=PARP1 PE=1 SV=4	0	53.818	17	14	26	14	1	1014	113	8.88	70.14	14
FALSE	High	Master Protein	Q16891	MICOS complex subunit MIC60 OS=Homo sapiens OX=9606 GN=IMMT PE=1 SV=1	0	53.665	26	17	26	17	1	758	83.6	6.48	46.78	17
FALSE	High	Master Protein	Q9NVP1	ATP-dependent RNA helicase DDX18 OS=Homo sapiens OX=9606 GN=DDX18 PE=1 SV=2	0	53.599	27	14	20	14	1	670	75.4	9.5	47.28	14
FALSE	High	Master Protein	Q9P2M7	Cingulin OS=Homo sapiens OX=9606 GN=CGN PE=1 SV=2	0	53.423	15	17	19	17	1	1197	136.3	5.54	36.98	17
FALSE	High	Master Protein	P05198	Eukaryotic translation initiation factor 2 subunit 1 OS=Homo sapiens OX=9606 GN=EIF2S1 PE=1 SV=3	0	52.967	45	14	28	14	1	315	36.1	5.08	66.16	14
FALSE	High	Master Protein	O43166	Signal-induced proliferation-associated 1-like protein 1 OS=Homo sapiens OX=9606 GN=SIPA1L1 PE=1 SV=4	0	52.813	10	16	20	16	1	1804	199.9	8.19	42.29	16
FALSE	High	Master Protein	P61158	Actin-related protein 3 OS=Homo sapiens OX=9606 GN=ACTR3 PE=1 SV=3	0	52.685	31	10	29	10	1	418	47.3	5.88	90.27	10
FALSE	High	Master Protein	P46013	Proliferation marker protein Ki-67 OS=Homo sapiens OX=9606 GN=MKI67 PE=1 SV=2	0	52.114	8	16	19	16	1	3256	358.5	9.45	52.04	16
FALSE	High	Master Protein	P11940	Polyadenylate-binding protein 1 OS=Homo sapiens OX=9606 GN=PABPC1 PE=1 SV=2	0	51.997	20	14	26	11	1	636	70.6	9.5	64.33	14
FALSE	High	Master Protein	P20700	Lamin-B1 OS=Homo sapiens OX=9606 GN=LMNB1 PE=1 SV=2	0	51.666	30	18	25	16	1	586	66.4	5.16	60.95	18
FALSE	High	Master Protein	P62906	60S ribosomal protein L10a OS=Homo sapiens OX=9606 GN=RPL10A PE=1 SV=2	0	51.631	29	8	26	8	1	217	24.8	9.94	76.42	8
FALSE	High	Master Protein	Q8NI27	THO complex subunit 2 OS=Homo sapiens OX=9606 GN=THOC2 PE=1 SV=2	0	51.478	10	15	23	15	1	1593	182.7	8.44	54.18	15
FALSE	High	Master Protein	Q13835	Plakophilin-1 OS=Homo sapiens OX=9606 GN=PKP1 PE=1 SV=2	0	51.245	24	15	19	15	1	747	82.8	9.13	46.69	15
FALSE	High	Master Protein	Q7Z2W4	Zinc finger CCCH-type antiviral protein 1 OS=Homo sapiens OX=9606 GN=ZC3HAV1 PE=1 SV=3	0	50.887	20	13	18	13	1	902	101.4	8.4	54.13	13
FALSE	High	Master Protein	Q15646	2'-5'-oligoadenylate synthase-like protein OS=Homo sapiens OX=9606 GN=OASL PE=1 SV=2	0	50.869	34	15	21	15	1	514	59.2	7.87	62.7	15
FALSE	High	Master Protein	P51991	Heterogeneous nuclear ribonucleoprotein A3 OS=Homo sapiens OX=9606 GN=HNRNPA3 PE=1 SV=2	0	50.519	29	10	21	9	1	378	39.6	9.01	62.44	10
FALSE	High	Master Protein	P32926	Desmoglein-3 OS=Homo sapiens OX=9606 GN=DSG3 PE=1 SV=2	0	50.426	16	11	20	11	1	999	107.5	5	50.86	11
FALSE	High	Master Protein	Q96N67	Dedicator of cytokinesis protein 7 OS=Homo sapiens OX=9606 GN=DOCK7 PE=1 SV=4	0	50.402	8	15	22	15	1	2140	242.4	6.8	51.3	15
FALSE	High	Master Protein	Q9H0S4	Probable ATP-dependent RNA helicase DDX47 OS=Homo sapiens OX=9606 GN=DDX47 PE=1 SV=1	0	50.293	27	11	25	11	1	455	50.6	9.1	63.02	11
FALSE	High	Master Protein	Q9Y2X3	Nucleolar protein 58 OS=Homo sapiens OX=9606 GN=NOP58 PE=1 SV=1	0	50.012	26	11	19	11	1	529	59.5	8.92	49.2	11
FALSE	High	Master Protein	P78527	DNA-dependent protein kinase catalytic subunit OS=Homo sapiens OX=9606 GN=PRKDC PE=1 SV=3	0	48.969	5	19	20	19	1	4128	468.8	7.12	40.43	19
FALSE	High	Master Protein	Q9Y2W1	Thyroid hormone receptor-associated protein 3 OS=Homo sapiens OX=9606 GN=THRAP3 PE=1 SV=2	0	48.556	17	15	18	14	1	955	108.6	10.15	40.41	15
FALSE	High	Master Protein	P07384	Calpain-1 catalytic subunit OS=Homo sapiens OX=9606 GN=CAPN1 PE=1 SV=1	0	47.892	23	15	22	15	1	714	81.8	5.67	52.79	15
FALSE	High	Master Protein	P09651	Heterogeneous nuclear ribonucleoprotein A1 OS=Homo sapiens OX=9606 GN=HNRNPA1 PE=1 SV=5	0	47.827	27	10	24	9	1	372	38.7	9.13	58.74	10
FALSE	High	Master Protein	P61978	Heterogeneous nuclear ribonucleoprotein K OS=Homo sapiens OX=9606 GN=HNRNPK PE=1 SV=1	0	47.71	38	12	21	12	1	463	50.9	5.54	49.24	12
FALSE	High	Master Protein	Q14571	Inositol 1,4,5-trisphosphate receptor type 2 OS=Homo sapiens OX=9606 GN=ITPR2 PE=1 SV=2	0	47.338	7	16	17	10	1	2701	307.9	6.43	25.9	16
FALSE	High	Master Protein	P05141	ADP/ATP translocase 2 OS=Homo sapiens OX=9606 GN=SLC25A5 PE=1 SV=7	0	46.979	38	10	51	4	1	298	32.8	9.69	131.76	10
FALSE	High	Master Protein	O60762	Dolichol-phosphate mannosyltransferase subunit 1 OS=Homo sapiens OX=9606 GN=DPM1 PE=1 SV=1	0	46.754	51	11	22	11	1	260	29.6	9.57	61.1	11
FALSE	High	Master Protein	Q15046	Lysine--tRNA ligase OS=Homo sapiens OX=9606 GN=KARS PE=1 SV=3	0	46.107	24	14	21	14	1	597	68	6.35	52.27	14
FALSE	High	Master Protein	Q07157	Tight junction protein ZO-1 OS=Homo sapiens OX=9606 GN=TJP1 PE=1 SV=3	0	45.651	9	13	16	13	1	1748	195.3	6.7	41.85	13
FALSE	High	Master Protein	Q15233	Non-POU domain-containing octamer-binding protein OS=Homo sapiens OX=9606 GN=NONO PE=1 SV=4	0	45.503	24	8	18	7	1	471	54.2	8.95	47.89	8
FALSE	High	Master Protein	P62241	40S ribosomal protein S8 OS=Homo sapiens OX=9606 GN=RPS8 PE=1 SV=2	0	45.315	38	8	36	8	1	208	24.2	10.32	113.4	8
FALSE	High	Master Protein	P18621	60S ribosomal protein L17 OS=Homo sapiens OX=9606 GN=RPL17 PE=1 SV=3	0	45.13	37	7	27	7	1	184	21.4	10.17	70.41	7
FALSE	High	Master Protein	Q9UMS4	Pre-mRNA-processing factor 19 OS=Homo sapiens OX=9606 GN=PRPF19 PE=1 SV=1	0	44.952	26	9	19	9	1	504	55.1	6.61	54.87	9
FALSE	High	Master Protein	Q15424	Scaffold attachment factor B1 OS=Homo sapiens OX=9606 GN=SAFB PE=1 SV=4	0	44.451	14	11	19	6	1	915	102.6	5.47	54.21	11
FALSE	High	Master Protein	O75367	Core histone macro-H2A.1 OS=Homo sapiens OX=9606 GN=H2AFY PE=1 SV=4	0	44.238	34	9	15	9	1	372	39.6	9.79	44.99	9
FALSE	High	Master Protein	Q9BY89	Uncharacterized protein KIAA1671 OS=Homo sapiens OX=9606 GN=KIAA1671 PE=1 SV=2	0	44.123	10	13	13	13	1	1806	196.6	8.47	36.37	13
FALSE	High	Master Protein	O95793	Double-stranded RNA-binding protein Staufen homolog 1 OS=Homo sapiens OX=9606 GN=STAU1 PE=1 SV=2	0	44.066	18	9	19	9	1	577	63.1	9.44	50.63	9
FALSE	High	Master Protein	Q9NWH9	SAFB-like transcription modulator OS=Homo sapiens OX=9606 GN=SLTM PE=1 SV=2	0	44.05	15	13	15	13	1	1034	117.1	7.87	39.2	13
FALSE	High	Master Protein	P62753	40S ribosomal protein S6 OS=Homo sapiens OX=9606 GN=RPS6 PE=1 SV=1	0	43.879	19	6	24	6	1	249	28.7	10.84	81.97	6
FALSE	High	Master Protein	Q5XKE5	Keratin, type II cytoskeletal 79 OS=Homo sapiens OX=9606 GN=KRT79 PE=1 SV=2	0	43.662	17	12	198	2	1	535	57.8	7.2	528.21	12
FALSE	High	Master Protein	Q5JTH9	RRP12-like protein OS=Homo sapiens OX=9606 GN=RRP12 PE=1 SV=2	0	43.493	12	13	15	12	1	1297	143.6	8.75	34.78	13
FALSE	High	Master Protein	P26599	Polypyrimidine tract-binding protein 1 OS=Homo sapiens OX=9606 GN=PTBP1 PE=1 SV=1	0	43.338	25	8	13	8	1	531	57.2	9.17	51.92	8
FALSE	High	Master Protein	Q9UNX4	WD repeat-containing protein 3 OS=Homo sapiens OX=9606 GN=WDR3 PE=1 SV=1	0	43.256	15	12	14	12	1	943	106	6.64	35.97	12
FALSE	High	Master Protein	Q7Z794	Keratin, type II cytoskeletal 1b OS=Homo sapiens OX=9606 GN=KRT77 PE=1 SV=3	0	43.185	19	13	62	9	1	578	61.9	5.99	124.64	13
FALSE	High	Master Protein	Q08945	FACT complex subunit SSRP1 OS=Homo sapiens OX=9606 GN=SSRP1 PE=1 SV=1	0	42.456	19	11	18	11	1	709	81	6.87	49.11	11
FALSE	High	Master Protein	P62841	40S ribosomal protein S15 OS=Homo sapiens OX=9606 GN=RPS15 PE=1 SV=2	0	42.38	37	3	13	3	1	145	17	10.39	50.08	3
FALSE	High	Master Protein	Q6NZI2	Caveolae-associated protein 1 OS=Homo sapiens OX=9606 GN=CAVIN1 PE=1 SV=1	0	42.341	24	7	13	7	1	390	43.5	5.6	43.69	7
FALSE	High	Master Protein	P38919	Eukaryotic initiation factor 4A-III OS=Homo sapiens OX=9606 GN=EIF4A3 PE=1 SV=4	0	42.164	27	14	24	14	1	411	46.8	6.73	56.06	14
FALSE	High	Master Protein	P14618	Pyruvate kinase PKM OS=Homo sapiens OX=9606 GN=PKM PE=1 SV=4	0	41.965	31	13	20	13	1	531	57.9	7.84	46.36	13
FALSE	High	Master Protein	P12956	X-ray repair cross-complementing protein 6 OS=Homo sapiens OX=9606 GN=XRCC6 PE=1 SV=2	0	41.731	24	12	19	12	1	609	69.8	6.64	47	12
FALSE	High	Master Protein	P51116	Fragile X mental retardation syndrome-related protein 2 OS=Homo sapiens OX=9606 GN=FXR2 PE=1 SV=2	0	41.721	21	11	17	8	1	673	74.2	6.23	39.84	11
FALSE	High	Master Protein	P27635	60S ribosomal protein L10 OS=Homo sapiens OX=9606 GN=RPL10 PE=1 SV=4	0	41.613	21	6	23	6	1	214	24.6	10.08	62.79	6
FALSE	High	Master Protein	Q14444	Caprin-1 OS=Homo sapiens OX=9606 GN=CAPRIN1 PE=1 SV=2	0	41.596	16	9	15	9	1	709	78.3	5.25	45.93	9
FALSE	High	Master Protein	P31943	Heterogeneous nuclear ribonucleoprotein H OS=Homo sapiens OX=9606 GN=HNRNPH1 PE=1 SV=4	0	41.305	24	8	23	2	1	449	49.2	6.3	58.68	8
FALSE	High	Master Protein	P41091	Eukaryotic translation initiation factor 2 subunit 3 OS=Homo sapiens OX=9606 GN=EIF2S3 PE=1 SV=3	0	41.068	28	11	16	11	1	472	51.1	8.4	42.1	11
FALSE	High	Master Protein	P13639	Elongation factor 2 OS=Homo sapiens OX=9606 GN=EEF2 PE=1 SV=4	0	40.984	18	14	18	13	1	858	95.3	6.83	39.25	14
FALSE	High	Master Protein	P52907	F-actin-capping protein subunit alpha-1 OS=Homo sapiens OX=9606 GN=CAPZA1 PE=1 SV=3	0	40.89	43	7	21	6	1	286	32.9	5.69	50.73	7
FALSE	High	Master Protein	Q01813	ATP-dependent 6-phosphofructokinase, platelet type OS=Homo sapiens OX=9606 GN=PFKP PE=1 SV=2	0	40.834	18	11	14	10	1	784	85.5	7.55	37.62	11
FALSE	High	Master Protein	P23246	Splicing factor, proline- and glutamine-rich OS=Homo sapiens OX=9606 GN=SFPQ PE=1 SV=2	0	40.613	16	8	17	7	1	707	76.1	9.44	52.58	8
FALSE	High	Master Protein	O60506	Heterogeneous nuclear ribonucleoprotein Q OS=Homo sapiens OX=9606 GN=SYNCRIP PE=1 SV=2	0	40.608	22	11	18	8	1	623	69.6	8.59	51.93	11
FALSE	High	Master Protein	P62136	Serine/threonine-protein phosphatase PP1-alpha catalytic subunit OS=Homo sapiens OX=9606 GN=PPP1CA PE=1 SV=1	0	40.599	36	9	19	4	1	330	37.5	6.33	57.3	9
FALSE	High	Master Protein	P26641	Elongation factor 1-gamma OS=Homo sapiens OX=9606 GN=EEF1G PE=1 SV=3	0	40.527	23	8	12	8	1	437	50.1	6.67	30.37	8
FALSE	High	Master Protein	Q86U44	N6-adenosine-methyltransferase catalytic subunit OS=Homo sapiens OX=9606 GN=METTL3 PE=1 SV=2	0	40.337	19	8	12	8	1	580	64.4	6.42	37.2	8
FALSE	High	Master Protein	Q13045	Protein flightless-1 homolog OS=Homo sapiens OX=9606 GN=FLII PE=1 SV=2	0	39.705	13	14	16	14	1	1269	144.7	6.05	34.79	14
FALSE	High	Master Protein	P52597	Heterogeneous nuclear ribonucleoprotein F OS=Homo sapiens OX=9606 GN=HNRNPF PE=1 SV=3	0	39.524	25	8	16	6	1	415	45.6	5.58	38.4	8
FALSE	High	Master Protein	Q9NW13	RNA-binding protein 28 OS=Homo sapiens OX=9606 GN=RBM28 PE=1 SV=3	0	39.406	17	11	13	11	1	759	85.7	9.22	32.6	11
FALSE	High	Master Protein	P07910	Heterogeneous nuclear ribonucleoproteins C1/C2 OS=Homo sapiens OX=9606 GN=HNRNPC PE=1 SV=4	0	39.321	34	12	24	12	1	306	33.7	5.08	62.17	12
FALSE	High	Master Protein	P07996	Thrombospondin-1 OS=Homo sapiens OX=9606 GN=THBS1 PE=1 SV=2	0	39.042	12	13	19	13	1	1170	129.3	4.94	43.7	13
FALSE	High	Master Protein	O43390	Heterogeneous nuclear ribonucleoprotein R OS=Homo sapiens OX=9606 GN=HNRNPR PE=1 SV=1	0	38.686	17	10	19	7	1	633	70.9	8.13	47.63	10
FALSE	High	Master Protein	P49411	Elongation factor Tu, mitochondrial OS=Homo sapiens OX=9606 GN=TUFM PE=1 SV=2	0	38.558	25	12	14	12	1	452	49.5	7.61	29.78	12
FALSE	High	Master Protein	Q8TDN6	Ribosome biogenesis protein BRX1 homolog OS=Homo sapiens OX=9606 GN=BRIX1 PE=1 SV=2	0	38.469	23	8	12	8	1	353	41.4	9.92	40.4	8
FALSE	High	Master Protein	P52732	Kinesin-like protein KIF11 OS=Homo sapiens OX=9606 GN=KIF11 PE=1 SV=2	0	38.148	13	12	13	12	1	1056	119.1	5.64	31.27	12
FALSE	High	Master Protein	P23229	Integrin alpha-6 OS=Homo sapiens OX=9606 GN=ITGA6 PE=1 SV=5	0	38.041	12	11	19	11	1	1130	126.5	6.61	51.82	11
FALSE	High	Master Protein	Q86V81	THO complex subunit 4 OS=Homo sapiens OX=9606 GN=ALYREF PE=1 SV=3	0	37.948	33	5	18	5	1	257	26.9	11.15	56.82	5
FALSE	High	Master Protein	Q12788	Transducin beta-like protein 3 OS=Homo sapiens OX=9606 GN=TBL3 PE=1 SV=2	0	37.903	19	12	15	12	1	808	89	6.9	34.92	12
FALSE	High	Master Protein	Q14690	Protein RRP5 homolog OS=Homo sapiens OX=9606 GN=PDCD11 PE=1 SV=3	0	37.782	7	13	14	13	1	1871	208.6	8.87	29.54	13
FALSE	High	Master Protein	Q13242	Serine/arginine-rich splicing factor 9 OS=Homo sapiens OX=9606 GN=SRSF9 PE=1 SV=1	0	37.755	45	11	21	11	1	221	25.5	8.65	47.46	11
FALSE	High	Master Protein	O75533	Splicing factor 3B subunit 1 OS=Homo sapiens OX=9606 GN=SF3B1 PE=1 SV=3	0	37.715	12	11	14	11	1	1304	145.7	7.09	28.81	11
FALSE	High	Master Protein	Q9Y230	RuvB-like 2 OS=Homo sapiens OX=9606 GN=RUVBL2 PE=1 SV=3	0	37.699	27	9	13	9	1	463	51.1	5.64	30.25	9
FALSE	High	Master Protein	P20042	Eukaryotic translation initiation factor 2 subunit 2 OS=Homo sapiens OX=9606 GN=EIF2S2 PE=1 SV=2	0	37.656	36	10	20	10	1	333	38.4	5.8	59.8	10
FALSE	High	Master Protein	Q13751	Laminin subunit beta-3 OS=Homo sapiens OX=9606 GN=LAMB3 PE=1 SV=1	0	37.309	11	11	11	11	1	1172	129.5	7.21	29.42	11
FALSE	High	Master Protein	Q96HS1	Serine/threonine-protein phosphatase PGAM5, mitochondrial OS=Homo sapiens OX=9606 GN=PGAM5 PE=1 SV=2	0	36.951	36	12	28	12	1	289	32	8.68	65.06	12
FALSE	High	Master Protein	Q7L0Y3	tRNA methyltransferase 10 homolog C OS=Homo sapiens OX=9606 GN=TRMT10C PE=1 SV=2	0	36.312	34	12	15	12	1	403	47.3	9.36	36.02	12
FALSE	High	Master Protein	P16989	Y-box-binding protein 3 OS=Homo sapiens OX=9606 GN=YBX3 PE=1 SV=4	0	36.233	31	8	18	5	1	372	40.1	9.77	64.75	8
FALSE	High	Master Protein	Q12905	Interleukin enhancer-binding factor 2 OS=Homo sapiens OX=9606 GN=ILF2 PE=1 SV=2	0	36.206	29	8	16	8	1	390	43	5.26	48.31	8
FALSE	High	Master Protein	Q8NI36	WD repeat-containing protein 36 OS=Homo sapiens OX=9606 GN=WDR36 PE=1 SV=1	0	36.044	14	11	12	11	1	951	105.3	7.53	32.75	11
FALSE	High	Master Protein	P0DMV9	Heat shock 70 kDa protein 1B OS=Homo sapiens OX=9606 GN=HSPA1B PE=1 SV=1	0	35.94	18	9	16	7	1	641	70	5.66	47.78	9
FALSE	High	Master Protein	O94906	Pre-mRNA-processing factor 6 OS=Homo sapiens OX=9606 GN=PRPF6 PE=1 SV=1	0	35.732	12	10	10	10	1	941	106.9	8.25	31.02	10
FALSE	High	Master Protein	Q9BYG3	MKI67 FHA domain-interacting nucleolar phosphoprotein OS=Homo sapiens OX=9606 GN=NIFK PE=1 SV=1	0	35.7	29	6	9	6	1	293	34.2	9.88	27.35	6
FALSE	High	Master Protein	Q9P2J5	Leucine--tRNA ligase, cytoplasmic OS=Homo sapiens OX=9606 GN=LARS PE=1 SV=2	0	35.61	10	10	11	10	1	1176	134.4	7.3	31.48	10
FALSE	High	Master Protein	Q9Y3I0	tRNA-splicing ligase RtcB homolog OS=Homo sapiens OX=9606 GN=RTCB PE=1 SV=1	0	35.534	21	10	15	10	1	505	55.2	7.23	30.11	10
FALSE	High	Master Protein	P46781	40S ribosomal protein S9 OS=Homo sapiens OX=9606 GN=RPS9 PE=1 SV=3	0	35.482	45	14	30	14	1	194	22.6	10.65	70.57	14
FALSE	High	Master Protein	Q14008	Cytoskeleton-associated protein 5 OS=Homo sapiens OX=9606 GN=CKAP5 PE=1 SV=3	0	35.375	6	11	11	11	1	2032	225.4	7.8	21.81	11
FALSE	High	Master Protein	Q96FV9	THO complex subunit 1 OS=Homo sapiens OX=9606 GN=THOC1 PE=1 SV=1	0	35.347	19	10	16	10	1	657	75.6	4.98	38.1	10
FALSE	High	Master Protein	O60716	Catenin delta-1 OS=Homo sapiens OX=9606 GN=CTNND1 PE=1 SV=1	0	34.451	13	10	12	10	1	968	108.1	6.23	29.31	10
FALSE	High	Master Protein	Q7L576	Cytoplasmic FMR1-interacting protein 1 OS=Homo sapiens OX=9606 GN=CYFIP1 PE=1 SV=1	0	34.309	9	11	11	11	1	1253	145.1	6.9	24.16	11
FALSE	High	Master Protein	P47756	F-actin-capping protein subunit beta OS=Homo sapiens OX=9606 GN=CAPZB PE=1 SV=4	0	34.211	27	8	16	8	1	277	31.3	5.59	38.72	8
FALSE	High	Master Protein	O60814	Histone H2B type 1-K OS=Homo sapiens OX=9606 GN=HIST1H2BK PE=1 SV=3	0	34.183	41	6	26	2	1	126	13.9	10.32	77.41	6
FALSE	High	Master Protein	Q9NVI7	ATPase family AAA domain-containing protein 3A OS=Homo sapiens OX=9606 GN=ATAD3A PE=1 SV=2	0	33.929	19	12	22	5	1	634	71.3	8.98	59.13	12
FALSE	High	Master Protein	O00139	Kinesin-like protein KIF2A OS=Homo sapiens OX=9606 GN=KIF2A PE=1 SV=3	0	33.859	16	10	14	10	1	706	79.9	6.68	39.54	10
FALSE	High	Master Protein	Q9Y262	Eukaryotic translation initiation factor 3 subunit L OS=Homo sapiens OX=9606 GN=EIF3L PE=1 SV=1	0	33.733	18	8	10	8	1	564	66.7	6.34	29.48	8
FALSE	High	Master Protein	Q92499	ATP-dependent RNA helicase DDX1 OS=Homo sapiens OX=9606 GN=DDX1 PE=1 SV=2	0	33.704	13	9	15	9	1	740	82.4	7.23	38.17	9
FALSE	High	Master Protein	P63104	14-3-3 protein zeta/delta OS=Homo sapiens OX=9606 GN=YWHAZ PE=1 SV=1	0	33.479	33	6	16	4	1	245	27.7	4.79	43.31	6
FALSE	High	Master Protein	Q6PKG0	La-related protein 1 OS=Homo sapiens OX=9606 GN=LARP1 PE=1 SV=2	0	33.324	11	11	12	11	1	1096	123.4	8.82	21.97	11
FALSE	High	Master Protein	Q8IY81	pre-rRNA processing protein FTSJ3 OS=Homo sapiens OX=9606 GN=FTSJ3 PE=1 SV=2	0	32.945	13	9	12	9	1	847	96.5	8.4	34.74	9
FALSE	High	Master Protein	P12236	ADP/ATP translocase 3 OS=Homo sapiens OX=9606 GN=SLC25A6 PE=1 SV=4	0	32.851	29	8	32	2	1	298	32.8	9.74	75.88	8
FALSE	High	Master Protein	Q9UN86	Ras GTPase-activating protein-binding protein 2 OS=Homo sapiens OX=9606 GN=G3BP2 PE=1 SV=2	0	32.802	18	7	9	7	1	482	54.1	5.55	30.96	7
FALSE	High	Master Protein	Q13573	SNW domain-containing protein 1 OS=Homo sapiens OX=9606 GN=SNW1 PE=1 SV=1	0	32.65	20	8	10	8	1	536	61.5	9.52	33.43	8
FALSE	High	Master Protein	Q14151	Scaffold attachment factor B2 OS=Homo sapiens OX=9606 GN=SAFB2 PE=1 SV=1	0	32.618	13	11	14	6	1	953	107.4	6.16	37.92	11
FALSE	High	Master Protein	P13010	X-ray repair cross-complementing protein 5 OS=Homo sapiens OX=9606 GN=XRCC5 PE=1 SV=3	0	32.602	15	10	13	10	1	732	82.7	5.81	29.67	10
FALSE	High	Master Protein	P08195	4F2 cell-surface antigen heavy chain OS=Homo sapiens OX=9606 GN=SLC3A2 PE=1 SV=3	0	32.508	19	9	12	9	1	630	68	5.01	31.63	9
FALSE	High	Master Protein	Q03001	Dystonin OS=Homo sapiens OX=9606 GN=DST PE=1 SV=4	0	32.457	1	9	11	9	1	7570	860.1	5.25	15.98	9
FALSE	High	Master Protein	P46778	60S ribosomal protein L21 OS=Homo sapiens OX=9606 GN=RPL21 PE=1 SV=2	0	32.444	38	6	17	6	1	160	18.6	10.49	42.76	6
FALSE	High	Master Protein	P53621	Coatomer subunit alpha OS=Homo sapiens OX=9606 GN=COPA PE=1 SV=2	0	32.212	9	10	11	10	1	1224	138.3	7.66	29.97	10
FALSE	High	Master Protein	P31946	14-3-3 protein beta/alpha OS=Homo sapiens OX=9606 GN=YWHAB PE=1 SV=3	0	32.163	24	5	16	2	1	246	28.1	4.83	41.63	5
FALSE	High	Master Protein	P14866	Heterogeneous nuclear ribonucleoprotein L OS=Homo sapiens OX=9606 GN=HNRNPL PE=1 SV=2	0	31.546	24	8	13	8	1	589	64.1	8.22	31.7	8
FALSE	High	Master Protein	Q01780	Exosome component 10 OS=Homo sapiens OX=9606 GN=EXOSC10 PE=1 SV=2	0	31.455	14	10	11	10	1	885	100.8	8.46	27.34	10
FALSE	High	Master Protein	Q15269	Periodic tryptophan protein 2 homolog OS=Homo sapiens OX=9606 GN=PWP2 PE=2 SV=2	0	31.446	14	11	13	11	1	919	102.4	6.15	33.74	11
FALSE	High	Master Protein	Q13310	Polyadenylate-binding protein 4 OS=Homo sapiens OX=9606 GN=PABPC4 PE=1 SV=1	0	31.446	13	8	16	5	1	644	70.7	9.26	43.22	8
FALSE	High	Master Protein	P32969	60S ribosomal protein L9 OS=Homo sapiens OX=9606 GN=RPL9 PE=1 SV=1	0	31.287	36	4	20	4	1	192	21.9	9.95	74	4
FALSE	High	Master Protein	P26373	60S ribosomal protein L13 OS=Homo sapiens OX=9606 GN=RPL13 PE=1 SV=4	0	31.055	32	8	28	8	1	211	24.2	11.65	69	8
FALSE	High	Master Protein	P25205	DNA replication licensing factor MCM3 OS=Homo sapiens OX=9606 GN=MCM3 PE=1 SV=3	0	31.024	13	7	13	7	1	808	90.9	5.77	36	7
FALSE	High	Master Protein	P06899	Histone H2B type 1-J OS=Homo sapiens OX=9606 GN=HIST1H2BJ PE=1 SV=3	0	30.942	40	5	21	1	1	126	13.9	10.32	63.58	5
FALSE	High	Master Protein	P15880	40S ribosomal protein S2 OS=Homo sapiens OX=9606 GN=RPS2 PE=1 SV=2	0	30.74	26	7	23	7	1	293	31.3	10.24	71.69	7
FALSE	High	Master Protein	Q9BZJ0	Crooked neck-like protein 1 OS=Homo sapiens OX=9606 GN=CRNKL1 PE=1 SV=4	0	30.647	11	9	10	9	1	848	100.4	8	23.45	9
FALSE	High	Master Protein	P02768	Serum albumin OS=Homo sapiens OX=9606 GN=ALB PE=1 SV=2	0	30.483	11	8	19	8	1	609	69.3	6.28	47.81	8
FALSE	High	Master Protein	P19525	Interferon-induced, double-stranded RNA-activated protein kinase OS=Homo sapiens OX=9606 GN=EIF2AK2 PE=1 SV=2	0	30.473	20	10	12	10	1	551	62.1	8.4	23.78	10
FALSE	High	Master Protein	P27348	14-3-3 protein theta OS=Homo sapiens OX=9606 GN=YWHAQ PE=1 SV=1	0	30.427	31	6	18	3	1	245	27.7	4.78	46.67	6
FALSE	High	Master Protein	Q75N03	E3 ubiquitin-protein ligase Hakai OS=Homo sapiens OX=9606 GN=CBLL1 PE=1 SV=1	0	30.297	17	7	11	7	1	491	54.5	8.29	29.98	7
FALSE	High	Master Protein	Q16666	Gamma-interferon-inducible protein 16 OS=Homo sapiens OX=9606 GN=IFI16 PE=1 SV=3	0	30.048	14	8	11	8	1	785	88.2	9.28	30.65	8
FALSE	High	Master Protein	Q9BZF9	Uveal autoantigen with coiled-coil domains and ankyrin repeats OS=Homo sapiens OX=9606 GN=UACA PE=1 SV=2	0	29.924	7	9	10	9	1	1416	162.4	7.03	19.91	9
FALSE	High	Master Protein	Q9Y4P3	Transducin beta-like protein 2 OS=Homo sapiens OX=9606 GN=TBL2 PE=1 SV=1	0	29.879	20	8	12	8	1	447	49.8	9.44	27	8
FALSE	High	Master Protein	P55795	Heterogeneous nuclear ribonucleoprotein H2 OS=Homo sapiens OX=9606 GN=HNRNPH2 PE=1 SV=1	0	29.757	16	6	19	1	1	449	49.2	6.3	44.48	6
FALSE	High	Master Protein	Q9NYF8	Bcl-2-associated transcription factor 1 OS=Homo sapiens OX=9606 GN=BCLAF1 PE=1 SV=2	0	29.657	11	9	11	8	1	920	106.1	9.98	17.92	9
FALSE	High	Master Protein	Q96MU7	YTH domain-containing protein 1 OS=Homo sapiens OX=9606 GN=YTHDC1 PE=1 SV=3	0	29.461	13	8	10	8	1	727	84.6	6.23	28.63	8
FALSE	High	Master Protein	P62258	14-3-3 protein epsilon OS=Homo sapiens OX=9606 GN=YWHAE PE=1 SV=1	0	29.349	28	6	17	4	1	255	29.2	4.74	44.33	6
FALSE	High	Master Protein	P62140	Serine/threonine-protein phosphatase PP1-beta catalytic subunit OS=Homo sapiens OX=9606 GN=PPP1CB PE=1 SV=3	0	29.335	25	6	13	2	1	327	37.2	6.19	38.89	6
FALSE	High	Master Protein	Q03135	Caveolin-1 OS=Homo sapiens OX=9606 GN=CAV1 PE=1 SV=4	0	29.333	41	6	10	6	1	178	20.5	6.02	26.51	6
FALSE	High	Master Protein	Q9UDY2	Tight junction protein ZO-2 OS=Homo sapiens OX=9606 GN=TJP2 PE=1 SV=2	0	29.252	9	10	10	10	1	1190	133.9	7.4	24.35	10
FALSE	High	Master Protein	P62269	40S ribosomal protein S18 OS=Homo sapiens OX=9606 GN=RPS18 PE=1 SV=3	0	29.238	45	9	17	9	1	152	17.7	10.99	44.78	9
FALSE	High	Master Protein	Q92974	Rho guanine nucleotide exchange factor 2 OS=Homo sapiens OX=9606 GN=ARHGEF2 PE=1 SV=4	0	29.234	11	10	12	10	1	986	111.5	7.27	25.54	10
FALSE	High	Master Protein	P61353	60S ribosomal protein L27 OS=Homo sapiens OX=9606 GN=RPL27 PE=1 SV=2	0	28.979	43	5	13	5	1	136	15.8	10.56	33.24	5
FALSE	High	Master Protein	P08708	40S ribosomal protein S17 OS=Homo sapiens OX=9606 GN=RPS17 PE=1 SV=2	0	28.965	40	3	8	3	1	135	15.5	9.85	22.94	3
FALSE	High	Master Protein	Q9UH17	DNA dC->dU-editing enzyme APOBEC-3B OS=Homo sapiens OX=9606 GN=APOBEC3B PE=1 SV=1	0	28.907	21	6	9	6	1	382	45.9	6.06	21.1	6
FALSE	High	Master Protein	P62263	40S ribosomal protein S14 OS=Homo sapiens OX=9606 GN=RPS14 PE=1 SV=3	0	28.796	37	5	9	5	1	151	16.3	10.05	33.98	5
FALSE	High	Master Protein	O76021	Ribosomal L1 domain-containing protein 1 OS=Homo sapiens OX=9606 GN=RSL1D1 PE=1 SV=3	0	28.738	20	8	12	8	1	490	54.9	10.13	28.26	8
FALSE	High	Master Protein	Q6FI13	Histone H2A type 2-A OS=Homo sapiens OX=9606 GN=HIST2H2AA3 PE=1 SV=3	0	28.677	55	5	14	3	1	130	14.1	10.9	42.29	5
FALSE	High	Master Protein	P61981	14-3-3 protein gamma OS=Homo sapiens OX=9606 GN=YWHAG PE=1 SV=2	0	28.61	28	6	17	3	1	247	28.3	4.89	41.61	6
FALSE	High	Master Protein	Q13769	THO complex subunit 5 homolog OS=Homo sapiens OX=9606 GN=THOC5 PE=1 SV=2	0	28.57	13	7	8	7	1	683	78.5	6.87	23.59	7
FALSE	High	Master Protein	Q8WWM7	Ataxin-2-like protein OS=Homo sapiens OX=9606 GN=ATXN2L PE=1 SV=2	0	28.046	9	8	11	8	1	1075	113.3	8.59	28.08	8
FALSE	High	Master Protein	O00541	Pescadillo homolog OS=Homo sapiens OX=9606 GN=PES1 PE=1 SV=1	0	27.955	18	10	11	10	1	588	68	7.33	18.86	10
FALSE	High	Master Protein	Q9H0D6	5'-3' exoribonuclease 2 OS=Homo sapiens OX=9606 GN=XRN2 PE=1 SV=1	0	27.904	9	6	8	6	1	950	108.5	7.47	24.39	6
FALSE	High	Master Protein	Q9NUD5	Zinc finger CCHC domain-containing protein 3 OS=Homo sapiens OX=9606 GN=ZCCHC3 PE=1 SV=1	0	27.899	22	8	15	8	1	404	43.6	8.53	33.92	8
FALSE	High	Master Protein	Q9NY61	Protein AATF OS=Homo sapiens OX=9606 GN=AATF PE=1 SV=1	0	27.886	17	7	7	7	1	560	63.1	4.94	15.66	7
FALSE	High	Master Protein	Q86SQ0	Pleckstrin homology-like domain family B member 2 OS=Homo sapiens OX=9606 GN=PHLDB2 PE=1 SV=2	0	27.823	7	9	9	9	1	1253	142.1	7.43	21.01	9
FALSE	High	Master Protein	Q13151	Heterogeneous nuclear ribonucleoprotein A0 OS=Homo sapiens OX=9606 GN=HNRNPA0 PE=1 SV=1	0	27.822	18	5	13	4	1	305	30.8	9.29	36.12	5
FALSE	High	Master Protein	Q00325	Phosphate carrier protein, mitochondrial OS=Homo sapiens OX=9606 GN=SLC25A3 PE=1 SV=2	0	27.482	20	7	14	7	1	362	40.1	9.38	40.83	7
FALSE	High	Master Protein	P55884	Eukaryotic translation initiation factor 3 subunit B OS=Homo sapiens OX=9606 GN=EIF3B PE=1 SV=3	0	27.387	11	8	10	8	1	814	92.4	5	22.49	8
FALSE	High	Master Protein	P61254	60S ribosomal protein L26 OS=Homo sapiens OX=9606 GN=RPL26 PE=1 SV=1	0	27.313	43	9	21	9	1	145	17.2	10.55	51.28	9
FALSE	High	Master Protein	P55265	Double-stranded RNA-specific adenosine deaminase OS=Homo sapiens OX=9606 GN=ADAR PE=1 SV=4	0	27.241	8	9	10	9	1	1226	136	8.65	22.64	9
FALSE	High	Master Protein	P62917	60S ribosomal protein L8 OS=Homo sapiens OX=9606 GN=RPL8 PE=1 SV=2	0	27.233	26	8	15	8	1	257	28	11.03	43.09	8
FALSE	High	Master Protein	Q07666	KH domain-containing, RNA-binding, signal transduction-associated protein 1 OS=Homo sapiens OX=9606 GN=KHDRBS1 PE=1 SV=1	0	27.172	15	6	8	6	1	443	48.2	8.66	28.45	6
FALSE	High	Master Protein	Q8NDT2	Putative RNA-binding protein 15B OS=Homo sapiens OX=9606 GN=RBM15B PE=1 SV=3	0	27.157	12	11	17	8	1	890	97.1	9.85	43.11	11
FALSE	High	Master Protein	Q9UKD2	mRNA turnover protein 4 homolog OS=Homo sapiens OX=9606 GN=MRTO4 PE=1 SV=2	0	27.102	29	8	11	8	1	239	27.5	8.29	20.73	8
FALSE	High	Master Protein	Q8WUF5	RelA-associated inhibitor OS=Homo sapiens OX=9606 GN=PPP1R13L PE=1 SV=4	0	27.029	14	9	10	9	1	828	89	6.81	27.2	9
FALSE	High	Master Protein	O95782	AP-2 complex subunit alpha-1 OS=Homo sapiens OX=9606 GN=AP2A1 PE=1 SV=3	0	27.02	10	9	9	9	1	977	107.5	7.03	20.66	9
FALSE	High	Master Protein	Q5T9A4	ATPase family AAA domain-containing protein 3B OS=Homo sapiens OX=9606 GN=ATAD3B PE=1 SV=1	0	26.985	13	9	19	2	1	648	72.5	9.2	45.04	9
FALSE	High	Master Protein	Q9Y265	RuvB-like 1 OS=Homo sapiens OX=9606 GN=RUVBL1 PE=1 SV=1	0	26.973	25	8	10	8	1	456	50.2	6.42	26.58	8
FALSE	High	Master Protein	Q9HCE5	N6-adenosine-methyltransferase non-catalytic subunit OS=Homo sapiens OX=9606 GN=METTL14 PE=1 SV=2	0	26.955	18	7	10	7	1	456	52.1	6.21	23.6	7
FALSE	High	Master Protein	P36873	Serine/threonine-protein phosphatase PP1-gamma catalytic subunit OS=Homo sapiens OX=9606 GN=PPP1CC PE=1 SV=1	0	26.842	22	5	13	1	1	323	37	6.54	39.81	5
FALSE	High	Master Protein	P62805	Histone H4 OS=Homo sapiens OX=9606 GN=HIST1H4A PE=1 SV=2	0	26.834	40	5	26	5	1	103	11.4	11.36	75.58	5
FALSE	High	Master Protein	Q9H7B2	Ribosome production factor 2 homolog OS=Homo sapiens OX=9606 GN=RPF2 PE=1 SV=2	0	26.613	16	4	6	4	1	306	35.6	9.99	21.92	4
FALSE	High	Master Protein	Q86W42	THO complex subunit 6 homolog OS=Homo sapiens OX=9606 GN=THOC6 PE=1 SV=1	0	26.569	29	8	9	8	1	341	37.5	7.43	24.62	8
FALSE	High	Master Protein	P50990	T-complex protein 1 subunit theta OS=Homo sapiens OX=9606 GN=CCT8 PE=1 SV=4	0	26.296	17	8	10	8	1	548	59.6	5.6	28.37	8
FALSE	High	Master Protein	P28370	Probable global transcription activator SNF2L1 OS=Homo sapiens OX=9606 GN=SMARCA1 PE=1 SV=2	0	26.231	8	10	14	1	1	1054	122.5	8.09	27.94	10
FALSE	High	Master Protein	P83111	Serine beta-lactamase-like protein LACTB, mitochondrial OS=Homo sapiens OX=9606 GN=LACTB PE=1 SV=2	0	26.146	16	7	8	7	1	547	60.7	8.53	21.24	7
FALSE	High	Master Protein	O43290	U4/U6.U5 tri-snRNP-associated protein 1 OS=Homo sapiens OX=9606 GN=SART1 PE=1 SV=1	0	26.005	12	7	8	7	1	800	90.2	6.13	25.21	7
FALSE	High	Master Protein	P49674	Casein kinase I isoform epsilon OS=Homo sapiens OX=9606 GN=CSNK1E PE=1 SV=1	0	25.836	24	7	11	2	1	416	47.3	9.66	30.08	7
FALSE	High	Master Protein	O14950	Myosin regulatory light chain 12B OS=Homo sapiens OX=9606 GN=MYL12B PE=1 SV=2	0	25.707	40	6	10	6	1	172	19.8	4.84	28.75	6
FALSE	High	Master Protein	Q9UMD9	Collagen alpha-1(XVII) chain OS=Homo sapiens OX=9606 GN=COL17A1 PE=1 SV=3	0	25.681	5	8	11	8	1	1497	150.3	8.79	23.08	8
FALSE	High	Master Protein	O15143	Actin-related protein 2/3 complex subunit 1B OS=Homo sapiens OX=9606 GN=ARPC1B PE=1 SV=3	0	25.674	15	5	7	5	1	372	40.9	8.35	25.2	5
FALSE	High	Master Protein	P15311	Ezrin OS=Homo sapiens OX=9606 GN=EZR PE=1 SV=4	0	25.369	16	9	11	5	1	586	69.4	6.27	20.84	9
FALSE	High	Master Protein	Q9NZB2	Constitutive coactivator of PPAR-gamma-like protein 1 OS=Homo sapiens OX=9606 GN=FAM120A PE=1 SV=2	0	25.32	7	6	6	6	1	1118	121.8	8.88	19.38	6
FALSE	High	Master Protein	P42696	RNA-binding protein 34 OS=Homo sapiens OX=9606 GN=RBM34 PE=1 SV=2	0	25.315	22	8	9	8	1	430	48.5	10.11	21.29	8
FALSE	High	Master Protein	P19013	Keratin, type II cytoskeletal 4 OS=Homo sapiens OX=9606 GN=KRT4 PE=1 SV=4	0	25.275	9	7	125	1	1	534	57.3	6.61	330.4	7
FALSE	High	Master Protein	Q9Y6M1	Insulin-like growth factor 2 mRNA-binding protein 2 OS=Homo sapiens OX=9606 GN=IGF2BP2 PE=1 SV=2	0	25.242	16	8	9	8	1	599	66.1	8.46	22.84	8
FALSE	High	Master Protein	P41250	Glycine--tRNA ligase OS=Homo sapiens OX=9606 GN=GARS PE=1 SV=3	0	25.197	12	7	8	7	1	739	83.1	7.03	21.34	7
FALSE	High	Master Protein	Q9Y3C1	Nucleolar protein 16 OS=Homo sapiens OX=9606 GN=NOP16 PE=1 SV=2	0	24.521	37	6	8	6	1	178	21.2	9.94	23.06	6
FALSE	High	Master Protein	O15371	Eukaryotic translation initiation factor 3 subunit D OS=Homo sapiens OX=9606 GN=EIF3D PE=1 SV=1	0	24.511	19	8	9	8	1	548	63.9	6.05	22.25	8
FALSE	High	Master Protein	P62750	60S ribosomal protein L23a OS=Homo sapiens OX=9606 GN=RPL23A PE=1 SV=1	0	24.504	32	5	20	5	1	156	17.7	10.45	51.59	5
FALSE	High	Master Protein	Q15050	Ribosome biogenesis regulatory protein homolog OS=Homo sapiens OX=9606 GN=RRS1 PE=1 SV=2	0	24.493	23	8	11	8	1	365	41.2	10.7	22.03	8
FALSE	High	Master Protein	P61313	60S ribosomal protein L15 OS=Homo sapiens OX=9606 GN=RPL15 PE=1 SV=2	0	24.242	27	6	25	6	1	204	24.1	11.62	67.66	6
FALSE	High	Master Protein	Q14CN4	Keratin, type II cytoskeletal 72 OS=Homo sapiens OX=9606 GN=KRT72 PE=1 SV=2	0	24.147	8	5	60	2	1	511	55.8	6.89	118.12	5
FALSE	High	Master Protein	Q9HCS7	Pre-mRNA-splicing factor SYF1 OS=Homo sapiens OX=9606 GN=XAB2 PE=1 SV=2	0	24.093	10	7	8	7	1	855	99.9	6.23	19.29	7
FALSE	High	Master Protein	Q86YQ8	Copine-8 OS=Homo sapiens OX=9606 GN=CPNE8 PE=1 SV=2	0	24.053	14	7	13	6	1	564	63.1	5.96	31.68	7
FALSE	High	Master Protein	Q14257	Reticulocalbin-2 OS=Homo sapiens OX=9606 GN=RCN2 PE=1 SV=1	0	24.05	29	6	7	6	1	317	36.9	4.4	24.88	6
FALSE	High	Master Protein	P28161	Glutathione S-transferase Mu 2 OS=Homo sapiens OX=9606 GN=GSTM2 PE=1 SV=2	0	23.86	35	6	50	5	1	218	25.7	6.37	70.23	6
FALSE	High	Master Protein	P14373	Zinc finger protein RFP OS=Homo sapiens OX=9606 GN=TRIM27 PE=1 SV=1	0	23.746	13	6	9	6	1	513	58.5	6.21	24.84	6
FALSE	High	Master Protein	Q9H6S0	Probable ATP-dependent RNA helicase YTHDC2 OS=Homo sapiens OX=9606 GN=YTHDC2 PE=1 SV=2	0	23.616	6	7	9	7	1	1430	160.1	8.4	22.89	7
FALSE	High	Master Protein	Q9HCE1	Putative helicase MOV-10 OS=Homo sapiens OX=9606 GN=MOV10 PE=1 SV=2	0	23.587	7	7	7	7	1	1003	113.6	8.82	17.15	7
FALSE	High	Master Protein	P63010	AP-2 complex subunit beta OS=Homo sapiens OX=9606 GN=AP2B1 PE=1 SV=1	0	23.538	9	8	10	8	1	937	104.5	5.38	21.71	8
FALSE	High	Master Protein	P35222	Catenin beta-1 OS=Homo sapiens OX=9606 GN=CTNNB1 PE=1 SV=1	0	23.512	10	7	10	4	1	781	85.4	5.86	20.67	7
FALSE	High	Master Protein	Q9BVP2	Guanine nucleotide-binding protein-like 3 OS=Homo sapiens OX=9606 GN=GNL3 PE=1 SV=2	0	23.336	16	9	10	8	1	549	62	9.16	25.21	9
FALSE	High	Master Protein	Q9H583	HEAT repeat-containing protein 1 OS=Homo sapiens OX=9606 GN=HEATR1 PE=1 SV=3	0	23.173	5	9	9	9	1	2144	242.2	6.54	12.69	9
FALSE	High	Master Protein	Q12874	Splicing factor 3A subunit 3 OS=Homo sapiens OX=9606 GN=SF3A3 PE=1 SV=1	0	22.957	16	5	10	5	1	501	58.8	5.38	38.47	5
FALSE	High	Master Protein	P04792	Heat shock protein beta-1 OS=Homo sapiens OX=9606 GN=HSPB1 PE=1 SV=2	0	22.844	30	5	9	5	1	205	22.8	6.4	25.18	5
FALSE	High	Master Protein	P48730	Casein kinase I isoform delta OS=Homo sapiens OX=9606 GN=CSNK1D PE=1 SV=2	0	22.715	21	6	9	1	1	415	47.3	9.74	24.82	6
FALSE	High	Master Protein	Q99623	Prohibitin-2 OS=Homo sapiens OX=9606 GN=PHB2 PE=1 SV=2	0	22.678	25	6	7	6	1	299	33.3	9.83	18.93	6
FALSE	High	Master Protein	Q9H2C0	Gigaxonin OS=Homo sapiens OX=9606 GN=GAN PE=1 SV=1	0	22.587	11	5	7	5	1	597	67.6	5.85	19.72	5
FALSE	High	Master Protein	P50914	60S ribosomal protein L14 OS=Homo sapiens OX=9606 GN=RPL14 PE=1 SV=4	0	22.577	18	5	16	5	1	215	23.4	10.93	45.67	5
FALSE	High	Master Protein	Q09666	Neuroblast differentiation-associated protein AHNAK OS=Homo sapiens OX=9606 GN=AHNAK PE=1 SV=2	0	22.573	6	8	8	8	1	5890	628.7	6.15	11.49	8
FALSE	High	Master Protein	Q7KZI7	Serine/threonine-protein kinase MARK2 OS=Homo sapiens OX=9606 GN=MARK2 PE=1 SV=2	0	22.527	12	8	9	7	1	788	87.9	9.72	22.77	8
FALSE	High	Master Protein	Q07021	Complement component 1 Q subcomponent-binding protein, mitochondrial OS=Homo sapiens OX=9606 GN=C1QBP PE=1 SV=1	0	22.517	27	5	6	5	1	282	31.3	4.84	16.78	5
FALSE	High	Master Protein	Q8WXX5	DnaJ homolog subfamily C member 9 OS=Homo sapiens OX=9606 GN=DNAJC9 PE=1 SV=1	0	22.501	38	7	11	7	1	260	29.9	5.73	25.28	7
FALSE	High	Master Protein	P47897	Glutamine--tRNA ligase OS=Homo sapiens OX=9606 GN=QARS PE=1 SV=1	0	22.484	11	8	8	7	1	775	87.7	7.15	20.61	8
FALSE	High	Master Protein	Q8N1N4	Keratin, type II cytoskeletal 78 OS=Homo sapiens OX=9606 GN=KRT78 PE=1 SV=2	0	22.445	15	8	9	7	1	520	56.8	6.02	19.53	8
FALSE	High	Master Protein	Q02543	60S ribosomal protein L18a OS=Homo sapiens OX=9606 GN=RPL18A PE=1 SV=2	0	22.333	28	7	20	7	1	176	20.7	10.71	46.11	7
FALSE	High	Master Protein	P60842	Eukaryotic initiation factor 4A-I OS=Homo sapiens OX=9606 GN=EIF4A1 PE=1 SV=1	0	22.204	18	7	9	7	1	406	46.1	5.48	25.41	7
FALSE	High	Master Protein	Q13555	Calcium/calmodulin-dependent protein kinase type II subunit gamma OS=Homo sapiens OX=9606 GN=CAMK2G PE=1 SV=3	0	22.058	12	6	9	5	1	558	62.6	7.83	21.37	6
FALSE	High	Master Protein	Q9NX58	Cell growth-regulating nucleolar protein OS=Homo sapiens OX=9606 GN=LYAR PE=1 SV=2	0	22.048	24	7	12	7	1	379	43.6	9.54	21.79	7
FALSE	High	Master Protein	Q9Y295	Developmentally-regulated GTP-binding protein 1 OS=Homo sapiens OX=9606 GN=DRG1 PE=1 SV=1	0	22.007	23	7	10	7	1	367	40.5	8.9	29.61	7
FALSE	High	Master Protein	P62081	40S ribosomal protein S7 OS=Homo sapiens OX=9606 GN=RPS7 PE=1 SV=1	0	21.962	37	7	13	7	1	194	22.1	10.1	40.51	7
FALSE	High	Master Protein	P68400	Casein kinase II subunit alpha OS=Homo sapiens OX=9606 GN=CSNK2A1 PE=1 SV=1	0	21.924	19	7	11	5	1	391	45.1	7.74	24.95	7
FALSE	High	Master Protein	P62244	40S ribosomal protein S15a OS=Homo sapiens OX=9606 GN=RPS15A PE=1 SV=2	0	21.868	41	6	13	6	1	130	14.8	10.13	21.09	6
FALSE	High	Master Protein	Q14137	Ribosome biogenesis protein BOP1 OS=Homo sapiens OX=9606 GN=BOP1 PE=1 SV=2	0	21.851	9	6	8	6	1	746	83.6	6.19	21.9	6
FALSE	High	Master Protein	P00338	L-lactate dehydrogenase A chain OS=Homo sapiens OX=9606 GN=LDHA PE=1 SV=2	0	21.827	21	6	8	6	1	332	36.7	8.27	21.16	6
FALSE	High	Master Protein	Q03701	CCAAT/enhancer-binding protein zeta OS=Homo sapiens OX=9606 GN=CEBPZ PE=1 SV=3	0	21.708	7	8	8	8	1	1054	120.9	5.94	17.6	8
FALSE	High	Master Protein	Q08J23	tRNA (cytosine(34)-C(5))-methyltransferase OS=Homo sapiens OX=9606 GN=NSUN2 PE=1 SV=2	0	21.694	8	5	7	5	1	767	86.4	6.77	20.21	5
FALSE	High	Master Protein	Q15678	Tyrosine-protein phosphatase non-receptor type 14 OS=Homo sapiens OX=9606 GN=PTPN14 PE=1 SV=2	0	21.635	6	5	6	5	1	1187	135.2	8.31	17.8	5
FALSE	High	Master Protein	Q9NVN8	Guanine nucleotide-binding protein-like 3-like protein OS=Homo sapiens OX=9606 GN=GNL3L PE=1 SV=1	0	21.584	14	8	10	7	1	582	65.5	8.44	18.69	8
FALSE	High	Master Protein	Q8N1F7	Nuclear pore complex protein Nup93 OS=Homo sapiens OX=9606 GN=NUP93 PE=1 SV=2	0	21.549	11	9	11	9	1	819	93.4	5.72	16.3	9
FALSE	High	Master Protein	Q8TDD1	ATP-dependent RNA helicase DDX54 OS=Homo sapiens OX=9606 GN=DDX54 PE=1 SV=2	0	21.517	9	7	7	7	1	881	98.5	10.02	17.25	7
FALSE	High	Master Protein	P26038	Moesin OS=Homo sapiens OX=9606 GN=MSN PE=1 SV=3	0	21.325	13	7	9	3	1	577	67.8	6.4	17.65	7
FALSE	High	Master Protein	O75955	Flotillin-1 OS=Homo sapiens OX=9606 GN=FLOT1 PE=1 SV=3	0	21.139	16	6	8	6	1	427	47.3	7.49	23.91	6
FALSE	High	Master Protein	Q86W92	Liprin-beta-1 OS=Homo sapiens OX=9606 GN=PPFIBP1 PE=1 SV=2	0	21.124	10	7	7	7	1	1011	114	5.55	17.43	7
FALSE	High	Master Protein	Q9BXS6	Nucleolar and spindle-associated protein 1 OS=Homo sapiens OX=9606 GN=NUSAP1 PE=1 SV=1	0	21.09	17	6	8	6	1	441	49.4	9.91	14.13	6
FALSE	High	Master Protein	P62280	40S ribosomal protein S11 OS=Homo sapiens OX=9606 GN=RPS11 PE=1 SV=3	0	21.08	32	8	17	8	1	158	18.4	10.3	34.24	8
FALSE	High	Master Protein	P56537	Eukaryotic translation initiation factor 6 OS=Homo sapiens OX=9606 GN=EIF6 PE=1 SV=1	0	21.078	20	3	6	3	1	245	26.6	4.68	22.08	3
FALSE	High	Master Protein	Q13557	Calcium/calmodulin-dependent protein kinase type II subunit delta OS=Homo sapiens OX=9606 GN=CAMK2D PE=1 SV=3	0	21.059	14	6	6	5	1	499	56.3	7.25	17.74	6
FALSE	High	Master Protein	Q15459	Splicing factor 3A subunit 1 OS=Homo sapiens OX=9606 GN=SF3A1 PE=1 SV=1	0	20.991	7	4	5	4	1	793	88.8	5.22	14.67	4
FALSE	High	Master Protein	Q9BY77	Polymerase delta-interacting protein 3 OS=Homo sapiens OX=9606 GN=POLDIP3 PE=1 SV=2	0	20.925	17	5	6	5	1	421	46.1	9.99	18.99	5
FALSE	High	Master Protein	O60306	Intron-binding protein aquarius OS=Homo sapiens OX=9606 GN=AQR PE=1 SV=4	0	20.898	6	9	9	8	1	1485	171.2	6.37	16.72	9
FALSE	High	Master Protein	P19474	E3 ubiquitin-protein ligase TRIM21 OS=Homo sapiens OX=9606 GN=TRIM21 PE=1 SV=1	0	20.893	13	6	7	6	1	475	54.1	6.38	18.88	6
FALSE	High	Master Protein	O43660	Pleiotropic regulator 1 OS=Homo sapiens OX=9606 GN=PLRG1 PE=1 SV=1	0	20.891	10	5	7	5	1	514	57.2	9.17	20.75	5
FALSE	High	Master Protein	Q09161	Nuclear cap-binding protein subunit 1 OS=Homo sapiens OX=9606 GN=NCBP1 PE=1 SV=1	0	20.738	9	5	7	5	1	790	91.8	6.43	22.52	5
FALSE	High	Master Protein	Q92552	28S ribosomal protein S27, mitochondrial OS=Homo sapiens OX=9606 GN=MRPS27 PE=1 SV=3	0	20.639	17	6	9	6	1	414	47.6	6.18	20.9	6
FALSE	High	Master Protein	Q5T200	Zinc finger CCCH domain-containing protein 13 OS=Homo sapiens OX=9606 GN=ZC3H13 PE=1 SV=1	0	20.587	6	8	8	8	1	1668	196.5	9.42	13.82	8
FALSE	High	Master Protein	Q9UQE7	Structural maintenance of chromosomes protein 3 OS=Homo sapiens OX=9606 GN=SMC3 PE=1 SV=2	0	20.576	7	7	7	7	1	1217	141.5	7.18	14.97	7
FALSE	High	Master Protein	Q02978	Mitochondrial 2-oxoglutarate/malate carrier protein OS=Homo sapiens OX=9606 GN=SLC25A11 PE=1 SV=3	0	20.509	21	6	7	6	1	314	34	9.91	17.75	6
FALSE	High	Master Protein	Q92828	Coronin-2A OS=Homo sapiens OX=9606 GN=CORO2A PE=1 SV=2	0	20.494	10	6	12	6	1	525	59.7	8.05	26.83	6
FALSE	High	Master Protein	Q99569	Plakophilin-4 OS=Homo sapiens OX=9606 GN=PKP4 PE=1 SV=2	0	20.459	7	7	9	7	1	1192	131.8	8.94	23.4	7
FALSE	High	Master Protein	Q9H0H5	Rac GTPase-activating protein 1 OS=Homo sapiens OX=9606 GN=RACGAP1 PE=1 SV=1	0	20.455	11	6	6	6	1	632	71	8.88	14.39	6
FALSE	High	Master Protein	Q9GZL7	Ribosome biogenesis protein WDR12 OS=Homo sapiens OX=9606 GN=WDR12 PE=1 SV=2	0	20.412	18	6	9	6	1	423	47.7	5.9	24.43	6
FALSE	High	Master Protein	Q14152	Eukaryotic translation initiation factor 3 subunit A OS=Homo sapiens OX=9606 GN=EIF3A PE=1 SV=1	0	20.355	6	8	9	8	1	1382	166.5	6.79	17.39	8
FALSE	High	Master Protein	Q16630	Cleavage and polyadenylation specificity factor subunit 6 OS=Homo sapiens OX=9606 GN=CPSF6 PE=1 SV=2	0	20.167	14	5	8	5	1	551	59.2	7.15	25.82	5
FALSE	High	Master Protein	P30050	60S ribosomal protein L12 OS=Homo sapiens OX=9606 GN=RPL12 PE=1 SV=1	0	20.154	28	4	9	4	1	165	17.8	9.42	35.19	4
FALSE	High	Master Protein	Q07020	60S ribosomal protein L18 OS=Homo sapiens OX=9606 GN=RPL18 PE=1 SV=2	0	20.129	29	5	18	5	1	188	21.6	11.72	58.35	5
FALSE	High	Master Protein	P25705	ATP synthase subunit alpha, mitochondrial OS=Homo sapiens OX=9606 GN=ATP5A1 PE=1 SV=1	0	20.115	11	5	6	5	1	553	59.7	9.13	19.44	5
FALSE	High	Master Protein	Q9BQ39	ATP-dependent RNA helicase DDX50 OS=Homo sapiens OX=9606 GN=DDX50 PE=1 SV=1	0	20.114	9	6	9	5	1	737	82.5	9.17	24.83	6
FALSE	High	Master Protein	P62888	60S ribosomal protein L30 OS=Homo sapiens OX=9606 GN=RPL30 PE=1 SV=2	0	20.096	23	4	9	4	1	115	12.8	9.63	23.96	4
FALSE	High	Master Protein	Q8NB90	Spermatogenesis-associated protein 5 OS=Homo sapiens OX=9606 GN=SPATA5 PE=1 SV=3	0	20.089	8	5	5	5	1	893	97.8	5.66	14.85	5
FALSE	High	Master Protein	Q53H12	Acylglycerol kinase, mitochondrial OS=Homo sapiens OX=9606 GN=AGK PE=1 SV=2	0	19.963	19	5	8	5	1	422	47.1	8.09	19.84	5
FALSE	High	Master Protein	Q13263	Transcription intermediary factor 1-beta OS=Homo sapiens OX=9606 GN=TRIM28 PE=1 SV=5	0	19.791	9	6	8	6	1	835	88.5	5.77	18.87	6
FALSE	High	Master Protein	P49590	Probable histidine--tRNA ligase, mitochondrial OS=Homo sapiens OX=9606 GN=HARS2 PE=1 SV=1	0	19.567	14	7	10	7	1	506	56.9	8.24	20.44	7
FALSE	High	Master Protein	Q13123	Protein Red OS=Homo sapiens OX=9606 GN=IK PE=1 SV=3	0	19.556	13	7	10	7	1	557	65.6	6.64	19.34	7
FALSE	High	Master Protein	P50402	Emerin OS=Homo sapiens OX=9606 GN=EMD PE=1 SV=1	0	19.507	27	6	10	6	1	254	29	5.5	23.14	6
FALSE	High	Master Protein	Q9Y4I1	Unconventional myosin-Va OS=Homo sapiens OX=9606 GN=MYO5A PE=1 SV=2	0	19.49	3	5	5	4	1	1855	215.3	8.48	10.48	5
FALSE	High	Master Protein	Q12965	Unconventional myosin-Ie OS=Homo sapiens OX=9606 GN=MYO1E PE=1 SV=2	0	19.411	6	6	6	6	1	1108	127	8.92	13.31	6
FALSE	High	Master Protein	P04899	Guanine nucleotide-binding protein G(i) subunit alpha-2 OS=Homo sapiens OX=9606 GN=GNAI2 PE=1 SV=3	0	19.383	17	5	9	3	1	355	40.4	5.54	24.38	5
FALSE	High	Master Protein	Q9Y5J1	U3 small nucleolar RNA-associated protein 18 homolog OS=Homo sapiens OX=9606 GN=UTP18 PE=1 SV=3	0	19.381	10	5	6	5	1	556	62	8.76	13.51	5
FALSE	High	Master Protein	P62979	Ubiquitin-40S ribosomal protein S27a OS=Homo sapiens OX=9606 GN=RPS27A PE=1 SV=2	0	19.347	31	5	21	5	1	156	18	9.64	46.26	5
FALSE	High	Master Protein	Q5SSJ5	Heterochromatin protein 1-binding protein 3 OS=Homo sapiens OX=9606 GN=HP1BP3 PE=1 SV=1	0	19.306	14	8	12	8	1	553	61.2	9.67	24.66	8
FALSE	High	Master Protein	Q16181	Septin-7 OS=Homo sapiens OX=9606 GN=SEPT7 PE=1 SV=2	0	19.263	12	4	8	4	1	437	50.6	8.63	21.21	4
FALSE	High	Master Protein	P51398	28S ribosomal protein S29, mitochondrial OS=Homo sapiens OX=9606 GN=DAP3 PE=1 SV=1	0	19.204	19	6	6	6	1	398	45.5	8.88	13.59	6
FALSE	High	Master Protein	Q13753	Laminin subunit gamma-2 OS=Homo sapiens OX=9606 GN=LAMC2 PE=1 SV=2	0	19.188	6	6	7	6	1	1193	130.9	6.19	14.06	6
FALSE	High	Master Protein	P49454	Centromere protein F OS=Homo sapiens OX=9606 GN=CENPF PE=1 SV=2	0	19.167	2	7	7	7	1	3210	367.5	5.07	14.45	7
FALSE	High	Master Protein	Q14254	Flotillin-2 OS=Homo sapiens OX=9606 GN=FLOT2 PE=1 SV=2	0	19.053	17	7	8	7	1	428	47	5.25	18.23	7
FALSE	High	Master Protein	Q13283	Ras GTPase-activating protein-binding protein 1 OS=Homo sapiens OX=9606 GN=G3BP1 PE=1 SV=1	0	18.965	9	4	8	4	1	466	52.1	5.52	21.96	4
FALSE	High	Master Protein	P60228	Eukaryotic translation initiation factor 3 subunit E OS=Homo sapiens OX=9606 GN=EIF3E PE=1 SV=1	0	18.911	13	6	7	6	1	445	52.2	6.04	11.66	6
FALSE	High	Master Protein	O60508	Pre-mRNA-processing factor 17 OS=Homo sapiens OX=9606 GN=CDC40 PE=1 SV=1	0	18.893	11	6	7	6	1	579	65.5	7.06	15.52	6
FALSE	High	Master Protein	P42285	Exosome RNA helicase MTR4 OS=Homo sapiens OX=9606 GN=MTREX PE=1 SV=3	0	18.781	7	7	8	7	1	1042	117.7	6.52	16.52	7
FALSE	High	Master Protein	Q12792	Twinfilin-1 OS=Homo sapiens OX=9606 GN=TWF1 PE=1 SV=3	0	18.775	17	5	7	5	1	350	40.3	6.96	20.17	5
FALSE	High	Master Protein	P11387	DNA topoisomerase 1 OS=Homo sapiens OX=9606 GN=TOP1 PE=1 SV=2	0	18.602	7	5	7	5	1	765	90.7	9.31	18.59	5
FALSE	High	Master Protein	P07195	L-lactate dehydrogenase B chain OS=Homo sapiens OX=9606 GN=LDHB PE=1 SV=2	0	18.502	18	5	7	5	1	334	36.6	6.05	18.7	5
FALSE	High	Master Protein	Q99848	Probable rRNA-processing protein EBP2 OS=Homo sapiens OX=9606 GN=EBNA1BP2 PE=1 SV=2	0	18.386	22	8	12	8	1	306	34.8	10.1	22.02	8
FALSE	High	Master Protein	Q2TAY7	WD40 repeat-containing protein SMU1 OS=Homo sapiens OX=9606 GN=SMU1 PE=1 SV=2	0	18.385	13	6	9	6	1	513	57.5	7.18	19.95	6
FALSE	High	Master Protein	P63244	Receptor of activated protein C kinase 1 OS=Homo sapiens OX=9606 GN=RACK1 PE=1 SV=3	0	18.339	19	7	8	7	1	317	35.1	7.69	17.15	7
FALSE	High	Master Protein	P42167	Lamina-associated polypeptide 2, isoforms beta/gamma OS=Homo sapiens OX=9606 GN=TMPO PE=1 SV=2	0	18.33	17	6	8	2	1	454	50.6	9.38	14.76	6
FALSE	High	Master Protein	Q9Y6N5	Sulfide:quinone oxidoreductase, mitochondrial OS=Homo sapiens OX=9606 GN=SQOR PE=1 SV=1	0	18.313	14	5	9	5	1	450	49.9	9.11	26.1	5
FALSE	High	Master Protein	Q9P0K7	Ankycorbin OS=Homo sapiens OX=9606 GN=RAI14 PE=1 SV=2	0	18.301	7	6	7	6	1	980	110	6.21	16.67	6
FALSE	High	Master Protein	P84098	60S ribosomal protein L19 OS=Homo sapiens OX=9606 GN=RPL19 PE=1 SV=1	0	18.241	21	4	11	4	1	196	23.5	11.47	32.62	4
FALSE	High	Master Protein	P05387	60S acidic ribosomal protein P2 OS=Homo sapiens OX=9606 GN=RPLP2 PE=1 SV=1	0	18.159	41	3	9	3	1	115	11.7	4.54	32.73	3
FALSE	High	Master Protein	O75494	Serine/arginine-rich splicing factor 10 OS=Homo sapiens OX=9606 GN=SRSF10 PE=1 SV=1	0	18.113	21	5	7	5	1	262	31.3	11.27	16.06	5
FALSE	High	Master Protein	Q5JWF2	Guanine nucleotide-binding protein G(s) subunit alpha isoforms XLas OS=Homo sapiens OX=9606 GN=GNAS PE=1 SV=2	0	18.05	6	5	10	4	1	1037	111	5.03	22.74	5
FALSE	High	Master Protein	Q7Z417	Nuclear fragile X mental retardation-interacting protein 2 OS=Homo sapiens OX=9606 GN=NUFIP2 PE=1 SV=1	0	17.999	12	6	7	6	1	695	76.1	8.7	8.78	6
FALSE	High	Master Protein	P23284	Peptidyl-prolyl cis-trans isomerase B OS=Homo sapiens OX=9606 GN=PPIB PE=1 SV=2	0	17.978	25	6	14	6	1	216	23.7	9.41	28.21	6
FALSE	High	Master Protein	P39019	40S ribosomal protein S19 OS=Homo sapiens OX=9606 GN=RPS19 PE=1 SV=2	0	17.946	39	6	10	6	1	145	16.1	10.32	25.38	6
FALSE	High	Master Protein	P31689	DnaJ homolog subfamily A member 1 OS=Homo sapiens OX=9606 GN=DNAJA1 PE=1 SV=2	0	17.7	20	5	5	5	1	397	44.8	7.08	15.94	5
FALSE	High	Master Protein	Q14574	Desmocollin-3 OS=Homo sapiens OX=9606 GN=DSC3 PE=1 SV=3	0	17.68	7	6	6	6	1	896	99.9	6.1	8.2	6
FALSE	High	Master Protein	Q13435	Splicing factor 3B subunit 2 OS=Homo sapiens OX=9606 GN=SF3B2 PE=1 SV=2	0	17.555	6	6	7	6	1	895	100.2	5.67	14.47	6
FALSE	High	Master Protein	O75534	Cold shock domain-containing protein E1 OS=Homo sapiens OX=9606 GN=CSDE1 PE=1 SV=2	0	17.322	8	6	6	6	1	798	88.8	6.25	12.98	6
FALSE	High	Master Protein	P62249	40S ribosomal protein S16 OS=Homo sapiens OX=9606 GN=RPS16 PE=1 SV=2	0	17.321	44	7	17	7	1	146	16.4	10.21	46.03	7
FALSE	High	Master Protein	Q9GZR7	ATP-dependent RNA helicase DDX24 OS=Homo sapiens OX=9606 GN=DDX24 PE=1 SV=1	0	17.307	8	5	5	5	1	859	96.3	9.06	13.18	5
FALSE	High	Master Protein	Q9NSB2	Keratin, type II cuticular Hb4 OS=Homo sapiens OX=9606 GN=KRT84 PE=2 SV=2	0	17.213	7	5	48	1	1	600	64.8	7.56	82.54	5
FALSE	High	Master Protein	P14625	Endoplasmin OS=Homo sapiens OX=9606 GN=HSP90B1 PE=1 SV=1	0	17.211	9	6	8	5	1	803	92.4	4.84	20.57	6
FALSE	High	Master Protein	Q9UKV3	Apoptotic chromatin condensation inducer in the nucleus OS=Homo sapiens OX=9606 GN=ACIN1 PE=1 SV=2	0	17.083	5	6	8	6	1	1341	151.8	6.43	18.6	6
FALSE	High	Master Protein	P10809	60 kDa heat shock protein, mitochondrial OS=Homo sapiens OX=9606 GN=HSPD1 PE=1 SV=2	0	17.076	11	5	5	5	1	573	61	5.87	12.29	5
FALSE	High	Master Protein	O00515	Ladinin-1 OS=Homo sapiens OX=9606 GN=LAD1 PE=1 SV=2	0	17.035	12	5	5	5	1	517	57.1	9.67	13.39	5
FALSE	High	Master Protein	O15226	NF-kappa-B-repressing factor OS=Homo sapiens OX=9606 GN=NKRF PE=1 SV=2	0	16.974	11	7	7	7	1	690	77.6	8.79	16.14	7
FALSE	High	Master Protein	P40938	Replication factor C subunit 3 OS=Homo sapiens OX=9606 GN=RFC3 PE=1 SV=2	0	16.969	17	4	4	4	1	356	40.5	8.34	14.62	4
FALSE	High	Master Protein	O14974	Protein phosphatase 1 regulatory subunit 12A OS=Homo sapiens OX=9606 GN=PPP1R12A PE=1 SV=1	0	16.943	7	5	6	5	1	1030	115.2	5.4	14.63	5
FALSE	High	Master Protein	Q13185	Chromobox protein homolog 3 OS=Homo sapiens OX=9606 GN=CBX3 PE=1 SV=4	0	16.933	26	4	6	3	1	183	20.8	5.33	13.99	4
FALSE	High	Master Protein	P40429	60S ribosomal protein L13a OS=Homo sapiens OX=9606 GN=RPL13A PE=1 SV=2	0	16.902	22	5	22	5	1	203	23.6	10.93	51.32	5
FALSE	High	Master Protein	Q9BVQ7	Spermatogenesis-associated protein 5-like protein 1 OS=Homo sapiens OX=9606 GN=SPATA5L1 PE=1 SV=2	0	16.879	8	5	5	5	1	753	80.7	8.09	15.5	5
FALSE	High	Master Protein	Q9Y512	Sorting and assembly machinery component 50 homolog OS=Homo sapiens OX=9606 GN=SAMM50 PE=1 SV=3	0	16.877	12	6	10	6	1	469	51.9	6.9	20.12	6
FALSE	High	Master Protein	P62277	40S ribosomal protein S13 OS=Homo sapiens OX=9606 GN=RPS13 PE=1 SV=2	0	16.855	27	4	8	4	1	151	17.2	10.54	19.79	4
FALSE	High	Master Protein	P04083	Annexin A1 OS=Homo sapiens OX=9606 GN=ANXA1 PE=1 SV=2	0	16.822	19	5	7	5	1	346	38.7	7.02	20.8	5
FALSE	High	Master Protein	O60231	Pre-mRNA-splicing factor ATP-dependent RNA helicase DHX16 OS=Homo sapiens OX=9606 GN=DHX16 PE=1 SV=2	0	16.727	6	5	5	5	1	1041	119.2	6.8	12.03	5
FALSE	High	Master Protein	Q96SB3	Neurabin-2 OS=Homo sapiens OX=9606 GN=PPP1R9B PE=1 SV=2	0	16.706	8	5	5	5	1	815	89.1	4.97	13.72	5
FALSE	High	Master Protein	P06753	Tropomyosin alpha-3 chain OS=Homo sapiens OX=9606 GN=TPM3 PE=1 SV=2	0	16.705	18	5	8	3	1	285	32.9	4.72	19.78	5
FALSE	High	Master Protein	Q96EY1	DnaJ homolog subfamily A member 3, mitochondrial OS=Homo sapiens OX=9606 GN=DNAJA3 PE=1 SV=2	0	16.681	13	5	6	5	1	480	52.5	9.26	13.71	5
FALSE	High	Master Protein	P50991	T-complex protein 1 subunit delta OS=Homo sapiens OX=9606 GN=CCT4 PE=1 SV=4	0	16.641	9	4	4	4	1	539	57.9	7.83	11.95	4
FALSE	High	Master Protein	Q09028	Histone-binding protein RBBP4 OS=Homo sapiens OX=9606 GN=RBBP4 PE=1 SV=3	0	16.396	11	5	7	5	1	425	47.6	4.89	18.24	5
FALSE	High	Master Protein	Q15019	Septin-2 OS=Homo sapiens OX=9606 GN=SEPT2 PE=1 SV=1	0	16.341	18	4	4	4	1	361	41.5	6.6	12.86	4
FALSE	High	Master Protein	P82650	28S ribosomal protein S22, mitochondrial OS=Homo sapiens OX=9606 GN=MRPS22 PE=1 SV=1	0	16.306	14	5	6	5	1	360	41.3	7.9	15.87	5
FALSE	High	Master Protein	P35221	Catenin alpha-1 OS=Homo sapiens OX=9606 GN=CTNNA1 PE=1 SV=1	0	16.295	7	5	5	5	1	906	100	6.29	9.64	5
FALSE	High	Master Protein	Q9H1I8	Activating signal cointegrator 1 complex subunit 2 OS=Homo sapiens OX=9606 GN=ASCC2 PE=1 SV=3	0	16.227	6	3	4	3	1	757	86.3	5.16	11.14	3
FALSE	High	Master Protein	Q9BXP5	Serrate RNA effector molecule homolog OS=Homo sapiens OX=9606 GN=SRRT PE=1 SV=1	0	16.104	9	7	8	7	1	876	100.6	5.96	16.38	7
FALSE	High	Master Protein	Q9H307	Pinin OS=Homo sapiens OX=9606 GN=PNN PE=1 SV=4	0	16.082	5	5	6	5	1	717	81.6	7.14	12.82	5
FALSE	High	Master Protein	Q9UBU9	Nuclear RNA export factor 1 OS=Homo sapiens OX=9606 GN=NXF1 PE=1 SV=1	0	16.023	9	5	6	5	1	619	70.1	8.51	15.1	5
FALSE	High	Master Protein	P45880	Voltage-dependent anion-selective channel protein 2 OS=Homo sapiens OX=9606 GN=VDAC2 PE=1 SV=2	0	15.996	20	6	8	6	1	294	31.5	7.56	14.89	6
FALSE	High	Master Protein	Q00610	Clathrin heavy chain 1 OS=Homo sapiens OX=9606 GN=CLTC PE=1 SV=5	0	15.972	3	5	6	5	1	1675	191.5	5.69	13.3	5
FALSE	High	Master Protein	P55209	Nucleosome assembly protein 1-like 1 OS=Homo sapiens OX=9606 GN=NAP1L1 PE=1 SV=1	0	15.918	13	4	6	4	1	391	45.3	4.46	16.07	4
FALSE	High	Master Protein	P35250	Replication factor C subunit 2 OS=Homo sapiens OX=9606 GN=RFC2 PE=1 SV=3	0	15.899	17	5	5	5	1	354	39.1	6.44	13.42	5
FALSE	High	Master Protein	P49790	Nuclear pore complex protein Nup153 OS=Homo sapiens OX=9606 GN=NUP153 PE=1 SV=2	0	15.693	4	5	5	5	1	1475	153.8	8.73	12.81	5
FALSE	High	Master Protein	Q9Y5S9	RNA-binding protein 8A OS=Homo sapiens OX=9606 GN=RBM8A PE=1 SV=1	0	15.5	22	3	6	3	1	174	19.9	5.72	17.57	3
FALSE	High	Master Protein	O43776	Asparagine--tRNA ligase, cytoplasmic OS=Homo sapiens OX=9606 GN=NARS PE=1 SV=1	0	15.476	10	5	5	5	1	548	62.9	6.25	10.55	5
FALSE	High	Master Protein	Q9NUQ6	SPATS2-like protein OS=Homo sapiens OX=9606 GN=SPATS2L PE=1 SV=2	0	15.412	13	6	6	6	1	558	61.7	9.64	6.24	6
FALSE	High	Master Protein	Q9Y608	Leucine-rich repeat flightless-interacting protein 2 OS=Homo sapiens OX=9606 GN=LRRFIP2 PE=1 SV=1	0	15.399	6	4	7	3	1	721	82.1	6.95	10.34	4
FALSE	High	Master Protein	Q16787	Laminin subunit alpha-3 OS=Homo sapiens OX=9606 GN=LAMA3 PE=1 SV=2	0	15.394	2	7	7	7	1	3333	366.4	7.24	12.08	7
FALSE	High	Master Protein	P33993	DNA replication licensing factor MCM7 OS=Homo sapiens OX=9606 GN=MCM7 PE=1 SV=4	0	15.366	9	6	6	6	1	719	81.3	6.46	11.49	6
FALSE	High	Master Protein	Q9Y2P8	RNA 3'-terminal phosphate cyclase-like protein OS=Homo sapiens OX=9606 GN=RCL1 PE=1 SV=3	0	15.353	13	4	5	4	1	373	40.8	9.26	14.26	4
FALSE	High	Master Protein	Q15397	Pumilio homolog 3 OS=Homo sapiens OX=9606 GN=PUM3 PE=1 SV=3	0	15.296	8	5	6	5	1	648	73.5	9.64	17.11	5
FALSE	High	Master Protein	O00622	Protein CYR61 OS=Homo sapiens OX=9606 GN=CYR61 PE=1 SV=1	0	15.276	13	5	10	5	1	381	42	8.21	27.56	5
FALSE	High	Master Protein	Q9Y285	Phenylalanine--tRNA ligase alpha subunit OS=Homo sapiens OX=9606 GN=FARSA PE=1 SV=3	0	15.241	12	6	7	6	1	508	57.5	7.8	12.45	6
FALSE	High	Master Protein	P08240	Signal recognition particle receptor subunit alpha OS=Homo sapiens OX=9606 GN=SRPRA PE=1 SV=2	0	15.195	9	5	5	5	1	638	69.8	8.95	10.21	5
FALSE	High	Master Protein	Q9NY93	Probable ATP-dependent RNA helicase DDX56 OS=Homo sapiens OX=9606 GN=DDX56 PE=1 SV=1	0	15.177	9	5	5	5	1	547	61.6	9.26	11.59	5
FALSE	High	Master Protein	P78347	General transcription factor II-I OS=Homo sapiens OX=9606 GN=GTF2I PE=1 SV=2	0	15.13	7	4	5	4	1	998	112.3	6.39	16.89	4
FALSE	High	Master Protein	P35251	Replication factor C subunit 1 OS=Homo sapiens OX=9606 GN=RFC1 PE=1 SV=4	0	15.119	5	5	5	5	1	1148	128.2	9.36	12.59	5
FALSE	High	Master Protein	O00303	Eukaryotic translation initiation factor 3 subunit F OS=Homo sapiens OX=9606 GN=EIF3F PE=1 SV=1	0	15.103	15	4	5	4	1	357	37.5	5.45	10.99	4
FALSE	High	Master Protein	Q9UN81	LINE-1 retrotransposable element ORF1 protein OS=Homo sapiens OX=9606 GN=L1RE1 PE=1 SV=1	0	15.066	18	5	6	5	1	338	40	9.51	13.05	5
FALSE	High	Master Protein	P31947	14-3-3 protein sigma OS=Homo sapiens OX=9606 GN=SFN PE=1 SV=1	0	14.862	19	5	14	2	1	248	27.8	4.74	24.36	5
FALSE	High	Master Protein	Q06830	Peroxiredoxin-1 OS=Homo sapiens OX=9606 GN=PRDX1 PE=1 SV=1	0	14.827	29	6	11	5	1	199	22.1	8.13	22.8	6
FALSE	High	Master Protein	Q5T5P2	Sickle tail protein homolog OS=Homo sapiens OX=9606 GN=KIAA1217 PE=1 SV=2	0	14.825	3	5	6	5	1	1943	214	7.06	16.39	5
FALSE	High	Master Protein	P55084	Trifunctional enzyme subunit beta, mitochondrial OS=Homo sapiens OX=9606 GN=HADHB PE=1 SV=3	0	14.797	9	4	5	4	1	474	51.3	9.41	10.56	4
FALSE	High	Master Protein	Q12904	Aminoacyl tRNA synthase complex-interacting multifunctional protein 1 OS=Homo sapiens OX=9606 GN=AIMP1 PE=1 SV=2	0	14.787	19	4	7	4	1	312	34.3	8.43	21.87	4
FALSE	High	Master Protein	Q99575	Ribonucleases P/MRP protein subunit POP1 OS=Homo sapiens OX=9606 GN=POP1 PE=1 SV=2	0	14.76	5	5	5	5	1	1024	114.6	9.22	11.07	5
FALSE	High	Master Protein	Q9NQ55	Suppressor of SWI4 1 homolog OS=Homo sapiens OX=9606 GN=PPAN PE=2 SV=1	0	14.699	11	5	6	5	1	473	53.2	10.13	11.64	5
FALSE	High	Master Protein	P42677	40S ribosomal protein S27 OS=Homo sapiens OX=9606 GN=RPS27 PE=1 SV=3	0	14.685	29	2	6	2	1	84	9.5	9.45	16.04	2
FALSE	High	Master Protein	Q96P11	Probable 28S rRNA (cytosine-C(5))-methyltransferase OS=Homo sapiens OX=9606 GN=NSUN5 PE=1 SV=2	0	14.651	11	4	4	4	1	429	46.7	8.62	12.62	4
FALSE	High	Master Protein	P09661	U2 small nuclear ribonucleoprotein A' OS=Homo sapiens OX=9606 GN=SNRPA1 PE=1 SV=2	0	14.637	25	5	5	5	1	255	28.4	8.62	12.76	5
FALSE	High	Master Protein	O43854	EGF-like repeat and discoidin I-like domain-containing protein 3 OS=Homo sapiens OX=9606 GN=EDIL3 PE=1 SV=1	0	14.519	12	6	9	6	1	480	53.7	7.28	14.9	6
FALSE	High	Master Protein	Q9NNW5	WD repeat-containing protein 6 OS=Homo sapiens OX=9606 GN=WDR6 PE=1 SV=1	0	14.481	6	6	6	6	1	1121	121.6	6.87	13.85	6
FALSE	High	Master Protein	P49756	RNA-binding protein 25 OS=Homo sapiens OX=9606 GN=RBM25 PE=1 SV=3	0	14.47	5	4	4	4	1	843	100.1	6.32	13.07	4
FALSE	High	Master Protein	Q6PJT7	Zinc finger CCCH domain-containing protein 14 OS=Homo sapiens OX=9606 GN=ZC3H14 PE=1 SV=1	0	14.453	6	4	4	4	1	736	82.8	7.31	9.79	4
FALSE	High	Master Protein	Q8N9T8	Protein KRI1 homolog OS=Homo sapiens OX=9606 GN=KRI1 PE=1 SV=3	0	14.405	7	4	5	4	1	703	82.5	5.14	12.65	4
FALSE	High	Master Protein	Q9BVJ6	U3 small nucleolar RNA-associated protein 14 homolog A OS=Homo sapiens OX=9606 GN=UTP14A PE=1 SV=1	0	14.356	7	5	5	5	1	771	87.9	7.87	10.02	5
FALSE	High	Master Protein	P06576	ATP synthase subunit beta, mitochondrial OS=Homo sapiens OX=9606 GN=ATP5B PE=1 SV=3	0	14.346	11	4	4	4	1	529	56.5	5.4	11.73	4
FALSE	High	Master Protein	Q13724	Mannosyl-oligosaccharide glucosidase OS=Homo sapiens OX=9606 GN=MOGS PE=1 SV=5	0	14.346	9	6	6	6	1	837	91.9	8.9	13.12	6
FALSE	High	Master Protein	P42166	Lamina-associated polypeptide 2, isoform alpha OS=Homo sapiens OX=9606 GN=TMPO PE=1 SV=2	0	14.301	10	5	6	1	1	694	75.4	7.66	16.64	5
FALSE	High	Master Protein	P62847	40S ribosomal protein S24 OS=Homo sapiens OX=9606 GN=RPS24 PE=1 SV=1	0	14.281	20	2	8	2	1	133	15.4	10.78	24.75	2
FALSE	High	Master Protein	Q9UKM9	RNA-binding protein Raly OS=Homo sapiens OX=9606 GN=RALY PE=1 SV=1	0	14.274	14	4	7	4	1	306	32.4	9.17	20.09	4
FALSE	High	Master Protein	P22087	rRNA 2'-O-methyltransferase fibrillarin OS=Homo sapiens OX=9606 GN=FBL PE=1 SV=2	0	14.265	13	4	8	4	1	321	33.8	10.18	19.65	4
FALSE	High	Master Protein	P55081	Microfibrillar-associated protein 1 OS=Homo sapiens OX=9606 GN=MFAP1 PE=1 SV=2	0	14.238	12	4	4	4	1	439	51.9	4.98	8.26	4
FALSE	High	Master Protein	Q9UNF1	Melanoma-associated antigen D2 OS=Homo sapiens OX=9606 GN=MAGED2 PE=1 SV=2	0	14.218	9	4	4	4	1	606	64.9	9.32	13.64	4
FALSE	High	Master Protein	P69905	Hemoglobin subunit alpha OS=Homo sapiens OX=9606 GN=HBA1 PE=1 SV=2	0	14.216	17	2	6	2	1	142	15.2	8.68	16.36	2
FALSE	High	Master Protein	P47755	F-actin-capping protein subunit alpha-2 OS=Homo sapiens OX=9606 GN=CAPZA2 PE=1 SV=3	0	14.152	17	4	6	3	1	286	32.9	5.85	18.33	4
FALSE	High	Master Protein	O43809	Cleavage and polyadenylation specificity factor subunit 5 OS=Homo sapiens OX=9606 GN=NUDT21 PE=1 SV=1	0	14.133	31	5	7	5	1	227	26.2	8.82	19.28	5
FALSE	High	Master Protein	P60660	Myosin light polypeptide 6 OS=Homo sapiens OX=9606 GN=MYL6 PE=1 SV=2	0	14.131	28	4	6	3	1	151	16.9	4.65	17.92	4
FALSE	High	Master Protein	O75152	Zinc finger CCCH domain-containing protein 11A OS=Homo sapiens OX=9606 GN=ZC3H11A PE=1 SV=3	0	14.108	9	5	6	5	1	810	89.1	8.37	11.12	5
FALSE	High	Master Protein	Q02413	Desmoglein-1 OS=Homo sapiens OX=9606 GN=DSG1 PE=1 SV=2	0	13.996	6	4	5	4	1	1049	113.7	5.03	9.75	4
FALSE	High	Master Protein	Q04917	14-3-3 protein eta OS=Homo sapiens OX=9606 GN=YWHAH PE=1 SV=4	0	13.951	15	4	13	1	1	246	28.2	4.84	26.73	4
FALSE	High	Master Protein	Q14562	ATP-dependent RNA helicase DHX8 OS=Homo sapiens OX=9606 GN=DHX8 PE=1 SV=1	0	13.932	5	4	4	4	1	1220	139.2	8.32	10.32	4
FALSE	High	Master Protein	Q9Y305	Acyl-coenzyme A thioesterase 9, mitochondrial OS=Homo sapiens OX=9606 GN=ACOT9 PE=1 SV=2	0	13.919	12	4	7	4	1	439	49.9	8.6	11.45	4
FALSE	High	Master Protein	P39748	Flap endonuclease 1 OS=Homo sapiens OX=9606 GN=FEN1 PE=1 SV=1	0	13.912	13	5	6	5	1	380	42.6	8.62	12.43	5
FALSE	High	Master Protein	Q9UJS0	Calcium-binding mitochondrial carrier protein Aralar2 OS=Homo sapiens OX=9606 GN=SLC25A13 PE=1 SV=2	0	13.905	9	7	8	7	1	675	74.1	8.62	12.06	7
FALSE	High	Master Protein	Q9UHB9	Signal recognition particle subunit SRP68 OS=Homo sapiens OX=9606 GN=SRP68 PE=1 SV=2	0	13.85	9	5	6	5	1	627	70.7	8.56	7.75	5
FALSE	High	Master Protein	P35637	RNA-binding protein FUS OS=Homo sapiens OX=9606 GN=FUS PE=1 SV=1	0	13.809	10	4	5	4	1	526	53.4	9.36	14.05	4
FALSE	High	Master Protein	P83731	60S ribosomal protein L24 OS=Homo sapiens OX=9606 GN=RPL24 PE=1 SV=1	0	13.743	19	3	16	3	1	157	17.8	11.25	44.63	3
FALSE	High	Master Protein	P11233	Ras-related protein Ral-A OS=Homo sapiens OX=9606 GN=RALA PE=1 SV=1	0	13.738	22	4	7	4	1	206	23.6	7.11	8.49	4
FALSE	High	Master Protein	P78362	SRSF protein kinase 2 OS=Homo sapiens OX=9606 GN=SRPK2 PE=1 SV=3	0	13.706	6	3	6	3	1	688	77.5	4.97	11.79	3
FALSE	High	Master Protein	P08865	40S ribosomal protein SA OS=Homo sapiens OX=9606 GN=RPSA PE=1 SV=4	0	13.689	15	3	3	3	1	295	32.8	4.87	12.3	3
FALSE	High	Master Protein	Q13601	KRR1 small subunit processome component homolog OS=Homo sapiens OX=9606 GN=KRR1 PE=1 SV=4	0	13.658	12	4	4	4	1	381	43.6	9.77	8.53	4
FALSE	High	Master Protein	Q9BSC4	Nucleolar protein 10 OS=Homo sapiens OX=9606 GN=NOL10 PE=1 SV=1	0	13.555	7	4	4	4	1	688	80.3	8.46	10.31	4
FALSE	High	Master Protein	Q06787	Synaptic functional regulator FMR1 OS=Homo sapiens OX=9606 GN=FMR1 PE=1 SV=1	0	13.525	10	6	8	4	1	632	71.1	7.42	15.98	6
FALSE	High	Master Protein	P60866	40S ribosomal protein S20 OS=Homo sapiens OX=9606 GN=RPS20 PE=1 SV=1	0	13.518	19	2	4	2	1	119	13.4	9.94	8.58	2
FALSE	High	Master Protein	P14678	Small nuclear ribonucleoprotein-associated proteins B and B' OS=Homo sapiens OX=9606 GN=SNRPB PE=1 SV=2	0	13.489	16	4	8	4	1	240	24.6	11.19	12.12	4
FALSE	High	Master Protein	P09488	Glutathione S-transferase Mu 1 OS=Homo sapiens OX=9606 GN=GSTM1 PE=1 SV=3	0	13.393	21	4	32	3	1	218	25.7	6.7	70.2	4
FALSE	High	Master Protein	O15020	Spectrin beta chain, non-erythrocytic 2 OS=Homo sapiens OX=9606 GN=SPTBN2 PE=1 SV=3	0	13.302	2	5	8	1	1	2390	271.2	6.11	18.21	5
FALSE	High	Master Protein	P26358	DNA (cytosine-5)-methyltransferase 1 OS=Homo sapiens OX=9606 GN=DNMT1 PE=1 SV=2	0	13.284	4	6	6	6	1	1616	183.1	7.75	11.52	6
FALSE	High	Master Protein	P12268	Inosine-5'-monophosphate dehydrogenase 2 OS=Homo sapiens OX=9606 GN=IMPDH2 PE=1 SV=2	0	13.249	8	3	3	3	1	514	55.8	6.9	11.13	3
FALSE	High	Master Protein	P08754	Guanine nucleotide-binding protein G(k) subunit alpha OS=Homo sapiens OX=9606 GN=GNAI3 PE=1 SV=3	0	13.236	12	4	7	2	1	354	40.5	5.69	16.07	4
FALSE	High	Master Protein	Q1KMD3	Heterogeneous nuclear ribonucleoprotein U-like protein 2 OS=Homo sapiens OX=9606 GN=HNRNPUL2 PE=1 SV=1	0	13.179	8	5	6	5	1	747	85.1	4.91	9.98	5
FALSE	High	Master Protein	Q96IZ0	PRKC apoptosis WT1 regulator protein OS=Homo sapiens OX=9606 GN=PAWR PE=1 SV=1	0	13.174	13	3	3	3	1	340	36.5	5.41	10.41	3
FALSE	High	Master Protein	Q9ULW0	Targeting protein for Xklp2 OS=Homo sapiens OX=9606 GN=TPX2 PE=1 SV=2	0	13.146	8	6	6	6	1	747	85.6	9.23	11.02	6
FALSE	High	Master Protein	O15355	Protein phosphatase 1G OS=Homo sapiens OX=9606 GN=PPM1G PE=1 SV=1	0	13.098	8	4	5	4	1	546	59.2	4.36	12.68	4
FALSE	High	Master Protein	Q8WYP5	Protein ELYS OS=Homo sapiens OX=9606 GN=AHCTF1 PE=1 SV=3	0	13.092	2	4	4	4	1	2266	252.3	6.6	11.76	4
FALSE	High	Master Protein	Q08188	Protein-glutamine gamma-glutamyltransferase E OS=Homo sapiens OX=9606 GN=TGM3 PE=1 SV=4	0	13.053	7	4	5	4	1	693	76.6	5.86	9.8	4
FALSE	High	Master Protein	Q13547	Histone deacetylase 1 OS=Homo sapiens OX=9606 GN=HDAC1 PE=1 SV=1	0	13.043	12	5	9	5	1	482	55.1	5.48	23.21	5
FALSE	High	Master Protein	P52292	Importin subunit alpha-1 OS=Homo sapiens OX=9606 GN=KPNA2 PE=1 SV=1	0	13.014	10	4	4	4	1	529	57.8	5.4	7.6	4
FALSE	High	Master Protein	P40227	T-complex protein 1 subunit zeta OS=Homo sapiens OX=9606 GN=CCT6A PE=1 SV=3	0	12.999	8	4	5	4	1	531	58	6.68	10	4
FALSE	High	Master Protein	P84103	Serine/arginine-rich splicing factor 3 OS=Homo sapiens OX=9606 GN=SRSF3 PE=1 SV=1	0	12.991	26	4	5	3	1	164	19.3	11.65	13.41	4
FALSE	High	Master Protein	Q9BY44	Eukaryotic translation initiation factor 2A OS=Homo sapiens OX=9606 GN=EIF2A PE=1 SV=3	0	12.962	9	4	4	4	1	585	64.9	8.87	8.36	4
FALSE	High	Master Protein	P17812	CTP synthase 1 OS=Homo sapiens OX=9606 GN=CTPS1 PE=1 SV=2	0	12.954	6	3	3	3	1	591	66.6	6.46	9.51	3
FALSE	High	Master Protein	Q5T280	Putative methyltransferase C9orf114 OS=Homo sapiens OX=9606 GN=SPOUT1 PE=1 SV=3	0	12.922	13	5	6	5	1	376	42	7.43	13.65	5
FALSE	High	Master Protein	P62899	60S ribosomal protein L31 OS=Homo sapiens OX=9606 GN=RPL31 PE=1 SV=1	0	12.905	31	4	9	4	1	125	14.5	10.54	21.91	4
FALSE	High	Master Protein	Q06210	Glutamine--fructose-6-phosphate aminotransferase [isomerizing] 1 OS=Homo sapiens OX=9606 GN=GFPT1 PE=1 SV=3	0	12.862	7	4	4	4	1	699	78.8	7.11	4.81	4
FALSE	High	Master Protein	O15145	Actin-related protein 2/3 complex subunit 3 OS=Homo sapiens OX=9606 GN=ARPC3 PE=1 SV=3	0	12.859	24	4	4	4	1	178	20.5	8.59	11.37	4
FALSE	High	Master Protein	P67936	Tropomyosin alpha-4 chain OS=Homo sapiens OX=9606 GN=TPM4 PE=1 SV=3	0	12.837	13	3	6	1	1	248	28.5	4.69	14.82	3
FALSE	High	Master Protein	Q86VM9	Zinc finger CCCH domain-containing protein 18 OS=Homo sapiens OX=9606 GN=ZC3H18 PE=1 SV=2	0	12.818	4	3	4	3	1	953	106.3	8.32	13.18	3
FALSE	High	Master Protein	P48643	T-complex protein 1 subunit epsilon OS=Homo sapiens OX=9606 GN=CCT5 PE=1 SV=1	0	12.814	8	3	3	3	1	541	59.6	5.66	9.31	3
FALSE	High	Master Protein	Q9Y4C8	Probable RNA-binding protein 19 OS=Homo sapiens OX=9606 GN=RBM19 PE=1 SV=3	0	12.722	5	4	4	4	1	960	107.3	6.54	10.59	4
FALSE	High	Master Protein	P62910	60S ribosomal protein L32 OS=Homo sapiens OX=9606 GN=RPL32 PE=1 SV=2	0	12.639	23	4	7	4	1	135	15.9	11.33	18.45	4
FALSE	High	Master Protein	Q14258	E3 ubiquitin/ISG15 ligase TRIM25 OS=Homo sapiens OX=9606 GN=TRIM25 PE=1 SV=2	0	12.589	6	4	4	4	1	630	70.9	8.09	10.86	4
FALSE	High	Master Protein	Q7Z6B7	SLIT-ROBO Rho GTPase-activating protein 1 OS=Homo sapiens OX=9606 GN=SRGAP1 PE=1 SV=1	0	12.496	4	4	4	4	1	1085	124.2	6.83	8.42	4
FALSE	High	Master Protein	O75475	PC4 and SFRS1-interacting protein OS=Homo sapiens OX=9606 GN=PSIP1 PE=1 SV=1	0	12.433	9	4	5	4	1	530	60.1	9.13	9.67	4
FALSE	High	Master Protein	Q86XZ4	Spermatogenesis-associated serine-rich protein 2 OS=Homo sapiens OX=9606 GN=SPATS2 PE=1 SV=1	0	12.381	7	3	4	3	1	545	59.5	8.9	8.34	3
FALSE	High	Master Protein	Q96Q89	Kinesin-like protein KIF20B OS=Homo sapiens OX=9606 GN=KIF20B PE=1 SV=3	0	12.357	3	4	4	4	1	1820	210.5	5.67	8.79	4
FALSE	High	Master Protein	O75131	Copine-3 OS=Homo sapiens OX=9606 GN=CPNE3 PE=1 SV=1	0	12.331	7	4	6	3	1	537	60.1	5.85	15.52	4
FALSE	High	Master Protein	Q08380	Galectin-3-binding protein OS=Homo sapiens OX=9606 GN=LGALS3BP PE=1 SV=1	0	12.294	8	4	4	4	1	585	65.3	5.27	10.94	4
FALSE	High	Master Protein	P31942	Heterogeneous nuclear ribonucleoprotein H3 OS=Homo sapiens OX=9606 GN=HNRNPH3 PE=1 SV=2	0	12.286	17	5	5	5	1	346	36.9	6.87	9.81	5
FALSE	High	Master Protein	Q86UK7	E3 ubiquitin-protein ligase ZNF598 OS=Homo sapiens OX=9606 GN=ZNF598 PE=1 SV=1	0	12.266	5	4	4	4	1	904	98.6	8.4	10.76	4
FALSE	High	Master Protein	Q14683	Structural maintenance of chromosomes protein 1A OS=Homo sapiens OX=9606 GN=SMC1A PE=1 SV=2	0	12.243	4	5	5	5	1	1233	143.1	7.64	10.33	5
FALSE	High	Master Protein	Q6DKI1	60S ribosomal protein L7-like 1 OS=Homo sapiens OX=9606 GN=RPL7L1 PE=1 SV=1	0	12.107	16	4	6	4	1	246	28.6	10.51	15.72	4
FALSE	High	Master Protein	Q5K651	Sterile alpha motif domain-containing protein 9 OS=Homo sapiens OX=9606 GN=SAMD9 PE=1 SV=1	0	12.095	3	3	3	3	1	1589	184.2	7.83	8.69	3
FALSE	High	Master Protein	Q92614	Unconventional myosin-XVIIIa OS=Homo sapiens OX=9606 GN=MYO18A PE=1 SV=3	0	12.045	3	5	5	5	1	2054	233	6.3	8.99	5
FALSE	High	Master Protein	Q8WUM0	Nuclear pore complex protein Nup133 OS=Homo sapiens OX=9606 GN=NUP133 PE=1 SV=2	0	12.029	4	4	5	4	1	1156	128.9	5.1	8.89	4
FALSE	High	Master Protein	P00533	Epidermal growth factor receptor OS=Homo sapiens OX=9606 GN=EGFR PE=1 SV=2	0	11.964	3	4	4	4	1	1210	134.2	6.68	8.18	4
FALSE	High	Master Protein	Q92522	Histone H1x OS=Homo sapiens OX=9606 GN=H1FX PE=1 SV=1	0	11.897	13	2	3	2	1	213	22.5	10.76	9.78	2
FALSE	High	Master Protein	O75821	Eukaryotic translation initiation factor 3 subunit G OS=Homo sapiens OX=9606 GN=EIF3G PE=1 SV=2	0	11.884	11	3	4	3	1	320	35.6	6.13	11.54	3
FALSE	High	Master Protein	Q9BQ67	Glutamate-rich WD repeat-containing protein 1 OS=Homo sapiens OX=9606 GN=GRWD1 PE=1 SV=1	0	11.87	9	3	5	3	1	446	49.4	4.92	17.29	3
FALSE	High	Master Protein	Q16698	2,4-dienoyl-CoA reductase, mitochondrial OS=Homo sapiens OX=9606 GN=DECR1 PE=1 SV=1	0	11.848	11	3	3	3	1	335	36	9.28	9.53	3
FALSE	High	Master Protein	P27816	Microtubule-associated protein 4 OS=Homo sapiens OX=9606 GN=MAP4 PE=1 SV=3	0	11.705	5	4	4	4	1	1152	120.9	5.43	11.2	4
FALSE	High	Master Protein	P56192	Methionine--tRNA ligase, cytoplasmic OS=Homo sapiens OX=9606 GN=MARS PE=1 SV=2	0	11.645	5	3	4	3	1	900	101.1	6.16	10	3
FALSE	High	Master Protein	Q9NZM5	Ribosome biogenesis protein NOP53 OS=Homo sapiens OX=9606 GN=NOP53 PE=1 SV=2	0	11.63	8	3	3	3	1	478	54.4	10.32	6.11	3
FALSE	High	Master Protein	P40937	Replication factor C subunit 5 OS=Homo sapiens OX=9606 GN=RFC5 PE=1 SV=1	0	11.613	16	5	5	5	1	340	38.5	7.2	11.29	5
FALSE	High	Master Protein	P26368	Splicing factor U2AF 65 kDa subunit OS=Homo sapiens OX=9606 GN=U2AF2 PE=1 SV=4	0	11.581	7	3	8	3	1	475	53.5	9.09	22.18	3
FALSE	High	Master Protein	P33176	Kinesin-1 heavy chain OS=Homo sapiens OX=9606 GN=KIF5B PE=1 SV=1	0	11.576	4	3	3	3	1	963	109.6	6.51	10.15	3
FALSE	High	Master Protein	Q13823	Nucleolar GTP-binding protein 2 OS=Homo sapiens OX=9606 GN=GNL2 PE=1 SV=1	0	11.512	5	4	4	4	1	731	83.6	9.25	9.23	4
FALSE	High	Master Protein	P36542	ATP synthase subunit gamma, mitochondrial OS=Homo sapiens OX=9606 GN=ATP5C1 PE=1 SV=1	0	11.498	14	4	5	4	1	298	33	9.22	14.28	4
FALSE	High	Master Protein	P11586	C-1-tetrahydrofolate synthase, cytoplasmic OS=Homo sapiens OX=9606 GN=MTHFD1 PE=1 SV=3	0	11.497	5	4	5	4	1	935	101.5	7.3	9.02	4
FALSE	High	Master Protein	O43684	Mitotic checkpoint protein BUB3 OS=Homo sapiens OX=9606 GN=BUB3 PE=1 SV=1	0	11.476	13	4	4	4	1	328	37.1	6.84	8.41	4
FALSE	High	Master Protein	P62995	Transformer-2 protein homolog beta OS=Homo sapiens OX=9606 GN=TRA2B PE=1 SV=1	0	11.456	14	4	9	4	1	288	33.6	11.25	17.32	4
FALSE	High	Master Protein	O60870	DNA/RNA-binding protein KIN17 OS=Homo sapiens OX=9606 GN=KIN PE=1 SV=2	0	11.444	14	5	5	5	1	393	45.3	8.95	11.26	5
FALSE	High	Master Protein	Q96CW1	AP-2 complex subunit mu OS=Homo sapiens OX=9606 GN=AP2M1 PE=1 SV=2	0	11.438	10	4	5	4	1	435	49.6	9.54	10.21	4
FALSE	High	Master Protein	P62913	60S ribosomal protein L11 OS=Homo sapiens OX=9606 GN=RPL11 PE=1 SV=2	0	11.427	21	4	9	4	1	178	20.2	9.6	23.37	4
FALSE	High	Master Protein	P26045	Tyrosine-protein phosphatase non-receptor type 3 OS=Homo sapiens OX=9606 GN=PTPN3 PE=1 SV=2	0	11.364	5	4	4	4	1	913	103.9	7.03	9.68	4
FALSE	High	Master Protein	Q15365	Poly(rC)-binding protein 1 OS=Homo sapiens OX=9606 GN=PCBP1 PE=1 SV=2	0	11.362	12	4	5	4	1	356	37.5	7.09	12.36	4
FALSE	High	Master Protein	P19784	Casein kinase II subunit alpha' OS=Homo sapiens OX=9606 GN=CSNK2A2 PE=1 SV=1	0	11.359	10	4	6	2	1	350	41.2	8.56	10.17	4
FALSE	High	Master Protein	P50454	Serpin H1 OS=Homo sapiens OX=9606 GN=SERPINH1 PE=1 SV=2	0	11.34	10	3	4	3	1	418	46.4	8.69	11.62	3
FALSE	High	Master Protein	P22695	Cytochrome b-c1 complex subunit 2, mitochondrial OS=Homo sapiens OX=9606 GN=UQCRC2 PE=1 SV=3	0	11.316	9	3	3	3	1	453	48.4	8.63	8.38	3
FALSE	High	Master Protein	P0C0S5	Histone H2A.Z OS=Homo sapiens OX=9606 GN=H2AFZ PE=1 SV=2	0	11.31	35	3	10	1	1	128	13.5	10.58	30.39	3
FALSE	High	Master Protein	Q01650	Large neutral amino acids transporter small subunit 1 OS=Homo sapiens OX=9606 GN=SLC7A5 PE=1 SV=2	0	11.284	9	3	3	3	1	507	55	7.72	10.13	3
FALSE	High	Master Protein	Q5D862	Filaggrin-2 OS=Homo sapiens OX=9606 GN=FLG2 PE=1 SV=1	0	11.278	2	3	4	3	1	2391	247.9	8.31	11.86	3
FALSE	High	Master Protein	P62851	40S ribosomal protein S25 OS=Homo sapiens OX=9606 GN=RPS25 PE=1 SV=1	0	11.275	28	4	8	4	1	125	13.7	10.11	21.17	4
FALSE	High	Master Protein	Q6ZUT6	Coiled-coil domain-containing protein 9B OS=Homo sapiens OX=9606 GN=CCDC9B PE=1 SV=1	0	11.242	9	3	3	3	1	534	57.3	9.13	12.37	3
FALSE	High	Master Protein	Q14694	Ubiquitin carboxyl-terminal hydrolase 10 OS=Homo sapiens OX=9606 GN=USP10 PE=1 SV=2	0	11.21	8	5	6	5	1	798	87.1	5.31	11.72	5
FALSE	High	Master Protein	Q9HAN9	Nicotinamide/nicotinic acid mononucleotide adenylyltransferase 1 OS=Homo sapiens OX=9606 GN=NMNAT1 PE=1 SV=1	0	11.141	13	3	3	3	1	279	31.9	8.87	7.08	3
FALSE	High	Master Protein	O75477	Erlin-1 OS=Homo sapiens OX=9606 GN=ERLIN1 PE=1 SV=1	0	11.133	11	3	3	3	1	346	38.9	7.87	7.89	3
FALSE	High	Master Protein	Q9BRD0	BUD13 homolog OS=Homo sapiens OX=9606 GN=BUD13 PE=1 SV=1	0	11.118	7	4	4	4	1	619	70.5	9.86	8.27	4
FALSE	High	Master Protein	Q86UE4	Protein LYRIC OS=Homo sapiens OX=9606 GN=MTDH PE=1 SV=2	0	11.116	7	3	4	3	1	582	63.8	9.32	11.52	3
FALSE	High	Master Protein	Q16629	Serine/arginine-rich splicing factor 7 OS=Homo sapiens OX=9606 GN=SRSF7 PE=1 SV=1	0	11.107	14	3	6	2	1	238	27.4	11.82	17.82	3
FALSE	High	Master Protein	P62873	Guanine nucleotide-binding protein G(I)/G(S)/G(T) subunit beta-1 OS=Homo sapiens OX=9606 GN=GNB1 PE=1 SV=3	0	11.075	11	4	6	4	1	340	37.4	6	16.75	4
FALSE	High	Master Protein	P36957	Dihydrolipoyllysine-residue succinyltransferase component of 2-oxoglutarate dehydrogenase complex, mitochondrial OS=Homo sapiens OX=9606 GN=DLST PE=1 SV=4	0	11.042	5	2	3	2	1	453	48.7	8.95	8.3	2
FALSE	High	Master Protein	O00214	Galectin-8 OS=Homo sapiens OX=9606 GN=LGALS8 PE=1 SV=4	0	11.001	13	4	4	4	1	317	35.8	8.25	10.27	4
FALSE	High	Master Protein	P83916	Chromobox protein homolog 1 OS=Homo sapiens OX=9606 GN=CBX1 PE=1 SV=1	0	10.861	15	2	3	1	1	185	21.4	4.93	7.61	2
FALSE	High	Master Protein	Q9NX63	MICOS complex subunit MIC19 OS=Homo sapiens OX=9606 GN=CHCHD3 PE=1 SV=1	0	10.817	15	3	3	3	1	227	26.1	8.28	9.47	3
FALSE	High	Master Protein	Q9BRZ2	E3 ubiquitin-protein ligase TRIM56 OS=Homo sapiens OX=9606 GN=TRIM56 PE=1 SV=3	0	10.799	6	4	4	4	1	755	81.4	7.74	11.8	4
FALSE	High	Master Protein	Q8WU90	Zinc finger CCCH domain-containing protein 15 OS=Homo sapiens OX=9606 GN=ZC3H15 PE=1 SV=1	0	10.797	9	3	4	3	1	426	48.6	5.31	11.24	3
FALSE	High	Master Protein	P21796	Voltage-dependent anion-selective channel protein 1 OS=Homo sapiens OX=9606 GN=VDAC1 PE=1 SV=2	0	10.77	15	4	6	4	1	283	30.8	8.54	8.87	4
FALSE	High	Master Protein	P43358	Melanoma-associated antigen 4 OS=Homo sapiens OX=9606 GN=MAGEA4 PE=1 SV=2	0	10.734	10	3	4	3	1	317	34.9	4.69	10.5	3
FALSE	High	Master Protein	P59998	Actin-related protein 2/3 complex subunit 4 OS=Homo sapiens OX=9606 GN=ARPC4 PE=1 SV=3	0	10.691	23	4	8	4	1	168	19.7	8.43	18.17	4
FALSE	High	Master Protein	Q8IWS0	PHD finger protein 6 OS=Homo sapiens OX=9606 GN=PHF6 PE=1 SV=1	0	10.602	14	4	5	4	1	365	41.3	8.68	9.77	4
FALSE	High	Master Protein	Q07955	Serine/arginine-rich splicing factor 1 OS=Homo sapiens OX=9606 GN=SRSF1 PE=1 SV=2	0	10.595	16	4	5	4	1	248	27.7	10.36	7.48	4
FALSE	High	Master Protein	P46776	60S ribosomal protein L27a OS=Homo sapiens OX=9606 GN=RPL27A PE=1 SV=2	0	10.58	20	3	7	3	1	148	16.6	11	20.92	3
FALSE	High	Master Protein	Q14974	Importin subunit beta-1 OS=Homo sapiens OX=9606 GN=KPNB1 PE=1 SV=2	0	10.553	4	3	3	3	1	876	97.1	4.78	9.49	3
FALSE	High	Master Protein	E9PAV3	Nascent polypeptide-associated complex subunit alpha, muscle-specific form OS=Homo sapiens OX=9606 GN=NACA PE=1 SV=1	0	10.539	1	2	2	2	1	2078	205.3	9.58	7.68	2
FALSE	High	Master Protein	Q04637	Eukaryotic translation initiation factor 4 gamma 1 OS=Homo sapiens OX=9606 GN=EIF4G1 PE=1 SV=4	0	10.535	3	4	4	4	1	1599	175.4	5.33	8.85	4
FALSE	High	Master Protein	Q7Z2T5	TRMT1-like protein OS=Homo sapiens OX=9606 GN=TRMT1L PE=1 SV=2	0	10.531	5	3	3	3	1	733	81.7	7.88	8.72	3
FALSE	High	Master Protein	Q8NHQ9	ATP-dependent RNA helicase DDX55 OS=Homo sapiens OX=9606 GN=DDX55 PE=1 SV=3	0	10.506	7	4	5	4	1	600	68.5	9.25	9.79	4
FALSE	High	Master Protein	P09429	High mobility group protein B1 OS=Homo sapiens OX=9606 GN=HMGB1 PE=1 SV=3	0	10.502	19	3	3	3	1	215	24.9	5.74	8.4	3
FALSE	High	Master Protein	Q15717	ELAV-like protein 1 OS=Homo sapiens OX=9606 GN=ELAVL1 PE=1 SV=2	0	10.5	16	4	5	4	1	326	36.1	9.17	11.81	4
FALSE	High	Master Protein	Q96DI7	U5 small nuclear ribonucleoprotein 40 kDa protein OS=Homo sapiens OX=9606 GN=SNRNP40 PE=1 SV=1	0	10.481	12	4	6	4	1	357	39.3	8.1	14.07	4
FALSE	High	Master Protein	Q9H089	Large subunit GTPase 1 homolog OS=Homo sapiens OX=9606 GN=LSG1 PE=1 SV=2	0	10.459	5	4	5	4	1	658	75.2	6.38	12.29	4
FALSE	High	Master Protein	O14744	Protein arginine N-methyltransferase 5 OS=Homo sapiens OX=9606 GN=PRMT5 PE=1 SV=4	0	10.434	6	4	4	4	1	637	72.6	6.29	8.03	4
FALSE	High	Master Protein	P46782	40S ribosomal protein S5 OS=Homo sapiens OX=9606 GN=RPS5 PE=1 SV=4	0	10.413	15	3	3	3	1	204	22.9	9.72	11.41	3
FALSE	High	Master Protein	Q5M775	Cytospin-B OS=Homo sapiens OX=9606 GN=SPECC1 PE=1 SV=1	0	10.313	3	3	4	3	1	1068	118.5	6.7	6.13	3
FALSE	High	Master Protein	P35249	Replication factor C subunit 4 OS=Homo sapiens OX=9606 GN=RFC4 PE=1 SV=2	0	10.301	11	4	5	4	1	363	39.7	8.02	12.14	4
FALSE	High	Master Protein	Q9BQA1	Methylosome protein 50 OS=Homo sapiens OX=9606 GN=WDR77 PE=1 SV=1	0	10.295	11	3	4	3	1	342	36.7	5.17	10.92	3
FALSE	High	Master Protein	O15231	Zinc finger protein 185 OS=Homo sapiens OX=9606 GN=ZNF185 PE=1 SV=3	0	10.229	5	3	3	3	1	689	73.5	7.01	6.59	3
FALSE	High	Master Protein	Q9H0U3	Magnesium transporter protein 1 OS=Homo sapiens OX=9606 GN=MAGT1 PE=1 SV=1	0	10.188	10	3	4	3	1	335	38	9.63	9.32	3
FALSE	High	Master Protein	Q969X6	U3 small nucleolar RNA-associated protein 4 homolog OS=Homo sapiens OX=9606 GN=UTP4 PE=1 SV=1	0	10.136	6	3	3	3	1	686	76.8	8.85	8.73	3
FALSE	High	Master Protein	Q12834	Cell division cycle protein 20 homolog OS=Homo sapiens OX=9606 GN=CDC20 PE=1 SV=2	0	10.135	9	3	3	3	1	499	54.7	9.23	8.54	3
FALSE	High	Master Protein	Q92747	Actin-related protein 2/3 complex subunit 1A OS=Homo sapiens OX=9606 GN=ARPC1A PE=2 SV=2	0	10.107	10	4	4	4	1	370	41.5	8.18	8.16	4
FALSE	High	Master Protein	Q86YZ3	Hornerin OS=Homo sapiens OX=9606 GN=HRNR PE=1 SV=2	0	10.103	2	2	3	2	1	2850	282.2	10.04	10.74	2
FALSE	High	Master Protein	Q96FN4	Copine-2 OS=Homo sapiens OX=9606 GN=CPNE2 PE=1 SV=3	0	10.066	8	4	6	3	1	548	61.2	6.07	13.24	4
FALSE	High	Master Protein	Q9NTJ3	Structural maintenance of chromosomes protein 4 OS=Homo sapiens OX=9606 GN=SMC4 PE=1 SV=2	0	10.039	3	4	4	4	1	1288	147.1	6.79	7.93	4
FALSE	High	Master Protein	P53007	Tricarboxylate transport protein, mitochondrial OS=Homo sapiens OX=9606 GN=SLC25A1 PE=1 SV=2	0	10.037	10	3	5	3	1	311	34	9.89	10.76	3
FALSE	High	Master Protein	Q8TDM6	Disks large homolog 5 OS=Homo sapiens OX=9606 GN=DLG5 PE=1 SV=4	0	10.023	2	3	3	3	1	1919	213.7	7.42	6.98	3
FALSE	High	Master Protein	Q9Y2R4	Probable ATP-dependent RNA helicase DDX52 OS=Homo sapiens OX=9606 GN=DDX52 PE=1 SV=3	0	10.003	6	2	2	2	1	599	67.5	9.67	7.5	2
FALSE	High	Master Protein	P78371	T-complex protein 1 subunit beta OS=Homo sapiens OX=9606 GN=CCT2 PE=1 SV=4	0	9.986	7	3	4	3	1	535	57.5	6.46	10.87	3
FALSE	High	Master Protein	Q9UNQ2	Probable dimethyladenosine transferase OS=Homo sapiens OX=9606 GN=DIMT1 PE=1 SV=1	0	9.941	13	4	4	4	1	313	35.2	9.99	7.64	4
FALSE	High	Master Protein	P23528	Cofilin-1 OS=Homo sapiens OX=9606 GN=CFL1 PE=1 SV=3	0	9.922	19	2	6	1	1	166	18.5	8.09	20.28	2
FALSE	High	Master Protein	Q14978	Nucleolar and coiled-body phosphoprotein 1 OS=Homo sapiens OX=9606 GN=NOLC1 PE=1 SV=2	0	9.916	5	3	3	3	1	699	73.6	9.47	8.1	3
FALSE	High	Master Protein	Q92598	Heat shock protein 105 kDa OS=Homo sapiens OX=9606 GN=HSPH1 PE=1 SV=1	0	9.911	5	3	5	3	1	858	96.8	5.39	13.05	3
FALSE	High	Master Protein	Q92900	Regulator of nonsense transcripts 1 OS=Homo sapiens OX=9606 GN=UPF1 PE=1 SV=2	0	9.908	3	3	3	3	1	1129	124.3	6.61	7.52	3
FALSE	High	Master Protein	Q14244	Ensconsin OS=Homo sapiens OX=9606 GN=MAP7 PE=1 SV=1	0	9.897	6	4	4	4	1	749	84	9.61	10.3	4
FALSE	High	Master Protein	O14979	Heterogeneous nuclear ribonucleoprotein D-like OS=Homo sapiens OX=9606 GN=HNRNPDL PE=1 SV=3	0	9.897	12	4	4	3	1	420	46.4	9.57	9.59	4
FALSE	High	Master Protein	Q9P035	Very-long-chain (3R)-3-hydroxyacyl-CoA dehydratase 3 OS=Homo sapiens OX=9606 GN=HACD3 PE=1 SV=2	0	9.858	8	3	3	3	1	362	43.1	8.94	5.89	3
FALSE	High	Master Protein	P30419	Glycylpeptide N-tetradecanoyltransferase 1 OS=Homo sapiens OX=9606 GN=NMT1 PE=1 SV=2	0	9.837	9	3	3	3	1	496	56.8	7.8	6.84	3
FALSE	High	Master Protein	B5ME19	Eukaryotic translation initiation factor 3 subunit C-like protein OS=Homo sapiens OX=9606 GN=EIF3CL PE=3 SV=1	0	9.827	5	4	5	4	1	914	105.4	5.64	11.76	4
FALSE	High	Master Protein	Q12789	General transcription factor 3C polypeptide 1 OS=Homo sapiens OX=9606 GN=GTF3C1 PE=1 SV=4	0	9.798	2	4	4	4	1	2109	238.7	7.3	4.29	4
FALSE	High	Master Protein	Q8IXT5	RNA-binding protein 12B OS=Homo sapiens OX=9606 GN=RBM12B PE=1 SV=2	0	9.773	3	3	3	3	1	1001	118	6.81	7.31	3
FALSE	High	Master Protein	Q9NZ01	Very-long-chain enoyl-CoA reductase OS=Homo sapiens OX=9606 GN=TECR PE=1 SV=1	0	9.752	9	3	4	3	1	308	36	9.45	10.12	3
FALSE	High	Master Protein	Q9Y4W2	Ribosomal biogenesis protein LAS1L OS=Homo sapiens OX=9606 GN=LAS1L PE=1 SV=2	0	9.728	5	4	4	4	1	734	83	4.73	7.85	4
FALSE	High	Master Protein	Q99661	Kinesin-like protein KIF2C OS=Homo sapiens OX=9606 GN=KIF2C PE=1 SV=2	0	9.727	4	3	3	3	1	725	81.3	7.83	5.35	3
FALSE	High	Master Protein	O14965	Aurora kinase A OS=Homo sapiens OX=9606 GN=AURKA PE=1 SV=2	0	9.706	8	3	4	2	1	403	45.8	9.39	11.14	3
FALSE	High	Master Protein	P16402	Histone H1.3 OS=Homo sapiens OX=9606 GN=HIST1H1D PE=1 SV=2	0	9.701	10	3	7	3	1	221	22.3	11.02	19.54	3
FALSE	High	Master Protein	P26196	Probable ATP-dependent RNA helicase DDX6 OS=Homo sapiens OX=9606 GN=DDX6 PE=1 SV=2	0	9.7	7	3	4	3	1	483	54.4	8.66	8.12	3
FALSE	High	Master Protein	P04844	Dolichyl-diphosphooligosaccharide--protein glycosyltransferase subunit 2 OS=Homo sapiens OX=9606 GN=RPN2 PE=1 SV=3	0	9.68	5	3	4	3	1	631	69.2	5.69	9.26	3
FALSE	High	Master Protein	Q5VYS8	Terminal uridylyltransferase 7 OS=Homo sapiens OX=9606 GN=ZCCHC6 PE=1 SV=1	0	9.649	2	3	3	3	1	1495	171.1	6.83	6.55	3
FALSE	High	Master Protein	O76094	Signal recognition particle subunit SRP72 OS=Homo sapiens OX=9606 GN=SRP72 PE=1 SV=3	0	9.641	5	3	3	3	1	671	74.6	9.26	5.53	3
FALSE	High	Master Protein	A1L390	Pleckstrin homology domain-containing family G member 3 OS=Homo sapiens OX=9606 GN=PLEKHG3 PE=1 SV=1	0	9.633	4	4	4	4	1	1219	134.3	6.55	9.87	4
FALSE	High	Master Protein	P05121	Plasminogen activator inhibitor 1 OS=Homo sapiens OX=9606 GN=SERPINE1 PE=1 SV=1	0	9.623	8	3	3	3	1	402	45	7.2	4.45	3
FALSE	High	Master Protein	Q13347	Eukaryotic translation initiation factor 3 subunit I OS=Homo sapiens OX=9606 GN=EIF3I PE=1 SV=1	0	9.614	10	3	3	3	1	325	36.5	5.64	5.36	3
FALSE	High	Master Protein	P55060	Exportin-2 OS=Homo sapiens OX=9606 GN=CSE1L PE=1 SV=3	0	9.553	4	3	3	3	1	971	110.3	5.77	5.94	3
FALSE	High	Master Protein	P04181	Ornithine aminotransferase, mitochondrial OS=Homo sapiens OX=9606 GN=OAT PE=1 SV=1	0	9.548	8	3	3	3	1	439	48.5	7.03	6.71	3
FALSE	High	Master Protein	Q2NL82	Pre-rRNA-processing protein TSR1 homolog OS=Homo sapiens OX=9606 GN=TSR1 PE=1 SV=1	0	9.542	4	3	4	3	1	804	91.8	7.42	6.38	3
FALSE	High	Master Protein	Q3ZCQ8	Mitochondrial import inner membrane translocase subunit TIM50 OS=Homo sapiens OX=9606 GN=TIMM50 PE=1 SV=2	0	9.542	13	3	3	3	1	353	39.6	8.37	9.44	3
FALSE	High	Master Protein	Q6IAN0	Dehydrogenase/reductase SDR family member 7B OS=Homo sapiens OX=9606 GN=DHRS7B PE=1 SV=2	0	9.466	11	3	3	3	1	325	35.1	9.55	4.31	3
FALSE	High	Master Protein	Q08554	Desmocollin-1 OS=Homo sapiens OX=9606 GN=DSC1 PE=1 SV=2	0	9.465	5	3	3	3	1	894	99.9	5.43	6.55	3
FALSE	High	Master Protein	O75083	WD repeat-containing protein 1 OS=Homo sapiens OX=9606 GN=WDR1 PE=1 SV=4	0	9.46	6	3	3	3	1	606	66.2	6.65	8	3
FALSE	High	Master Protein	Q9H2U1	ATP-dependent RNA helicase DHX36 OS=Homo sapiens OX=9606 GN=DHX36 PE=1 SV=2	0	9.46	4	4	4	4	1	1008	114.7	7.68	7.66	4
FALSE	High	Master Protein	P12004	Proliferating cell nuclear antigen OS=Homo sapiens OX=9606 GN=PCNA PE=1 SV=1	0	9.457	13	3	4	3	1	261	28.8	4.69	7.57	3
FALSE	High	Master Protein	Q14669	E3 ubiquitin-protein ligase TRIP12 OS=Homo sapiens OX=9606 GN=TRIP12 PE=1 SV=1	0	9.424	1	2	2	2	1	1992	220.3	8.48	7.03	2
FALSE	High	Master Protein	Q9Y520	Protein PRRC2C OS=Homo sapiens OX=9606 GN=PRRC2C PE=1 SV=4	0	9.37	1	3	3	3	1	2896	316.7	9.13	8.07	3
FALSE	High	Master Protein	P63096	Guanine nucleotide-binding protein G(i) subunit alpha-1 OS=Homo sapiens OX=9606 GN=GNAI1 PE=1 SV=2	0	9.367	10	3	6	1	1	354	40.3	5.97	11.73	3
FALSE	High	Master Protein	P09382	Galectin-1 OS=Homo sapiens OX=9606 GN=LGALS1 PE=1 SV=2	0	9.364	24	3	3	3	1	135	14.7	5.5	7.28	3
FALSE	High	Master Protein	Q9UHD8	Septin-9 OS=Homo sapiens OX=9606 GN=SEPT9 PE=1 SV=2	0	9.283	5	3	3	3	1	586	65.4	8.97	4.56	3
FALSE	High	Master Protein	P07948	Tyrosine-protein kinase Lyn OS=Homo sapiens OX=9606 GN=LYN PE=1 SV=3	0	9.274	6	3	4	2	1	512	58.5	7.11	6.45	3
FALSE	High	Master Protein	Q9HAU5	Regulator of nonsense transcripts 2 OS=Homo sapiens OX=9606 GN=UPF2 PE=1 SV=1	0	9.257	3	3	3	3	1	1272	147.7	5.69	6.83	3
FALSE	High	Master Protein	Q9UHX1	Poly(U)-binding-splicing factor PUF60 OS=Homo sapiens OX=9606 GN=PUF60 PE=1 SV=1	0	9.216	7	4	4	4	1	559	59.8	5.29	5.31	4
FALSE	High	Master Protein	O75694	Nuclear pore complex protein Nup155 OS=Homo sapiens OX=9606 GN=NUP155 PE=1 SV=1	0	9.188	3	3	3	3	1	1391	155.1	6.16	7.06	3
FALSE	High	Master Protein	P24534	Elongation factor 1-beta OS=Homo sapiens OX=9606 GN=EEF1B2 PE=1 SV=3	0	9.148	12	2	6	2	1	225	24.7	4.67	17.44	2
FALSE	High	Master Protein	O43823	A-kinase anchor protein 8 OS=Homo sapiens OX=9606 GN=AKAP8 PE=1 SV=1	0	9.147	6	3	3	3	1	692	76.1	5.15	6.86	3
FALSE	High	Master Protein	P62191	26S proteasome regulatory subunit 4 OS=Homo sapiens OX=9606 GN=PSMC1 PE=1 SV=1	0	9.129	8	3	3	3	1	440	49.2	6.21	7.09	3
FALSE	High	Master Protein	P26639	Threonine--tRNA ligase, cytoplasmic OS=Homo sapiens OX=9606 GN=TARS PE=1 SV=3	0	9.092	6	4	5	4	1	723	83.4	6.67	7.3	4
FALSE	High	Master Protein	Q92620	Pre-mRNA-splicing factor ATP-dependent RNA helicase PRP16 OS=Homo sapiens OX=9606 GN=DHX38 PE=1 SV=2	0	9.08	2	2	2	2	1	1227	140.4	6.54	5.42	2
FALSE	High	Master Protein	Q9BV38	WD repeat-containing protein 18 OS=Homo sapiens OX=9606 GN=WDR18 PE=1 SV=2	0	9.078	10	4	5	4	1	432	47.4	6.7	6.9	4
FALSE	High	Master Protein	P82930	28S ribosomal protein S34, mitochondrial OS=Homo sapiens OX=9606 GN=MRPS34 PE=1 SV=2	0	9.059	17	4	6	4	1	218	25.6	9.98	12.05	4
FALSE	High	Master Protein	Q9Y3F4	Serine-threonine kinase receptor-associated protein OS=Homo sapiens OX=9606 GN=STRAP PE=1 SV=1	0	9.056	13	3	4	3	1	350	38.4	5.12	9.35	3
FALSE	High	Master Protein	Q9NXF1	Testis-expressed protein 10 OS=Homo sapiens OX=9606 GN=TEX10 PE=1 SV=2	0	9.04	4	3	3	3	1	929	105.6	9.36	8.61	3
FALSE	High	Master Protein	Q13501	Sequestosome-1 OS=Homo sapiens OX=9606 GN=SQSTM1 PE=1 SV=1	0	9.027	7	2	3	2	1	440	47.7	5.22	5.52	2
FALSE	High	Master Protein	Q96EY7	Pentatricopeptide repeat domain-containing protein 3, mitochondrial OS=Homo sapiens OX=9606 GN=PTCD3 PE=1 SV=3	0	9.025	6	3	3	3	1	689	78.5	6.42	5.75	3
FALSE	High	Master Protein	Q9Y3U8	60S ribosomal protein L36 OS=Homo sapiens OX=9606 GN=RPL36 PE=1 SV=3	0	8.983	19	2	7	2	1	105	12.2	11.59	14	2
FALSE	High	Master Protein	Q5BKZ1	DBIRD complex subunit ZNF326 OS=Homo sapiens OX=9606 GN=ZNF326 PE=1 SV=2	0	8.975	5	3	3	3	1	582	65.6	5.15	4.77	3
FALSE	High	Master Protein	Q13200	26S proteasome non-ATPase regulatory subunit 2 OS=Homo sapiens OX=9606 GN=PSMD2 PE=1 SV=3	0	8.959	3	3	3	3	1	908	100.1	5.2	8.39	3
FALSE	High	Master Protein	P62829	60S ribosomal protein L23 OS=Homo sapiens OX=9606 GN=RPL23 PE=1 SV=1	0	8.944	31	4	12	4	1	140	14.9	10.51	26.53	4
FALSE	High	Master Protein	Q13895	Bystin OS=Homo sapiens OX=9606 GN=BYSL PE=1 SV=3	0	8.916	9	4	4	4	1	437	49.6	8.12	7.07	4
FALSE	High	Master Protein	Q9HCD5	Nuclear receptor coactivator 5 OS=Homo sapiens OX=9606 GN=NCOA5 PE=1 SV=2	0	8.914	5	3	4	3	1	579	65.5	9.6	8.8	3
FALSE	High	Master Protein	P23526	Adenosylhomocysteinase OS=Homo sapiens OX=9606 GN=AHCY PE=1 SV=4	0	8.884	9	4	4	4	1	432	47.7	6.34	6.24	4
FALSE	High	Master Protein	Q9BRJ6	Uncharacterized protein C7orf50 OS=Homo sapiens OX=9606 GN=C7orf50 PE=1 SV=1	0	8.855	18	2	3	2	1	194	22.1	9.64	11.81	2
FALSE	High	Master Protein	Q14145	Kelch-like ECH-associated protein 1 OS=Homo sapiens OX=9606 GN=KEAP1 PE=1 SV=2	0	8.854	6	3	4	3	1	624	69.6	6.44	11.23	3
FALSE	High	Master Protein	Q96AG4	Leucine-rich repeat-containing protein 59 OS=Homo sapiens OX=9606 GN=LRRC59 PE=1 SV=1	0	8.837	13	4	7	4	1	307	34.9	9.57	11.37	4
FALSE	High	Master Protein	Q9BT40	Inositol polyphosphate 5-phosphatase K OS=Homo sapiens OX=9606 GN=INPP5K PE=1 SV=3	0	8.818	6	2	2	2	1	448	51.1	6.54	7.52	2
FALSE	High	Master Protein	P35232	Prohibitin OS=Homo sapiens OX=9606 GN=PHB PE=1 SV=1	0	8.795	12	3	5	3	1	272	29.8	5.76	8.15	3
FALSE	High	Master Protein	O75190	DnaJ homolog subfamily B member 6 OS=Homo sapiens OX=9606 GN=DNAJB6 PE=1 SV=2	0	8.795	12	3	4	3	1	326	36.1	9.16	8.88	3
FALSE	High	Master Protein	Q9ULW3	Activator of basal transcription 1 OS=Homo sapiens OX=9606 GN=ABT1 PE=1 SV=1	0	8.772	11	3	3	3	1	272	31.1	9.88	5.1	3
FALSE	High	Master Protein	Q9Y281	Cofilin-2 OS=Homo sapiens OX=9606 GN=CFL2 PE=1 SV=1	0	8.747	19	2	5	1	1	166	18.7	7.88	16.02	2
FALSE	High	Master Protein	P17480	Nucleolar transcription factor 1 OS=Homo sapiens OX=9606 GN=UBTF PE=1 SV=1	0	8.734	4	3	5	3	1	764	89.4	5.81	7.33	3
FALSE	High	Master Protein	Q49A26	Putative oxidoreductase GLYR1 OS=Homo sapiens OX=9606 GN=GLYR1 PE=1 SV=3	0	8.732	5	2	3	2	1	553	60.5	9.17	6.77	2
FALSE	High	Master Protein	Q9NW64	Pre-mRNA-splicing factor RBM22 OS=Homo sapiens OX=9606 GN=RBM22 PE=1 SV=1	0	8.672	7	3	3	3	1	420	46.9	8.54	6.92	3
FALSE	High	Master Protein	Q8NEJ9	Neuroguidin OS=Homo sapiens OX=9606 GN=NGDN PE=1 SV=1	0	8.647	10	3	3	3	1	315	35.9	9.57	6.35	3
FALSE	High	Master Protein	P21980	Protein-glutamine gamma-glutamyltransferase 2 OS=Homo sapiens OX=9606 GN=TGM2 PE=1 SV=2	0	8.635	6	3	3	3	1	687	77.3	5.22	7.74	3
FALSE	High	Master Protein	Q96II8	Leucine-rich repeat and calponin homology domain-containing protein 3 OS=Homo sapiens OX=9606 GN=LRCH3 PE=1 SV=2	0	8.59	5	3	3	3	1	777	86	6.71	4.65	3
FALSE	High	Master Protein	Q9Y399	28S ribosomal protein S2, mitochondrial OS=Homo sapiens OX=9606 GN=MRPS2 PE=1 SV=1	0	8.586	9	3	3	3	1	296	33.2	9.26	7.1	3
FALSE	High	Master Protein	P62318	Small nuclear ribonucleoprotein Sm D3 OS=Homo sapiens OX=9606 GN=SNRPD3 PE=1 SV=1	0	8.578	15	2	4	2	1	126	13.9	10.32	9.62	2
FALSE	High	Master Protein	P30153	Serine/threonine-protein phosphatase 2A 65 kDa regulatory subunit A alpha isoform OS=Homo sapiens OX=9606 GN=PPP2R1A PE=1 SV=4	0	8.552	7	3	3	3	1	589	65.3	5.11	8.32	3
FALSE	High	Master Protein	Q8WWK9	Cytoskeleton-associated protein 2 OS=Homo sapiens OX=9606 GN=CKAP2 PE=1 SV=1	0	8.546	5	3	4	3	1	683	76.9	9.41	9.3	3
FALSE	High	Master Protein	P06733	Alpha-enolase OS=Homo sapiens OX=9606 GN=ENO1 PE=1 SV=2	0	8.535	8	2	2	2	1	434	47.1	7.39	3.5	2
FALSE	High	Master Protein	Q9UQ80	Proliferation-associated protein 2G4 OS=Homo sapiens OX=9606 GN=PA2G4 PE=1 SV=3	0	8.425	9	3	3	3	1	394	43.8	6.55	7.72	3
FALSE	High	Master Protein	Q9Y5M8	Signal recognition particle receptor subunit beta OS=Homo sapiens OX=9606 GN=SRPRB PE=1 SV=3	0	8.419	10	2	2	2	1	271	29.7	9.04	6	2
FALSE	High	Master Protein	Q13595	Transformer-2 protein homolog alpha OS=Homo sapiens OX=9606 GN=TRA2A PE=1 SV=1	0	8.409	8	2	5	2	1	282	32.7	11.27	14.84	2
FALSE	High	Master Protein	O00422	Histone deacetylase complex subunit SAP18 OS=Homo sapiens OX=9606 GN=SAP18 PE=1 SV=1	0	8.392	23	3	3	3	1	153	17.6	9.35	6.22	3
FALSE	High	Master Protein	Q9P0L0	Vesicle-associated membrane protein-associated protein A OS=Homo sapiens OX=9606 GN=VAPA PE=1 SV=3	0	8.39	16	3	4	3	1	249	27.9	8.62	8.92	3
FALSE	High	Master Protein	Q92665	28S ribosomal protein S31, mitochondrial OS=Homo sapiens OX=9606 GN=MRPS31 PE=1 SV=3	0	8.363	8	3	3	3	1	395	45.3	9.29	5.12	3
FALSE	High	Master Protein	P18077	60S ribosomal protein L35a OS=Homo sapiens OX=9606 GN=RPL35A PE=1 SV=2	0	8.345	28	5	6	5	1	110	12.5	11.06	13.43	5
FALSE	High	Master Protein	Q9BQ75	Protein CMSS1 OS=Homo sapiens OX=9606 GN=CMSS1 PE=1 SV=2	0	8.318	10	3	4	3	1	279	31.9	9.19	9.84	3
FALSE	High	Master Protein	P62266	40S ribosomal protein S23 OS=Homo sapiens OX=9606 GN=RPS23 PE=1 SV=3	0	8.316	23	3	5	3	1	143	15.8	10.49	15.17	3
FALSE	High	Master Protein	Q6P5R6	60S ribosomal protein L22-like 1 OS=Homo sapiens OX=9606 GN=RPL22L1 PE=1 SV=2	0	8.259	30	2	2	2	1	122	14.6	9.38	8.32	2
FALSE	High	Master Protein	P0DOX8	Immunoglobulin lambda-1 light chain OS=Homo sapiens OX=9606 PE=1 SV=1	0	8.254	14	3	6	3	1	216	22.8	6.76	14.4	3
FALSE	High	Master Protein	Q9H9Y6	DNA-directed RNA polymerase I subunit RPA2 OS=Homo sapiens OX=9606 GN=POLR1B PE=1 SV=2	0	8.224	3	3	3	3	1	1135	128.1	7.83	6.45	3
FALSE	High	Master Protein	Q8NEG4	Protein FAM83F OS=Homo sapiens OX=9606 GN=FAM83F PE=1 SV=1	0	8.218	7	2	2	2	1	500	55.5	8.19	8.16	2
FALSE	High	Master Protein	P33992	DNA replication licensing factor MCM5 OS=Homo sapiens OX=9606 GN=MCM5 PE=1 SV=5	0	8.09	4	2	3	2	1	734	82.2	8.37	7.11	2
FALSE	High	Master Protein	Q9NYH9	U3 small nucleolar RNA-associated protein 6 homolog OS=Homo sapiens OX=9606 GN=UTP6 PE=2 SV=2	0	8.065	5	3	3	3	1	597	70.1	7.28	6.3	3
FALSE	High	Master Protein	O15258	Protein RER1 OS=Homo sapiens OX=9606 GN=RER1 PE=1 SV=1	0	8.036	15	2	2	2	1	196	22.9	9.54	5.5	2
FALSE	High	Master Protein	Q6RFH5	WD repeat-containing protein 74 OS=Homo sapiens OX=9606 GN=WDR74 PE=1 SV=1	0	8.025	8	3	3	3	1	385	42.4	8.32	4.37	3
FALSE	High	Master Protein	Q9Y5Q8	General transcription factor 3C polypeptide 5 OS=Homo sapiens OX=9606 GN=GTF3C5 PE=1 SV=2	0	8.025	7	4	4	4	1	519	59.5	6.9	4.65	4
FALSE	High	Master Protein	Q13868	Exosome complex component RRP4 OS=Homo sapiens OX=9606 GN=EXOSC2 PE=1 SV=2	0	8.005	10	2	2	2	1	293	32.8	7.5	5.64	2
FALSE	High	Master Protein	Q5RKV6	Exosome complex component MTR3 OS=Homo sapiens OX=9606 GN=EXOSC6 PE=1 SV=1	0	7.955	11	2	2	2	1	272	28.2	6.28	3.79	2
FALSE	High	Master Protein	Q92878	DNA repair protein RAD50 OS=Homo sapiens OX=9606 GN=RAD50 PE=1 SV=1	0	7.939	3	3	3	3	1	1312	153.8	6.89	4.74	3
FALSE	High	Master Protein	P57088	Transmembrane protein 33 OS=Homo sapiens OX=9606 GN=TMEM33 PE=1 SV=2	0	7.935	11	3	4	3	1	247	28	9.7	9.57	3
FALSE	High	Master Protein	Q8IWC1	MAP7 domain-containing protein 3 OS=Homo sapiens OX=9606 GN=MAP7D3 PE=1 SV=2	0	7.932	4	3	4	3	1	876	98.4	9.32	9.76	3
FALSE	High	Master Protein	Q14966	Zinc finger protein 638 OS=Homo sapiens OX=9606 GN=ZNF638 PE=1 SV=2	0	7.892	2	3	3	3	1	1978	220.5	6.38	4.83	3
FALSE	High	Master Protein	Q13610	Periodic tryptophan protein 1 homolog OS=Homo sapiens OX=9606 GN=PWP1 PE=1 SV=1	0	7.863	7	3	3	3	1	501	55.8	4.77	8.89	3
FALSE	High	Master Protein	Q9NY12	H/ACA ribonucleoprotein complex subunit 1 OS=Homo sapiens OX=9606 GN=GAR1 PE=1 SV=1	0	7.84	11	3	5	3	1	217	22.3	10.92	11.3	3
FALSE	High	Master Protein	P04040	Catalase OS=Homo sapiens OX=9606 GN=CAT PE=1 SV=3	0	7.808	5	2	2	2	1	527	59.7	7.39	5.65	2
FALSE	High	Master Protein	P56182	Ribosomal RNA processing protein 1 homolog A OS=Homo sapiens OX=9606 GN=RRP1 PE=1 SV=1	0	7.783	6	2	2	2	1	461	52.8	9.33	5.44	2
FALSE	High	Master Protein	Q9NRX1	RNA-binding protein PNO1 OS=Homo sapiens OX=9606 GN=PNO1 PE=1 SV=1	0	7.773	10	2	2	2	1	252	27.9	9.73	7.27	2
FALSE	High	Master Protein	Q9Y2R9	28S ribosomal protein S7, mitochondrial OS=Homo sapiens OX=9606 GN=MRPS7 PE=1 SV=2	0	7.771	10	2	2	2	1	242	28.1	9.99	4.27	2
FALSE	High	Master Protein	Q9UKS6	Protein kinase C and casein kinase substrate in neurons protein 3 OS=Homo sapiens OX=9606 GN=PACSIN3 PE=1 SV=2	0	7.766	6	2	2	2	1	424	48.5	6.18	4.82	2
FALSE	High	Master Protein	Q5SW79	Centrosomal protein of 170 kDa OS=Homo sapiens OX=9606 GN=CEP170 PE=1 SV=1	0	7.722	1	2	2	2	1	1584	175.2	7.11	5.64	2
FALSE	High	Master Protein	Q9Y676	28S ribosomal protein S18b, mitochondrial OS=Homo sapiens OX=9606 GN=MRPS18B PE=1 SV=1	0	7.7	10	2	3	2	1	258	29.4	9.38	7.65	2
FALSE	High	Master Protein	Q7Z6E9	E3 ubiquitin-protein ligase RBBP6 OS=Homo sapiens OX=9606 GN=RBBP6 PE=1 SV=1	0	7.699	2	3	3	3	1	1792	201.4	9.64	5.96	3
FALSE	High	Master Protein	Q3KQU3	MAP7 domain-containing protein 1 OS=Homo sapiens OX=9606 GN=MAP7D1 PE=1 SV=1	0	7.684	3	2	2	2	1	841	92.8	10.11	6.94	2
FALSE	High	Master Protein	P18031	Tyrosine-protein phosphatase non-receptor type 1 OS=Homo sapiens OX=9606 GN=PTPN1 PE=1 SV=1	0	7.681	6	2	2	2	1	435	49.9	6.27	3.95	2
FALSE	High	Master Protein	Q02241	Kinesin-like protein KIF23 OS=Homo sapiens OX=9606 GN=KIF23 PE=1 SV=3	0	7.628	2	2	2	2	1	960	110	8.51	5.65	2
FALSE	High	Master Protein	P61964	WD repeat-containing protein 5 OS=Homo sapiens OX=9606 GN=WDR5 PE=1 SV=1	0	7.618	8	3	4	3	1	334	36.6	8.27	7.25	3
FALSE	High	Master Protein	O75934	Pre-mRNA-splicing factor SPF27 OS=Homo sapiens OX=9606 GN=BCAS2 PE=1 SV=1	0	7.605	15	2	2	2	1	225	26.1	5.66	5.34	2
FALSE	High	Master Protein	Q92621	Nuclear pore complex protein Nup205 OS=Homo sapiens OX=9606 GN=NUP205 PE=1 SV=3	0	7.564	2	3	3	3	1	2012	227.8	6.19	4.55	3
FALSE	High	Master Protein	Q9BPX6	Calcium uptake protein 1, mitochondrial OS=Homo sapiens OX=9606 GN=MICU1 PE=1 SV=1	0	7.515	7	2	2	2	1	476	54.3	8.41	5.6	2
FALSE	High	Master Protein	Q8N3R9	MAGUK p55 subfamily member 5 OS=Homo sapiens OX=9606 GN=MPP5 PE=1 SV=3	0	7.511	3	2	2	2	1	675	77.2	6.14	5.31	2
FALSE	High	Master Protein	Q96GD4	Aurora kinase B OS=Homo sapiens OX=9606 GN=AURKB PE=1 SV=3	0	7.509	8	3	4	2	1	344	39.3	9.29	9.87	3
FALSE	High	Master Protein	P81605	Dermcidin OS=Homo sapiens OX=9606 GN=DCD PE=1 SV=2	0	7.481	20	2	3	2	1	110	11.3	6.54	7.85	2
FALSE	High	Master Protein	Q03252	Lamin-B2 OS=Homo sapiens OX=9606 GN=LMNB2 PE=1 SV=4	0	7.458	4	3	3	1	1	620	69.9	5.59	6.38	3
FALSE	High	Master Protein	Q9BUJ2	Heterogeneous nuclear ribonucleoprotein U-like protein 1 OS=Homo sapiens OX=9606 GN=HNRNPUL1 PE=1 SV=2	0	7.454	3	2	2	2	1	856	95.7	6.92	3.56	2
FALSE	High	Master Protein	Q93009	Ubiquitin carboxyl-terminal hydrolase 7 OS=Homo sapiens OX=9606 GN=USP7 PE=1 SV=2	0	7.429	2	2	2	2	1	1102	128.2	5.55	5.96	2
FALSE	High	Master Protein	Q9P015	39S ribosomal protein L15, mitochondrial OS=Homo sapiens OX=9606 GN=MRPL15 PE=1 SV=1	0	7.418	10	2	2	2	1	296	33.4	10.01	6.07	2
FALSE	High	Master Protein	Q6PCB5	Round spermatid basic protein 1-like protein OS=Homo sapiens OX=9606 GN=RSBN1L PE=1 SV=2	0	7.377	4	3	3	3	1	846	94.8	8.78	4.98	3
FALSE	High	Master Protein	Q15020	Squamous cell carcinoma antigen recognized by T-cells 3 OS=Homo sapiens OX=9606 GN=SART3 PE=1 SV=1	0	7.352	3	3	3	3	1	963	109.9	5.57	6.46	3
FALSE	High	Master Protein	P16401	Histone H1.5 OS=Homo sapiens OX=9606 GN=HIST1H1B PE=1 SV=3	0	7.327	10	2	3	2	1	226	22.6	10.92	7.28	2
FALSE	High	Master Protein	P46783	40S ribosomal protein S10 OS=Homo sapiens OX=9606 GN=RPS10 PE=1 SV=1	0	7.322	15	2	2	2	1	165	18.9	10.15	6.85	2
FALSE	High	Master Protein	Q96P63	Serpin B12 OS=Homo sapiens OX=9606 GN=SERPINB12 PE=1 SV=1	0	7.313	8	3	3	3	1	405	46.2	5.53	7.52	3
FALSE	High	Master Protein	P07339	Cathepsin D OS=Homo sapiens OX=9606 GN=CTSD PE=1 SV=1	0	7.259	8	2	2	2	1	412	44.5	6.54	3.42	2
FALSE	High	Master Protein	O43293	Death-associated protein kinase 3 OS=Homo sapiens OX=9606 GN=DAPK3 PE=1 SV=1	0	7.245	6	2	2	2	1	454	52.5	6.89	6.63	2
FALSE	High	Master Protein	Q5F1R6	DnaJ homolog subfamily C member 21 OS=Homo sapiens OX=9606 GN=DNAJC21 PE=1 SV=2	0	7.233	5	2	2	2	1	531	62	5.47	6.35	2
FALSE	High	Master Protein	P61962	DDB1- and CUL4-associated factor 7 OS=Homo sapiens OX=9606 GN=DCAF7 PE=1 SV=1	0	7.233	7	2	2	2	1	342	38.9	5.52	5.6	2
FALSE	High	Master Protein	O43491	Band 4.1-like protein 2 OS=Homo sapiens OX=9606 GN=EPB41L2 PE=1 SV=1	0	7.231	3	2	2	2	1	1005	112.5	5.44	6.52	2
FALSE	High	Master Protein	O43172	U4/U6 small nuclear ribonucleoprotein Prp4 OS=Homo sapiens OX=9606 GN=PRPF4 PE=1 SV=2	0	7.228	5	2	2	2	1	522	58.4	7.42	6.52	2
FALSE	High	Master Protein	O94776	Metastasis-associated protein MTA2 OS=Homo sapiens OX=9606 GN=MTA2 PE=1 SV=1	0	7.202	5	3	3	2	1	668	75	9.66	6.94	3
FALSE	High	Master Protein	P04843	Dolichyl-diphosphooligosaccharide--protein glycosyltransferase subunit 1 OS=Homo sapiens OX=9606 GN=RPN1 PE=1 SV=1	0	7.191	4	2	2	2	1	607	68.5	6.38	5.01	2
FALSE	High	Master Protein	Q6P2E9	Enhancer of mRNA-decapping protein 4 OS=Homo sapiens OX=9606 GN=EDC4 PE=1 SV=1	0	7.177	2	3	3	3	1	1401	151.6	5.86	7.8	3
FALSE	High	Master Protein	Q01081	Splicing factor U2AF 35 kDa subunit OS=Homo sapiens OX=9606 GN=U2AF1 PE=1 SV=3	0	7.177	9	2	2	2	1	240	27.9	8.81	5.99	2
FALSE	High	Master Protein	O95084	Serine protease 23 OS=Homo sapiens OX=9606 GN=PRSS23 PE=1 SV=1	0	7.176	8	2	2	2	1	383	43	9.42	6.84	2
FALSE	High	Master Protein	O60884	DnaJ homolog subfamily A member 2 OS=Homo sapiens OX=9606 GN=DNAJA2 PE=1 SV=1	0	7.171	6	2	5	2	1	412	45.7	6.48	15.58	2
FALSE	High	Master Protein	O95373	Importin-7 OS=Homo sapiens OX=9606 GN=IPO7 PE=1 SV=1	0	7.12	2	2	2	2	1	1038	119.4	4.82	6.04	2
FALSE	High	Master Protein	P20290	Transcription factor BTF3 OS=Homo sapiens OX=9606 GN=BTF3 PE=1 SV=1	0	7.095	12	1	1	1	1	206	22.2	9.38	5.3	1
FALSE	High	Master Protein	P06493	Cyclin-dependent kinase 1 OS=Homo sapiens OX=9606 GN=CDK1 PE=1 SV=3	0	7.059	10	3	4	2	1	297	34.1	8.4	8.36	3
FALSE	High	Master Protein	P46779	60S ribosomal protein L28 OS=Homo sapiens OX=9606 GN=RPL28 PE=1 SV=3	0	7.051	16	2	2	2	1	137	15.7	12.02	6.14	2
FALSE	High	Master Protein	P27448	MAP/microtubule affinity-regulating kinase 3 OS=Homo sapiens OX=9606 GN=MARK3 PE=1 SV=4	0	7.038	3	2	2	1	1	753	84.4	9.57	4.91	2
FALSE	High	Master Protein	O60293	Zinc finger C3H1 domain-containing protein OS=Homo sapiens OX=9606 GN=ZFC3H1 PE=1 SV=3	0	7.038	1	2	2	2	1	1989	226.2	8.13	2.74	2
FALSE	High	Master Protein	Q8N1G4	Leucine-rich repeat-containing protein 47 OS=Homo sapiens OX=9606 GN=LRRC47 PE=1 SV=1	0	7.035	4	2	2	2	1	583	63.4	8.28	3.66	2
FALSE	High	Master Protein	P42766	60S ribosomal protein L35 OS=Homo sapiens OX=9606 GN=RPL35 PE=1 SV=2	0	7.025	15	2	2	2	1	123	14.5	11.05	5.92	2
FALSE	High	Master Protein	Q96GA3	Protein LTV1 homolog OS=Homo sapiens OX=9606 GN=LTV1 PE=1 SV=1	0	7.014	7	2	2	2	1	475	54.8	4.91	6.43	2
FALSE	High	Master Protein	Q8N3C0	Activating signal cointegrator 1 complex subunit 3 OS=Homo sapiens OX=9606 GN=ASCC3 PE=1 SV=3	0	7	1	3	3	3	1	2202	251.3	7.09	4.84	3
FALSE	High	Master Protein	P62826	GTP-binding nuclear protein Ran OS=Homo sapiens OX=9606 GN=RAN PE=1 SV=3	0	6.999	10	2	4	2	1	216	24.4	7.49	7.68	2
FALSE	High	Master Protein	P25311	Zinc-alpha-2-glycoprotein OS=Homo sapiens OX=9606 GN=AZGP1 PE=1 SV=2	0	6.976	7	2	2	2	1	298	34.2	6.05	6.05	2
FALSE	High	Master Protein	Q5C9Z4	Nucleolar MIF4G domain-containing protein 1 OS=Homo sapiens OX=9606 GN=NOM1 PE=1 SV=1	0	6.942	3	2	2	2	1	860	96.2	8.1	6.52	2
FALSE	High	Master Protein	Q96B26	Exosome complex component RRP43 OS=Homo sapiens OX=9606 GN=EXOSC8 PE=1 SV=1	0	6.939	8	2	4	2	1	276	30	5.3	8.1	2
FALSE	High	Master Protein	Q9NWT1	p21-activated protein kinase-interacting protein 1 OS=Homo sapiens OX=9606 GN=PAK1IP1 PE=1 SV=2	0	6.929	5	2	2	2	1	392	43.9	8.91	5.76	2
FALSE	High	Master Protein	Q99729	Heterogeneous nuclear ribonucleoprotein A/B OS=Homo sapiens OX=9606 GN=HNRNPAB PE=1 SV=2	0	6.856	6	2	3	2	1	332	36.2	8.21	5.46	2
FALSE	High	Master Protein	Q6NYC8	Phostensin OS=Homo sapiens OX=9606 GN=PPP1R18 PE=1 SV=1	0	6.847	4	3	3	3	1	613	67.9	5.4	4.75	3
FALSE	High	Master Protein	Q9H3F6	BTB/POZ domain-containing adapter for CUL3-mediated RhoA degradation protein 3 OS=Homo sapiens OX=9606 GN=KCTD10 PE=1 SV=1	0	6.831	7	2	2	2	1	313	35.4	6.34	4.51	2
FALSE	High	Master Protein	Q16658	Fascin OS=Homo sapiens OX=9606 GN=FSCN1 PE=1 SV=3	0	6.806	5	2	3	2	1	493	54.5	7.24	3.94	2
FALSE	High	Master Protein	Q9UG63	ATP-binding cassette sub-family F member 2 OS=Homo sapiens OX=9606 GN=ABCF2 PE=1 SV=2	0	6.796	4	3	4	3	1	623	71.2	7.37	4	3
FALSE	High	Master Protein	P47914	60S ribosomal protein L29 OS=Homo sapiens OX=9606 GN=RPL29 PE=1 SV=2	0	6.772	14	2	2	2	1	159	17.7	11.66	6.96	2
FALSE	High	Master Protein	Q8N884	Cyclic GMP-AMP synthase OS=Homo sapiens OX=9606 GN=CGAS PE=1 SV=2	0	6.754	5	3	3	3	1	522	58.8	9.48	4.22	3
FALSE	High	Master Protein	P82933	28S ribosomal protein S9, mitochondrial OS=Homo sapiens OX=9606 GN=MRPS9 PE=1 SV=2	0	6.74	6	2	3	2	1	396	45.8	9.51	6.33	2
FALSE	High	Master Protein	Q32MZ4	Leucine-rich repeat flightless-interacting protein 1 OS=Homo sapiens OX=9606 GN=LRRFIP1 PE=1 SV=2	0	6.736	3	2	2	1	1	808	89.2	4.65	5.87	2
FALSE	High	Master Protein	Q9UIG0	Tyrosine-protein kinase BAZ1B OS=Homo sapiens OX=9606 GN=BAZ1B PE=1 SV=2	0	6.733	2	2	2	2	1	1483	170.8	8.48	6.69	2
FALSE	High	Master Protein	Q9BZH6	WD repeat-containing protein 11 OS=Homo sapiens OX=9606 GN=WDR11 PE=1 SV=1	0.001	6.715	3	3	3	3	1	1224	136.6	6.92	3.94	3
FALSE	High	Master Protein	Q9Y6K5	2'-5'-oligoadenylate synthase 3 OS=Homo sapiens OX=9606 GN=OAS3 PE=1 SV=3	0.001	6.706	3	3	3	3	1	1087	121.1	8.4	7.72	3
FALSE	High	Master Protein	P49207	60S ribosomal protein L34 OS=Homo sapiens OX=9606 GN=RPL34 PE=1 SV=3	0.001	6.693	21	3	3	3	1	117	13.3	11.47	6.12	3
FALSE	High	Master Protein	P00558	Phosphoglycerate kinase 1 OS=Homo sapiens OX=9606 GN=PGK1 PE=1 SV=3	0.001	6.683	6	2	2	2	1	417	44.6	8.1	2.39	2
FALSE	High	Master Protein	Q9UJV9	Probable ATP-dependent RNA helicase DDX41 OS=Homo sapiens OX=9606 GN=DDX41 PE=1 SV=2	0.001	6.645	3	2	2	2	1	622	69.8	6.84	3.12	2
FALSE	High	Master Protein	O43242	26S proteasome non-ATPase regulatory subunit 3 OS=Homo sapiens OX=9606 GN=PSMD3 PE=1 SV=2	0.001	6.642	5	2	2	2	1	534	60.9	8.44	4.98	2
FALSE	High	Master Protein	P63151	Serine/threonine-protein phosphatase 2A 55 kDa regulatory subunit B alpha isoform OS=Homo sapiens OX=9606 GN=PPP2R2A PE=1 SV=1	0.001	6.604	6	2	2	2	1	447	51.7	6.2	4.11	2
FALSE	High	Master Protein	P32780	General transcription factor IIH subunit 1 OS=Homo sapiens OX=9606 GN=GTF2H1 PE=1 SV=1	0.001	6.599	5	2	2	2	1	548	62	8.66	5.02	2
FALSE	High	Master Protein	O14556	Glyceraldehyde-3-phosphate dehydrogenase, testis-specific OS=Homo sapiens OX=9606 GN=GAPDHS PE=1 SV=2	0.001	6.589	4	2	4	1	1	408	44.5	8.19	6.19	2
FALSE	High	Master Protein	Q12769	Nuclear pore complex protein Nup160 OS=Homo sapiens OX=9606 GN=NUP160 PE=1 SV=3	0.001	6.585	3	3	4	3	1	1436	162	5.5	5.03	3
FALSE	High	Master Protein	P14649	Myosin light chain 6B OS=Homo sapiens OX=9606 GN=MYL6B PE=1 SV=1	0.001	6.546	10	2	2	1	1	208	22.8	5.73	4.87	2
FALSE	High	Master Protein	Q9P013	Spliceosome-associated protein CWC15 homolog OS=Homo sapiens OX=9606 GN=CWC15 PE=1 SV=2	0.001	6.539	9	2	2	2	1	229	26.6	5.71	4.95	2
FALSE	High	Master Protein	Q9H3U1	Protein unc-45 homolog A OS=Homo sapiens OX=9606 GN=UNC45A PE=1 SV=1	0.001	6.527	2	2	2	2	1	944	103	6.07	5.64	2
FALSE	High	Master Protein	P19387	DNA-directed RNA polymerase II subunit RPB3 OS=Homo sapiens OX=9606 GN=POLR2C PE=1 SV=2	0.001	6.51	9	2	2	2	1	275	31.4	4.92	6.12	2
FALSE	High	Master Protein	O95400	CD2 antigen cytoplasmic tail-binding protein 2 OS=Homo sapiens OX=9606 GN=CD2BP2 PE=1 SV=1	0.001	6.508	6	2	2	2	1	341	37.6	4.61	5.16	2
FALSE	High	Master Protein	O43818	U3 small nucleolar RNA-interacting protein 2 OS=Homo sapiens OX=9606 GN=RRP9 PE=1 SV=1	0.001	6.497	5	3	3	3	1	475	51.8	7.85	5.28	3
FALSE	High	Master Protein	Q96SB4	SRSF protein kinase 1 OS=Homo sapiens OX=9606 GN=SRPK1 PE=1 SV=2	0.001	6.495	5	2	3	2	1	655	74.3	6.16	8.4	2
FALSE	High	Master Protein	O95391	Pre-mRNA-splicing factor SLU7 OS=Homo sapiens OX=9606 GN=SLU7 PE=1 SV=2	0.001	6.482	4	2	2	2	1	586	68.3	7.14	2.66	2
FALSE	High	Master Protein	Q99873	Protein arginine N-methyltransferase 1 OS=Homo sapiens OX=9606 GN=PRMT1 PE=1 SV=2	0.001	6.476	6	2	2	2	1	361	41.5	5.43	2.77	2
FALSE	High	Master Protein	Q13838	Spliceosome RNA helicase DDX39B OS=Homo sapiens OX=9606 GN=DDX39B PE=1 SV=1	0.001	6.462	7	3	3	3	1	428	49	5.67	7.98	3
FALSE	High	Master Protein	Q15058	Kinesin-like protein KIF14 OS=Homo sapiens OX=9606 GN=KIF14 PE=1 SV=1	0.001	6.462	1	2	2	2	1	1648	186.4	7.91	5.5	2
FALSE	High	Master Protein	Q07960	Rho GTPase-activating protein 1 OS=Homo sapiens OX=9606 GN=ARHGAP1 PE=1 SV=1	0.001	6.447	8	3	3	3	1	439	50.4	6.29	4.38	3
FALSE	High	Master Protein	P68431	Histone H3.1 OS=Homo sapiens OX=9606 GN=HIST1H3A PE=1 SV=2	0.001	6.391	17	3	7	3	1	136	15.4	11.12	15.18	3
FALSE	High	Master Protein	P07237	Protein disulfide-isomerase OS=Homo sapiens OX=9606 GN=P4HB PE=1 SV=3	0.001	6.381	5	2	2	2	1	508	57.1	4.87	3.49	2
FALSE	High	Master Protein	Q96A35	39S ribosomal protein L24, mitochondrial OS=Homo sapiens OX=9606 GN=MRPL24 PE=1 SV=1	0.001	6.376	15	3	3	3	1	216	24.9	9.29	4.21	3
FALSE	High	Master Protein	P59190	Ras-related protein Rab-15 OS=Homo sapiens OX=9606 GN=RAB15 PE=1 SV=1	0.001	6.368	10	2	2	1	1	212	24.4	5.71	5.12	2
FALSE	High	Master Protein	O00299	Chloride intracellular channel protein 1 OS=Homo sapiens OX=9606 GN=CLIC1 PE=1 SV=4	0.001	6.341	9	2	2	2	1	241	26.9	5.17	5.35	2
FALSE	High	Master Protein	Q96J01	THO complex subunit 3 OS=Homo sapiens OX=9606 GN=THOC3 PE=1 SV=1	0.001	6.334	5	2	4	2	1	351	38.7	6.09	6.48	2
FALSE	High	Master Protein	Q14764	Major vault protein OS=Homo sapiens OX=9606 GN=MVP PE=1 SV=4	0.001	6.328	3	2	2	2	1	893	99.3	5.48	3.38	2
FALSE	High	Master Protein	Q8IZL8	Proline-, glutamic acid- and leucine-rich protein 1 OS=Homo sapiens OX=9606 GN=PELP1 PE=1 SV=2	0.001	6.305	2	2	2	2	1	1130	119.6	4.34	5.73	2
FALSE	High	Master Protein	Q7L2J0	7SK snRNA methylphosphate capping enzyme OS=Homo sapiens OX=9606 GN=MEPCE PE=1 SV=1	0.001	6.275	2	2	2	2	1	689	74.3	9.57	3.76	2
FALSE	High	Master Protein	Q9BW27	Nuclear pore complex protein Nup85 OS=Homo sapiens OX=9606 GN=NUP85 PE=1 SV=1	0.001	6.267	3	2	2	2	1	656	75	5.55	5.91	2
FALSE	High	Master Protein	Q92759	General transcription factor IIH subunit 4 OS=Homo sapiens OX=9606 GN=GTF2H4 PE=1 SV=1	0.001	6.25	5	2	2	2	1	462	52.2	9.04	3.99	2
FALSE	High	Master Protein	Q9BTV4	Transmembrane protein 43 OS=Homo sapiens OX=9606 GN=TMEM43 PE=1 SV=1	0.001	6.22	5	2	2	2	1	400	44.8	8.13	2	2
FALSE	High	Master Protein	Q9NV06	DDB1- and CUL4-associated factor 13 OS=Homo sapiens OX=9606 GN=DCAF13 PE=1 SV=2	0.001	6.161	4	2	2	2	1	445	51.4	9.19	2.96	2
FALSE	High	Master Protein	Q8WXF1	Paraspeckle component 1 OS=Homo sapiens OX=9606 GN=PSPC1 PE=1 SV=1	0.001	6.138	5	2	2	2	1	523	58.7	6.67	2.66	2
FALSE	High	Master Protein	P01023	Alpha-2-macroglobulin OS=Homo sapiens OX=9606 GN=A2M PE=1 SV=3	0.001	6.126	1	2	4	2	1	1474	163.2	6.46	4.62	2
FALSE	High	Master Protein	O96019	Actin-like protein 6A OS=Homo sapiens OX=9606 GN=ACTL6A PE=1 SV=1	0.001	6.069	5	2	3	2	1	429	47.4	5.6	2.46	2
FALSE	High	Master Protein	Q13155	Aminoacyl tRNA synthase complex-interacting multifunctional protein 2 OS=Homo sapiens OX=9606 GN=AIMP2 PE=1 SV=2	0.001	6.011	11	2	2	2	1	320	35.3	8.22	4.33	2
FALSE	High	Master Protein	P09543	2',3'-cyclic-nucleotide 3'-phosphodiesterase OS=Homo sapiens OX=9606 GN=CNP PE=1 SV=2	0.001	5.97	7	3	3	3	1	421	47.5	9.07	4.08	3
FALSE	High	Master Protein	Q8WTT2	Nucleolar complex protein 3 homolog OS=Homo sapiens OX=9606 GN=NOC3L PE=1 SV=1	0.001	5.97	3	2	2	2	1	800	92.5	9.17	5.41	2
FALSE	High	Master Protein	P06702	Protein S100-A9 OS=Homo sapiens OX=9606 GN=S100A9 PE=1 SV=1	0.001	5.969	19	2	2	2	1	114	13.2	6.13	6.03	2
FALSE	High	Master Protein	O95299	NADH dehydrogenase [ubiquinone] 1 alpha subcomplex subunit 10, mitochondrial OS=Homo sapiens OX=9606 GN=NDUFA10 PE=1 SV=1	0.001	5.952	6	2	2	2	1	355	40.7	8.48	4.39	2
FALSE	High	Master Protein	O95347	Structural maintenance of chromosomes protein 2 OS=Homo sapiens OX=9606 GN=SMC2 PE=1 SV=2	0.001	5.949	2	2	2	2	1	1197	135.6	8.43	4.55	2
FALSE	High	Master Protein	Q9NQZ2	Something about silencing protein 10 OS=Homo sapiens OX=9606 GN=UTP3 PE=1 SV=1	0.001	5.873	5	2	3	2	1	479	54.5	5.62	6.88	2
FALSE	High	Master Protein	P42704	Leucine-rich PPR motif-containing protein, mitochondrial OS=Homo sapiens OX=9606 GN=LRPPRC PE=1 SV=3	0.001	5.774	1	2	2	2	1	1394	157.8	6.13	4.63	2
FALSE	High	Master Protein	P61106	Ras-related protein Rab-14 OS=Homo sapiens OX=9606 GN=RAB14 PE=1 SV=4	0.001	5.751	12	2	2	1	1	215	23.9	6.21	4.97	2
FALSE	High	Master Protein	P46063	ATP-dependent DNA helicase Q1 OS=Homo sapiens OX=9606 GN=RECQL PE=1 SV=3	0.001	5.741	3	2	2	2	1	649	73.4	7.88	4.76	2
FALSE	High	Master Protein	Q9H5Q4	Dimethyladenosine transferase 2, mitochondrial OS=Homo sapiens OX=9606 GN=TFB2M PE=1 SV=1	0.001	5.718	5	2	2	2	1	396	45.3	9.19	1.73	2
FALSE	High	Master Protein	Q9ULV0	Unconventional myosin-Vb OS=Homo sapiens OX=9606 GN=MYO5B PE=1 SV=3	0.001	5.7	1	2	2	1	1	1848	213.5	7.2	2.86	2
FALSE	High	Master Protein	Q9Y5A9	YTH domain-containing family protein 2 OS=Homo sapiens OX=9606 GN=YTHDF2 PE=1 SV=2	0.001	5.675	4	2	2	2	1	579	62.3	8.79	4.95	2
FALSE	High	Master Protein	P02042	Hemoglobin subunit delta OS=Homo sapiens OX=9606 GN=HBD PE=1 SV=2	0.001	5.655	13	2	2	2	1	147	16	8.05	4.93	2
FALSE	High	Master Protein	O75569	Interferon-inducible double-stranded RNA-dependent protein kinase activator A OS=Homo sapiens OX=9606 GN=PRKRA PE=1 SV=1	0.001	5.626	11	2	3	2	1	313	34.4	8.41	7.49	2
FALSE	High	Master Protein	P40939	Trifunctional enzyme subunit alpha, mitochondrial OS=Homo sapiens OX=9606 GN=HADHA PE=1 SV=2	0.001	5.613	3	2	2	2	1	763	82.9	9.04	3.93	2
FALSE	High	Master Protein	P35268	60S ribosomal protein L22 OS=Homo sapiens OX=9606 GN=RPL22 PE=1 SV=2	0.001	5.605	13	2	3	2	1	128	14.8	9.19	6.15	2
FALSE	High	Master Protein	O95433	Activator of 90 kDa heat shock protein ATPase homolog 1 OS=Homo sapiens OX=9606 GN=AHSA1 PE=1 SV=1	0.001	5.589	7	2	2	2	1	338	38.3	5.53	4.11	2
FALSE	High	Master Protein	P11908	Ribose-phosphate pyrophosphokinase 2 OS=Homo sapiens OX=9606 GN=PRPS2 PE=1 SV=2	0.001	5.527	5	1	1	1	1	318	34.7	6.61	4.07	1
FALSE	High	Master Protein	P35611	Alpha-adducin OS=Homo sapiens OX=9606 GN=ADD1 PE=1 SV=2	0.001	5.525	2	2	2	2	1	737	80.9	5.83	3.69	2
FALSE	High	Master Protein	Q92917	G-patch domain and KOW motifs-containing protein OS=Homo sapiens OX=9606 GN=GPKOW PE=1 SV=2	0.001	5.51	5	2	2	2	1	476	52.2	6.15	3.38	2
FALSE	High	Master Protein	Q92925	SWI/SNF-related matrix-associated actin-dependent regulator of chromatin subfamily D member 2 OS=Homo sapiens OX=9606 GN=SMARCD2 PE=1 SV=3	0.001	5.508	4	1	1	1	1	531	58.9	9.64	3.8	1
FALSE	High	Master Protein	Q14160	Protein scribble homolog OS=Homo sapiens OX=9606 GN=SCRIB PE=1 SV=4	0.001	5.506	1	2	2	2	1	1630	174.8	5.07	4.29	2
FALSE	High	Master Protein	O43663	Protein regulator of cytokinesis 1 OS=Homo sapiens OX=9606 GN=PRC1 PE=1 SV=2	0.001	5.452	3	2	2	2	1	620	71.6	6.68	3.67	2
FALSE	High	Master Protein	O95470	Sphingosine-1-phosphate lyase 1 OS=Homo sapiens OX=9606 GN=SGPL1 PE=1 SV=3	0.001	5.412	4	2	2	2	1	568	63.5	9.16	4.36	2
FALSE	High	Master Protein	Q6I9Y2	THO complex subunit 7 homolog OS=Homo sapiens OX=9606 GN=THOC7 PE=1 SV=3	0.001	5.392	9	1	2	1	1	204	23.7	5.67	7.57	1
FALSE	High	Master Protein	Q8WUU5	GATA zinc finger domain-containing protein 1 OS=Homo sapiens OX=9606 GN=GATAD1 PE=1 SV=1	0.001	5.384	7	1	1	1	1	269	28.7	9.41	3.93	1
FALSE	High	Master Protein	Q9HAU0	Pleckstrin homology domain-containing family A member 5 OS=Homo sapiens OX=9606 GN=PLEKHA5 PE=1 SV=1	0.001	5.363	2	2	2	2	1	1116	127.4	7.53	4.33	2
FALSE	High	Master Protein	Q5SY16	Polynucleotide 5'-hydroxyl-kinase NOL9 OS=Homo sapiens OX=9606 GN=NOL9 PE=1 SV=1	0.001	5.333	2	1	1	1	1	702	79.3	9.13	4.93	1
FALSE	High	Master Protein	P01024	Complement C3 OS=Homo sapiens OX=9606 GN=C3 PE=1 SV=2	0.001	5.333	1	2	2	2	1	1663	187	6.4	4.86	2
FALSE	High	Master Protein	Q9H501	ESF1 homolog OS=Homo sapiens OX=9606 GN=ESF1 PE=1 SV=1	0.001	5.314	3	2	2	2	1	851	98.7	5.11	2.47	2
FALSE	High	Master Protein	P0DP25	Calmodulin-3 OS=Homo sapiens OX=9606 GN=CALM3 PE=1 SV=1	0.001	5.281	13	2	2	2	1	149	16.8	4.22	3.95	2
FALSE	High	Master Protein	P09758	Tumor-associated calcium signal transducer 2 OS=Homo sapiens OX=9606 GN=TACSTD2 PE=1 SV=3	0.001	5.263	5	1	2	1	1	323	35.7	8.87	7.06	1
FALSE	High	Master Protein	Q9HB71	Calcyclin-binding protein OS=Homo sapiens OX=9606 GN=CACYBP PE=1 SV=2	0.001	5.252	7	2	2	2	1	228	26.2	8.25	4.36	2
FALSE	High	Master Protein	P17858	ATP-dependent 6-phosphofructokinase, liver type OS=Homo sapiens OX=9606 GN=PFKL PE=1 SV=6	0.001	5.223	4	2	2	1	1	780	85	7.5	1.69	2
FALSE	High	Master Protein	Q8TED0	U3 small nucleolar RNA-associated protein 15 homolog OS=Homo sapiens OX=9606 GN=UTP15 PE=1 SV=3	0.001	5.191	5	2	2	2	1	518	58.4	9.11	3.21	2
FALSE	High	Master Protein	P54577	Tyrosine--tRNA ligase, cytoplasmic OS=Homo sapiens OX=9606 GN=YARS PE=1 SV=4	0.001	5.179	4	2	2	2	1	528	59.1	7.05	0	2
FALSE	High	Master Protein	Q8NFJ5	Retinoic acid-induced protein 3 OS=Homo sapiens OX=9606 GN=GPRC5A PE=1 SV=2	0.001	5.172	5	2	5	2	1	357	40.2	8.15	14.4	2
FALSE	High	Master Protein	Q14103	Heterogeneous nuclear ribonucleoprotein D0 OS=Homo sapiens OX=9606 GN=HNRNPD PE=1 SV=1	0.001	5.168	6	2	2	1	1	355	38.4	7.81	4.75	2
FALSE	High	Master Protein	P00367	Glutamate dehydrogenase 1, mitochondrial OS=Homo sapiens OX=9606 GN=GLUD1 PE=1 SV=2	0.001	5.158	4	2	3	2	1	558	61.4	7.8	8.35	2
FALSE	High	Master Protein	O43175	D-3-phosphoglycerate dehydrogenase OS=Homo sapiens OX=9606 GN=PHGDH PE=1 SV=4	0.001	5.158	4	2	2	2	1	533	56.6	6.71	3.43	2
FALSE	High	Master Protein	Q9UJA5	tRNA (adenine(58)-N(1))-methyltransferase non-catalytic subunit TRM6 OS=Homo sapiens OX=9606 GN=TRMT6 PE=1 SV=1	0.001	5.129	5	2	2	2	1	497	55.8	7.55	3.13	2
FALSE	High	Master Protein	Q8N684	Cleavage and polyadenylation specificity factor subunit 7 OS=Homo sapiens OX=9606 GN=CPSF7 PE=1 SV=1	0.001	5.115	4	2	2	2	1	471	52	8	4.95	2
FALSE	High	Master Protein	Q8TED9	Actin filament-associated protein 1-like 1 OS=Homo sapiens OX=9606 GN=AFAP1L1 PE=1 SV=2	0.001	5.11	3	2	2	2	1	768	86.4	6.8	1.82	2
FALSE	High	Master Protein	Q07065	Cytoskeleton-associated protein 4 OS=Homo sapiens OX=9606 GN=CKAP4 PE=1 SV=2	0.001	5.095	3	2	2	1	1	602	66	5.92	4.66	2
FALSE	High	Master Protein	Q8NFW8	N-acylneuraminate cytidylyltransferase OS=Homo sapiens OX=9606 GN=CMAS PE=1 SV=2	0.001	5.071	4	2	2	2	1	434	48.3	7.93	2.22	2
FALSE	High	Master Protein	P62854	40S ribosomal protein S26 OS=Homo sapiens OX=9606 GN=RPS26 PE=1 SV=3	0.001	5.058	13	1	3	1	1	115	13	11	10.43	1
FALSE	High	Master Protein	P13797	Plastin-3 OS=Homo sapiens OX=9606 GN=PLS3 PE=1 SV=4	0.001	5.041	4	2	2	2	1	630	70.8	5.6	4.08	2
FALSE	High	Master Protein	Q13148	TAR DNA-binding protein 43 OS=Homo sapiens OX=9606 GN=TARDBP PE=1 SV=1	0.001	5.027	4	1	1	1	1	414	44.7	6.19	4.59	1
FALSE	High	Master Protein	Q92979	Ribosomal RNA small subunit methyltransferase NEP1 OS=Homo sapiens OX=9606 GN=EMG1 PE=1 SV=4	0.001	5.013	9	2	3	2	1	244	26.7	9.17	7.03	2
FALSE	High	Master Protein	Q8IY63	Angiomotin-like protein 1 OS=Homo sapiens OX=9606 GN=AMOTL1 PE=1 SV=1	0.001	5.006	2	3	3	2	1	956	106.5	7.11	3.8	3
FALSE	High	Master Protein	P01040	Cystatin-A OS=Homo sapiens OX=9606 GN=CSTA PE=1 SV=1	0.001	5	18	1	1	1	1	98	11	5.5	3.01	1
FALSE	High	Master Protein	O14776	Transcription elongation regulator 1 OS=Homo sapiens OX=9606 GN=TCERG1 PE=1 SV=2	0.001	4.997	2	2	2	2	1	1098	123.8	8.65	1.73	2
FALSE	High	Master Protein	Q8IWA0	WD repeat-containing protein 75 OS=Homo sapiens OX=9606 GN=WDR75 PE=1 SV=1	0.001	4.982	2	2	2	2	1	830	94.4	5.96	4.47	2
FALSE	High	Master Protein	Q9NZM1	Myoferlin OS=Homo sapiens OX=9606 GN=MYOF PE=1 SV=1	0.001	4.981	1	1	1	1	1	2061	234.6	6.18	3.81	1
FALSE	High	Master Protein	O43159	Ribosomal RNA-processing protein 8 OS=Homo sapiens OX=9606 GN=RRP8 PE=1 SV=2	0.001	4.978	4	1	1	1	1	456	50.7	9.42	4.22	1
FALSE	High	Master Protein	Q9NQT5	Exosome complex component RRP40 OS=Homo sapiens OX=9606 GN=EXOSC3 PE=1 SV=3	0.001	4.961	7	1	1	1	1	275	29.6	8.1	3.69	1
FALSE	High	Master Protein	P04745	Alpha-amylase 1 OS=Homo sapiens OX=9606 GN=AMY1A PE=1 SV=2	0.001	4.949	3	1	1	1	1	511	57.7	6.93	1.66	1
FALSE	High	Master Protein	P04004	Vitronectin OS=Homo sapiens OX=9606 GN=VTN PE=1 SV=1	0.001	4.943	3	1	4	1	1	478	54.3	5.8	13.44	1
FALSE	High	Master Protein	P32119	Peroxiredoxin-2 OS=Homo sapiens OX=9606 GN=PRDX2 PE=1 SV=5	0.001	4.939	10	2	3	1	1	198	21.9	5.97	8.2	2
FALSE	High	Master Protein	P61224	Ras-related protein Rap-1b OS=Homo sapiens OX=9606 GN=RAP1B PE=1 SV=1	0.001	4.939	11	2	2	2	1	184	20.8	5.78	2.8	2
FALSE	High	Master Protein	Q15061	WD repeat-containing protein 43 OS=Homo sapiens OX=9606 GN=WDR43 PE=1 SV=3	0.001	4.917	2	2	2	2	1	677	74.8	5.57	4.52	2
FALSE	High	Master Protein	P50750	Cyclin-dependent kinase 9 OS=Homo sapiens OX=9606 GN=CDK9 PE=1 SV=3	0.001	4.884	5	2	3	1	1	372	42.8	8.79	5.98	2
FALSE	High	Master Protein	P29966	Myristoylated alanine-rich C-kinase substrate OS=Homo sapiens OX=9606 GN=MARCKS PE=1 SV=4	0.001	4.875	5	1	1	1	1	332	31.5	4.45	3.68	1
FALSE	High	Master Protein	Q9Y3Y2	Chromatin target of PRMT1 protein OS=Homo sapiens OX=9606 GN=CHTOP PE=1 SV=2	0.001	4.836	5	1	1	1	1	248	26.4	12.23	3.31	1
FALSE	High	Master Protein	Q69YQ0	Cytospin-A OS=Homo sapiens OX=9606 GN=SPECC1L PE=1 SV=2	0.001	4.813	2	2	2	2	1	1117	124.5	5.72	1.85	2
FALSE	High	Master Protein	Q8IUD2	ELKS/Rab6-interacting/CAST family member 1 OS=Homo sapiens OX=9606 GN=ERC1 PE=1 SV=1	0.001	4.801	2	2	2	2	1	1116	128	5.97	4.01	2
FALSE	High	Master Protein	P50579	Methionine aminopeptidase 2 OS=Homo sapiens OX=9606 GN=METAP2 PE=1 SV=1	0.001	4.787	3	1	1	1	1	478	52.9	5.82	3.52	1
FALSE	High	Master Protein	P28288	ATP-binding cassette sub-family D member 3 OS=Homo sapiens OX=9606 GN=ABCD3 PE=1 SV=1	0.001	4.782	3	2	2	2	1	659	75.4	9.36	3.34	2
FALSE	High	Master Protein	Q9BXY0	Protein MAK16 homolog OS=Homo sapiens OX=9606 GN=MAK16 PE=1 SV=2	0.001	4.781	5	1	1	1	1	300	35.3	5.38	3.93	1
FALSE	High	Master Protein	P04632	Calpain small subunit 1 OS=Homo sapiens OX=9606 GN=CAPNS1 PE=1 SV=1	0.001	4.759	7	2	2	2	1	268	28.3	5.2	3.78	2
FALSE	High	Master Protein	Q9NPD3	Exosome complex component RRP41 OS=Homo sapiens OX=9606 GN=EXOSC4 PE=1 SV=3	0.001	4.716	7	2	2	2	1	245	26.4	6.52	2.24	2
FALSE	High	Master Protein	Q9BX40	Protein LSM14 homolog B OS=Homo sapiens OX=9606 GN=LSM14B PE=1 SV=1	0.001	4.675	6	2	3	2	1	385	42	9.69	6.01	2
FALSE	High	Master Protein	P05386	60S acidic ribosomal protein P1 OS=Homo sapiens OX=9606 GN=RPLP1 PE=1 SV=1	0.001	4.659	14	1	1	1	1	114	11.5	4.32	4.19	1
FALSE	High	Master Protein	O75691	Small subunit processome component 20 homolog OS=Homo sapiens OX=9606 GN=UTP20 PE=1 SV=3	0.001	4.653	1	2	2	2	1	2785	318.2	7.39	4.92	2
FALSE	High	Master Protein	Q15428	Splicing factor 3A subunit 2 OS=Homo sapiens OX=9606 GN=SF3A2 PE=1 SV=2	0.001	4.646	6	2	2	2	1	464	49.2	9.64	2.07	2
FALSE	High	Master Protein	P12270	Nucleoprotein TPR OS=Homo sapiens OX=9606 GN=TPR PE=1 SV=3	0.001	4.637	1	2	2	2	1	2363	267.1	5.02	2.12	2
FALSE	High	Master Protein	Q99832	T-complex protein 1 subunit eta OS=Homo sapiens OX=9606 GN=CCT7 PE=1 SV=2	0.001	4.629	3	2	2	2	1	543	59.3	7.65	3.61	2
FALSE	High	Master Protein	Q14241	Elongin-A OS=Homo sapiens OX=9606 GN=ELOA PE=1 SV=2	0.001	4.609	2	1	1	1	1	798	89.9	9.57	4.28	1
FALSE	High	Master Protein	Q9Y3B9	RRP15-like protein OS=Homo sapiens OX=9606 GN=RRP15 PE=1 SV=2	0.001	4.607	6	2	2	2	1	282	31.5	5.52	5.13	2
FALSE	High	Master Protein	Q8IY21	Probable ATP-dependent RNA helicase DDX60 OS=Homo sapiens OX=9606 GN=DDX60 PE=1 SV=3	0.001	4.606	1	2	2	2	1	1712	197.7	7.59	4.44	2
FALSE	High	Master Protein	P39656	Dolichyl-diphosphooligosaccharide--protein glycosyltransferase 48 kDa subunit OS=Homo sapiens OX=9606 GN=DDOST PE=1 SV=4	0.001	4.605	4	2	2	2	1	456	50.8	6.55	3.47	2
FALSE	High	Master Protein	Q8NEY8	Periphilin-1 OS=Homo sapiens OX=9606 GN=PPHLN1 PE=1 SV=2	0.001	4.6	3	2	2	2	1	458	52.7	9.11	1.73	2
FALSE	High	Master Protein	P57678	Gem-associated protein 4 OS=Homo sapiens OX=9606 GN=GEMIN4 PE=1 SV=2	0.001	4.586	2	2	2	2	1	1058	120	6.04	4.1	2
FALSE	High	Master Protein	Q8IY17	Neuropathy target esterase OS=Homo sapiens OX=9606 GN=PNPLA6 PE=1 SV=2	0.001	4.584	1	1	1	1	1	1366	149.9	7.81	4.03	1
FALSE	High	Master Protein	Q9UHR4	Brain-specific angiogenesis inhibitor 1-associated protein 2-like protein 1 OS=Homo sapiens OX=9606 GN=BAIAP2L1 PE=1 SV=2	0.001	4.579	3	1	1	1	1	511	56.8	8.68	4.03	1
FALSE	High	Master Protein	Q9HC52	Chromobox protein homolog 8 OS=Homo sapiens OX=9606 GN=CBX8 PE=1 SV=3	0.001	4.574	4	1	1	1	1	389	43.4	9.91	3.32	1
FALSE	High	Master Protein	P27824	Calnexin OS=Homo sapiens OX=9606 GN=CANX PE=1 SV=2	0.001	4.572	3	1	1	1	1	592	67.5	4.6	3.82	1
FALSE	High	Master Protein	Q96S97	Myeloid-associated differentiation marker OS=Homo sapiens OX=9606 GN=MYADM PE=1 SV=2	0.001	4.536	5	2	8	2	1	322	35.3	8.15	15.74	2
FALSE	High	Master Protein	P29590	Protein PML OS=Homo sapiens OX=9606 GN=PML PE=1 SV=3	0.001	4.534	2	2	2	2	1	882	97.5	6.21	4.81	2
FALSE	High	Master Protein	O15372	Eukaryotic translation initiation factor 3 subunit H OS=Homo sapiens OX=9606 GN=EIF3H PE=1 SV=1	0.001	4.528	5	1	1	1	1	352	39.9	6.54	4.08	1
FALSE	High	Master Protein	P02452	Collagen alpha-1(I) chain OS=Homo sapiens OX=9606 GN=COL1A1 PE=1 SV=5	0.001	4.498	1	1	1	1	1	1464	138.9	5.8	4.67	1
FALSE	High	Master Protein	Q9Y3T9	Nucleolar complex protein 2 homolog OS=Homo sapiens OX=9606 GN=NOC2L PE=1 SV=4	0.001	4.493	4	3	3	3	1	749	84.9	5.62	4.19	3
FALSE	High	Master Protein	Q9HCG8	Pre-mRNA-splicing factor CWC22 homolog OS=Homo sapiens OX=9606 GN=CWC22 PE=1 SV=3	0.001	4.454	3	2	2	2	1	908	105.4	7.03	4.45	2
FALSE	High	Master Protein	P49327	Fatty acid synthase OS=Homo sapiens OX=9606 GN=FASN PE=1 SV=3	0.001	4.446	1	2	2	2	1	2511	273.3	6.44	3.7	2
FALSE	High	Master Protein	Q10570	Cleavage and polyadenylation specificity factor subunit 1 OS=Homo sapiens OX=9606 GN=CPSF1 PE=1 SV=2	0.001	4.439	1	1	1	1	1	1443	160.8	6.4	3.12	1
FALSE	High	Master Protein	Q8WUM4	Programmed cell death 6-interacting protein OS=Homo sapiens OX=9606 GN=PDCD6IP PE=1 SV=1	0.001	4.42	1	1	2	1	1	868	96	6.52	4.54	1
FALSE	High	Master Protein	Q9ULX3	RNA-binding protein NOB1 OS=Homo sapiens OX=9606 GN=NOB1 PE=1 SV=1	0.001	4.398	4	2	2	2	1	412	46.6	7.18	4.05	2
FALSE	High	Master Protein	P62314	Small nuclear ribonucleoprotein Sm D1 OS=Homo sapiens OX=9606 GN=SNRPD1 PE=1 SV=1	0.001	4.393	17	1	1	1	1	119	13.3	11.56	3.04	1
FALSE	High	Master Protein	Q15427	Splicing factor 3B subunit 4 OS=Homo sapiens OX=9606 GN=SF3B4 PE=1 SV=1	0.001	4.371	3	1	1	1	1	424	44.4	8.56	3.33	1
FALSE	High	Master Protein	Q9BRK4	Leucine zipper putative tumor suppressor 2 OS=Homo sapiens OX=9606 GN=LZTS2 PE=1 SV=2	0.001	4.37	3	2	2	2	1	669	72.7	6.51	2.76	2
FALSE	High	Master Protein	P04075	Fructose-bisphosphate aldolase A OS=Homo sapiens OX=9606 GN=ALDOA PE=1 SV=2	0.001	4.326	8	2	2	2	1	364	39.4	8.09	4.62	2
FALSE	High	Master Protein	P63208	S-phase kinase-associated protein 1 OS=Homo sapiens OX=9606 GN=SKP1 PE=1 SV=2	0.001	4.312	7	1	1	1	1	163	18.6	4.54	1.97	1
FALSE	High	Master Protein	Q96QR8	Transcriptional activator protein Pur-beta OS=Homo sapiens OX=9606 GN=PURB PE=1 SV=3	0.001	4.311	4	1	1	1	1	312	33.2	5.43	4	1
FALSE	High	Master Protein	P27708	CAD protein OS=Homo sapiens OX=9606 GN=CAD PE=1 SV=3	0.001	4.31	1	2	2	2	1	2225	242.8	6.46	2.25	2
FALSE	High	Master Protein	P10599	Thioredoxin OS=Homo sapiens OX=9606 GN=TXN PE=1 SV=3	0.001	4.297	12	1	2	1	1	105	11.7	4.92	6.84	1
FALSE	High	Master Protein	Q9ULR0	Pre-mRNA-splicing factor ISY1 homolog OS=Homo sapiens OX=9606 GN=ISY1 PE=1 SV=3	0.001	4.286	5	1	1	1	1	285	33	5.17	3.06	1
FALSE	High	Master Protein	Q9NYL2	Mitogen-activated protein kinase kinase kinase 20 OS=Homo sapiens OX=9606 GN=MAP3K20 PE=1 SV=3	0.001	4.283	2	1	1	1	1	800	91.1	7.87	3.3	1
FALSE	High	Master Protein	P25398	40S ribosomal protein S12 OS=Homo sapiens OX=9606 GN=RPS12 PE=1 SV=3	0.001	4.268	14	2	4	2	1	132	14.5	7.21	4.19	2
FALSE	High	Master Protein	Q16637	Survival motor neuron protein OS=Homo sapiens OX=9606 GN=SMN1 PE=1 SV=1	0.001	4.252	6	1	2	1	1	294	31.8	6.55	4.91	1
FALSE	High	Master Protein	Q00341	Vigilin OS=Homo sapiens OX=9606 GN=HDLBP PE=1 SV=2	0.001	4.25	1	1	1	1	1	1268	141.4	6.87	3.44	1
FALSE	High	Master Protein	Q8IXK0	Polyhomeotic-like protein 2 OS=Homo sapiens OX=9606 GN=PHC2 PE=1 SV=1	0.001	4.242	1	1	1	1	1	858	90.7	8.69	3.33	1
FALSE	High	Master Protein	P00966	Argininosuccinate synthase OS=Homo sapiens OX=9606 GN=ASS1 PE=1 SV=2	0.001	4.238	4	2	2	2	1	412	46.5	8.02	4.09	2
FALSE	High	Master Protein	Q96J02	E3 ubiquitin-protein ligase Itchy homolog OS=Homo sapiens OX=9606 GN=ITCH PE=1 SV=2	0.001	4.233	3	2	2	2	1	903	102.7	6.3	4.32	2
FALSE	High	Master Protein	Q8IY37	Probable ATP-dependent RNA helicase DHX37 OS=Homo sapiens OX=9606 GN=DHX37 PE=1 SV=1	0.001	4.228	1	1	1	1	1	1157	129.5	8.1	3.1	1
FALSE	High	Master Protein	P31040	Succinate dehydrogenase [ubiquinone] flavoprotein subunit, mitochondrial OS=Homo sapiens OX=9606 GN=SDHA PE=1 SV=2	0.001	4.214	2	1	1	1	1	664	72.6	7.39	2.99	1
FALSE	High	Master Protein	O00566	U3 small nucleolar ribonucleoprotein protein MPP10 OS=Homo sapiens OX=9606 GN=MPHOSPH10 PE=1 SV=2	0.001	4.176	2	1	1	1	1	681	78.8	4.86	2.97	1
FALSE	High	Master Protein	P09012	U1 small nuclear ribonucleoprotein A OS=Homo sapiens OX=9606 GN=SNRPA PE=1 SV=3	0.001	4.169	6	2	2	2	1	282	31.3	9.83	3.56	2
FALSE	High	Master Protein	O15160	DNA-directed RNA polymerases I and III subunit RPAC1 OS=Homo sapiens OX=9606 GN=POLR1C PE=1 SV=1	0.001	4.162	5	1	1	1	1	346	39.2	5.5	2.48	1
FALSE	High	Master Protein	Q53GS9	U4/U6.U5 tri-snRNP-associated protein 2 OS=Homo sapiens OX=9606 GN=USP39 PE=1 SV=2	0.001	4.158	3	1	1	1	1	565	65.3	8.91	3.39	1
FALSE	High	Master Protein	Q14331	Protein FRG1 OS=Homo sapiens OX=9606 GN=FRG1 PE=1 SV=1	0.001	4.157	5	1	2	1	1	258	29.2	9.01	5.88	1
FALSE	High	Master Protein	Q15024	Exosome complex component RRP42 OS=Homo sapiens OX=9606 GN=EXOSC7 PE=1 SV=3	0.001	4.13	5	1	2	1	1	291	31.8	5.19	6.5	1
FALSE	High	Master Protein	Q96EY4	Translation machinery-associated protein 16 OS=Homo sapiens OX=9606 GN=TMA16 PE=1 SV=2	0.001	4.125	10	1	1	1	1	203	23.8	9.26	3.73	1
FALSE	High	Master Protein	P62070	Ras-related protein R-Ras2 OS=Homo sapiens OX=9606 GN=RRAS2 PE=1 SV=1	0.001	4.124	6	1	1	1	1	204	23.4	6.01	3.26	1
FALSE	High	Master Protein	Q13618	Cullin-3 OS=Homo sapiens OX=9606 GN=CUL3 PE=1 SV=2	0.001	4.097	2	1	1	1	1	768	88.9	8.48	2.17	1
FALSE	High	Master Protein	Q9NSD9	Phenylalanine--tRNA ligase beta subunit OS=Homo sapiens OX=9606 GN=FARSB PE=1 SV=3	0.001	4.093	4	2	2	2	1	589	66.1	6.84	4.7	2
FALSE	High	Master Protein	Q8ND56	Protein LSM14 homolog A OS=Homo sapiens OX=9606 GN=LSM14A PE=1 SV=3	0.001	4.071	3	1	1	1	1	463	50.5	9.52	2.7	1
FALSE	High	Master Protein	P31431	Syndecan-4 OS=Homo sapiens OX=9606 GN=SDC4 PE=1 SV=2	0.001	4.067	7	1	1	1	1	198	21.6	4.5	2.56	1
FALSE	High	Master Protein	Q9H4L4	Sentrin-specific protease 3 OS=Homo sapiens OX=9606 GN=SENP3 PE=1 SV=2	0.001	4.059	2	1	1	1	1	574	65	8.56	3.78	1
FALSE	High	Master Protein	P23588	Eukaryotic translation initiation factor 4B OS=Homo sapiens OX=9606 GN=EIF4B PE=1 SV=2	0.001	4.041	2	1	1	1	1	611	69.1	5.73	2.86	1
FALSE	High	Master Protein	Q9NVV4	Poly(A) RNA polymerase, mitochondrial OS=Homo sapiens OX=9606 GN=MTPAP PE=1 SV=1	0.001	4.026	2	1	1	1	1	582	66.1	9.04	2.84	1
FALSE	High	Master Protein	P82673	28S ribosomal protein S35, mitochondrial OS=Homo sapiens OX=9606 GN=MRPS35 PE=1 SV=1	0.001	4.013	4	1	1	1	1	323	36.8	8.24	4.26	1
FALSE	High	Master Protein	Q9GZS1	DNA-directed RNA polymerase I subunit RPA49 OS=Homo sapiens OX=9606 GN=POLR1E PE=1 SV=2	0.001	4.003	2	1	1	1	1	481	53.9	8.56	3.19	1
FALSE	High	Master Protein	O43395	U4/U6 small nuclear ribonucleoprotein Prp3 OS=Homo sapiens OX=9606 GN=PRPF3 PE=1 SV=2	0.001	4.002	2	1	1	1	1	683	77.5	9.5	3.25	1
FALSE	High	Master Protein	Q16186	Proteasomal ubiquitin receptor ADRM1 OS=Homo sapiens OX=9606 GN=ADRM1 PE=1 SV=2	0.001	3.996	4	1	1	1	1	407	42.1	5.07	3.6	1
FALSE	High	Master Protein	P51148	Ras-related protein Rab-5C OS=Homo sapiens OX=9606 GN=RAB5C PE=1 SV=2	0.001	3.994	6	1	1	1	1	216	23.5	8.41	3.17	1
FALSE	High	Master Protein	Q8WUA2	Peptidyl-prolyl cis-trans isomerase-like 4 OS=Homo sapiens OX=9606 GN=PPIL4 PE=1 SV=1	0.001	3.97	5	2	2	2	1	492	57.2	5.92	2.06	2
FALSE	High	Master Protein	P62714	Serine/threonine-protein phosphatase 2A catalytic subunit beta isoform OS=Homo sapiens OX=9606 GN=PPP2CB PE=1 SV=1	0.001	3.948	4	1	2	1	1	309	35.6	5.43	7.19	1
FALSE	High	Master Protein	P60981	Destrin OS=Homo sapiens OX=9606 GN=DSTN PE=1 SV=3	0.001	3.935	7	1	1	1	1	165	18.5	7.85	2.61	1
FALSE	High	Master Protein	Q9UGN5	Poly [ADP-ribose] polymerase 2 OS=Homo sapiens OX=9606 GN=PARP2 PE=1 SV=2	0.001	3.93	2	1	1	1	1	583	66.2	8.88	2.72	1
FALSE	High	Master Protein	P12273	Prolactin-inducible protein OS=Homo sapiens OX=9606 GN=PIP PE=1 SV=1	0.001	3.925	11	1	1	1	1	146	16.6	8.05	2.38	1
FALSE	High	Master Protein	O75306	NADH dehydrogenase [ubiquinone] iron-sulfur protein 2, mitochondrial OS=Homo sapiens OX=9606 GN=NDUFS2 PE=1 SV=2	0.002	3.884	3	1	1	1	1	463	52.5	7.55	3.46	1
FALSE	High	Master Protein	O95905	Protein ecdysoneless homolog OS=Homo sapiens OX=9606 GN=ECD PE=1 SV=1	0.002	3.879	3	2	2	2	1	644	72.7	4.87	2.13	2
FALSE	High	Master Protein	Q9NV31	U3 small nucleolar ribonucleoprotein protein IMP3 OS=Homo sapiens OX=9606 GN=IMP3 PE=1 SV=1	0.002	3.862	8	1	1	1	1	184	21.8	9.5	3.07	1
FALSE	High	Master Protein	Q8IXQ5	Kelch-like protein 7 OS=Homo sapiens OX=9606 GN=KLHL7 PE=1 SV=2	0.002	3.862	3	1	1	1	1	586	65.9	6.48	2.83	1
FALSE	High	Master Protein	P07737	Profilin-1 OS=Homo sapiens OX=9606 GN=PFN1 PE=1 SV=2	0.002	3.86	10	1	2	1	1	140	15	8.27	6.32	1
FALSE	High	Master Protein	Q9UGI8	Testin OS=Homo sapiens OX=9606 GN=TES PE=1 SV=1	0.002	3.848	3	1	1	1	1	421	48	7.68	2.98	1
FALSE	High	Master Protein	Q969M3	Protein YIPF5 OS=Homo sapiens OX=9606 GN=YIPF5 PE=1 SV=1	0.002	3.845	5	1	1	1	1	257	28	4.36	3.28	1
FALSE	High	Master Protein	Q96A72	Protein mago nashi homolog 2 OS=Homo sapiens OX=9606 GN=MAGOHB PE=1 SV=1	0.002	3.832	7	1	1	1	1	148	17.3	6.39	2.9	1
FALSE	High	Master Protein	Q06265	Exosome complex component RRP45 OS=Homo sapiens OX=9606 GN=EXOSC9 PE=1 SV=3	0.002	3.831	3	1	2	1	1	439	48.9	5.29	7.32	1
FALSE	High	Master Protein	P51571	Translocon-associated protein subunit delta OS=Homo sapiens OX=9606 GN=SSR4 PE=1 SV=1	0.002	3.828	6	1	2	1	1	173	19	6.15	5.46	1
FALSE	High	Master Protein	Q14692	Ribosome biogenesis protein BMS1 homolog OS=Homo sapiens OX=9606 GN=BMS1 PE=1 SV=1	0.002	3.824	1	1	1	1	1	1282	145.7	6.44	3.17	1
FALSE	High	Master Protein	O95478	Ribosome biogenesis protein NSA2 homolog OS=Homo sapiens OX=9606 GN=NSA2 PE=1 SV=1	0.002	3.823	5	1	2	1	1	260	30	10.27	7.22	1
FALSE	High	Master Protein	P12259	Coagulation factor V OS=Homo sapiens OX=9606 GN=F5 PE=1 SV=4	0.002	3.823	1	2	2	2	1	2224	251.5	6.05	2.21	2
FALSE	High	Master Protein	Q08379	Golgin subfamily A member 2 OS=Homo sapiens OX=9606 GN=GOLGA2 PE=1 SV=3	0.002	3.804	1	1	1	1	1	1002	113	5.02	3.45	1
FALSE	High	Master Protein	Q9BR76	Coronin-1B OS=Homo sapiens OX=9606 GN=CORO1B PE=1 SV=1	0.002	3.781	3	2	2	2	1	489	54.2	5.88	3.95	2
FALSE	High	Master Protein	P62306	Small nuclear ribonucleoprotein F OS=Homo sapiens OX=9606 GN=SNRPF PE=1 SV=1	0.002	3.766	15	1	1	1	1	86	9.7	4.67	3.58	1
FALSE	High	Master Protein	Q9UEY8	Gamma-adducin OS=Homo sapiens OX=9606 GN=ADD3 PE=1 SV=1	0.002	3.754	1	1	1	1	1	706	79.1	6.32	1.85	1
FALSE	High	Master Protein	O14980	Exportin-1 OS=Homo sapiens OX=9606 GN=XPO1 PE=1 SV=1	0.002	3.751	1	1	1	1	1	1071	123.3	6.06	1.84	1
FALSE	High	Master Protein	Q9Y5T5	Ubiquitin carboxyl-terminal hydrolase 16 OS=Homo sapiens OX=9606 GN=USP16 PE=1 SV=1	0.002	3.744	1	1	1	1	1	823	93.5	6.93	1.98	1
FALSE	High	Master Protein	P78386	Keratin, type II cuticular Hb5 OS=Homo sapiens OX=9606 GN=KRT85 PE=1 SV=1	0.002	3.741	3	2	3	1	1	507	55.8	6.55	5.52	2
FALSE	High	Master Protein	P22102	Trifunctional purine biosynthetic protein adenosine-3 OS=Homo sapiens OX=9606 GN=GART PE=1 SV=1	0.002	3.738	1	1	1	1	1	1010	107.7	6.7	3.63	1
FALSE	High	Master Protein	P82663	28S ribosomal protein S25, mitochondrial OS=Homo sapiens OX=9606 GN=MRPS25 PE=1 SV=1	0.002	3.731	7	1	2	1	1	173	20.1	8.82	5.78	1
FALSE	High	Master Protein	Q1ED39	Lysine-rich nucleolar protein 1 OS=Homo sapiens OX=9606 GN=KNOP1 PE=1 SV=1	0.002	3.728	2	1	1	1	1	458	51.6	9.86	2.94	1
FALSE	High	Master Protein	P60953	Cell division control protein 42 homolog OS=Homo sapiens OX=9606 GN=CDC42 PE=1 SV=2	0.002	3.703	9	1	1	1	1	191	21.2	6.55	2.85	1
FALSE	High	Master Protein	P48444	Coatomer subunit delta OS=Homo sapiens OX=9606 GN=ARCN1 PE=1 SV=1	0.002	3.686	2	1	1	1	1	511	57.2	6.21	3.48	1
FALSE	High	Master Protein	Q14676	Mediator of DNA damage checkpoint protein 1 OS=Homo sapiens OX=9606 GN=MDC1 PE=1 SV=3	0.002	3.685	1	2	2	2	1	2089	226.5	5.47	4.87	2
FALSE	High	Master Protein	P11182	Lipoamide acyltransferase component of branched-chain alpha-keto acid dehydrogenase complex, mitochondrial OS=Homo sapiens OX=9606 GN=DBT PE=1 SV=3	0.002	3.682	3	1	1	1	1	482	53.5	8.51	2.37	1
FALSE	High	Master Protein	Q99543	DnaJ homolog subfamily C member 2 OS=Homo sapiens OX=9606 GN=DNAJC2 PE=1 SV=4	0.002	3.68	2	1	1	1	1	621	72	8.7	3.31	1
FALSE	High	Master Protein	Q9NSE4	Isoleucine--tRNA ligase, mitochondrial OS=Homo sapiens OX=9606 GN=IARS2 PE=1 SV=2	0.002	3.674	1	1	1	1	1	1012	113.7	7.2	2.86	1
FALSE	High	Master Protein	O94925	Glutaminase kidney isoform, mitochondrial OS=Homo sapiens OX=9606 GN=GLS PE=1 SV=1	0.002	3.674	2	1	1	1	1	669	73.4	7.77	3	1
FALSE	High	Master Protein	P07305	Histone H1.0 OS=Homo sapiens OX=9606 GN=H1F0 PE=1 SV=3	0.002	3.672	5	1	1	1	1	194	20.9	10.84	3.97	1
FALSE	High	Master Protein	Q9Y314	Nitric oxide synthase-interacting protein OS=Homo sapiens OX=9606 GN=NOSIP PE=1 SV=1	0.002	3.659	4	1	1	1	1	301	33.2	8.82	3.28	1
FALSE	High	Master Protein	P84090	Enhancer of rudimentary homolog OS=Homo sapiens OX=9606 GN=ERH PE=1 SV=1	0.002	3.651	11	1	1	1	1	104	12.3	5.92	3.1	1
FALSE	High	Master Protein	P22234	Multifunctional protein ADE2 OS=Homo sapiens OX=9606 GN=PAICS PE=1 SV=3	0.002	3.64	3	1	1	1	1	425	47	7.23	2.44	1
FALSE	High	Master Protein	Q9UET6	Putative tRNA (cytidine(32)/guanosine(34)-2'-O)-methyltransferase OS=Homo sapiens OX=9606 GN=FTSJ1 PE=1 SV=2	0.002	3.617	7	2	4	2	1	329	36.1	5.69	8.18	2
FALSE	High	Master Protein	P13984	General transcription factor IIF subunit 2 OS=Homo sapiens OX=9606 GN=GTF2F2 PE=1 SV=2	0.002	3.615	4	1	1	1	1	249	28.4	9.23	2.23	1
FALSE	High	Master Protein	Q53EZ4	Centrosomal protein of 55 kDa OS=Homo sapiens OX=9606 GN=CEP55 PE=1 SV=3	0.002	3.612	2	1	1	1	1	464	54.1	7.01	3.15	1
FALSE	High	Master Protein	P52294	Importin subunit alpha-5 OS=Homo sapiens OX=9606 GN=KPNA1 PE=1 SV=3	0.002	3.605	3	2	2	2	1	538	60.2	5.01	4.56	2
FALSE	High	Master Protein	P49642	DNA primase small subunit OS=Homo sapiens OX=9606 GN=PRIM1 PE=1 SV=1	0.002	3.605	3	1	1	1	1	420	49.9	8.21	2.47	1
FALSE	High	Master Protein	Q9BYK8	Helicase with zinc finger domain 2 OS=Homo sapiens OX=9606 GN=HELZ2 PE=1 SV=6	0.002	3.602	1	1	1	1	1	2649	294.5	7.49	2.87	1
FALSE	High	Master Protein	Q12797	Aspartyl/asparaginyl beta-hydroxylase OS=Homo sapiens OX=9606 GN=ASPH PE=1 SV=3	0.002	3.602	2	1	1	1	1	758	85.8	5.01	2.59	1
FALSE	High	Master Protein	Q9NWU5	39S ribosomal protein L22, mitochondrial OS=Homo sapiens OX=9606 GN=MRPL22 PE=1 SV=1	0.002	3.602	9	2	2	2	1	206	23.6	9.94	3.34	2
FALSE	High	Master Protein	Q15003	Condensin complex subunit 2 OS=Homo sapiens OX=9606 GN=NCAPH PE=1 SV=3	0.002	3.6	2	1	1	1	1	741	82.5	5.06	3.54	1
FALSE	High	Master Protein	P51636	Caveolin-2 OS=Homo sapiens OX=9606 GN=CAV2 PE=1 SV=2	0.002	3.599	7	1	2	1	1	162	18.3	5.27	0	1
FALSE	High	Master Protein	Q96QA5	Gasdermin-A OS=Homo sapiens OX=9606 GN=GSDMA PE=1 SV=4	0.002	3.594	4	2	2	2	1	445	49.3	5.29	3.98	2
FALSE	High	Master Protein	P35052	Glypican-1 OS=Homo sapiens OX=9606 GN=GPC1 PE=1 SV=2	0.002	3.593	3	1	1	1	1	558	61.6	7.3	3.66	1
FALSE	High	Master Protein	Q08495	Dematin OS=Homo sapiens OX=9606 GN=DMTN PE=1 SV=3	0.002	3.588	4	2	3	1	1	405	45.5	8.88	0	2
FALSE	High	Master Protein	O00178	GTP-binding protein 1 OS=Homo sapiens OX=9606 GN=GTPBP1 PE=1 SV=3	0.002	3.583	2	1	1	1	1	669	72.4	8.34	2.2	1
FALSE	High	Master Protein	P54886	Delta-1-pyrroline-5-carboxylate synthase OS=Homo sapiens OX=9606 GN=ALDH18A1 PE=1 SV=2	0.002	3.565	3	2	2	2	1	795	87.2	7.12	1.68	2
FALSE	High	Master Protein	Q8IYU8	Calcium uptake protein 2, mitochondrial OS=Homo sapiens OX=9606 GN=MICU2 PE=1 SV=2	0.002	3.565	3	1	1	1	1	434	49.6	9.09	2.79	1
FALSE	High	Master Protein	O75676	Ribosomal protein S6 kinase alpha-4 OS=Homo sapiens OX=9606 GN=RPS6KA4 PE=1 SV=1	0.002	3.564	2	1	1	1	1	772	85.6	8.28	2.49	1
FALSE	High	Master Protein	P25786	Proteasome subunit alpha type-1 OS=Homo sapiens OX=9606 GN=PSMA1 PE=1 SV=1	0.002	3.561	5	1	1	1	1	263	29.5	6.61	2.97	1
FALSE	High	Master Protein	Q14142	Tripartite motif-containing protein 14 OS=Homo sapiens OX=9606 GN=TRIM14 PE=1 SV=2	0.002	3.559	2	1	1	1	1	442	49.7	7.87	3.09	1
FALSE	High	Master Protein	O75683	Surfeit locus protein 6 OS=Homo sapiens OX=9606 GN=SURF6 PE=1 SV=3	0.002	3.557	3	1	1	1	1	361	41.4	10.64	1.7	1
FALSE	High	Master Protein	Q5QJE6	Deoxynucleotidyltransferase terminal-interacting protein 2 OS=Homo sapiens OX=9606 GN=DNTTIP2 PE=1 SV=2	0.002	3.546	2	1	1	1	1	756	84.4	6.16	2.97	1
FALSE	High	Master Protein	Q16795	NADH dehydrogenase [ubiquinone] 1 alpha subcomplex subunit 9, mitochondrial OS=Homo sapiens OX=9606 GN=NDUFA9 PE=1 SV=2	0.002	3.527	3	1	1	1	1	377	42.5	9.8	2.55	1
FALSE	High	Master Protein	P0DME0	Protein SETSIP OS=Homo sapiens OX=9606 GN=SETSIP PE=1 SV=1	0.002	3.516	3	1	1	1	1	302	34.9	4.31	2.12	1
FALSE	High	Master Protein	P50613	Cyclin-dependent kinase 7 OS=Homo sapiens OX=9606 GN=CDK7 PE=1 SV=1	0.002	3.511	4	1	1	1	1	346	39	8.47	2.9	1
FALSE	High	Master Protein	Q15773	Myeloid leukemia factor 2 OS=Homo sapiens OX=9606 GN=MLF2 PE=1 SV=1	0.002	3.498	5	1	1	1	1	248	28.1	6.9	3.14	1
FALSE	High	Master Protein	Q9Y312	Protein AAR2 homolog OS=Homo sapiens OX=9606 GN=AAR2 PE=1 SV=2	0.002	3.497	4	1	1	1	1	384	43.4	5.96	2.28	1
FALSE	High	Master Protein	Q95604	HLA class I histocompatibility antigen, Cw-17 alpha chain OS=Homo sapiens OX=9606 GN=HLA-C PE=1 SV=1	0.002	3.489	4	1	1	1	1	372	41.2	6.8	3.03	1
FALSE	High	Master Protein	Q9BTC8	Metastasis-associated protein MTA3 OS=Homo sapiens OX=9606 GN=MTA3 PE=1 SV=2	0.002	3.488	4	2	2	1	1	594	67.5	8.57	1.7	2
FALSE	High	Master Protein	Q7L2H7	Eukaryotic translation initiation factor 3 subunit M OS=Homo sapiens OX=9606 GN=EIF3M PE=1 SV=1	0.002	3.479	3	1	1	1	1	374	42.5	5.63	2.35	1
FALSE	High	Master Protein	P60174	Triosephosphate isomerase OS=Homo sapiens OX=9606 GN=TPI1 PE=1 SV=3	0.002	3.469	5	1	1	1	1	286	30.8	5.92	2.35	1
FALSE	High	Master Protein	Q12959	Disks large homolog 1 OS=Homo sapiens OX=9606 GN=DLG1 PE=1 SV=2	0.002	3.461	1	1	1	1	1	904	100.4	5.76	2.37	1
FALSE	High	Master Protein	Q9NSI2	Protein FAM207A OS=Homo sapiens OX=9606 GN=FAM207A PE=1 SV=2	0.002	3.451	5	1	1	1	1	230	25.4	11.08	3.27	1
FALSE	High	Master Protein	Q9H8V3	Protein ECT2 OS=Homo sapiens OX=9606 GN=ECT2 PE=1 SV=4	0.002	3.45	1	1	1	1	1	914	103.4	7.71	2.62	1
FALSE	High	Master Protein	Q9UG56	Phosphatidylserine decarboxylase proenzyme, mitochondrial OS=Homo sapiens OX=9606 GN=PISD PE=2 SV=4	0.002	3.419	4	2	2	2	1	409	46.6	9.42	3.82	2
FALSE	High	Master Protein	P52701	DNA mismatch repair protein Msh6 OS=Homo sapiens OX=9606 GN=MSH6 PE=1 SV=2	0.001	3.401	1	1	1	1	1	1360	152.7	6.9	3.34	1
FALSE	High	Master Protein	Q86YP4	Transcriptional repressor p66-alpha OS=Homo sapiens OX=9606 GN=GATAD2A PE=1 SV=1	0.001	3.398	2	1	1	1	1	633	68	9.94	3.06	1
FALSE	High	Master Protein	Q9NUL3	Double-stranded RNA-binding protein Staufen homolog 2 OS=Homo sapiens OX=9606 GN=STAU2 PE=1 SV=1	0.001	3.397	2	1	1	1	1	570	62.6	9.61	2.48	1
FALSE	High	Master Protein	P23497	Nuclear autoantigen Sp-100 OS=Homo sapiens OX=9606 GN=SP100 PE=1 SV=3	0.001	3.394	1	1	1	1	1	879	100.4	8.22	2.64	1
FALSE	High	Master Protein	Q15637	Splicing factor 1 OS=Homo sapiens OX=9606 GN=SF1 PE=1 SV=4	0.001	3.394	2	1	1	1	1	639	68.3	8.98	3.03	1
FALSE	High	Master Protein	Q15287	RNA-binding protein with serine-rich domain 1 OS=Homo sapiens OX=9606 GN=RNPS1 PE=1 SV=1	0.001	3.392	5	1	1	1	1	305	34.2	11.84	3.52	1
FALSE	High	Master Protein	Q14BN4	Sarcolemmal membrane-associated protein OS=Homo sapiens OX=9606 GN=SLMAP PE=1 SV=1	0.001	3.39	2	1	1	1	1	828	95.1	5.47	2.14	1
FALSE	High	Master Protein	Q9Y4L1	Hypoxia up-regulated protein 1 OS=Homo sapiens OX=9606 GN=HYOU1 PE=1 SV=1	0.001	3.39	1	1	2	1	1	999	111.3	5.22	4.07	1
FALSE	High	Master Protein	O75330	Hyaluronan mediated motility receptor OS=Homo sapiens OX=9606 GN=HMMR PE=1 SV=2	0.001	3.383	1	1	1	1	1	724	84	5.83	0	1
FALSE	High	Master Protein	P62937	Peptidyl-prolyl cis-trans isomerase A OS=Homo sapiens OX=9606 GN=PPIA PE=1 SV=2	0.001	3.379	5	1	2	1	1	165	18	7.81	5.19	1
FALSE	High	Master Protein	Q8TEA8	D-aminoacyl-tRNA deacylase 1 OS=Homo sapiens OX=9606 GN=DTD1 PE=1 SV=2	0.001	3.371	8	1	1	1	1	209	23.4	8.24	2.03	1
FALSE	High	Master Protein	Q9P2N5	RNA-binding protein 27 OS=Homo sapiens OX=9606 GN=RBM27 PE=1 SV=2	0.001	3.365	1	1	1	1	1	1060	118.6	9.19	2.59	1
FALSE	High	Master Protein	Q9Y277	Voltage-dependent anion-selective channel protein 3 OS=Homo sapiens OX=9606 GN=VDAC3 PE=1 SV=1	0.001	3.363	4	1	1	1	1	283	30.6	8.66	2.98	1
FALSE	High	Master Protein	Q99590	Protein SCAF11 OS=Homo sapiens OX=9606 GN=SCAF11 PE=1 SV=2	0.001	3.363	1	1	1	1	1	1463	164.6	8.41	2.64	1
FALSE	High	Master Protein	P49368	T-complex protein 1 subunit gamma OS=Homo sapiens OX=9606 GN=CCT3 PE=1 SV=4	0.001	3.36	2	1	1	1	1	545	60.5	6.49	3.14	1
FALSE	High	Master Protein	P61626	Lysozyme C OS=Homo sapiens OX=9606 GN=LYZ PE=1 SV=1	0.001	3.358	8	1	1	1	1	148	16.5	9.16	3.26	1
FALSE	High	Master Protein	Q03468	DNA excision repair protein ERCC-6 OS=Homo sapiens OX=9606 GN=ERCC6 PE=1 SV=1	0.001	3.352	1	1	1	1	1	1493	168.3	8.09	1.69	1
FALSE	High	Master Protein	P02461	Collagen alpha-1(III) chain OS=Homo sapiens OX=9606 GN=COL3A1 PE=1 SV=4	0.001	3.35	1	1	1	1	1	1466	138.5	6.61	3.37	1
FALSE	High	Master Protein	Q9BW19	Kinesin-like protein KIFC1 OS=Homo sapiens OX=9606 GN=KIFC1 PE=1 SV=2	0.001	3.334	2	1	1	1	1	673	73.7	8.98	2.25	1
FALSE	High	Master Protein	Q14498	RNA-binding protein 39 OS=Homo sapiens OX=9606 GN=RBM39 PE=1 SV=2	0.001	3.329	2	1	1	1	1	530	59.3	10.1	2.82	1
FALSE	High	Master Protein	P12830	Cadherin-1 OS=Homo sapiens OX=9606 GN=CDH1 PE=1 SV=3	0.001	3.329	1	1	1	1	1	882	97.4	4.73	1.89	1
FALSE	High	Master Protein	Q9H9B4	Sideroflexin-1 OS=Homo sapiens OX=9606 GN=SFXN1 PE=1 SV=4	0.001	3.325	3	1	1	1	1	322	35.6	9.07	2.65	1
FALSE	High	Master Protein	Q9UHR5	SAP30-binding protein OS=Homo sapiens OX=9606 GN=SAP30BP PE=1 SV=1	0.001	3.324	5	1	2	1	1	308	33.9	4.84	1.65	1
FALSE	High	Master Protein	Q5VTE6	Protein angel homolog 2 OS=Homo sapiens OX=9606 GN=ANGEL2 PE=2 SV=1	0.001	3.309	2	1	1	1	1	544	62.3	7.81	2.17	1
FALSE	High	Master Protein	P55735	Protein SEC13 homolog OS=Homo sapiens OX=9606 GN=SEC13 PE=1 SV=3	0.001	3.305	3	1	1	1	1	322	35.5	5.48	3.28	1
FALSE	High	Master Protein	P53396	ATP-citrate synthase OS=Homo sapiens OX=9606 GN=ACLY PE=1 SV=3	0.001	3.295	1	1	1	1	1	1101	120.8	7.33	2.28	1
FALSE	High	Master Protein	Q01844	RNA-binding protein EWS OS=Homo sapiens OX=9606 GN=EWSR1 PE=1 SV=1	0.001	3.286	2	1	1	1	1	656	68.4	9.33	2.88	1
FALSE	High	Master Protein	P30876	DNA-directed RNA polymerase II subunit RPB2 OS=Homo sapiens OX=9606 GN=POLR2B PE=1 SV=1	0.001	3.285	1	1	1	1	1	1174	133.8	6.87	0	1
FALSE	High	Master Protein	P02748	Complement component C9 OS=Homo sapiens OX=9606 GN=C9 PE=1 SV=2	0.001	3.282	2	1	1	1	1	559	63.1	5.59	2.93	1
FALSE	High	Master Protein	P31153	S-adenosylmethionine synthase isoform type-2 OS=Homo sapiens OX=9606 GN=MAT2A PE=1 SV=1	0.001	3.266	4	1	1	1	1	395	43.6	6.48	2.69	1
FALSE	High	Master Protein	P46977	Dolichyl-diphosphooligosaccharide--protein glycosyltransferase subunit STT3A OS=Homo sapiens OX=9606 GN=STT3A PE=1 SV=2	0.001	3.254	2	1	1	1	1	705	80.5	8.07	2.72	1
FALSE	High	Master Protein	Q99985	Semaphorin-3C OS=Homo sapiens OX=9606 GN=SEMA3C PE=2 SV=2	0.001	3.253	1	1	1	1	1	751	85.2	8.69	3.26	1
FALSE	High	Master Protein	Q9UNP9	Peptidyl-prolyl cis-trans isomerase E OS=Homo sapiens OX=9606 GN=PPIE PE=1 SV=1	0.001	3.25	4	1	1	1	1	301	33.4	5.6	0	1
FALSE	High	Master Protein	P43246	DNA mismatch repair protein Msh2 OS=Homo sapiens OX=9606 GN=MSH2 PE=1 SV=1	0.001	3.247	1	1	1	1	1	934	104.7	5.77	2.23	1
FALSE	High	Master Protein	P16298	Serine/threonine-protein phosphatase 2B catalytic subunit beta isoform OS=Homo sapiens OX=9606 GN=PPP3CB PE=1 SV=2	0.001	3.247	2	1	1	1	1	524	59	5.91	2.44	1
FALSE	High	Master Protein	A6NHR9	Structural maintenance of chromosomes flexible hinge domain-containing protein 1 OS=Homo sapiens OX=9606 GN=SMCHD1 PE=1 SV=2	0.001	3.24	1	1	1	1	1	2005	226.2	7.3	2.62	1
FALSE	High	Master Protein	P53985	Monocarboxylate transporter 1 OS=Homo sapiens OX=9606 GN=SLC16A1 PE=1 SV=3	0.001	3.232	2	1	1	1	1	500	53.9	8.66	1.81	1
FALSE	High	Master Protein	Q92973	Transportin-1 OS=Homo sapiens OX=9606 GN=TNPO1 PE=1 SV=2	0.001	3.231	1	1	2	1	1	898	102.3	4.98	4.04	1
FALSE	High	Master Protein	P02788	Lactotransferrin OS=Homo sapiens OX=9606 GN=LTF PE=1 SV=6	0.001	3.226	1	1	2	1	1	710	78.1	8.12	4.02	1
FALSE	High	Master Protein	Q9NVX2	Notchless protein homolog 1 OS=Homo sapiens OX=9606 GN=NLE1 PE=1 SV=4	0.001	3.216	2	1	1	1	1	485	53.3	7.34	2.87	1
FALSE	High	Master Protein	P51608	Methyl-CpG-binding protein 2 OS=Homo sapiens OX=9606 GN=MECP2 PE=1 SV=1	0.001	3.215	4	1	1	1	1	486	52.4	9.95	3.05	1
FALSE	High	Master Protein	Q7Z7K6	Centromere protein V OS=Homo sapiens OX=9606 GN=CENPV PE=1 SV=1	0.001	3.207	5	1	1	1	1	275	29.9	9.73	3.37	1
FALSE	High	Master Protein	O96000	NADH dehydrogenase [ubiquinone] 1 beta subcomplex subunit 10 OS=Homo sapiens OX=9606 GN=NDUFB10 PE=1 SV=3	0.001	3.206	6	1	1	1	1	172	20.8	8.48	2.43	1
FALSE	High	Master Protein	P55010	Eukaryotic translation initiation factor 5 OS=Homo sapiens OX=9606 GN=EIF5 PE=1 SV=2	0.001	3.201	2	1	1	1	1	431	49.2	5.58	2.84	1
FALSE	High	Master Protein	Q12899	Tripartite motif-containing protein 26 OS=Homo sapiens OX=9606 GN=TRIM26 PE=1 SV=1	0.001	3.2	2	1	1	1	1	539	62.1	5.03	2.36	1
FALSE	High	Master Protein	P20648	Potassium-transporting ATPase alpha chain 1 OS=Homo sapiens OX=9606 GN=ATP4A PE=2 SV=5	0.001	3.175	1	1	1	1	1	1035	114	5.81	2.22	1
FALSE	High	Master Protein	Q9Y613	FH1/FH2 domain-containing protein 1 OS=Homo sapiens OX=9606 GN=FHOD1 PE=1 SV=3	0.001	3.173	1	1	1	1	1	1164	126.5	6.39	2.38	1
FALSE	High	Master Protein	Q9BYN8	28S ribosomal protein S26, mitochondrial OS=Homo sapiens OX=9606 GN=MRPS26 PE=1 SV=1	0.001	3.159	9	1	1	1	1	205	24.2	10.39	2.03	1
FALSE	High	Master Protein	P40222	Alpha-taxilin OS=Homo sapiens OX=9606 GN=TXLNA PE=1 SV=3	0.001	3.155	2	1	1	1	1	546	61.9	6.52	2.08	1
FALSE	High	Master Protein	Q6YHK3	CD109 antigen OS=Homo sapiens OX=9606 GN=CD109 PE=1 SV=2	0.001	3.155	1	1	1	1	1	1445	161.6	5.85	2.07	1
FALSE	High	Master Protein	P35613	Basigin OS=Homo sapiens OX=9606 GN=BSG PE=1 SV=2	0.001	3.153	4	1	1	1	1	385	42.2	5.66	2.08	1
FALSE	High	Master Protein	Q14684	Ribosomal RNA processing protein 1 homolog B OS=Homo sapiens OX=9606 GN=RRP1B PE=1 SV=3	0.001	3.129	2	2	2	2	1	758	84.4	9.76	3.76	2
FALSE	High	Master Protein	Q7KZF4	Staphylococcal nuclease domain-containing protein 1 OS=Homo sapiens OX=9606 GN=SND1 PE=1 SV=1	0.001	3.125	1	1	1	1	1	910	101.9	7.17	2.56	1
FALSE	High	Master Protein	O60568	Procollagen-lysine,2-oxoglutarate 5-dioxygenase 3 OS=Homo sapiens OX=9606 GN=PLOD3 PE=1 SV=1	0.001	3.125	1	1	1	1	1	738	84.7	6.05	1.95	1
FALSE	High	Master Protein	Q92576	PHD finger protein 3 OS=Homo sapiens OX=9606 GN=PHF3 PE=1 SV=3	0.001	3.117	1	1	1	1	1	2039	229.3	6.96	2.44	1
FALSE	High	Master Protein	P37198	Nuclear pore glycoprotein p62 OS=Homo sapiens OX=9606 GN=NUP62 PE=1 SV=3	0.001	3.112	3	1	1	1	1	522	53.2	5.31	3.12	1
FALSE	High	Master Protein	Q96GM8	Target of EGR1 protein 1 OS=Homo sapiens OX=9606 GN=TOE1 PE=1 SV=1	0.001	3.11	3	1	1	1	1	510	56.5	7.18	2.55	1
FALSE	High	Master Protein	Q9BSJ8	Extended synaptotagmin-1 OS=Homo sapiens OX=9606 GN=ESYT1 PE=1 SV=1	0.001	3.103	1	1	1	1	1	1104	122.8	5.83	2.01	1
FALSE	High	Master Protein	Q8IY67	Ribonucleoprotein PTB-binding 1 OS=Homo sapiens OX=9606 GN=RAVER1 PE=1 SV=1	0.001	3.097	2	1	1	1	1	606	63.8	8.48	3.56	1
FALSE	High	Master Protein	Q00688	Peptidyl-prolyl cis-trans isomerase FKBP3 OS=Homo sapiens OX=9606 GN=FKBP3 PE=1 SV=1	0.001	3.067	5	1	1	1	1	224	25.2	9.28	0	1
FALSE	High	Master Protein	P01861	Immunoglobulin heavy constant gamma 4 OS=Homo sapiens OX=9606 GN=IGHG4 PE=1 SV=1	0.001	3.067	3	1	1	1	1	327	35.9	7.36	2.13	1
FALSE	High	Master Protein	Q96PU4	E3 ubiquitin-protein ligase UHRF2 OS=Homo sapiens OX=9606 GN=UHRF2 PE=1 SV=1	0.001	3.065	1	1	1	1	1	802	89.9	8.21	3	1
FALSE	High	Master Protein	Q13084	39S ribosomal protein L28, mitochondrial OS=Homo sapiens OX=9606 GN=MRPL28 PE=1 SV=4	0.001	3.065	4	1	1	1	1	256	30.1	8.29	2.04	1
FALSE	High	Master Protein	Q00059	Transcription factor A, mitochondrial OS=Homo sapiens OX=9606 GN=TFAM PE=1 SV=1	0.001	3.064	4	1	1	1	1	246	29.1	9.72	2.89	1
FALSE	High	Master Protein	P78316	Nucleolar protein 14 OS=Homo sapiens OX=9606 GN=NOP14 PE=1 SV=3	0.001	3.063	2	1	1	1	1	857	97.6	7.58	3.07	1
FALSE	High	Master Protein	Q96KR1	Zinc finger RNA-binding protein OS=Homo sapiens OX=9606 GN=ZFR PE=1 SV=2	0.001	3.037	1	1	1	1	1	1074	116.9	9.04	2.09	1
FALSE	High	Master Protein	P12429	Annexin A3 OS=Homo sapiens OX=9606 GN=ANXA3 PE=1 SV=3	0.001	3.034	5	1	1	1	1	323	36.4	5.92	1.67	1
FALSE	High	Master Protein	Q9Y224	RNA transcription, translation and transport factor protein OS=Homo sapiens OX=9606 GN=RTRAF PE=1 SV=1	0.001	3.031	4	1	1	1	1	244	28.1	6.65	2.99	1
FALSE	High	Master Protein	Q16543	Hsp90 co-chaperone Cdc37 OS=Homo sapiens OX=9606 GN=CDC37 PE=1 SV=1	0.001	3.027	2	1	1	1	1	378	44.4	5.25	2.06	1
FALSE	High	Master Protein	P26583	High mobility group protein B2 OS=Homo sapiens OX=9606 GN=HMGB2 PE=1 SV=2	0.001	3.02	5	1	1	1	1	209	24	7.81	0	1
FALSE	High	Master Protein	Q9H000	Probable E3 ubiquitin-protein ligase makorin-2 OS=Homo sapiens OX=9606 GN=MKRN2 PE=1 SV=2	0.001	2.968	2	1	1	1	1	416	46.9	7.61	1.97	1
FALSE	High	Master Protein	Q0VDF9	Heat shock 70 kDa protein 14 OS=Homo sapiens OX=9606 GN=HSPA14 PE=1 SV=1	0.001	2.967	2	1	1	1	1	509	54.8	5.59	0	1
FALSE	High	Master Protein	Q96QC0	Serine/threonine-protein phosphatase 1 regulatory subunit 10 OS=Homo sapiens OX=9606 GN=PPP1R10 PE=1 SV=1	0.001	2.941	1	1	1	1	1	940	99	9.17	0	1
FALSE	High	Master Protein	P49959	Double-strand break repair protein MRE11 OS=Homo sapiens OX=9606 GN=MRE11 PE=1 SV=3	0.001	2.939	2	1	1	1	1	708	80.5	5.9	2.16	1
FALSE	High	Master Protein	Q99700	Ataxin-2 OS=Homo sapiens OX=9606 GN=ATXN2 PE=1 SV=2	0.001	2.936	1	1	1	1	1	1313	140.2	9.57	3.14	1
FALSE	High	Master Protein	Q9NVH1	DnaJ homolog subfamily C member 11 OS=Homo sapiens OX=9606 GN=DNAJC11 PE=1 SV=2	0.001	2.932	2	1	1	1	1	559	63.2	8.4	0	1
FALSE	High	Master Protein	Q9BZ95	Histone-lysine N-methyltransferase NSD3 OS=Homo sapiens OX=9606 GN=NSD3 PE=1 SV=1	0.001	2.931	1	1	1	1	1	1437	161.5	8.21	2.73	1
FALSE	High	Master Protein	Q8TEM1	Nuclear pore membrane glycoprotein 210 OS=Homo sapiens OX=9606 GN=NUP210 PE=1 SV=3	0.001	2.923	1	1	1	1	1	1887	205	6.81	2.07	1
FALSE	High	Master Protein	P05187	Alkaline phosphatase, placental type OS=Homo sapiens OX=9606 GN=ALPP PE=1 SV=2	0.001	2.914	2	1	1	1	1	535	57.9	6.29	2.19	1
FALSE	High	Master Protein	Q96G21	U3 small nucleolar ribonucleoprotein protein IMP4 OS=Homo sapiens OX=9606 GN=IMP4 PE=1 SV=1	0.001	2.911	3	1	2	1	1	291	33.7	9.47	5.67	1
FALSE	High	Master Protein	P17987	T-complex protein 1 subunit alpha OS=Homo sapiens OX=9606 GN=TCP1 PE=1 SV=1	0.001	2.91	2	1	5	1	1	556	60.3	6.11	8.8	1
FALSE	High	Master Protein	Q16531	DNA damage-binding protein 1 OS=Homo sapiens OX=9606 GN=DDB1 PE=1 SV=1	0.001	2.905	1	1	1	1	1	1140	126.9	5.26	2.27	1
FALSE	High	Master Protein	Q9NXS2	Glutaminyl-peptide cyclotransferase-like protein OS=Homo sapiens OX=9606 GN=QPCTL PE=1 SV=2	0.001	2.9	3	1	1	1	1	382	42.9	9.82	2.08	1
FALSE	High	Master Protein	P56134	ATP synthase subunit f, mitochondrial OS=Homo sapiens OX=9606 GN=ATP5J2 PE=1 SV=3	0.001	2.898	14	1	1	1	1	94	10.9	9.67	2.33	1
FALSE	High	Master Protein	P62316	Small nuclear ribonucleoprotein Sm D2 OS=Homo sapiens OX=9606 GN=SNRPD2 PE=1 SV=1	0.001	2.892	8	1	1	1	1	118	13.5	9.91	2.61	1
FALSE	High	Master Protein	P19447	General transcription and DNA repair factor IIH helicase subunit XPB OS=Homo sapiens OX=9606 GN=ERCC3 PE=1 SV=1	0.001	2.883	1	1	1	1	1	782	89.2	7.23	2.01	1
FALSE	High	Master Protein	P19388	DNA-directed RNA polymerases I, II, and III subunit RPABC1 OS=Homo sapiens OX=9606 GN=POLR2E PE=1 SV=4	0.001	2.882	4	1	1	1	1	210	24.5	5.95	2.44	1
FALSE	High	Master Protein	P29692	Elongation factor 1-delta OS=Homo sapiens OX=9606 GN=EEF1D PE=1 SV=5	0.001	2.881	5	1	1	1	1	281	31.1	5.01	0	1
FALSE	High	Master Protein	Q96IF1	LIM domain-containing protein ajuba OS=Homo sapiens OX=9606 GN=AJUBA PE=1 SV=1	0.001	2.872	2	1	1	1	1	538	56.9	7.14	2.21	1
FALSE	High	Master Protein	O95427	GPI ethanolamine phosphate transferase 1 OS=Homo sapiens OX=9606 GN=PIGN PE=1 SV=1	0.001	2.867	1	1	2	1	1	931	105.7	8.65	1.88	1
FALSE	High	Master Protein	O60216	Double-strand-break repair protein rad21 homolog OS=Homo sapiens OX=9606 GN=RAD21 PE=1 SV=2	0.001	2.864	2	1	1	1	1	631	71.6	4.65	2.21	1
FALSE	High	Master Protein	P11166	Solute carrier family 2, facilitated glucose transporter member 1 OS=Homo sapiens OX=9606 GN=SLC2A1 PE=1 SV=2	0.002	2.857	2	1	1	1	1	492	54	8.72	2.62	1
FALSE	High	Master Protein	P52948	Nuclear pore complex protein Nup98-Nup96 OS=Homo sapiens OX=9606 GN=NUP98 PE=1 SV=4	0.002	2.854	0	1	1	1	1	1817	197.5	6.4	2.61	1
FALSE	High	Master Protein	Q9NYK5	39S ribosomal protein L39, mitochondrial OS=Homo sapiens OX=9606 GN=MRPL39 PE=1 SV=3	0.002	2.803	4	1	1	1	1	338	38.7	7.65	1.91	1
FALSE	High	Master Protein	P51532	Transcription activator BRG1 OS=Homo sapiens OX=9606 GN=SMARCA4 PE=1 SV=2	0.002	2.796	1	1	1	1	1	1647	184.5	7.88	0	1
FALSE	High	Master Protein	P38432	Coilin OS=Homo sapiens OX=9606 GN=COIL PE=1 SV=1	0.002	2.796	3	1	2	1	1	576	62.6	9.07	5.23	1
FALSE	High	Master Protein	Q92615	La-related protein 4B OS=Homo sapiens OX=9606 GN=LARP4B PE=1 SV=3	0.002	2.79	1	1	1	1	1	738	80.5	6.92	1.92	1
FALSE	High	Master Protein	P18085	ADP-ribosylation factor 4 OS=Homo sapiens OX=9606 GN=ARF4 PE=1 SV=3	0.002	2.788	6	1	2	1	1	180	20.5	7.14	3.71	1
FALSE	High	Master Protein	Q7Z3B4	Nucleoporin p54 OS=Homo sapiens OX=9606 GN=NUP54 PE=1 SV=2	0.002	2.785	3	1	1	1	1	507	55.4	7.02	2.01	1
FALSE	High	Master Protein	Q02790	Peptidyl-prolyl cis-trans isomerase FKBP4 OS=Homo sapiens OX=9606 GN=FKBP4 PE=1 SV=3	0.002	2.781	3	1	1	1	1	459	51.8	5.43	3.07	1
FALSE	High	Master Protein	O75179	Ankyrin repeat domain-containing protein 17 OS=Homo sapiens OX=9606 GN=ANKRD17 PE=1 SV=3	0.003	2.774	0	1	1	1	1	2603	274.1	6.52	1.64	1
FALSE	High	Master Protein	Q13425	Beta-2-syntrophin OS=Homo sapiens OX=9606 GN=SNTB2 PE=1 SV=1	0.003	2.772	2	1	1	1	1	540	57.9	8.82	2.59	1
FALSE	High	Master Protein	Q9H6T3	RNA polymerase II-associated protein 3 OS=Homo sapiens OX=9606 GN=RPAP3 PE=1 SV=2	0.003	2.761	2	1	1	1	1	665	75.7	6.84	2	1
FALSE	High	Master Protein	Q9H5H4	Zinc finger protein 768 OS=Homo sapiens OX=9606 GN=ZNF768 PE=1 SV=2	0.003	2.76	2	1	1	1	1	540	60.2	7.97	1.74	1
FALSE	High	Master Protein	P49761	Dual specificity protein kinase CLK3 OS=Homo sapiens OX=9606 GN=CLK3 PE=1 SV=3	0.003	2.76	1	1	1	1	1	638	73.5	9.92	1.99	1
FALSE	High	Master Protein	Q8WWY3	U4/U6 small nuclear ribonucleoprotein Prp31 OS=Homo sapiens OX=9606 GN=PRPF31 PE=1 SV=2	0.003	2.752	2	1	1	1	1	499	55.4	5.78	2.22	1
FALSE	High	Master Protein	Q9Y221	60S ribosome subunit biogenesis protein NIP7 homolog OS=Homo sapiens OX=9606 GN=NIP7 PE=1 SV=1	0.003	2.748	5	1	1	1	1	180	20.4	8.51	2.18	1
FALSE	High	Master Protein	P13489	Ribonuclease inhibitor OS=Homo sapiens OX=9606 GN=RNH1 PE=1 SV=2	0.003	2.733	2	1	1	1	1	461	49.9	4.82	0	1
FALSE	High	Master Protein	Q8N6S5	ADP-ribosylation factor-like protein 6-interacting protein 6 OS=Homo sapiens OX=9606 GN=ARL6IP6 PE=1 SV=1	0.003	2.725	5	1	1	1	1	226	24.7	6.33	1.64	1
FALSE	High	Master Protein	Q53EL6	Programmed cell death protein 4 OS=Homo sapiens OX=9606 GN=PDCD4 PE=1 SV=2	0.003	2.725	2	1	1	1	1	469	51.7	5.21	2.08	1
FALSE	High	Master Protein	P61163	Alpha-centractin OS=Homo sapiens OX=9606 GN=ACTR1A PE=1 SV=1	0.003	2.721	4	1	1	1	1	376	42.6	6.64	2.34	1
FALSE	High	Master Protein	Q9NY35	Claudin domain-containing protein 1 OS=Homo sapiens OX=9606 GN=CLDND1 PE=1 SV=1	0.003	2.719	3	1	1	1	1	253	28.6	5.82	1.79	1
FALSE	High	Master Protein	Q9GZR2	RNA exonuclease 4 OS=Homo sapiens OX=9606 GN=REXO4 PE=1 SV=2	0.003	2.7	2	1	1	1	1	422	46.6	9.77	1.72	1
FALSE	High	Master Protein	Q9UJF2	Ras GTPase-activating protein nGAP OS=Homo sapiens OX=9606 GN=RASAL2 PE=1 SV=2	0.003	2.696	1	1	1	1	1	1139	128.5	8.24	2.72	1
FALSE	High	Master Protein	P29401	Transketolase OS=Homo sapiens OX=9606 GN=TKT PE=1 SV=3	0.003	2.69	1	1	1	1	1	623	67.8	7.66	1.87	1
FALSE	High	Master Protein	P28074	Proteasome subunit beta type-5 OS=Homo sapiens OX=9606 GN=PSMB5 PE=1 SV=3	0.003	2.686	4	1	1	1	1	263	28.5	6.92	2.01	1
FALSE	High	Master Protein	Q9NS86	LanC-like protein 2 OS=Homo sapiens OX=9606 GN=LANCL2 PE=1 SV=1	0.003	2.682	3	1	1	1	1	450	50.8	7.43	2.04	1
FALSE	High	Master Protein	Q9NWB6	Arginine and glutamate-rich protein 1 OS=Homo sapiens OX=9606 GN=ARGLU1 PE=1 SV=1	0.003	2.68	3	1	1	1	1	273	33.2	10.35	0	1
FALSE	High	Master Protein	Q9H2P0	Activity-dependent neuroprotector homeobox protein OS=Homo sapiens OX=9606 GN=ADNP PE=1 SV=1	0.003	2.675	1	1	1	1	1	1102	123.5	7.34	0	1
FALSE	High	Master Protein	Q9NYT0	Pleckstrin-2 OS=Homo sapiens OX=9606 GN=PLEK2 PE=1 SV=1	0.003	2.671	2	1	1	1	1	353	39.9	9.41	1.75	1
FALSE	High	Master Protein	Q9Y3D9	28S ribosomal protein S23, mitochondrial OS=Homo sapiens OX=9606 GN=MRPS23 PE=1 SV=2	0.003	2.654	5	1	1	1	1	190	21.8	8.9	1.76	1
FALSE	High	Master Protein	Q7Z5Y7	BTB/POZ domain-containing protein KCTD20 OS=Homo sapiens OX=9606 GN=KCTD20 PE=1 SV=1	0.003	2.653	2	1	1	1	1	419	47.5	5.33	2.7	1
FALSE	High	Master Protein	Q9H936	Mitochondrial glutamate carrier 1 OS=Homo sapiens OX=9606 GN=SLC25A22 PE=1 SV=1	0.003	2.627	3	1	1	1	1	323	34.4	9.29	1.77	1
FALSE	High	Master Protein	Q8N9N2	Activating signal cointegrator 1 complex subunit 1 OS=Homo sapiens OX=9606 GN=ASCC1 PE=1 SV=1	0.003	2.602	2	1	1	1	1	400	45.5	5.54	2.24	1
FALSE	High	Master Protein	Q9UKN8	General transcription factor 3C polypeptide 4 OS=Homo sapiens OX=9606 GN=GTF3C4 PE=1 SV=2	0.003	2.589	2	1	1	1	1	822	91.9	6.65	0	1
FALSE	High	Master Protein	Q9BPX5	Actin-related protein 2/3 complex subunit 5-like protein OS=Homo sapiens OX=9606 GN=ARPC5L PE=1 SV=1	0.003	2.581	8	1	1	1	1	153	16.9	6.6	2.21	1
FALSE	High	Master Protein	O96008	Mitochondrial import receptor subunit TOM40 homolog OS=Homo sapiens OX=9606 GN=TOMM40 PE=1 SV=1	0.003	2.566	3	1	1	1	1	361	37.9	7.25	2.04	1
FALSE	High	Master Protein	Q9P258	Protein RCC2 OS=Homo sapiens OX=9606 GN=RCC2 PE=1 SV=2	0.003	2.564	2	1	2	1	1	522	56	8.78	5.31	1
FALSE	High	Master Protein	Q70UQ0	Inhibitor of nuclear factor kappa-B kinase-interacting protein OS=Homo sapiens OX=9606 GN=IKBIP PE=1 SV=1	0.003	2.564	3	1	1	1	1	350	39.3	9.17	1.92	1
FALSE	High	Master Protein	Q14677	Clathrin interactor 1 OS=Homo sapiens OX=9606 GN=CLINT1 PE=1 SV=1	0.003	2.551	2	1	1	1	1	625	68.2	6.42	1.68	1
FALSE	High	Master Protein	O15061	Synemin OS=Homo sapiens OX=9606 GN=SYNM PE=1 SV=2	0.003	2.55	1	1	2	1	1	1565	172.7	5.16	1.97	1
FALSE	High	Master Protein	Q8TCJ2	Dolichyl-diphosphooligosaccharide--protein glycosyltransferase subunit STT3B OS=Homo sapiens OX=9606 GN=STT3B PE=1 SV=1	0.003	2.534	1	1	1	1	1	826	93.6	8.91	1.89	1
FALSE	High	Master Protein	Q9BXS5	AP-1 complex subunit mu-1 OS=Homo sapiens OX=9606 GN=AP1M1 PE=1 SV=3	0.003	2.497	2	1	1	1	1	423	48.6	7.3	2.25	1
FALSE	High	Master Protein	Q13042	Cell division cycle protein 16 homolog OS=Homo sapiens OX=9606 GN=CDC16 PE=1 SV=2	0.003	2.493	1	1	1	1	1	620	71.6	5.85	2.13	1
FALSE	High	Master Protein	Q9NQS7	Inner centromere protein OS=Homo sapiens OX=9606 GN=INCENP PE=1 SV=3	0.003	2.486	2	1	1	1	1	918	105.4	9.44	2.8	1
FALSE	High	Master Protein	Q53GQ0	Very-long-chain 3-oxoacyl-CoA reductase OS=Homo sapiens OX=9606 GN=HSD17B12 PE=1 SV=2	0.003	2.472	3	1	1	1	1	312	34.3	9.32	1.78	1
FALSE	High	Master Protein	Q9Y266	Nuclear migration protein nudC OS=Homo sapiens OX=9606 GN=NUDC PE=1 SV=1	0.003	2.472	5	1	1	1	1	331	38.2	5.38	1.93	1
FALSE	High	Master Protein	P19823	Inter-alpha-trypsin inhibitor heavy chain H2 OS=Homo sapiens OX=9606 GN=ITIH2 PE=1 SV=2	0.003	2.468	1	1	1	1	1	946	106.4	6.86	1.64	1
FALSE	High	Master Protein	Q5VWN6	Protein FAM208B OS=Homo sapiens OX=9606 GN=FAM208B PE=1 SV=1	0.003	2.457	0	1	1	1	1	2430	268.7	5.9	1.79	1
FALSE	High	Master Protein	Q9P206	Uncharacterized protein KIAA1522 OS=Homo sapiens OX=9606 GN=KIAA1522 PE=1 SV=2	0.003	2.441	1	1	1	1	1	1035	107	9.73	4.02	1
FALSE	High	Master Protein	Q9Y5Q9	General transcription factor 3C polypeptide 3 OS=Homo sapiens OX=9606 GN=GTF3C3 PE=1 SV=1	0.003	2.439	2	2	2	2	1	886	101.2	5.07	3.93	2
FALSE	High	Master Protein	Q9Y4W6	AFG3-like protein 2 OS=Homo sapiens OX=9606 GN=AFG3L2 PE=1 SV=2	0.003	2.427	1	1	1	1	1	797	88.5	8.66	0	1
FALSE	High	Master Protein	Q8NDF8	Non-canonical poly(A) RNA polymerase PAPD5 OS=Homo sapiens OX=9606 GN=PAPD5 PE=1 SV=2	0.003	2.425	2	1	1	1	1	572	63.2	8.98	1.64	1
FALSE	High	Master Protein	Q8TEX9	Importin-4 OS=Homo sapiens OX=9606 GN=IPO4 PE=1 SV=2	0.003	2.422	1	1	1	1	1	1081	118.6	4.96	1.69	1
FALSE	High	Master Protein	Q9Y3A2	Probable U3 small nucleolar RNA-associated protein 11 OS=Homo sapiens OX=9606 GN=UTP11 PE=1 SV=2	0.003	2.413	3	1	1	1	1	253	30.4	10.15	0	1
FALSE	High	Master Protein	Q96CN7	Isochorismatase domain-containing protein 1 OS=Homo sapiens OX=9606 GN=ISOC1 PE=1 SV=3	0.003	2.409	4	1	1	1	1	298	32.2	7.39	0	1
FALSE	High	Master Protein	P31150	Rab GDP dissociation inhibitor alpha OS=Homo sapiens OX=9606 GN=GDI1 PE=1 SV=2	0.003	2.409	2	1	1	1	1	447	50.6	5.14	1.94	1
FALSE	High	Master Protein	P13612	Integrin alpha-4 OS=Homo sapiens OX=9606 GN=ITGA4 PE=1 SV=3	0.003	2.4	1	1	1	1	1	1032	114.8	6.48	1.95	1
FALSE	High	Master Protein	Q53TN4	Cytochrome b reductase 1 OS=Homo sapiens OX=9606 GN=CYBRD1 PE=1 SV=1	0.004	2.385	3	1	1	1	1	286	31.6	8.76	0	1
FALSE	High	Master Protein	Q9NVU7	Protein SDA1 homolog OS=Homo sapiens OX=9606 GN=SDAD1 PE=1 SV=3	0.004	2.382	1	1	1	1	1	687	79.8	9.25	2.25	1
FALSE	High	Master Protein	Q9BXJ9	N-alpha-acetyltransferase 15, NatA auxiliary subunit OS=Homo sapiens OX=9606 GN=NAA15 PE=1 SV=1	0.004	2.379	1	1	1	1	1	866	101.2	7.42	1.76	1
FALSE	High	Master Protein	Q13247	Serine/arginine-rich splicing factor 6 OS=Homo sapiens OX=9606 GN=SRSF6 PE=1 SV=2	0.004	2.367	3	1	1	1	1	344	39.6	11.43	0	1
FALSE	High	Master Protein	Q8N556	Actin filament-associated protein 1 OS=Homo sapiens OX=9606 GN=AFAP1 PE=1 SV=2	0.004	2.364	1	1	1	1	1	730	80.7	8.68	2.39	1
FALSE	High	Master Protein	Q04837	Single-stranded DNA-binding protein, mitochondrial OS=Homo sapiens OX=9606 GN=SSBP1 PE=1 SV=1	0.004	2.361	6	1	1	1	1	148	17.2	9.6	0	1
FALSE	High	Master Protein	P17706	Tyrosine-protein phosphatase non-receptor type 2 OS=Homo sapiens OX=9606 GN=PTPN2 PE=1 SV=2	0.004	2.346	5	1	1	1	1	415	48.4	8.29	0	1
FALSE	High	Master Protein	Q6NUK1	Calcium-binding mitochondrial carrier protein SCaMC-1 OS=Homo sapiens OX=9606 GN=SLC25A24 PE=1 SV=2	0.004	2.336	2	1	1	1	1	477	53.3	6.33	2.22	1
FALSE	High	Master Protein	Q9Y3B7	39S ribosomal protein L11, mitochondrial OS=Homo sapiens OX=9606 GN=MRPL11 PE=1 SV=1	0.004	2.332	6	1	1	1	1	192	20.7	9.91	0	1
FALSE	High	Master Protein	Q8N5C6	S1 RNA-binding domain-containing protein 1 OS=Homo sapiens OX=9606 GN=SRBD1 PE=1 SV=2	0.004	2.325	1	1	1	1	1	995	111.7	8.72	1.83	1
FALSE	High	Master Protein	Q96T58	Msx2-interacting protein OS=Homo sapiens OX=9606 GN=SPEN PE=1 SV=1	0.004	2.323	0	1	1	1	1	3664	402	7.64	0	1
FALSE	High	Master Protein	O00411	DNA-directed RNA polymerase, mitochondrial OS=Homo sapiens OX=9606 GN=POLRMT PE=1 SV=2	0.004	2.315	1	1	1	1	1	1230	138.5	8.98	2.24	1
FALSE	High	Master Protein	Q8TDI0	Chromodomain-helicase-DNA-binding protein 5 OS=Homo sapiens OX=9606 GN=CHD5 PE=1 SV=1	0.004	2.309	1	1	2	1	1	1954	222.9	6.15	4.63	1
FALSE	High	Master Protein	Q9HD45	Transmembrane 9 superfamily member 3 OS=Homo sapiens OX=9606 GN=TM9SF3 PE=1 SV=2	0.004	2.294	1	1	2	1	1	589	67.8	7.21	0	1
FALSE	High	Master Protein	Q9UNM6	26S proteasome non-ATPase regulatory subunit 13 OS=Homo sapiens OX=9606 GN=PSMD13 PE=1 SV=2	0.004	2.291	3	1	1	1	1	376	42.9	5.81	0	1
FALSE	High	Master Protein	Q9UGP8	Translocation protein SEC63 homolog OS=Homo sapiens OX=9606 GN=SEC63 PE=1 SV=2	0.005	2.278	1	1	1	1	1	760	87.9	5.31	1.96	1
FALSE	High	Master Protein	Q8NI35	InaD-like protein OS=Homo sapiens OX=9606 GN=PATJ PE=1 SV=3	0.005	2.274	0	1	1	1	1	1801	196.2	4.94	2.04	1
FALSE	High	Master Protein	P22314	Ubiquitin-like modifier-activating enzyme 1 OS=Homo sapiens OX=9606 GN=UBA1 PE=1 SV=3	0.005	2.271	1	1	1	1	1	1058	117.8	5.76	2.5	1
FALSE	High	Master Protein	Q9NYU2	UDP-glucose:glycoprotein glucosyltransferase 1 OS=Homo sapiens OX=9606 GN=UGGT1 PE=1 SV=3	0.005	2.264	1	1	1	1	1	1555	177.1	5.63	0	1
FALSE	High	Master Protein	Q9UI10	Translation initiation factor eIF-2B subunit delta OS=Homo sapiens OX=9606 GN=EIF2B4 PE=1 SV=2	0.005	2.264	3	1	1	1	1	523	57.5	9.38	0	1
FALSE	High	Master Protein	P60903	Protein S100-A10 OS=Homo sapiens OX=9606 GN=S100A10 PE=1 SV=2	0.005	2.258	10	1	3	1	1	97	11.2	7.37	3.89	1
FALSE	High	Master Protein	Q6P4F7	Rho GTPase-activating protein 11A OS=Homo sapiens OX=9606 GN=ARHGAP11A PE=1 SV=2	0.007	2.246	1	1	1	1	1	1023	113.8	9.07	2.13	1
FALSE	High	Master Protein	Q9UQB8	Brain-specific angiogenesis inhibitor 1-associated protein 2 OS=Homo sapiens OX=9606 GN=BAIAP2 PE=1 SV=1	0.007	2.245	2	1	1	1	1	552	60.8	8.9	3.26	1
FALSE	High	Master Protein	Q9H300	Presenilins-associated rhomboid-like protein, mitochondrial OS=Homo sapiens OX=9606 GN=PARL PE=1 SV=2	0.007	2.232	5	1	1	1	1	379	42.2	9.79	1.63	1
FALSE	High	Master Protein	Q8N3V7	Synaptopodin OS=Homo sapiens OX=9606 GN=SYNPO PE=1 SV=2	0.007	2.231	2	1	1	1	1	929	99.4	8.72	1.67	1
FALSE	High	Master Protein	Q76FK4	Nucleolar protein 8 OS=Homo sapiens OX=9606 GN=NOL8 PE=1 SV=1	0.007	2.209	1	1	1	1	1	1167	131.5	7.09	1.64	1
FALSE	High	Master Protein	Q13685	Angio-associated migratory cell protein OS=Homo sapiens OX=9606 GN=AAMP PE=1 SV=2	0.007	2.207	3	1	1	1	1	434	46.7	4.42	2.21	1
FALSE	High	Master Protein	Q9NS56	E3 ubiquitin-protein ligase Topors OS=Homo sapiens OX=9606 GN=TOPORS PE=1 SV=1	0.008	2.198	1	1	1	1	1	1045	119.1	9.51	1.7	1
FALSE	High	Master Protein	Q9UH99	SUN domain-containing protein 2 OS=Homo sapiens OX=9606 GN=SUN2 PE=1 SV=3	0.008	2.19	2	1	1	1	1	717	80.3	6.73	0	1
FALSE	High	Master Protein	Q14192	Four and a half LIM domains protein 2 OS=Homo sapiens OX=9606 GN=FHL2 PE=1 SV=3	0.008	2.188	3	1	1	1	1	279	32.2	7.55	1.79	1
FALSE	High	Master Protein	Q9H8H0	Nucleolar protein 11 OS=Homo sapiens OX=9606 GN=NOL11 PE=1 SV=1	0.008	2.173	1	1	1	1	1	719	81.1	6.07	2.37	1
FALSE	High	Master Protein	P62495	Eukaryotic peptide chain release factor subunit 1 OS=Homo sapiens OX=9606 GN=ETF1 PE=1 SV=3	0.008	2.17	2	1	1	1	1	437	49	5.71	2.81	1
FALSE	High	Master Protein	O75439	Mitochondrial-processing peptidase subunit beta OS=Homo sapiens OX=9606 GN=PMPCB PE=1 SV=2	0.009	2.148	2	1	1	1	1	489	54.3	6.83	0	1
FALSE	High	Master Protein	Q8WXE9	Stonin-2 OS=Homo sapiens OX=9606 GN=STON2 PE=1 SV=1	0.009	2.147	1	1	4	1	1	905	101.1	5.39	11.62	1
FALSE	High	Master Protein	Q8NEY1	Neuron navigator 1 OS=Homo sapiens OX=9606 GN=NAV1 PE=1 SV=2	0.009	2.129	0	1	1	1	1	1877	202.3	8.07	0	1
FALSE	High	Master Protein	Q8IWT6	Volume-regulated anion channel subunit LRRC8A OS=Homo sapiens OX=9606 GN=LRRC8A PE=1 SV=1	0.009	2.126	1	1	1	1	1	810	94.1	7.94	2.31	1
FALSE	High	Master Protein	Q9BSJ2	Gamma-tubulin complex component 2 OS=Homo sapiens OX=9606 GN=TUBGCP2 PE=1 SV=2	0.009	2.082	1	1	1	1	1	902	102.5	6.84	0	1
FALSE	High	Master Protein	P05089	Arginase-1 OS=Homo sapiens OX=9606 GN=ARG1 PE=1 SV=2	0.009	2.078	6	1	1	1	1	322	34.7	7.21	3.07	1
FALSE	High	Master Protein	O60841	Eukaryotic translation initiation factor 5B OS=Homo sapiens OX=9606 GN=EIF5B PE=1 SV=4	0.009	2.075	1	1	1	1	1	1220	138.7	5.49	0	1
FALSE	High	Master Protein	Q9H6R4	Nucleolar protein 6 OS=Homo sapiens OX=9606 GN=NOL6 PE=1 SV=2	0.009	2.065	1	1	1	1	1	1146	127.5	7.64	0	1
FALSE	High	Master Protein	Q9BTC0	Death-inducer obliterator 1 OS=Homo sapiens OX=9606 GN=DIDO1 PE=1 SV=5	0.009	2.064	0	1	1	1	1	2240	243.7	7.88	1.76	1
FALSE	High	Master Protein	Q14204	Cytoplasmic dynein 1 heavy chain 1 OS=Homo sapiens OX=9606 GN=DYNC1H1 PE=1 SV=5	0.009	2.061	0	1	1	1	1	4646	532.1	6.4	2.14	1
FALSE	High	Master Protein	Q9Y2L9	Leucine-rich repeat and calponin homology domain-containing protein 1 OS=Homo sapiens OX=9606 GN=LRCH1 PE=1 SV=3	0.01	2.058	1	1	1	1	1	728	80.8	5.94	1.61	1
FALSE	High	Master Protein	P29508	Serpin B3 OS=Homo sapiens OX=9606 GN=SERPINB3 PE=1 SV=2	0.01	2.054	2	1	1	1	1	390	44.5	6.81	2.48	1
FALSE	Medium	Master Protein	Q9C0E8	Endoplasmic reticulum junction formation protein lunapark OS=Homo sapiens OX=9606 GN=LNPK PE=1 SV=2	0.01	2.047	3	1	2	1	1	428	47.7	5.11	4.25	1
FALSE	Medium	Master Protein	P78346	Ribonuclease P protein subunit p30 OS=Homo sapiens OX=9606 GN=RPP30 PE=1 SV=1	0.01	2.046	4	1	1	1	1	268	29.3	8.91	1.7	1
FALSE	Medium	Master Protein	A5YKK6	CCR4-NOT transcription complex subunit 1 OS=Homo sapiens OX=9606 GN=CNOT1 PE=1 SV=2	0.01	2.045	0	1	1	1	1	2376	266.8	7.11	0	1
FALSE	Medium	Master Protein	Q9BS26	Endoplasmic reticulum resident protein 44 OS=Homo sapiens OX=9606 GN=ERP44 PE=1 SV=1	0.01	2.033	2	1	1	1	1	406	46.9	5.26	0	1
FALSE	Medium	Master Protein	O95926	Pre-mRNA-splicing factor SYF2 OS=Homo sapiens OX=9606 GN=SYF2 PE=1 SV=1	0.01	2.029	5	1	1	1	1	243	28.7	8.4	0	1
FALSE	Medium	Master Protein	O43739	Cytohesin-3 OS=Homo sapiens OX=9606 GN=CYTH3 PE=1 SV=2	0.01	2.024	3	1	1	1	1	400	46.3	5.47	0	1
FALSE	Medium	Master Protein	O94964	Protein SOGA1 OS=Homo sapiens OX=9606 GN=SOGA1 PE=1 SV=2	0.01	2.022	1	1	1	1	1	1423	159.7	6.46	1.62	1
FALSE	Medium	Master Protein	Q9NR12	PDZ and LIM domain protein 7 OS=Homo sapiens OX=9606 GN=PDLIM7 PE=1 SV=1	0.01	2.016	2	1	1	1	1	457	49.8	8.41	0	1
FALSE	Medium	Master Protein	P05546	Heparin cofactor 2 OS=Homo sapiens OX=9606 GN=SERPIND1 PE=1 SV=3	0.011	2.001	1	1	1	1	1	499	57	6.9	0	1
FALSE	Medium	Master Protein	Q9Y580	RNA-binding protein 7 OS=Homo sapiens OX=9606 GN=RBM7 PE=1 SV=1	0.011	1.99	4	1	1	1	1	266	30.5	9.57	1.69	1
FALSE	Medium	Master Protein	Q9P2I0	Cleavage and polyadenylation specificity factor subunit 2 OS=Homo sapiens OX=9606 GN=CPSF2 PE=1 SV=2	0.011	1.989	1	1	1	1	1	782	88.4	5.11	1.89	1
FALSE	Medium	Master Protein	P35659	Protein DEK OS=Homo sapiens OX=9606 GN=DEK PE=1 SV=1	0.011	1.976	3	1	1	1	1	375	42.6	8.56	1.62	1
FALSE	Medium	Master Protein	Q9UJU6	Drebrin-like protein OS=Homo sapiens OX=9606 GN=DBNL PE=1 SV=1	0.011	1.963	3	1	1	1	1	430	48.2	5.05	2.15	1
FALSE	Medium	Master Protein	Q9BRP8	Partner of Y14 and mago OS=Homo sapiens OX=9606 GN=PYM1 PE=1 SV=1	0.012	1.957	5	1	1	1	1	204	22.6	9.45	0	1
FALSE	Medium	Master Protein	P83881	60S ribosomal protein L36a OS=Homo sapiens OX=9606 GN=RPL36A PE=1 SV=2	0.013	1.948	8	1	1	1	1	106	12.4	10.58	2.27	1
FALSE	Medium	Master Protein	Q9BYE9	Cadherin-related family member 2 OS=Homo sapiens OX=9606 GN=CDHR2 PE=1 SV=2	0.013	1.934	0	1	18	1	1	1310	141.5	4.5	0	1
FALSE	Medium	Master Protein	P61221	ATP-binding cassette sub-family E member 1 OS=Homo sapiens OX=9606 GN=ABCE1 PE=1 SV=1	0.013	1.934	2	1	1	1	1	599	67.3	8.34	1.8	1
FALSE	Medium	Master Protein	P51149	Ras-related protein Rab-7a OS=Homo sapiens OX=9606 GN=RAB7A PE=1 SV=1	0.013	1.93	6	1	1	1	1	207	23.5	6.7	0	1
FALSE	Medium	Master Protein	Q13136	Liprin-alpha-1 OS=Homo sapiens OX=9606 GN=PPFIA1 PE=1 SV=1	0.013	1.93	1	1	1	1	1	1202	135.7	6.29	1.66	1
FALSE	Medium	Master Protein	Q14493	Histone RNA hairpin-binding protein OS=Homo sapiens OX=9606 GN=SLBP PE=1 SV=1	0.014	1.922	3	1	1	1	1	270	31.3	7.47	1.75	1
FALSE	Medium	Master Protein	A0FGR8	Extended synaptotagmin-2 OS=Homo sapiens OX=9606 GN=ESYT2 PE=1 SV=1	0.015	1.913	2	1	1	1	1	921	102.3	9.26	0	1
FALSE	Medium	Master Protein	Q9ULC4	Malignant T-cell-amplified sequence 1 OS=Homo sapiens OX=9606 GN=MCTS1 PE=1 SV=1	0.015	1.899	5	1	1	1	1	181	20.5	8.82	1.65	1
FALSE	Medium	Master Protein	P57772	Selenocysteine-specific elongation factor OS=Homo sapiens OX=9606 GN=EEFSEC PE=1 SV=4	0.015	1.888	2	1	1	1	1	596	65.3	8.35	0	1
FALSE	Medium	Master Protein	Q9P2B4	CTTNBP2 N-terminal-like protein OS=Homo sapiens OX=9606 GN=CTTNBP2NL PE=1 SV=2	0.015	1.886	1	1	15	1	1	639	70.1	8.06	0	1
FALSE	Medium	Master Protein	Q9NWB1	RNA binding protein fox-1 homolog 1 OS=Homo sapiens OX=9606 GN=RBFOX1 PE=1 SV=2	0.015	1.874	4	1	1	1	1	397	42.8	6.86	1.79	1
FALSE	Medium	Master Protein	Q6PGP7	Tetratricopeptide repeat protein 37 OS=Homo sapiens OX=9606 GN=TTC37 PE=1 SV=1	0.015	1.87	1	1	1	1	1	1564	175.4	7.53	0	1
FALSE	Medium	Master Protein	O60287	Nucleolar pre-ribosomal-associated protein 1 OS=Homo sapiens OX=9606 GN=URB1 PE=1 SV=4	0.015	1.869	0	1	1	1	1	2271	254.2	6.47	2.03	1
FALSE	Medium	Master Protein	Q04760	Lactoylglutathione lyase OS=Homo sapiens OX=9606 GN=GLO1 PE=1 SV=4	0.015	1.868	4	1	1	1	1	184	20.8	5.31	1.84	1
FALSE	Medium	Master Protein	Q9Y2A7	Nck-associated protein 1 OS=Homo sapiens OX=9606 GN=NCKAP1 PE=1 SV=1	0.015	1.868	1	1	1	1	1	1128	128.7	6.62	0	1
FALSE	Medium	Master Protein	Q8NGB4	Olfactory receptor 4S1 OS=Homo sapiens OX=9606 GN=OR4S1 PE=3 SV=1	0.015	1.855	8	1	3	1	1	309	34.8	8.7	0	1
FALSE	Medium	Master Protein	Q8NEW0	Zinc transporter 7 OS=Homo sapiens OX=9606 GN=SLC30A7 PE=2 SV=1	0.015	1.851	3	1	1	1	1	376	41.6	6.95	2.38	1
FALSE	Medium	Master Protein	Q5HYC2	Uncharacterized protein KIAA2026 OS=Homo sapiens OX=9606 GN=KIAA2026 PE=2 SV=2	0.015	1.847	0	1	1	1	1	2103	227.9	9.04	2.07	1
FALSE	Medium	Master Protein	Q13490	Baculoviral IAP repeat-containing protein 2 OS=Homo sapiens OX=9606 GN=BIRC2 PE=1 SV=2	0.015	1.832	2	1	1	1	1	618	69.9	6.7	0	1
FALSE	Medium	Master Protein	O95503	Chromobox protein homolog 6 OS=Homo sapiens OX=9606 GN=CBX6 PE=1 SV=1	0.015	1.831	3	1	1	1	1	412	43.9	10.01	0	1
FALSE	Medium	Master Protein	Q9Y6C9	Mitochondrial carrier homolog 2 OS=Homo sapiens OX=9606 GN=MTCH2 PE=1 SV=1	0.015	1.829	3	1	1	1	1	303	33.3	7.97	1.99	1
FALSE	Medium	Master Protein	Q13515	Phakinin OS=Homo sapiens OX=9606 GN=BFSP2 PE=1 SV=1	0.015	1.829	3	1	1	1	1	415	45.9	5.55	0	1
FALSE	Medium	Master Protein	Q7Z494	Nephrocystin-3 OS=Homo sapiens OX=9606 GN=NPHP3 PE=1 SV=1	0.015	1.828	1	1	2	1	1	1330	150.8	6.76	3.75	1
FALSE	Medium	Master Protein	Q86U42	Polyadenylate-binding protein 2 OS=Homo sapiens OX=9606 GN=PABPN1 PE=1 SV=3	0.015	1.823	3	1	2	1	1	306	32.7	5.06	0	1
FALSE	Medium	Master Protein	Q658Y4	Protein FAM91A1 OS=Homo sapiens OX=9606 GN=FAM91A1 PE=1 SV=3	0.016	1.817	1	1	1	1	1	838	93.9	6.39	2.22	1
FALSE	Medium	Master Protein	Q99567	Nuclear pore complex protein Nup88 OS=Homo sapiens OX=9606 GN=NUP88 PE=1 SV=2	0.016	1.806	1	1	1	1	1	741	83.5	5.69	0	1
FALSE	Medium	Master Protein	Q5H8A4	GPI ethanolamine phosphate transferase 2 OS=Homo sapiens OX=9606 GN=PIGG PE=1 SV=1	0.016	1.792	1	1	1	1	1	983	108.1	7.15	2.27	1
FALSE	Medium	Master Protein	P35998	26S proteasome regulatory subunit 7 OS=Homo sapiens OX=9606 GN=PSMC2 PE=1 SV=3	0.017	1.787	3	1	1	1	1	433	48.6	5.95	2.58	1
FALSE	Medium	Master Protein	O75795	UDP-glucuronosyltransferase 2B17 OS=Homo sapiens OX=9606 GN=UGT2B17 PE=1 SV=1	0.018	1.764	1	1	2	1	1	530	61.1	8.54	3.75	1
FALSE	Medium	Master Protein	Q13188	Serine/threonine-protein kinase 3 OS=Homo sapiens OX=9606 GN=STK3 PE=1 SV=2	0.017	1.751	2	1	1	1	1	491	56.3	5.24	2.07	1
FALSE	Medium	Master Protein	Q15084	Protein disulfide-isomerase A6 OS=Homo sapiens OX=9606 GN=PDIA6 PE=1 SV=1	0.017	1.75	3	1	1	1	1	440	48.1	5.08	2.13	1
FALSE	Medium	Master Protein	P0C2W1	F-box/SPRY domain-containing protein 1 OS=Homo sapiens OX=9606 GN=FBXO45 PE=1 SV=1	0.017	1.748	3	1	1	1	1	286	30.6	7.83	0	1
FALSE	Medium	Master Protein	Q6NUQ4	Transmembrane protein 214 OS=Homo sapiens OX=9606 GN=TMEM214 PE=1 SV=2	0.017	1.746	2	1	1	1	1	689	77.1	9.14	2.22	1
FALSE	Medium	Master Protein	P17980	26S proteasome regulatory subunit 6A OS=Homo sapiens OX=9606 GN=PSMC3 PE=1 SV=3	0.018	1.738	4	1	1	1	1	439	49.2	5.24	1.98	1
FALSE	Medium	Master Protein	Q8NEF9	Serum response factor-binding protein 1 OS=Homo sapiens OX=9606 GN=SRFBP1 PE=1 SV=1	0.019	1.735	2	1	1	1	1	429	48.6	9.58	1.76	1
FALSE	Medium	Master Protein	Q9UPP1	Histone lysine demethylase PHF8 OS=Homo sapiens OX=9606 GN=PHF8 PE=1 SV=3	0.019	1.734	1	1	1	1	1	1060	117.8	8.72	0	1
FALSE	Medium	Master Protein	Q9GZY6	Linker for activation of T-cells family member 2 OS=Homo sapiens OX=9606 GN=LAT2 PE=1 SV=1	0.019	1.725	6	1	1	1	1	243	26.5	4.78	2.05	1
FALSE	Medium	Master Protein	P63173	60S ribosomal protein L38 OS=Homo sapiens OX=9606 GN=RPL38 PE=1 SV=2	0.019	1.72	10	1	2	1	1	70	8.2	10.1	3.73	1
FALSE	Medium	Master Protein	P42695	Condensin-2 complex subunit D3 OS=Homo sapiens OX=9606 GN=NCAPD3 PE=1 SV=2	0.02	1.71	1	1	1	1	1	1498	168.8	7.5	1.83	1
FALSE	Medium	Master Protein	Q6UB35	Monofunctional C1-tetrahydrofolate synthase, mitochondrial OS=Homo sapiens OX=9606 GN=MTHFD1L PE=1 SV=1	0.021	1.687	1	1	1	1	1	978	105.7	8.06	2.22	1
FALSE	Medium	Master Protein	Q8IV48	3'-5' exoribonuclease 1 OS=Homo sapiens OX=9606 GN=ERI1 PE=1 SV=3	0.021	1.673	3	1	1	1	1	349	40	6.7	0	1
FALSE	Medium	Master Protein	Q9H329	Band 4.1-like protein 4B OS=Homo sapiens OX=9606 GN=EPB41L4B PE=2 SV=2	0.021	1.667	1	1	1	1	1	900	99.7	9.04	2.34	1
FALSE	Medium	Master Protein	O43237	Cytoplasmic dynein 1 light intermediate chain 2 OS=Homo sapiens OX=9606 GN=DYNC1LI2 PE=1 SV=1	0.023	1.611	3	1	1	1	1	492	54.1	6.38	0	1
FALSE	Medium	Master Protein	Q9NWV8	BRISC and BRCA1-A complex member 1 OS=Homo sapiens OX=9606 GN=BABAM1 PE=1 SV=1	0.023	1.598	3	1	1	1	1	329	36.5	4.64	2.69	1
FALSE	Medium	Master Protein	P60983	Glia maturation factor beta OS=Homo sapiens OX=9606 GN=GMFB PE=1 SV=2	0.023	1.591	5	1	1	1	1	142	16.7	5.29	0	1
FALSE	Medium	Master Protein	O75165	DnaJ homolog subfamily C member 13 OS=Homo sapiens OX=9606 GN=DNAJC13 PE=1 SV=5	0.023	1.59	0	1	1	1	1	2243	254.3	6.74	0	1
FALSE	Medium	Master Protein	Q9BYC5	Alpha-(1,6)-fucosyltransferase OS=Homo sapiens OX=9606 GN=FUT8 PE=1 SV=2	0.023	1.576	1	1	1	1	1	575	66.5	7.66	1.79	1
FALSE	Medium	Master Protein	Q14680	Maternal embryonic leucine zipper kinase OS=Homo sapiens OX=9606 GN=MELK PE=1 SV=3	0.023	1.572	1	1	1	1	1	651	74.6	8.72	2.15	1
FALSE	Medium	Master Protein	Q8TEU7	Rap guanine nucleotide exchange factor 6 OS=Homo sapiens OX=9606 GN=RAPGEF6 PE=1 SV=2	0.025	1.528	1	1	1	1	1	1601	179.3	6.4	1.83	1
FALSE	Medium	Master Protein	O60832	H/ACA ribonucleoprotein complex subunit 4 OS=Homo sapiens OX=9606 GN=DKC1 PE=1 SV=3	0.025	1.507	1	1	1	1	1	514	57.6	9.42	1.76	1
FALSE	Medium	Master Protein	Q86UE8	Serine/threonine-protein kinase tousled-like 2 OS=Homo sapiens OX=9606 GN=TLK2 PE=1 SV=2	0.025	1.501	1	1	1	1	1	772	87.6	8.41	0	1
FALSE	Medium	Master Protein	O76054	SEC14-like protein 2 OS=Homo sapiens OX=9606 GN=SEC14L2 PE=1 SV=1	0.026	1.495	3	1	1	1	1	403	46.1	7.84	2.7	1
FALSE	Medium	Master Protein	Q6P1M0	Long-chain fatty acid transport protein 4 OS=Homo sapiens OX=9606 GN=SLC27A4 PE=1 SV=1	0.026	1.464	2	1	1	1	1	643	72	8.47	0	1
FALSE	Medium	Master Protein	Q86WX3	Active regulator of SIRT1 OS=Homo sapiens OX=9606 GN=RPS19BP1 PE=1 SV=1	0.029	1.434	5	1	1	1	1	136	15.4	10.74	2.33	1
FALSE	Medium	Master Protein	Q6NUP7	Serine/threonine-protein phosphatase 4 regulatory subunit 4 OS=Homo sapiens OX=9606 GN=PPP4R4 PE=1 SV=1	0.029	1.427	1	1	1	1	1	873	99.4	7.8	1.85	1
FALSE	Medium	Master Protein	Q08431	Lactadherin OS=Homo sapiens OX=9606 GN=MFGE8 PE=1 SV=2	0.029	1.427	3	1	1	1	1	387	43.1	8.15	1.72	1
FALSE	Medium	Master Protein	P49916	DNA ligase 3 OS=Homo sapiens OX=9606 GN=LIG3 PE=1 SV=2	0.03	1.419	1	1	2	1	1	1009	112.8	9.01	0	1
FALSE	Medium	Master Protein	P01876	Immunoglobulin heavy constant alpha 1 OS=Homo sapiens OX=9606 GN=IGHA1 PE=1 SV=2	0.031	1.405	3	1	1	1	1	353	37.6	6.51	0	1
FALSE	Medium	Master Protein	Q96QD9	UAP56-interacting factor OS=Homo sapiens OX=9606 GN=FYTTD1 PE=1 SV=3	0.031	1.404	3	1	1	1	1	318	35.8	11.78	1.81	1
FALSE	Medium	Master Protein	Q7Z6M4	Transcription termination factor 4, mitochondrial OS=Homo sapiens OX=9606 GN=MTERF4 PE=1 SV=3	0.031	1.4	2	1	1	1	1	381	43.9	4.82	0	1
FALSE	Medium	Master Protein	O75874	Isocitrate dehydrogenase [NADP] cytoplasmic OS=Homo sapiens OX=9606 GN=IDH1 PE=1 SV=2	0.031	1.398	2	1	1	1	1	414	46.6	7.01	0	1
FALSE	Medium	Master Protein	P36575	Arrestin-C OS=Homo sapiens OX=9606 GN=ARR3 PE=1 SV=2	0.032	1.394	2	1	1	1	1	388	42.8	5.77	1.61	1
FALSE	Medium	Master Protein	P01213	Proenkephalin-B OS=Homo sapiens OX=9606 GN=PDYN PE=1 SV=1	0.033	1.38	3	1	1	1	1	254	28.4	6.3	1.68	1
FALSE	Medium	Master Protein	Q7Z478	ATP-dependent RNA helicase DHX29 OS=Homo sapiens OX=9606 GN=DHX29 PE=1 SV=2	0.033	1.378	1	1	1	1	1	1369	155.1	8.09	2.18	1
FALSE	Medium	Master Protein	Q52LW3	Rho GTPase-activating protein 29 OS=Homo sapiens OX=9606 GN=ARHGAP29 PE=1 SV=2	0.033	1.377	1	1	1	1	1	1261	142	6.74	2.08	1
FALSE	Medium	Master Protein	Q13356	Peptidyl-prolyl cis-trans isomerase-like 2 OS=Homo sapiens OX=9606 GN=PPIL2 PE=1 SV=1	0.033	1.373	2	1	1	1	1	520	58.8	8.78	1.61	1
FALSE	Medium	Master Protein	Q9NXW2	DnaJ homolog subfamily B member 12 OS=Homo sapiens OX=9606 GN=DNAJB12 PE=1 SV=4	0.034	1.357	3	1	1	1	1	375	41.8	8.53	0	1
FALSE	Medium	Master Protein	Q14847	LIM and SH3 domain protein 1 OS=Homo sapiens OX=9606 GN=LASP1 PE=1 SV=2	0.034	1.356	5	1	1	1	1	261	29.7	7.05	0	1
FALSE	Medium	Master Protein	Q6UXN9	WD repeat-containing protein 82 OS=Homo sapiens OX=9606 GN=WDR82 PE=1 SV=1	0.035	1.335	2	1	1	1	1	313	35.1	7.69	0	1
FALSE	Medium	Master Protein	Q6P1J6	Phospholipase B1, membrane-associated OS=Homo sapiens OX=9606 GN=PLB1 PE=1 SV=3	0.035	1.318	2	1	1	1	1	1458	163	5.88	0	1
FALSE	Medium	Master Protein	Q8WV44	E3 ubiquitin-protein ligase TRIM41 OS=Homo sapiens OX=9606 GN=TRIM41 PE=1 SV=3	0.036	1.304	3	1	1	1	1	630	71.6	5.06	2.07	1
FALSE	Medium	Master Protein	Q96JJ7	Protein disulfide-isomerase TMX3 OS=Homo sapiens OX=9606 GN=TMX3 PE=1 SV=2	0.038	1.276	3	1	1	1	1	454	51.8	4.91	0	1
FALSE	Medium	Master Protein	P54132	Bloom syndrome protein OS=Homo sapiens OX=9606 GN=BLM PE=1 SV=1	0.038	1.276	1	1	1	1	1	1417	158.9	7.49	0	1
FALSE	Medium	Master Protein	Q9HC36	rRNA methyltransferase 3, mitochondrial OS=Homo sapiens OX=9606 GN=MRM3 PE=1 SV=2	0.038	1.275	2	1	1	1	1	420	47	8.73	0	1
FALSE	Medium	Master Protein	Q6NSJ0	Myogenesis-regulating glycosidase OS=Homo sapiens OX=9606 GN=MYORG PE=1 SV=2	0.038	1.271	2	1	1	1	1	714	81	8.4	0	1
FALSE	Medium	Master Protein	Q9HD33	39S ribosomal protein L47, mitochondrial OS=Homo sapiens OX=9606 GN=MRPL47 PE=1 SV=2	0.038	1.269	4	1	1	1	1	250	29.4	10.37	2.43	1
FALSE	Medium	Master Protein	Q96T88	E3 ubiquitin-protein ligase UHRF1 OS=Homo sapiens OX=9606 GN=UHRF1 PE=1 SV=1	0.038	1.245	1	1	1	1	1	793	89.8	7.56	0	1
FALSE	Medium	Master Protein	Q96L58	Beta-1,3-galactosyltransferase 6 OS=Homo sapiens OX=9606 GN=B3GALT6 PE=1 SV=2	0.038	1.245	4	1	1	1	1	329	37.1	9.66	1.9	1
FALSE	Medium	Master Protein	Q96P09	Baculoviral IAP repeat-containing protein 8 OS=Homo sapiens OX=9606 GN=BIRC8 PE=1 SV=2	0.041	1.227	6	1	1	1	1	236	27.1	7.31	0	1
FALSE	Medium	Master Protein	Q9H5V8	CUB domain-containing protein 1 OS=Homo sapiens OX=9606 GN=CDCP1 PE=1 SV=3	0.043	1.205	1	1	1	1	1	836	92.9	7.96	0	1
FALSE	Medium	Master Protein	P78406	mRNA export factor OS=Homo sapiens OX=9606 GN=RAE1 PE=1 SV=1	0.043	1.203	2	1	2	1	1	368	40.9	7.83	3.45	1
FALSE	Medium	Master Protein	Q96C24	Synaptotagmin-like protein 4 OS=Homo sapiens OX=9606 GN=SYTL4 PE=1 SV=2	0.043	1.188	1	1	1	1	1	671	76	8.98	0	1
FALSE	Medium	Master Protein	P11177	Pyruvate dehydrogenase E1 component subunit beta, mitochondrial OS=Homo sapiens OX=9606 GN=PDHB PE=1 SV=3	0.044	1.183	2	1	1	1	1	359	39.2	6.65	1.92	1
FALSE	Medium	Master Protein	Q8TB36	Ganglioside-induced differentiation-associated protein 1 OS=Homo sapiens OX=9606 GN=GDAP1 PE=1 SV=3	0.044	1.181	3	1	1	1	1	358	41.3	8.34	0	1
FALSE	Medium	Master Protein	Q9UPA5	Protein bassoon OS=Homo sapiens OX=9606 GN=BSN PE=1 SV=4	0.044	1.181	0	1	1	1	1	3926	416.2	7.55	0	1
FALSE	Medium	Master Protein	O60524	Nuclear export mediator factor NEMF OS=Homo sapiens OX=9606 GN=NEMF PE=1 SV=4	0.044	1.169	1	1	1	1	1	1076	122.9	6.35	2.18	1
FALSE	Medium	Master Protein	Q52LJ0	Protein FAM98B OS=Homo sapiens OX=9606 GN=FAM98B PE=1 SV=1	0.049	1.149	4	1	1	1	1	330	37.2	6.29	0	1
FALSE	Medium	Master Protein	Q02218	2-oxoglutarate dehydrogenase, mitochondrial OS=Homo sapiens OX=9606 GN=OGDH PE=1 SV=3	0.05	1.145	1	1	1	1	1	1023	115.9	6.86	1.61	1
FALSE	Low	Master Protein	Q969G3	SWI/SNF-related matrix-associated actin-dependent regulator of chromatin subfamily E member 1 OS=Homo sapiens OX=9606 GN=SMARCE1 PE=1 SV=2	0.05	1.137	3	1	1	1	1	411	46.6	4.88	1.94	1
FALSE	Low	Master Protein	Q13416	Origin recognition complex subunit 2 OS=Homo sapiens OX=9606 GN=ORC2 PE=1 SV=2	0.052	1.127	2	1	1	1	1	577	65.9	6.51	1.6	1
FALSE	Low	Master Protein	O43324	Eukaryotic translation elongation factor 1 epsilon-1 OS=Homo sapiens OX=9606 GN=EEF1E1 PE=1 SV=1	0.052	1.12	5	1	1	1	1	174	19.8	8.54	0	1
FALSE	Low	Master Protein	Q92613	Protein Jade-3 OS=Homo sapiens OX=9606 GN=JADE3 PE=1 SV=1	0.052	1.119	1	1	1	1	1	823	93.7	7.18	0	1
FALSE	Low	Master Protein	Q2VIQ3	Chromosome-associated kinesin KIF4B OS=Homo sapiens OX=9606 GN=KIF4B PE=2 SV=2	0.054	1.106	0	1	1	1	1	1234	139.9	6.18	2.03	1
FALSE	Low	Master Protein	P18887	DNA repair protein XRCC1 OS=Homo sapiens OX=9606 GN=XRCC1 PE=1 SV=2	0.054	1.1	2	1	1	1	1	633	69.4	6.39	2.33	1
FALSE	Low	Master Protein	P55072	Transitional endoplasmic reticulum ATPase OS=Homo sapiens OX=9606 GN=VCP PE=1 SV=4	0.054	1.099	2	1	1	1	1	806	89.3	5.26	2.27	1
FALSE	Low	Master Protein	Q9UMY1	Nucleolar protein 7 OS=Homo sapiens OX=9606 GN=NOL7 PE=1 SV=2	0.054	1.093	4	1	1	1	1	257	29.4	9.67	2.28	1
FALSE	Low	Master Protein	Q6UN15	Pre-mRNA 3'-end-processing factor FIP1 OS=Homo sapiens OX=9606 GN=FIP1L1 PE=1 SV=1	0.055	1.085	2	1	1	1	1	594	66.5	5.59	1.86	1
FALSE	Low	Master Protein	Q96IW7	Vesicle-trafficking protein SEC22a OS=Homo sapiens OX=9606 GN=SEC22A PE=1 SV=1	0.055	1.083	4	1	1	1	1	307	34.9	8.24	0	1
FALSE	Low	Master Protein	Q9UHI6	Probable ATP-dependent RNA helicase DDX20 OS=Homo sapiens OX=9606 GN=DDX20 PE=1 SV=2	0.055	1.049	1	1	1	1	1	824	92.2	6.95	1.87	1
FALSE	Low	Master Protein	Q8NAN2	Mitoguardin 1 OS=Homo sapiens OX=9606 GN=MIGA1 PE=1 SV=1	0.055	1.048	5	1	1	1	1	632	71	5.63	0	1
FALSE	Low	Master Protein	P01008	Antithrombin-III OS=Homo sapiens OX=9606 GN=SERPINC1 PE=1 SV=1	0.056	1.046	2	1	1	1	1	464	52.6	6.71	0	1
FALSE	Low	Master Protein	Q9NYP9	Protein Mis18-alpha OS=Homo sapiens OX=9606 GN=MIS18A PE=1 SV=1	0.056	1.045	3	1	1	1	1	233	25.8	5.2	1.93	1
FALSE	Low	Master Protein	Q15262	Receptor-type tyrosine-protein phosphatase kappa OS=Homo sapiens OX=9606 GN=PTPRK PE=1 SV=2	0.058	1.022	1	1	1	1	1	1439	162	5.9	0	1
FALSE	Low	Master Protein	Q96NW4	Ankyrin repeat domain-containing protein 27 OS=Homo sapiens OX=9606 GN=ANKRD27 PE=1 SV=2	0.061	0.99	1	1	1	1	1	1050	116.9	6.87	0	1
FALSE	Low	Master Protein	Q9ULV3	Cip1-interacting zinc finger protein OS=Homo sapiens OX=9606 GN=CIZ1 PE=1 SV=2	0.062	0.983	1	1	1	1	1	898	100	6.11	1.77	1
FALSE	Low	Master Protein	Q86TB3	Alpha-protein kinase 2 OS=Homo sapiens OX=9606 GN=ALPK2 PE=2 SV=3	0.062	0.978	0	1	1	1	1	2170	236.9	5.24	1.82	1
FALSE	Low	Master Protein	Q0ZGT2	Nexilin OS=Homo sapiens OX=9606 GN=NEXN PE=1 SV=1	0.062	0.974	2	1	1	1	1	675	80.6	5.33	2.24	1
FALSE	Low	Master Protein	Q9H7C4	Syncoilin OS=Homo sapiens OX=9606 GN=SYNC PE=1 SV=3	0.063	0.963	2	1	1	1	1	482	55.3	4.61	1.69	1
FALSE	Low	Master Protein	Q9P0J7	E3 ubiquitin-protein ligase KCMF1 OS=Homo sapiens OX=9606 GN=KCMF1 PE=1 SV=2	0.067	0.957	3	1	1	1	1	381	41.9	5.66	0	1
FALSE	Low	Master Protein	O15078	Centrosomal protein of 290 kDa OS=Homo sapiens OX=9606 GN=CEP290 PE=1 SV=2	0.067	0.949	0	1	1	1	1	2479	290.2	5.95	1.78	1
FALSE	Low	Master Protein	P63133	Endogenous retrovirus group K member 8 Pol protein OS=Homo sapiens OX=9606 GN=ERVK-8 PE=3 SV=1	0.067	0.948	1	1	1	1	1	956	107.6	8.95	0	1
FALSE	Low	Master Protein	Q9UPT5	Exocyst complex component 7 OS=Homo sapiens OX=9606 GN=EXOC7 PE=1 SV=3	0.067	0.937	1	1	1	1	1	735	83.3	6.79	1.66	1
FALSE	Low	Master Protein	P05026	Sodium/potassium-transporting ATPase subunit beta-1 OS=Homo sapiens OX=9606 GN=ATP1B1 PE=1 SV=1	0.067	0.933	4	1	1	1	1	303	35	8.53	0	1
