# Supplementary material for: Targeting USP10 induces degradation of oncogenic ANLN in esophageal squamous cell carcinoma
Source: Cell Death Differ. 2022 Dec 16;30(2):527–43. doi: 10.1038/s41418-022-01104-x (PMC9950447; doi:10.1038/s41418-022-01104-x)
Supplement: Supplementary file 5 — Supplementary Data 3 [file 41418_2022_1104_MOESM5_ESM.xlsx]

## Sheet: Description
Supplementary Data 3. Proteomic data of esophageal squamous cell carcinoma (ESCC) cells treated with F806.

## Sheet: Supplementary Data 3
Ave Mol Weight, average molecular weight
L=light (Mock) isotope peptide, H = heavy (F806) isotope peptide
Protein IDs	Gene name	Gene ID	Gene description	Sequence coverage [%]	Mol. weight (kDa)	PEP	Ratio H/L variability [%]	Ratio H/L count of peptides	SILAC Ratio H/L normalized	SILAC Ratio normalized A significant	SILAC Ratio normalized Significance A
P01040	CSTA	1475	cystatin A (stefin A)	62.2	11.006	4.4831e-71	72.904	8	0.1876	+	5.16324e-08
P28331	NDUFS1	4719	NADH dehydrogenase (ubiquinone) Fe-S protein 1, 75kDa (NADH-coenzyme Q reductase)	13.9	79.467	2.0406e-53	13.626	3	0.21045	+	1.23972e-07
P19404	NDUFV2	4729	NADH dehydrogenase (ubiquinone) flavoprotein 2, 24kDa	16.9	27.391	2.4401e-32	9.7727	2	0.21764	+	1.62496e-07
Q15004	KIAA0101	9768	KIAA0101	33.3	11.986	1.5503e-36	58.24	2	0.22562	+	2.18804e-07
O00762	UBE2C	11065	ubiquitin-conjugating enzyme E2C	52	19.652	2.9579e-85	7.1823	5	0.23495	+	3.08674e-07
Q9BPZ3	PAIP2	51247	poly(A) binding protein interacting protein 2	23.6	14.984	6.6189e-24	1.743	2	0.23634	+	3.24799e-07
O75380	NDUFS6	4726	NADH dehydrogenase (ubiquinone) Fe-S protein 6, 13kDa (NADH-coenzyme Q reductase)	36.3	13.711	6.5031e-77	21.181	3	0.23917	+	3.60179e-07
O43676	NDUFB3	4709	NADH dehydrogenase (ubiquinone) 1 beta subcomplex, 3, 12kDa	28.6	11.402	5.8221e-10	7.1181	2	0.23931	+	3.62023e-07
P49821	NDUFV1	4723	NADH dehydrogenase (ubiquinone) flavoprotein 1, 51kDa	8	50.817	2.9482e-06	7.2187	2	0.24066	+	3.80274e-07
Q01581;P54868	HMGCS1	3157	3-hydroxy-3-methylglutaryl-Coenzyme A synthase 1 (soluble)	46.2	57.293	6.5365e-226	41.086	20	0.24211	+	4.00865e-07
P31268	HOXA7	3204	homeobox A7	10.9	25.355	0.003616	27.004	3	0.24951	+	5.23863e-07
P31151;Q86SG5	S100A7	6278	S100 calcium binding protein A7	22.8	11.471	5.9453e-11	82.011	4	0.253	+	5.93809e-07
O00483	NDUFA4	4697	NADH dehydrogenase (ubiquinone) 1 alpha subcomplex, 4, 9kDa	22.2	9.3697	1.9967e-07	62.281	3	0.2706	+	1.10766e-06
P12273	PIP	5304	prolactin-induced protein	26	16.572	1.4288e-27	111.62	6	0.27149	+	1.1427e-06
Q16795	NDUFA9	4704	NADH dehydrogenase (ubiquinone) 1 alpha subcomplex, 9, 39kDa	14.3	42.509	6.528e-27	103.37	2	0.2899	+	2.15859e-06
Q9P0J0	NDUFA13	51079	NADH dehydrogenase (ubiquinone) 1 alpha subcomplex, 13	34.7	16.698	2.224e-26	22.032	3	0.29078	+	2.22436e-06
O14548	COX7A2L	9167	cytochrome c oxidase subunit VIIa polypeptide 2 like	40.4	12.615	1.3911e-22	9.0876	3	0.30384	+	3.45795e-06
O95167	NDUFA3	4696	NADH dehydrogenase (ubiquinone) 1 alpha subcomplex, 3, 9kDa	21.4	9.2787	2.6414e-05	4.6698	2	0.30645	+	3.77314e-06
P06702	S100A9	6280	S100 calcium binding protein A9	26.3	13.242	7.8416e-36	117.56	5	0.30999	+	4.2449e-06
Q9Y6M9	NDUFB9	4715	NADH dehydrogenase (ubiquinone) 1 beta subcomplex, 9, 22kDa	36.9	21.831	3.6319e-63	12.386	3	0.31799	+	5.52806e-06
Q16718	NDUFA5	4698	NADH dehydrogenase (ubiquinone) 1 alpha subcomplex, 5, 13kDa	39.7	13.459	9.9402e-67	5.0035	4	0.31932	+	5.77455e-06
Q5VU43	PDE4DIP	9659	phosphodiesterase 4D interacting protein	1.1	265.08	0.0036571	72.069	2	0.32278	+	6.46607e-06
Q02413	DSG1	1828	desmoglein 1	11.5	113.75	7.2826e-67	36.503	6	0.32732	+	7.49431e-06
Q9UBM7	DHCR7	1717	7-dehydrocholesterol reductase	10.5	54.489	1.4991e-24	14.599	2	0.33708	+	1.02594e-05
Q9NX14	NDUFB11	54539	NADH dehydrogenase (ubiquinone) 1 beta subcomplex, 11, 17.3kDa	22.2	17.316	5.7737e-30	15.604	2	0.34288	+	1.23388e-05
O60427	FADS1	3992	fatty acid desaturase 1	5.2	51.964	6.841e-20	12.855	2	0.34427	+	1.28938e-05
O75489	NDUFS3	4722	NADH dehydrogenase (ubiquinone) Fe-S protein 3, 30kDa (NADH-coenzyme Q reductase)	45.5	30.241	2.6946e-106	19.478	5	0.36059	+	2.14715e-05
P29508;P48594	SERPINB3	6317	serpin peptidase inhibitor, clade B (ovalbumin), member 3	17.7	44.564	3.8242e-55	56.068	7	0.36186	+	2.23293e-05
P31944	CASP14	23581	caspase 14, apoptosis-related cysteine peptidase	27.7	27.679	5.3025e-34	113.36	6	0.36421	+	2.40033e-05
P37268	FDFT1	2222	farnesyl-diphosphate farnesyltransferase 1	19.4	48.115	2.8767e-56	68.062	3	0.37884	+	3.74333e-05
Q13617	CUL2	8453	cullin 2	5	86.982	9.6456e-07	108.48	2	0.39548	+	6.1319e-05
Q15517	CDSN	1041	corneodesmosin	3.4	51.522	1.2472e-09	24.203	3	0.40876	+	9.00982e-05
P27105	STOM	2040	stomatin	29.5	31.73	1.391e-179	15.601	3	0.4089	+	9.04605e-05
O75306	NDUFS2	4720	NADH dehydrogenase (ubiquinone) Fe-S protein 2, 49kDa (NADH-coenzyme Q reductase)	19	52.545	6.3578e-42	18.003	2	0.412	+	9.88462e-05
Q96P63	SERPINB12	89777	serpin peptidase inhibitor, clade B (ovalbumin), member 12	22.2	46.276	4.2031e-66	58.682	6	0.41349	+	0.000103133
Q13907	IDI1	3422	isopentenyl-diphosphate delta isomerase 1	38.8	26.319	1.454e-60	27.913	7	0.41361	+	0.000103486
O75394	MRPL33	9553	mitochondrial ribosomal protein L33	20	7.6191	7.4172e-09	16.586	3	0.41662	+	0.000112716
P13073	COX4I1	1327	cytochrome c oxidase subunit IV isoform 1	36.7	19.576	4.9856e-46	53.987	9	0.41696	+	0.000113806
P49327	FASN	2194	fatty acid synthase	41.7	273.42	0	49.83	56	0.42687	+	0.000150314
Q9Y2R9	MRPS7	51081	mitochondrial ribosomal protein S7	19.8	28.134	7.1739e-11	14.183	3	0.43046	+	0.000166071
Q68E01	INTS3	65123	integrator complex subunit 3	8.5	118.07	2.9633e-50	20.565	2	0.43574	+	0.000192092
P09669	COX6C	1345	cytochrome c oxidase subunit VIc	73.3	8.7813	1.7995e-12	5.0161	6	0.43816	+	0.000205257
Q9BYD1	MRPL13	28998	mitochondrial ribosomal protein L13	54.5	20.692	2.2934e-26	4.5326	5	0.44416	+	0.000241647
P14324	FDPS	2224	farnesyl diphosphate synthase (farnesyl pyrophosphate synthetase, dimethylallyltranstransferase, geranyltranstransferase)	23.4	48.275	1.235e-82	16.725	8	0.44567	+	0.000251714
O95139	NDUFB6	4712	NADH dehydrogenase (ubiquinone) 1 beta subcomplex, 6, 17kDa	24.2	15.489	1.5575e-14	3.8834	4	0.45	+	0.000282809
Q9NXV2	KCTD5	54442	potassium channel tetramerisation domain containing 5	14.5	26.092	2.6666e-52	5.292	2	0.4508	+	0.000288934
P31040	SDHA	6389	succinate dehydrogenase complex, subunit A, flavoprotein (Fp)	29.1	72.691	9.2698e-124	16.667	10	0.45158	+	0.000295025
P00403	MT-CO2	4513	mitochondrially encoded cytochrome c oxidase II	27.8	25.565	6.2625e-64	37.78	4	0.46268	+	0.000395828
Q14D04	VEPH1	79674	ventricular zone expressed PH domain-containing 1	2.6	94.744	0.0037631	101.39	2	0.4752	+	0.00054775
Q9NRX2	MRPL17	63875	mitochondrial ribosomal protein L17	38.9	20.05	5.4916e-22	11.58	2	0.47731	+	0.00057817
Q9NX18	SDHAF2	54949	chromosome 11 open reading frame 79	16.3	19.599	1.2537e-11	13.592	2	0.47878	+	0.000600285
O75506	HSBP1	3281	heat shock factor binding protein 1	57.9	8.5435	2.4169e-19	6.3381	3	0.48341	+	0.000675192
P10606	COX5B	1329	cytochrome c oxidase subunit Vb	34.1	13.696	4.15e-67	13.067	4	0.4876	+	0.000750382
O96000	NDUFB10	4716	NADH dehydrogenase (ubiquinone) 1 beta subcomplex, 10, 22kDa	34.9	20.776	8.8678e-21	2.8762	2	0.49017	+	0.000800274
Q9Y291	MRPS33	51650	mitochondrial ribosomal protein S33	28.3	12.629	8.1554e-07	11.726	2	0.49415	+	0.000883646
Q7Z2W9	MRPL21	219927	mitochondrial ribosomal protein L21	34.6	22.814	1.4832e-13	97.545	4	0.49734	+	0.000956206
Q9P000	COMMD9	29099	COMM domain containing 9	39.9	21.819	1.8091e-110	3.1743	4	0.49804	+	0.00097285
Q13084	MRPL28	10573	mitochondrial ribosomal protein L28	25	30.156	1.0362e-60	24.203	4	0.49814	+	0.00097525
Q9BZE1	MRPL37	51253	mitochondrial ribosomal protein L37	12.5	48.117	7.9631e-13	23.763	2	0.49956	+	0.00100992
P24311	COX7B	1349	cytochrome c oxidase subunit VIIb	8.8	9.1604	4.885e-05	18.166	4	0.50009	+	0.00102315
Q99807	COQ7	10229	coenzyme Q7 homolog, ubiquinone (yeast)	16.1	24.277	2.0581e-31	11.944	2	0.50226	+	0.00107901
Q9BWD1	ACAT2	39	acetyl-Coenzyme A acetyltransferase 2	31.5	41.35	4.2248e-103	5.5873	10	0.50929	+	0.00127991
P20674	COX5A	9377	cytochrome c oxidase subunit Va	57.3	16.762	1.8726e-73	6.5336	6	0.51099	+	0.00133343
O14561	NDUFAB1	4706	NADH dehydrogenase (ubiquinone) 1, alpha/beta subcomplex, 1, 8kDa	11.5	17.417	1.0092e-05	30.98	5	0.51361	+	0.00141995
Q9NSA3	CTNNBIP1	56998	catenin, beta interacting protein 1	29.6	9.1703	2.8586e-26	22.706	2	0.51394	+	0.00143121
Q96GX2	ATXN7L3B	552889	ataxin 7-like 3B	23.7	10.771	6.2788e-17	13.683	2	0.51906	+	0.00161676
Q13405	MRPL49	740	mitochondrial ribosomal protein L49	30.1	19.198	6.8305e-37	30.634	2	0.51987	+	0.00164806
Q9Y3D9	MRPS23	51649	mitochondrial ribosomal protein S23	25.3	21.77	2.0799e-25	5.3281	3	0.52623	+	0.00191394
P51970	NDUFA8	4702	NADH dehydrogenase (ubiquinone) 1 alpha subcomplex, 8, 19kDa	37.8	20.105	7.1709e-54	6.0367	3	0.5271	+	0.00195323
P52292	KPNA2	3838	karyopherin alpha 2 (RAG cohort 1, importin alpha 1)	29.7	57.861	4.4832e-180	6.0191	8	0.53244	+	0.00221104
Q9UBN4;Q9UL62	TRPC4	7223	transient receptor potential cation channel, subfamily C, member 4	0.7	112.1	0.010604	20.155	3	0.53351	+	0.00226631
Q9NVI1	FANCI	55215	Fanconi anemia, complementation group I	3.9	149.32	6.7495e-19	27.258	5	0.53436	+	0.00231111
P51398	DAP3	7818	death associated protein 3	12.3	45.566	3.1527e-25	11.779	2	0.54622	+	0.00302684
Q8IXM3	MRPL41	64975	mitochondrial ribosomal protein L41	48.2	15.383	3.0875e-37	8.0365	5	0.54842	+	0.00317999
Q9NRY2	SSBIP1	58493	INTS3 and NABP interacting protein	31.7	11.425	1.2513e-16	8.9255	2	0.55006	+	0.00329871
Q9H3R2	MUC13	56667	mucin 13, cell surface associated	12.3	54.516	2.965e-50	13.432	7	0.55823	+	0.00395254
Q9NWU5	MRPL22	29093	mitochondrial ribosomal protein L22	26.2	23.64	3.351e-63	3.1838	3	0.55948	+	0.00406236
O15392	BIRC5	332	baculoviral IAP repeat-containing 5	9.2	16.389	1.1731e-06	0.21877	2	0.56342	+	0.00442687
Q13867	BLMH	642	bleomycin hydrolase	9.7	52.562	4.1202e-25	70.02	2	0.5664	+	0.00472198
Q15125	EBP	10682	emopamil binding protein (sterol isomerase)	16.5	26.352	1.338e-30	5.6889	5	0.57564	+	0.00575368
Q9BZX2	UCK2	7371	uridine-cytidine kinase 2	11.9	29.299	1.6348e-14	16.334	3	0.57703	+	0.00592535
Q96GC5	MRPL48	51642	mitochondrial ribosomal protein L48	21.7	23.934	1.3197e-101	12.946	3	0.58069	+	0.00639969
Q96JI7	SPG11	80208	spastic paraplegia 11 (autosomal recessive)	1.4	278.86	0.0020789	81.826	2	0.58101	+	0.00644274
P42575	CASP2	835	caspase 2, apoptosis-related cysteine peptidase	6.9	50.685	2.5781e-06	15.147	2	0.58215	+	0.00659824
Q99661;Q8N4N8	KIF2C	11004	kinesin family member 2C	8.6	81.312	7.2213e-19	60.631	3	0.58236	+	0.00662726
O76031	CLPX	10845	ClpX caseinolytic peptidase X homolog (E. coli)	10.1	69.223	1.9499e-19	27.168	3	0.58942	+	0.00767182
P82673	MRPS35	60488	mitochondrial ribosomal protein S35	7.1	36.844	6.1175e-10	13.353	2	0.59424	+	0.00846739
P50238	CRIP1	1396	cysteine-rich protein 1 (intestinal)	37.7	8.5328	1.647e-12	24.012	2	0.59498	+	0.00859585
Q92820	GGH	8836	gamma-glutamyl hydrolase (conjugase, folylpolygammaglutamyl hydrolase)	11.6	35.964	3.9241e-37	29.704	3	0.59773	+	0.00908866
Q9NVQ4	FAIM	55179	Fas apoptotic inhibitory molecule	15.6	20.215	1.5876e-44	3.9229	2	0.60133	+	0.00977185
O43617	TRAPPC3	27095	trafficking protein particle complex 3	21.7	20.274	1.0851e-21	1.9936	3	0.60338	+	0.010181
Q9BYC9	MRPL20	55052	mitochondrial ribosomal protein L20	27.5	17.442	1.1107e-09	22.105	4	0.60513	+	0.0105423
P49753;Q86TX2	ACOT2	10965	acyl-CoA thioesterase 2	26.3	53.218	1.7852e-124	1.0955	4	0.60564	+	0.0106497
P61769	B2M	567	beta-2-microglobulin	16.8	13.714	7.3417e-08	7.1616	3	0.60578	+	0.0106794
Q9BV57	ADI1	55256	acireductone dioxygenase 1	35.2	21.498	6.0732e-34	18.557	4	0.60765	+	0.0110826
P82664	MRPS10	55173	mitochondrial ribosomal protein S10	27.9	22.999	1.0255e-69	11.449	5	0.61117	+	0.0118784
Q9UIL1	SCOC	60592	short coiled-coil protein	28.9	18.045	9.6575e-26	11.031	2	0.61345	+	0.0124206
O14949	UQCRQ	27089	ubiquinol-cytochrome c reductase, complex III subunit VII, 9.5kDa	37.8	9.9062	1.6027e-18	4.7049	3	0.61442	+	0.0126578
P54709	ATP1B3	483	ATPase, Na+/K+ transporting, beta 3 polypeptide	19	31.512	3.6152e-15	8.9702	2	0.61481	+	0.0127543
P06493	CDK1	983	cell division cycle 2, G1 to S and G2 to M	76.1	34.095	1.1512e-206	66.87	16	0.62095	+	0.0143617
O95833	CLIC3	9022	chloride intracellular channel 3	43.2	26.648	2.5013e-72	11.198	2	0.62193	+	0.0146342
P07339	CTSD	1509	cathepsin D	14.3	44.552	2.87e-26	57.941	4	0.62273	+	0.01486
Q9BRX8	FAM213A	84293	chromosome 10 open reading frame 58	20.1	25.764	2.3152e-18	21.142	4	0.623	+	0.0149368
Q8NBP7	PCSK9	255738	proprotein convertase subtilisin/kexin type 9	9.1	74.285	9.5981e-20	14.851	2	0.62356	+	0.0150974
Q14061	COX17	10063	COX17 cytochrome c oxidase assembly homolog (S. cerevisiae)	25.4	6.9151	6.606e-31	9.2041	2	0.62416	+	0.0152712
Q96LL9	DNAJC30	131118	DnaJ (Hsp40) homolog, subfamily C, member 19	12.4	25.961	1.7111e-05	36.16	2	0.62548	+	0.0156597
Q9NP92	MRPS30	10884	mitochondrial ribosomal protein S30	17.8	50.364	2.1846e-36	13.305	2	0.62724	+	0.0161911
Q9NQ50	MRPL40	64976	mitochondrial ribosomal protein L40	41.3	24.49	5.7583e-78	4.263	5	0.62921	+	0.0168048
Q7L2E3	DHX30	22907	DEAH (Asp-Glu-Ala-His) box helicase 30	6	133.94	1.5986e-45	21.076	2	0.63096	+	0.0173669
Q92665	MRPS31	10240	mitochondrial ribosomal protein S31	10.4	45.318	7.2801e-54	9.214	3	0.63224	+	0.0177884
Q9HD33	MRPL47	57129	mitochondrial ribosomal protein L47	26.4	29.45	1.2435e-18	13.944	5	0.63252	+	0.0178818
Q8NDW8	TTC21A	199223	tetratricopeptide repeat domain 21A	1.7	150.94	0.00035601	30.794	2	0.63379	+	0.0183108
Q9BW72	HIGD2A	192286	HIG1 hypoxia inducible domain family, member 2A	47.2	11.528	6.8679e-16	2.953	3	0.63494	+	0.0187071
Q13085	ACACA	31	acetyl-Coenzyme A carboxylase alpha	17.1	265.55	1.4605e-145	28.035	12	0.6374	+	0.01958
P14635	CCNB1	891	cyclin B1	12.9	48.337	1.9051e-13	16.703	3	0.63785	+	0.0197434
P10109	FDX1	2230	ferredoxin 1	16.8	19.393	2.0555e-07	5.8596	2	0.63903	+	0.0201777
P04183	TK1	7083	thymidine kinase 1, soluble	22.2	25.468	3.6822e-50	10.631	4	0.63907	+	0.0201926
Q69YU5	C12orf73	728568	chromosome 12 open reading frame 73	26.8	8.0224	0.00055072	7.2676	2	0.64019	+	0.0206128
P98082	DAB2	1601	disabled homolog 2, mitogen-responsive phosphoprotein (Drosophila)	10.8	82.447	3.2208e-44	27.348	7	0.6404	+	0.0206924
Q8IXQ6	PARP9	83666	poly (ADP-ribose) polymerase family, member 9	1.9	96.342	6.7599e-18	11.549	2	0.6445	+	0.0223017
P32322	PYCR1	5831	pyrroline-5-carboxylate reductase 1	25.7	33.36	2.2175e-55	2.2446	3	0.6456	+	0.0227516
P82932	MRPS6	64968	mitochondrial ribosomal protein S6	35.2	14.226	1.2005e-07	0.59019	2	0.65037	+	0.0247947
P10620	MGST1	4257	microsomal glutathione S-transferase 1	34.2	17.598	4.0836e-69	0.72314	2	0.65192	+	0.0254919
P47985;P0C7P4	UQCRFS1	7386	ubiquinol-cytochrome c reductase, Rieske iron-sulfur polypeptide 1	36.5	29.668	9.8069e-126	10.295	7	0.65487	+	0.0268659
P14927	UQCRB	7381	ubiquinol-cytochrome c reductase binding protein	47.7	13.53	1.3889e-101	2.2961	6	0.65794	+	0.0283633
P22695	UQCRC2	7385	ubiquinol-cytochrome c reductase core protein II	51	48.442	4.845e-229	17.195	12	0.65868	+	0.0287348
Q14197	ICT1	3396	immature colon carcinoma transcript 1	35.4	23.63	1.0613e-21	1.9938	2	0.65909	+	0.0289424
O75794	CDC123	8872	cell division cycle 123 homolog (S. cerevisiae)	7.4	39.134	5.7854e-24	6.0019	4	0.66148	+	0.0301786
Q96T88	UHRF1	29128	ubiquitin-like with PHD and ring finger domains 1	8.4	89.813	1.1716e-16	7.7552	3	0.66312	+	0.0310529
P31350;Q7LG56	RRM2	6241	ribonucleotide reductase M2 polypeptide	30.6	44.877	6.7886e-85	9.7852	8	0.66612	+	0.0327085
Q9H479	FN3K	64122	fructosamine 3 kinase	7.1	35.171	0.00020704	29.231	2	0.66745	+	0.0334664
P53396	ACLY	47	ATP citrate lyase	40.4	120.84	0	17.991	42	0.6693	+	0.0345455
Q7L1Q6	BZW1	9689	basic leucine zipper and W2 domains 1	28.2	48.043	3.0839e-103	14.283	8	0.66943	+	0.0346224
O75534	CSDE1	7812	cold shock domain containing E1, RNA-binding	7.6	88.884	4.7096e-99	14.16	3	0.66973	+	0.0348005
P37840	SNCA	6622	synuclein, alpha (non A4 component of amyloid precursor)	36.4	14.46	2.2924e-118	7.4838	8	0.67231	+	0.0363646
Q9BW60	ELOVL1	64834	elongation of very long chain fatty acids (FEN1/Elo2, SUR4/Elo3, yeast)-like 1	4.7	32.662	3.8551e-14	8.5462	2	0.67852	+	0.040377
O43504	HBXIP	10542	hepatitis B virus x interacting protein	48.4	9.6138	1.4333e-44	18.133	5	0.68398	+	0.0442089
O00443	PIK3C2A	5286	phosphoinositide-3-kinase, class 2, alpha polypeptide	2.7	190.68	1.1994e-17	28.457	3	0.68604	+	0.0457323
O14925;Q5SRD1	TIMM23	100287932	similar to translocase of inner mitochondrial membrane 23 (yeast) homolog	52.6	21.943	1.0346e-120	10.105	5	0.68916	+	0.0481237
P31930	UQCRC1	7384	ubiquinol-cytochrome c reductase core protein I	29.2	52.645	2.017e-39	69.242	6	0.69313		0.0513177
Q96AT1	KIAA1143	57456	KIAA1143	31.2	17.465	6.9982e-34	10.39	2	0.6932		0.0513756
P53007	SLC25A1	6576	solute carrier family 25 (mitochondrial carrier; citrate transporter), member 1	34.1	34.012	1.7702e-63	12.936	7	0.69352		0.0516409
Q8WUH6	C12orf23	90488	chromosome 12 open reading frame 23	60.3	11.748	2.8327e-98	13.768	5	0.69473		0.0526542
Q9ULE4	FAM184B	27146	family with sequence similarity 184, member B	2.6	121.04	3.058e-06	100.84	4	0.69502		0.0528996
Q9H7C9	C11orf67	28971	chromosome 11 open reading frame 67	29.5	13.332	2.2521e-25	0.34045	2	0.69509		0.0529589
Q96CP2;Q4VC44	FLYWCH2	114984	FLYWCH family member 2	40	14.563	1.558e-14	1.1374	5	0.6958		0.0535641
Q12788	TBL3	10607	transducin (beta)-like 3	9.3	89.034	1.5652e-21	38.415	2	0.69614		0.053856
P05413	FABP3	2170	fatty acid binding protein 3, muscle and heart (mammary-derived growth inhibitor)	54.1	14.858	9.5395e-41	7.3908	8	0.69793		0.0554146
P00374;Q86XF0	DHFR	1719	dihydrofolate reductase	59.4	21.452	4.3348e-82	7.8876	11	0.6982		0.0556529
P26232	CTNNA2	1496	catenin (cadherin-associated protein), alpha 2	4.6	105.31	1.9562e-96	9.4395	2	0.69875		0.056141
P62993	GRB2	2885	growth factor receptor-bound protein 2	31.8	25.206	6.8374e-47	3.1576	2	0.69965		0.0569474
Q9Y237	PIN4	5303	protein (peptidylprolyl cis/trans isomerase) NIMA-interacting, 4 (parvulin)	40.5	13.81	4.1833e-23	2.5886	2	0.70105		0.058221
Q96A26	FAM162A	26355	family with sequence similarity 162, member A	11.7	17.342	7.7336e-26	4.7256	2	0.70178		0.0588944
P52435;Q9GZM3;Q9H1A7	POLR2J	5439	polymerase (RNA) II (DNA directed) polypeptide J, 13.3kDa	36.8	13.293	1.8001e-43	24.221	7	0.70204		0.0591358
P52434	POLR2H	5437	polymerase (RNA) II (DNA directed) polypeptide H	50.7	17.143	1.3377e-60	16.567	4	0.70474		0.0616915
Q15003	NCAPH	23397	non-SMC condensin I complex, subunit H	6.1	82.562	1.1717e-35	4.8811	2	0.70509		0.0620294
Q9NQW6	ANLN	54443	anillin, actin binding protein	12.1	124.2	3.1368e-44	17.811	5	0.70657		0.0634753
Q5BJF2	TMEM97	27346	transmembrane protein 97	8.5	20.848	9.4012e-20	10.532	2	0.70713		0.0640295
P31689	DNAJA1	3301	DnaJ (Hsp40) homolog, subfamily A, member 1	37.5	44.868	1.9844e-113	5.8415	5	0.70823		0.0651299
Q13418	ILK	3611	integrin-linked kinase	5.3	51.419	6.472e-07	7.2592	3	0.71019		0.0671292
P61956;Q6EEV6	SUMO2	6613	small ubiquitin-like modifier 2	23.2	10.871	6.3552e-24	136.95	8	0.71061		0.0675641
Q99622	C12orf57	113246	chromosome 12 open reading frame 57	71.4	13.178	3.4234e-89	3.7032	4	0.71064		0.0675953
P61020	RAB5B	5869	RAB5B, member RAS oncogene family	42.3	23.707	4.1381e-41	14.991	3	0.7125		0.06955
Q96EY8	MMAB	326625	methylmalonic aciduria (cobalamin deficiency) cblB type	15.6	27.388	6.4394e-59	13.154	2	0.71486		0.072097
P07108	DBI	1622	diazepam binding inhibitor (GABA receptor modulator, acyl-Coenzyme A binding protein)	52.9	10.044	9.8216e-52	8.9344	16	0.71617		0.0735433
Q92922	SMARCC1	6599	SWI/SNF related, matrix associated, actin dependent regulator of chromatin, subfamily c, member 1	14.2	122.87	6.8098e-139	17.066	7	0.71693		0.0743932
O95155	UBE4B	10277	ubiquitination factor E4B	7.4	146.18	9.165e-43	21.795	4	0.71847		0.0761401
Q9Y248	GINS2	51659	GINS complex subunit 2 (Psf2 homolog)	27	21.427	2.6068e-22	17.314	4	0.71894		0.0766799
Q96KB5	PBK	55872	PDZ binding kinase	14.9	36.085	4.2895e-23	2.5921	2	0.71925		0.0770376
Q96RP9	GFM1	85476	G elongation factor, mitochondrial 1	14.5	83.471	7.1697e-25	18.529	4	0.72361		0.0822141
Q9BUR5	APOO	79135	apolipoprotein O	51	22.284	2.8233e-53	12.801	3	0.72477		0.0836379
P49643	PRIM2	5558	primase, DNA, polypeptide 2 (58kDa)	10	58.805	1.1541e-23	21.662	2	0.72537		0.0843821
O43847	NRD1	4898	nardilysin (N-arginine dibasic convertase)	10.5	131.57	3.8174e-49	6.7845	6	0.72725		0.0867488
Q9H0S4	DDX47	51202	DEAD (Asp-Glu-Ala-Asp) box polypeptide 47	28.4	50.646	1.9371e-82	47.138	4	0.72821		0.0879778
P62487	POLR2G	5436	polymerase (RNA) II (DNA directed) polypeptide G	39.5	19.294	1.5382e-39	9.3638	4	0.73097		0.0915896
Q7L9L4;Q9H8S9	MOB1A	55233	MOB kinase activator 1A	22.7	25.091	6.5828e-19	9.5225	3	0.7312		0.0918959
Q8WUX2	CHAC2	494143	ChaC, cation transport regulator homolog 2 (E. coli)	17.4	20.874	3.7584e-154	1.5812	2	0.73232		0.0933992
P11388	TOP2A	7153	topoisomerase (DNA) II alpha 170kDa	21.9	174.38	1.5432e-193	14.986	20	0.73287		0.0941445
Q8TED1	GPX8	493869	glutathione peroxidase 8 (putative)	21.1	23.881	3.033e-16	57.542	4	0.73487		0.0968954
O95070	YIF1A	10897	Yip1 interacting factor homolog A (S. cerevisiae)	15.7	32.011	1.058e-18	3.1344	2	0.7359		0.0983369
Q96G23	CERS2	29956	ceramide synthase 2	9.5	44.876	2.146e-10	16.833	2	0.73641		0.099057
P63208	SKP1	6500	S-phase kinase-associated protein 1	49.1	18.658	2.2937e-146	6.4547	9	0.73805		0.101401
Q14694	USP10	9100	ubiquitin specific peptidase 10	6.8	87.133	1.2252e-26	4.2531	2	0.73915		0.102998
Q96IX5	USMG5	84833	up-regulated during skeletal muscle growth 5 homolog (mouse)	44.8	6.4575	6.4687e-82	5.8256	4	0.74066		0.105223
Q969Z0	TBRG4	9238	transforming growth factor beta regulator 4	20	70.737	6.7002e-33	2.7707	4	0.74084		0.10549
P04181	OAT	4942	ornithine aminotransferase (gyrate atrophy)	17.8	48.534	2.7685e-30	42.373	4	0.74125		0.106102
P78347	GTF2I	2969	general transcription factor IIi	20.6	112.42	1.2149e-80	127.52	10	0.74673		0.114552
Q14118	DAG1	1605	dystroglycan 1	4.4	97.44	9.3485e-23	3.6644	2	0.74678		0.114632
P26447	S100A4	6275	S100 calcium binding protein A4	36.6	11.728	2.3995e-21	7.1203	21	0.7498		0.119513
P10316;P01892	HLA-A	3105	major histocompatibility complex, class I, A	29.3	40.976	1.9786e-161	1.2632	2	0.75034		0.120402
P62875	POLR2L	5441	polymerase (RNA) II (DNA directed) polypeptide L, 7.6kDa	29.9	7.645	6.9689e-08	0.66982	2	0.75056		0.120766
Q969G6	RFK	55312	riboflavin kinase	19.4	17.623	5.0175e-42	24.046	4	0.75155		0.122414
Q96FZ2	C3orf37	56941	chromosome 3 open reading frame 37	5.6	40.574	6.143e-05	0.60947	2	0.75327		0.12532
Q9Y3D7	PAM16	51025	presequence translocase-associated motor 16 homolog (S. cerevisiae)	30.4	13.825	5.5795e-128	3.5045	3	0.75481		0.127967
P35221	CTNNA1	1495	catenin (cadherin-associated protein), alpha 1, 102kDa	21.7	100.07	6.0693e-284	80.365	10	0.75484		0.128019
Q9Y2R0	CCDC56	28958	coiled-coil domain containing 56	38.7	11.731	7.2471e-15	3.7144	3	0.75506		0.128401
Q9Y5X3	SNX5	27131	sorting nexin 5	8.7	46.816	5.996e-22	45.631	2	0.75545		0.12908
P24941;Q00526	CDK2	1017	cyclin-dependent kinase 2	21.8	33.929	5.3308e-47	5.0368	3	0.75651		0.130939
P31153;Q00266	MAT2A	4144	methionine adenosyltransferase II, alpha	19.5	43.66	1.4654e-61	14.704	4	0.75658		0.131062
P45973	CBX5	23468	chromobox homolog 5 (HP1 alpha homolog, Drosophila)	26.7	22.225	7.2294e-41	7.8561	7	0.75728		0.132303
P05091;P00352	ALDH2	217	aldehyde dehydrogenase 2 family (mitochondrial)	12.6	56.381	5.491e-28	6.8923	4	0.75757		0.132819
Q9Y2R5	MRPS17	51373	mitochondrial ribosomal protein S17	13.8	14.502	3.4566e-06	6.4643	2	0.75821		0.133964
Q9UQB8	BAIAP2	10458	BAI1-associated protein 2	9.4	60.867	1.4957e-09	2.9994	2	0.75826		0.134054
O75874	IDH1	3417	isocitrate dehydrogenase 1 (NADP+), soluble	48.8	46.659	1.1078e-142	51.876	18	0.75989		0.137007
Q9H845	ACAD9	28976	acyl-Coenzyme A dehydrogenase family, member 9	14.8	68.76	8.235e-42	3.3069	3	0.7603		0.137757
Q9Y251	HPSE	10855	heparanase	3.3	61.148	8.1239e-05	0.048833	2	0.76081		0.138696
Q8WX92	COBRA1	25920	cofactor of BRCA1	18.8	65.697	2.3961e-34	0.30879	2	0.76114		0.139305
Q9Y3B7	MRPL11	65003	mitochondrial ribosomal protein L11	35.9	20.683	7.3265e-68	8.4014	4	0.76418		0.145018
P21912	SDHB	6390	succinate dehydrogenase complex, subunit B, iron sulfur (Ip)	20.7	31.629	1.303e-21	10.23	3	0.76446		0.145553
Q92552	MRPS27	23107	mitochondrial ribosomal protein S27	12.1	47.611	1.6676e-35	71.235	4	0.76552		0.147593
Q9BPW8	NIPSNAP1	8508	nipsnap homolog 1 (C. elegans)	20.1	33.31	2.8339e-46	5.6539	2	0.76637		0.149244
Q9Y6E2	BZW2	28969	basic leucine zipper and W2 domains 2	20	48.162	6.8684e-150	3.0398	4	0.76789		0.152231
Q9UBB4	ATXN10	25814	ataxin 10	31.8	53.488	4.3262e-114	18.242	8	0.77129		0.159079
Q16576	RBBP7	5931	retinoblastoma binding protein 7	28	47.82	7.3192e-66	12.536	7	0.77133		0.159161
Q9NYP7	ELOVL5	60481	ELOVL fatty acid elongase 5	4.3	35.293	6.6068e-05	6.6389	2	0.77323		0.163089
Q9UMX0;Q9NRR5	UBQLN1	29979	ubiquilin 1	23.1	62.518	1.9867e-149	8.9791	6	0.77362		0.163905
P63313;CON__P21752	TMSB10	9168	thymosin beta 10	50	5.0256	4.3775e-21	12.235	4	0.77417		0.16506
Q9Y2S6	CCDC72	51372	translation machinery associated 7 homolog (S. cerevisiae)	29.7	7.0662	8.1959e-05	17.159	2	0.77443		0.165608
O60869	EDF1	8721	endothelial differentiation-related factor 1	44.6	16.368	3.5355e-55	9.1675	5	0.77454		0.16584
Q13011	ECH1	1891	enoyl Coenzyme A hydratase 1, peroxisomal	40.5	35.816	2.2202e-84	7.9285	4	0.77504		0.166899
P10619	CTSA	5476	cathepsin A	5	54.465	1.3089e-29	1.4887	2	0.77512		0.167069
P36404	ARL2	402	ADP-ribosylation factor-like 2	49.5	20.878	3.3625e-90	11.82	4	0.77605		0.169054
Q6PL18	ATAD2	29028	ATPase family, AAA domain containing 2	1.9	158.55	1.8955e-05	2.4329	2	0.77687		0.170819
P15941	MUC1	4582	mucin 1, cell surface associated	4.5	122.1	1.3566e-61	34.294	4	0.77854		0.174455
Q6NXE6	ARMC6	93436	armadillo repeat containing 6	7.6	54.141	1.1502e-66	0.86483	2	0.78032		0.178395
P46013	MKI67	4288	antigen identified by monoclonal antibody Ki-67	9.5	358.69	1.4826e-76	57.724	15	0.78034		0.178439
Q5JSH3	WDR44	54521	WD repeat domain 44	16.3	101.37	8.6289e-79	41.835	6	0.78091		0.179715
P31327	CPS1	1373	carbamoyl-phosphate synthetase 1, mitochondrial	50.5	164.94	0	13.3	82	0.78118		0.180322
Q13185	CBX3	11335	chromobox homolog 3 (HP1 gamma homolog, Drosophila)	29.5	20.811	9.5993e-119	19.032	18	0.78198		0.182128
Q09028	RBBP4	5928	hypothetical LOC642954; retinoblastoma binding protein 4	20.5	47.655	6.7023e-83	6.6338	3	0.78252		0.183355
P30876	POLR2B	5431	polymerase (RNA) II (DNA directed) polypeptide B, 140kDa	9.7	133.9	1.8973e-19	11.429	3	0.78263		0.183605
P61077;P62837	UBE2D3	7323	ubiquitin-conjugating enzyme E2D 3	7.5	16.687	6.8285e-06	11.267	2	0.78271		0.183788
Q15021	NCAPD2	9918	non-SMC condensin I complex, subunit D2	22.6	157.18	8.788e-192	16.767	12	0.78587		0.191102
Q16555;Q14194;Q14195	DPYSL2	1808	dihydropyrimidinase-like 2	24.1	62.293	1.225e-69	13.184	5	0.78717		0.194173
Q9UPU5	USP24	23358	ubiquitin specific peptidase 24	2.9	294.36	7.6579e-43	22.31	3	0.78744		0.194815
Q99584	S100A13	6284	S100 calcium binding protein A13	57.1	11.471	4.0947e-46	2.5526	4	0.78754		0.195054
Q9HCS7	XAB2	56949	XPA binding protein 2	6.2	100.01	8.2264e-25	27.7	2	0.78784		0.19577
P33316	DUT	1854	deoxyuridine triphosphatase	40.9	26.563	1.2651e-92	21.493	4	0.78905		0.198677
Q9UII2	ATPIF1	93974	ATPase inhibitory factor 1	17	12.249	6.5678e-12	3.3918	6	0.78921		0.199064
Q96EL3	MRPL53	116540	mitochondrial ribosomal protein L53	38.4	12.107	9.8879e-27	3.6751	2	0.78986		0.200642
P17980	PSMC3	5702	proteasome (prosome, macropain) 26S subunit, ATPase, 3	43.7	49.203	5.165e-274	10.389	23	0.7902		0.20147
Q9BRG1	VPS25	84313	vacuolar protein sorting 25 homolog (S. cerevisiae)	68.2	20.747	8.1768e-74	1.9815	4	0.79045		0.202081
O15514	POLR2D	5433	polymerase (RNA) II (DNA directed) polypeptide D	35.9	16.311	5.661e-29	6.4628	3	0.79104		0.203528
O94925	GLS	2744	glutaminase	16.3	73.46	1.1177e-43	8.7334	6	0.79157		0.204835
O95202	LETM1	3954	leucine zipper-EF-hand containing transmembrane protein 1	7.2	83.353	3.5514e-26	9.1118	3	0.79245		0.207017
P52209	PGD	5226	phosphogluconate dehydrogenase	42.4	53.139	0	11.634	11	0.79345		0.209517
Q02880	TOP2B	7155	topoisomerase (DNA) II beta 180kDa	12.2	183.26	5.8074e-82	14.714	7	0.79356		0.209794
Q96AY3	FKBP10	60681	FK506 binding protein 10, 65 kDa	4.6	64.244	2.031e-09	9.8138	2	0.79595		0.215864
P30154	PPP2R1B	5519	protein phosphatase 2 (formerly 2A), regulatory subunit A, beta isoform	24.1	66.213	4.7469e-115	8.4032	4	0.79613		0.216326
Q9NPL8	TIMMDC1	51300	translocase of inner mitochondrial membrane domain containing 1	19.3	32.177	1.9105e-10	32.087	2	0.79763		0.220206
Q02218;Q9ULD0	OGDH	4967	oxoglutarate (alpha-ketoglutarate) dehydrogenase (lipoamide)	20.3	115.93	6.7259e-107	10.847	9	0.79824		0.221798
O14530	TXNDC9	10190	thioredoxin domain containing 9	18.6	26.534	1.9656e-13	21.326	3	0.79827		0.221877
P63218	GNG5	2787	guanine nucleotide binding protein (G protein), gamma 5	38.2	7.3184	1.0631e-09	3.4369	3	0.79873		0.223083
Q9P2E9;Q8N4C6	RRBP1	6238	ribosome binding protein 1	20.1	152.47	1.3103e-174	22.115	10	0.79886		0.223425
Q12849	GRSF1	2926	G-rich RNA sequence binding factor 1	19.2	53.126	7.4039e-26	14.759	3	0.79953		0.225192
Q14684	RRP1B	23076	ribosomal RNA processing 1B	8.4	84.427	5.6844e-34	33.997	2	0.79953		0.225192
Q96HS1	PGAM5	192111	phosphoglycerate mutase family member 5	8.3	32.004	2.8061e-06	27.07	4	0.79962		0.22543
Q96DG6	CMBL	134147	carboxymethylenebutenolidase homolog (Pseudomonas)	39.6	28.048	4.962e-79	6.2486	6	0.80027		0.227155
Q9ULW0	TPX2	22974	TPX2, microtubule-associated, homolog (Xenopus laevis)	6.6	85.652	1.0479e-09	10.333	3	0.80085		0.228703
P52758	HRSP12	10247	heat-responsive protein 12	32.8	14.494	1.1177e-83	20.897	4	0.80109		0.229345
P23921	RRM1	6240	ribonucleotide reductase M1	35.5	90.069	3.9962e-177	11.727	20	0.80147		0.230365
Q14764	MVP	9961	major vault protein	7.3	99.326	5.6788e-16	9.0677	2	0.80169		0.230957
Q96E11	MRRF	92399	mitochondrial ribosome recycling factor	29	29.277	1.4221e-113	1.5993	3	0.80207		0.231982
P51649	ALDH5A1	7915	aldehyde dehydrogenase 5 family, member A1	7.1	57.214	1.9916e-20	15.026	2	0.8028		0.23396
Q9NTJ3	SMC4	10051	structural maintenance of chromosomes 4	20.6	147.18	2.1884e-192	15.022	17	0.80292		0.234287
P52732	KIF11	3832	kinesin family member 11	12.1	119.16	2.3694e-95	4.7253	4	0.80343		0.235677
P35030	PRSS3	5646	protease, serine, 3	6.6	32.528	9.6957e-06	32.021	2	0.80466		0.239055
Q99447	PCYT2	5833	phosphate cytidylyltransferase 2, ethanolamine	15.7	43.835	8.3762e-53	3.9214	2	0.80528		0.24077
Q9HAF1	MEAF6	64769	chromosome 1 open reading frame 149	14.7	21.635	1.1677e-06	9.4	2	0.80601		0.242801
Q53GA4	PHLDA2	7262	pleckstrin homology-like domain, family A, member 2	32.9	17.092	1.4454e-18	8.4725	2	0.80637		0.243807
P13674	P4HA1	5033	prolyl 4-hydroxylase, alpha polypeptide I	13.3	61.049	5.2553e-87	39.306	3	0.80645		0.24403
Q9BUB7	TMEM70	54968	transmembrane protein 70	23.8	28.969	2.5779e-23	5.2253	4	0.80728		0.246362
Q9NYJ1	CHCHD8	51287	coiled-coil-helix-coiled-coil-helix domain containing 8	42.5	10.134	5.426e-43	24.432	2	0.80738		0.246644
Q9BWH2	FUNDC2	65991	FUN14 domain containing 2	18	20.675	1.3581e-15	8.2912	2	0.80815		0.248823
P20290	BTF3	689	basic transcription factor 3	55.3	22.168	7.73e-186	9.9117	15	0.80964		0.253077
P30520	ADSS	159	adenylosuccinate synthase	26.1	50.097	9.0315e-94	4.2923	7	0.81051		0.255585
Q96JM3	CHAMP1	283489	chromosome alignment maintaining phosphoprotein 1	4.6	89.098	1.2377e-05	29.651	3	0.81084		0.256541
P40763	STAT3	6774	signal transducer and activator of transcription 3 (acute-phase response factor)	20.3	88.067	1.549e-109	12.014	6	0.81089		0.256686
P82663	MRPS25	64432	mitochondrial ribosomal protein S25	37.6	20.116	1.4373e-41	4.2486	4	0.81175		0.259188
O75643	SNRNP200	23020	similar to U5 snRNP-specific protein, 200 kDa; small nuclear ribonucleoprotein 200kDa (U5)	31.8	244.5	0	49.632	40	0.81231		0.260827
P49419	ALDH7A1	501	aldehyde dehydrogenase 7 family, member A1	8.5	58.486	1.5018e-28	8.0075	3	0.81281		0.262297
P21926	CD9	928	CD9 molecule	9.6	25.416	8.6565e-11	7.0038	4	0.81315		0.263299
P40939	HADHA	3030	hydroxyacyl-Coenzyme A dehydrogenase/3-ketoacyl-Coenzyme A thiolase/enoyl-Coenzyme A hydratase (trifunctional protein), alpha subunit	38.8	82.999	2.6944e-253	10.537	25	0.81409		0.266084
Q9UM00	TMCO1	54499	transmembrane and coiled-coil domains 1	25	21.175	1.3194e-32	18.55	2	0.81437		0.266918
P09884	POLA1	5422	polymerase (DNA directed), alpha 1, catalytic subunit	6.4	165.91	7.7292e-29	19.93	5	0.81446		0.267186
P05186;REV__Q86WI3	ALPL	249	alkaline phosphatase, liver/bone/kidney	43.7	57.304	1.2632e-154	14.349	10	0.81539		0.269969
Q70UQ0	IKBIP	121457	Isoform 1 of Inhibitor of nuclear factor kappa-B kinase-interacting protein	9.4	39.309	1.9126e-100	13.251	3	0.81636		0.272893
P15924	DSP	1832	desmoplakin	24.3	331.77	0	78.839	48	0.81791		0.277611
O43805	SSNA1	8636	Sjogren syndrome nuclear autoantigen 1	48.7	13.596	2.8989e-62	4.7093	6	0.81817		0.278408
P05023;P13637;P50993;P20648;Q13733;P54707	ATP1A1	476	ATPase, Na+/K+ transporting, alpha 1 polypeptide	22.7	112.89	2.5417e-208	11.495	12	0.81842		0.279175
Q14696	MESDC2	23184	mesoderm development candidate 2	17.9	26.076	1.0253e-12	24.039	5	0.81945		0.282352
Q9BRX5	GINS3	64785	GINS complex subunit 3 (Psf3 homolog)	24.1	24.534	7.2233e-59	6.6111	2	0.82191		0.29004
Q29RF7	PDS5A	23244	PDS5, regulator of cohesion maintenance, homolog A (S. cerevisiae)	3.7	150.83	1.8134e-20	12.552	3	0.82268		0.292475
P00846	MT-ATP6	4508	mitochondrially encoded ATP synthase 6	4.4	24.817	0.0003388	0.83376	2	0.82404		0.296809
Q9NP72	RAB18	22931	RAB18, member RAS oncogene family	39.3	22.977	3.0264e-38	10.243	6	0.82422		0.297386
Q8WVJ2	NUDCD2	134492	NudC domain containing 2	28.7	17.676	4.841e-82	17.008	2	0.8258		0.302481
Q93045	STMN2	11075	stathmin-like 2	15.1	20.828	3.6332e-15	18.271	2	0.82645		0.304594
Q9Y547	HSPB11	51668	heat shock protein family B (small), member 11	36.1	16.297	1.7844e-51	8.0425	3	0.82678		0.305671
P42704	LRPPRC	10128	leucine-rich PPR-motif containing	40.1	157.9	0	19.191	53	0.82691		0.306096
P00966	ASS1	445		62.1	46.53	0	9.5404	44	0.82709		0.306685
Q9Y3C8	UFC1	51506	ubiquitin-fold modifier conjugating enzyme 1	16.8	19.458	1.8413e-08	2.2436	3	0.8275		0.308028
P52815	MRPL12	6182	mitochondrial ribosomal protein L12	33.3	21.348	6.933e-76	5.1877	6	0.82794		0.309475
P31947	SFN	2810	stratifin	56.5	27.774	2.8853e-152	6.8765	18	0.82817		0.310233
O15511	ARPC5	10092	actin related protein 2/3 complex, subunit 5, 16kDa	34.4	16.32	6.1194e-19	1.5596	2	0.82849		0.31129
P30046;A6NHG4	DDT	1652	D-dopachrome tautomerase	38.1	12.712	7.75e-33	23.046	4	0.82943		0.314407
Q13765;Q9BZK3	NACA	4666	nascent polypeptide-associated complex alpha subunit	32.6	23.384	1.7907e-161	9.3096	9	0.82964		0.315106
Q9UNZ5	C19orf53	28974	chromosome 19 open reading frame 53	19.2	10.576	7.6977e-06	6.7455	3	0.8303		0.317311
O60884	DNAJA2	10294	DnaJ (Hsp40) homolog, subfamily A, member 2	34.5	45.745	2.3129e-122	1.9982	5	0.83033		0.317411
O60216	RAD21	5885	RAD21 homolog (S. pombe)	9.4	71.689	5.763e-15	4.0519	2	0.83081		0.319021
Q15369	TCEB1	6921	transcription elongation factor B (SIII), polypeptide 1	46.4	12.473	1.0487e-80	9.8569	9	0.83094		0.319458
P30837	ALDH1B1	219	aldehyde dehydrogenase 1 family, member B1	8.9	57.206	2.8037e-47	6.8264	2	0.8316		0.321682
Q9UMY4	SNX12	29934	sorting nexin 12	41.3	19.73	4.3395e-46	5.9717	3	0.83173		0.322121
Q8WW12	PCNP	57092	PEST proteolytic signal containing nuclear protein	42.1	18.925	3.3474e-50	9.8765	9	0.83186		0.322561
Q05682;REV__O75334;REV__Q13136	CALD1	800	caldesmon 1	23.1	93.23	2.4892e-169	8.7451	13	0.83214		0.323509
Q15393	SF3B3	23450	splicing factor 3b, subunit 3, 130kDa	27	135.58	1.5825e-201	6.7782	12	0.83217		0.323611
P51812;Q15349;Q9UK32;Q6P0Q8;O60307	RPS6KA3	6197	ribosomal protein S6 kinase, 90kDa, polypeptide 3	10.9	83.735	1.4362e-26	32.928	4	0.83227		0.32395
P10515	DLAT	1737	dihydrolipoamide S-acetyltransferase	16.1	68.996	3.2263e-28	30.101	3	0.83246		0.324595
Q14738	PPP2R5D	5528	protein phosphatase 2, regulatory subunit B', delta isoform	12	69.991	2.6127e-16	18.985	2	0.83252		0.324799
Q02809	PLOD1	5351	procollagen-lysine 1, 2-oxoglutarate 5-dioxygenase 1	17.2	83.549	2.6044e-68	8.1242	8	0.8326		0.325071
O60502	MGEA5	10724	meningioma expressed antigen 5 (hyaluronidase)	8.8	102.91	9.8488e-54	9.5734	2	0.83352		0.328209
P61160	ACTR2	10097	ARP2 actin-related protein 2 homolog (yeast)	19.8	44.76	3.6523e-31	9.2332	5	0.83358		0.328415
Q15365	PCBP1	5093	poly(rC) binding protein 1	31.7	37.497	3.404e-119	7.6509	4	0.83428		0.330817
Q15404	RSU1	6251	Ras suppressor protein 1	40.4	31.54	1.6673e-119	60.773	7	0.83432		0.330954
Q9UBX3	SLC25A10	1468	solute carrier family 25 (mitochondrial carrier; dicarboxylate transporter), member 10	21.3	31.282	6.2244e-39	13.865	2	0.83451		0.331609
Q96SB4	SRPK1	6732	SFRS protein kinase 1	8.7	74.324	3.4476e-13	12.646	3	0.83467		0.33216
Q3LXA3	DAK	26007	dihydroxyacetone kinase 2 homolog (S. cerevisiae)	8.5	58.946	2.3163e-22	3.1735	2	0.83475		0.332436
Q9NX08	COMMD8	54951	COMM domain containing 8	14.8	21.09	5.7242e-44	29.966	2	0.83476		0.332471
Q9NP97;Q8TF09	DYNLRB1	83658	dynein, light chain, roadblock-type 1	60.4	10.921	1.6097e-46	11.255	5	0.83478		0.332539
Q9H3U1	UNC45A	55898	unc-45 homolog A (C. elegans)	9	103.08	1.2292e-106	18.155	4	0.83529		0.334303
Q16836	HADH	3033	hydroxyacyl-Coenzyme A dehydrogenase	34.4	34.293	1.7266e-64	15.276	9	0.83558		0.335308
P23743	DGKA	1606	diacylglycerol kinase, alpha 80kDa	2.6	82.629	1.2888e-18	0.99231	2	0.83581		0.336106
Q9GZT3	SLIRP	81892	SRA stem-loop interacting RNA binding protein	55	12.349	3.7263e-45	8.0721	8	0.83603		0.336872
P60981	DSTN	11034	destrin (actin depolymerizing factor)	32.1	18.506	4.713e-56	16.921	8	0.83627		0.337707
Q01433	AMPD2	271	adenosine monophosphate deaminase 2	5.8	100.69	3.9744e-30	14.659	2	0.83666		0.339069
P37235;P84074;P61601	HPCAL1	3241	hippocalcin-like 1	49.2	22.313	2.5899e-113	8.1292	8	0.8373		0.34131
P17844	DDX5	1655	DEAD (Asp-Glu-Ala-Asp) box polypeptide 5	41.9	69.147	2.0832e-238	15.31	13	0.83744		0.341801
P03928	MT-ATP8	4509	mitochondrially encoded ATP synthase 8	36.8	7.9916	1.8551e-10	7.0068	5	0.83901		0.347345
P04792	HSPB1	3315	heat shock 27kDa protein 1	86.8	22.782	2.7144e-210	29.738	15	0.83924		0.348162
P08237	PFKM	5213	phosphofructokinase, muscle	14.1	85.182	2.1267e-69	19.088	5	0.83979		0.35012
O75832	PSMD10	5716	proteasome (prosome, macropain) 26S subunit, non-ATPase, 10	23.9	24.428	1.4895e-11	16.233	5	0.84003		0.350977
Q9UKZ1	C2orf29	418711	chromosome 1 open reading frame, human C2orf29	3.5	55.215	2.4422e-13	9.7546	2	0.84076		0.353591
Q8N6N7	ACBD7	414149	acyl-Coenzyme A binding domain containing 7	34.1	9.7902	2.3013e-06	13.472	2	0.84235		0.359327
P27694	RPA1	6117	replication protein A1, 70kDa	17.4	68.137	2.7933e-53	7.9999	9	0.84258		0.360161
P27449	ATP6V0C	527	ATPase, H+ transporting, lysosomal 16kDa, V0 subunit C	31.6	15.736	1.1947e-38	31.786	4	0.84358		0.363804
Q5GLZ8	HERC4	26091	hect domain and RLD 4	3.3	118.56	1.7969e-08	18.193	2	0.84383		0.364718
Q16531	DDB1	1642	damage-specific DNA binding protein 1, 127kDa	19	126.97	2.6348e-105	14.246	19	0.84416		0.365927
Q4ADV7	RIC1	57589	RAB6A GEF complex partner 1	1.2	159.3	0.0040099	2.8052	3	0.84423		0.366184
P39748	FEN1	2237	flap structure-specific endonuclease 1	34.7	42.592	7.7907e-134	8.1505	8	0.84425		0.366257
Q8N3U4;Q8WVM7	STAG2	10735	stromal antigen 2	6.9	141.32	2.1312e-22	17.552	6	0.84548		0.370788
Q9UNF1;Q9Y5V3	MAGED2	10916	melanoma antigen family D, 2	23.6	64.953	2.2535e-104	8.0958	4	0.846		0.372714
P26358	DNMT1	1786	DNA (cytosine-5-)-methyltransferase 1	7.1	183.16	1.0979e-35	10.883	4	0.84601		0.372751
P63165	SUMO1	7341	small ubiquitin-like modifier 1	18.8	11.557	0.0003199	112.36	2	0.84655		0.374757
Q68CZ2	TNS3	64759	tensin 3	4.1	155.26	3.887e-33	20.399	2	0.84696		0.376285
Q9GZN8	C20orf27	54976	chromosome 20 open reading frame 27	25.9	19.291	1.3619e-34	7.0898	2	0.8474		0.377929
P30047	GCHFR	2644	GTP cyclohydrolase I feedback regulator	61.9	9.6981	1.6759e-62	3.9901	3	0.84762		0.378753
Q9UDW1	UQCR10	29796	ubiquinol-cytochrome c reductase complex (7.2 kD)	38.1	7.3084	7.5721e-46	2.0042	4	0.84834		0.381456
Q9BZI7	UPF3B	65109	UPF3 regulator of nonsense transcripts homolog B (yeast)	9.1	57.761	5.8655e-17	35.137	2	0.84879		0.383152
Q9Y3D6	FIS1	51024	fission 1 (mitochondrial outer membrane) homolog (S. cerevisiae)	26.3	16.937	2.0601e-62	16.048	5	0.84914		0.384474
Q15738	NSDHL	50814	NAD(P) dependent steroid dehydrogenase-like	27.6	41.9	1.1537e-72	8.6537	2	0.84926		0.384928
P19525	EIF2AK2	5610	eukaryotic translation initiation factor 2-alpha kinase 2	7.3	62.094	1.4239e-38	1.8389	2	0.84965		0.386405
P51153;Q96E17;P20336;P20337;P59190	RAB13	5872	RAB13, member RAS oncogene family	35.5	22.774	7.0339e-68	1.6549	2	0.84989		0.387316
O43264	ZW10	9183	ZW10, kinetochore associated, homolog (Drosophila)	5.6	88.828	6.4634e-23	4.5522	2	0.84995		0.387544
Q9UN37;Q6PIW4;O75351	VPS4A	27183	vacuolar protein sorting 4 homolog A (S. cerevisiae)	5.9	48.897	3.6955e-08	11.153	2	0.84999		0.387696
P51610	HCFC1	3054	host cell factor C1 (VP16-accessory protein)	7.7	208.73	1.6277e-34	13.931	6	0.85032		0.388952
P20962	PTMS	5763	parathymosin	23.5	11.53	4.4509e-35	2.6915	5	0.85073		0.390515
Q92538	GBF1	8729	golgi-specific brefeldin A resistant guanine nucleotide exchange factor 1	8.6	206.44	5.5269e-70	16.813	4	0.85077		0.390667
Q96P16	RPRD1A	55197	regulation of nuclear pre-mRNA domain containing 1A	13.8	35.719	1.3475e-31	3.681	2	0.85113		0.392043
P48729;Q8N752	CSNK1A1	1452	casein kinase 1, alpha 1	9.5	38.914	1.6143e-06	10.005	3	0.85182		0.394689
P82909	MRPS36	92259	mitochondrial ribosomal protein S36	57.3	11.466	2.9405e-60	6.747	7	0.85205		0.395573
Q15382	RHEB	6009	Ras homolog enriched in brain	47.3	20.497	1.8622e-73	59.881	5	0.85235		0.396728
Q03393	PTS	5805	6-pyruvoyltetrahydropterin synthase	15.2	16.386	0.0001607	7.0601	2	0.85245		0.397114
Q02241	KIF23	9493	kinesin family member 23	5	110.06	2.9585e-15	11.969	3	0.85289		0.398813
Q9H6T3	RPAP3	79657	RNA polymerase II associated protein 3	6.2	75.718	8.1581e-37	9.8921	4	0.85334		0.400555
O00625	PIR	8544	pirin (iron-binding nuclear protein)	17.6	32.113	2.0026e-17	4.5872	4	0.8534		0.400787
P14550	AKR1A1	10327	aldo-keto reductase family 1, member A1 (aldehyde reductase)	33.5	36.573	6.6243e-103	15.151	7	0.85355		0.401369
P27338	MAOB	4129	monoamine oxidase B	23.5	58.762	5.0374e-45	16.386	5	0.85431		0.404325
Q14157	UBAP2L	9898	ubiquitin associated protein 2-like	10.7	114.53	6.1915e-90	17.874	8	0.85436		0.40452
P60953	CDC42	998	cell division cycle 42 (GTP binding protein, 25kDa)	25.7	21.258	8.2868e-85	9.8119	9	0.85463		0.405574
Q14444	CAPRIN1	4076	cell cycle associated protein 1	26.1	78.365	2.2566e-91	15.568	16	0.85492		0.406708
P56385	ATP5I	521	ATP synthase, H+ transporting, mitochondrial F0 complex, subunit E	62.3	7.9331	9.3881e-21	20.285	5	0.85497		0.406903
Q12965;O00160	MYO1E	4643	myosin IE	17.2	127.06	3.721e-102	18.918	11	0.85529		0.408156
P14923;P35222	JUP	3728	junction plakoglobin	27	81.744	1.8501e-118	76.202	11	0.85599		0.410906
Q8NI27	THOC2	57187	THO complex 2	5.3	182.77	1.3674e-24	12.256	6	0.85617		0.411615
P32119	PRDX2	7001	peroxiredoxin 2	32.8	21.892	8.2495e-103	26.447	14	0.85683		0.41422
P23528	CFL1	1072	cofilin 1 (non-muscle)	56	18.502	2.3544e-217	9.989	67	0.85691		0.414536
P05141;Q9H0C2	SLC25A5	292	solute carrier family 25 (mitochondrial carrier; adenine nucleotide translocator), member 5	43	32.852	1.2338e-55	6.7974	26	0.85698		0.414813
P61923	COPZ1	22818	coatomer protein complex, subunit zeta 1	60.5	20.198	1.5884e-182	6.6141	9	0.85717		0.415566
P06753	TPM3	7170	tropomyosin 3	42.1	32.95	2.4748e-104	125.45	10	0.85719		0.415645
Q92905	COPS5	10987	COP9 constitutive photomorphogenic homolog subunit 5 (Arabidopsis)	9.9	37.578	3.999e-12	5.0346	2	0.85808		0.419181
O75718	CRTAP	10491	cartilage associated protein	5.5	46.561	1.2764e-10	4.5433	2	0.85833		0.420177
O95486	SEC24A	10802	SEC24 family, member A (S. cerevisiae)	6.3	119.75	1.2553e-32	6.5992	2	0.85868		0.421574
Q9UMX5	NENF	29937	neuron derived neurotrophic factor	30.8	18.856	5.5855e-45	28.512	5	0.85873		0.421774
P53999	SUB1	10923	SUB1 homolog (S. cerevisiae)	45.7	14.395	5.9604e-73	13.489	16	0.85917		0.423535
O15357	INPPL1	3636	inositol polyphosphate phosphatase-like 1	11.8	138.6	2.7744e-70	10.056	3	0.8592		0.423655
P05204	HMGN2	3151	high mobility group nucleosomal binding domain 2	27.8	9.3926	3.0137e-10	0.35707	2	0.85954		0.425018
Q53H12	AGK	55750	acylglycerol kinase	15.4	47.137	4.5199e-32	7.2632	4	0.85977		0.425943
Q16864	ATP6V1F	9296	ATPase, H+ transporting, lysosomal 14kDa, V1 subunit F	75.6	13.37	6.9415e-155	2.8069	5	0.86076		0.429933
Q9NPA8	ENY2	56943	enhancer of yellow 2 homolog (Drosophila)	25.7	11.528	5.668e-22	7.197	3	0.8612		0.431714
O60762	DPM1	8813	dolichyl-phosphate mannosyltransferase polypeptide 1, catalytic subunit	31.9	29.634	4.0703e-38	0.54222	2	0.86164		0.433498
Q15555	MAPRE2	10982	microtubule-associated protein, RP/EB family, member 2	9.8	37.031	1.4621e-09	2.1	2	0.86186		0.434392
Q96HE7;Q86YB8	ERO1L	30001	ERO1-like (S. cerevisiae)	13.5	54.392	1.079e-31	8.7304	2	0.86236		0.436428
Q8N1F7	NUP93	9688	nucleoporin 93kDa	27.1	93.487	8.6076e-129	11.002	5	0.86237		0.436469
P24928	POLR2A	5430	polymerase (RNA) II (DNA directed) polypeptide A, 220kDa	9.1	217.17	8.9507e-44	0.54871	2	0.86317		0.439738
Q9BUP3	HTATIP2	10553	HIV-1 Tat interactive protein 2, 30kDa	24.8	27.049	2.2577e-19	28.819	4	0.8632		0.439861
Q9P289	MST4	51765	serine/threonine protein kinase MST4	12.5	46.528	1.7181e-76	2.48	5	0.86324		0.440025
O75391	SPAG7	9552	sperm associated antigen 7	21.6	26.034	3.4366e-64	6.1033	3	0.86325		0.440066
Q3ZCQ8	TIMM50	92609	translocase of inner mitochondrial membrane 50 homolog (S. cerevisiae)	20.1	39.646	2.4133e-72	4.5657	4	0.86344		0.440844
O43169	CYB5B	80777	cytochrome b5 type B (outer mitochondrial membrane)	55.5	16.332	7.1198e-87	4.0687	3	0.86375		0.442116
Q9P0V9	SEPT10	151011	septin 10	7.5	52.592	3.831e-37	7.2077	4	0.86383		0.442445
P37108	SRP14	6727	signal recognition particle 14kDa (homologous Alu RNA binding protein)	63.2	14.57	1.3642e-166	10.179	8	0.86384		0.442486
Q08257	CRYZ	1429	crystallin, zeta (quinone reductase)	45.3	35.206	9.6661e-78	5.0223	15	0.86405		0.44335
O75153	CLUH	23277	clustered mitochondria (cluA/CLU1)	10.6	146.67	4.3728e-34	9.1179	3	0.8642		0.443967
P36871	PGM1	5236	phosphoglucomutase 1	26.9	61.448	1.4813e-45	30.71	7	0.86422		0.44405
Q14573	ITPR3	3710	inositol 1,4,5-triphosphate receptor, type 3	2.2	304.1	2.7682e-22	4.8223	2	0.86472		0.446111
Q5VT52	RPRD2	23248	Regulation of nuclear pre-mRNA domain-containing protein 2	4.4	156.02	6.1639e-25	10.934	3	0.86495		0.447061
Q5XKP0	C19orf70	125988	chromosome 19 open reading frame 70	35.6	13.087	7.5284e-57	3.4044	4	0.86507		0.447557
P41567	EIF1	10209	eukaryotic translation initiation factor 1	44.2	12.732	2.24e-122	7.4711	7	0.86596		0.451247
P68036	UBE2L3	7332	ubiquitin-conjugating enzyme E2L 3	51.9	17.861	7.3598e-67	11.072	10	0.86613		0.451954
P24539	ATP5F1	515	ATP synthase, H+ transporting, mitochondrial F0 complex, subunit B1	49.2	28.908	3.336e-127	13.509	11	0.86646		0.453328
P43304	GPD2	2820	glycerol-3-phosphate dehydrogenase 2 (mitochondrial)	12.5	80.852	2.8718e-41	31.233	4	0.86698		0.455497
Q15370	TCEB2	6923	transcription elongation factor B (SIII), polypeptide 2 (18kDa, elongin B)	47.5	13.133	1.0596e-35	6.3956	6	0.86719		0.456375
P38117	ETFB	2109	electron-transfer-flavoprotein, beta polypeptide	43.5	27.843	1.3416e-47	14.543	10	0.86745		0.457463
O95573	ACSL3	2181	acyl-CoA synthetase long-chain family member 3	14	80.419	2.5053e-53	13.635	5	0.86762		0.458175
P27707	DCK	28960	decapping enzyme, scavenger	8.1	30.518	0.0016249	6.5853	2	0.86772		0.458594
Q9UKL0;Q9P2K3	RCOR1	23186	REST corepressor 1	9.1	53.027	1.455e-20	4.9149	3	0.86787		0.459224
P30084	ECHS1	1892	enoyl Coenzyme A hydratase, short chain, 1, mitochondrial	26.6	31.387	2.2283e-57	11.641	4	0.86828		0.460946
O00267	SUPT5H	6829	suppressor of Ty 5 homolog (S. cerevisiae)	10.9	121	1.6904e-75	81.1	3	0.8684		0.461451
Q00341	HDLBP	3069	high density lipoprotein binding protein	24.6	141.45	8.5556e-197	13.532	15	0.86863		0.462419
O75964	ATP5L	10632	ATP synthase, H+ transporting, mitochondrial F0 complex, subunit G	46.6	11.428	9.7327e-52	10.51	7	0.86864		0.462462
P35998	PSMC2	5701	proteasome (prosome, macropain) 26S subunit, ATPase, 2	46.2	48.633	1.4311e-104	10.718	14	0.86869		0.462672
Q5T1C6	THEM4	117145	thioesterase superfamily member 4	5	27.129	2.5919e-11	10.763	2	0.86944		0.465839
P49736	MCM2	4171	minichromosome maintenance complex component 2	28.7	101.89	4.9926e-198	26.296	11	0.86952		0.466177
Q6ZMT9	DTHD1	401124	death domain containing 1	4.5	88.328	0.0004688	14.991	2	0.87001		0.468254
Q6FI81	CIAPIN1	57019	cytokine induced apoptosis inhibitor 1	15.1	33.582	4.2134e-09	6.2171	2	0.87073		0.471314
Q96S52	PIGS	94005	phosphatidylinositol glycan anchor biosynthesis, class S	8.3	61.655	2.2459e-68	14.26	3	0.87116		0.473147
O95433	AHSA1	10598	AHA1, activator of heat shock 90kDa protein ATPase homolog 1	30.8	38.274	3.76e-43	24.748	4	0.87169		0.475411
P20839	IMPDH1	3614	IMP (inosine monophosphate) dehydrogenase 1	18.5	55.405	5.3438e-34	16.107	4	0.87196		0.476567
Q15392	DHCR24	1718	24-dehydrocholesterol reductase	7.9	60.101	3.4952e-10	4.3012	2	0.87204		0.47691
Q9Y4Y9	LSM5	23658	LSM5 homolog, U6 small nuclear RNA associated (S. cerevisiae)	20.9	9.9374	8.6019e-63	2.633	3	0.87207		0.477038
P58107	EPPK1	83481	epiplakin 1	43.6	555.61	0	18.514	18	0.87219		0.477553
O14929	HAT1	8520	histone acetyltransferase 1	20	49.512	2.1429e-81	0.82827	3	0.87269		0.4797
P09496	CLTA	1211	clathrin, light chain (Lca)	13.7	27.076	1.2404e-07	11.889	3	0.87284		0.480345
O14745	SLC9A3R1	9368	solute carrier family 9 (sodium/hydrogen exchanger), member 3 regulator 1	24.9	38.868	5.4444e-51	18.821	3	0.87308		0.481378
O94979	SEC31A	22872	SEC31 homolog A (S. cerevisiae)	8.3	133.01	1.0571e-30	15.66	4	0.87367		0.483923
Q9BPX3	NCAPG	64151	non-SMC condensin I complex, subunit G	14.8	114.33	1.4627e-128	11.699	5	0.87398		0.485263
P54920	NAPA	8775	N-ethylmaleimide-sensitive factor attachment protein, alpha	29.5	33.232	1.6431e-65	8.1535	4	0.87427		0.486519
P63167;Q96FJ2	DYNLL1	8655	dynein, light chain, LC8-type 1	25.8	10.366	1.128e-29	4.7649	6	0.87452		0.487602
Q9BPX6	MICU1	10367	mitochondrial calcium uptake 1	6.1	54.351	2.7762e-37	4.3977	2	0.87474		0.488557
Q53FV1	ORMDL2	29095	ORM1-like 2 (S. cerevisiae)	35.3	17.363	2.1303e-25	9.2299	2	0.87488		0.489165
P49006	MARCKSL1	65108	MARCKS-like 1	6.7	19.529	5.5206e-09	7.9651	2	0.87502		0.489774
O43684	BUB3	9184	budding uninhibited by benzimidazoles 3 homolog (yeast)	25.3	37.154	1.1574e-58	13.968	3	0.87537		0.491297
O60888	CUTA	51596	cutA divalent cation tolerance homolog (E. coli)	38.5	19.116	3.2409e-72	6.362	5	0.8754		0.491427
P24752	ACAT1	38	acetyl-Coenzyme A acetyltransferase 1	31.4	45.199	2.9367e-190	9.5894	14	0.87547		0.491732
Q7KZF4	SND1	27044	staphylococcal nuclease and tudor domain containing 1	47.7	102	0	17.903	22	0.87551		0.491907
A6NDG6	PGP	283871	phosphoglycolate phosphatase	13.7	34.006	2.2459e-31	0.86001	2	0.87552		0.49195
Q16740	CLPP	8192	ClpP caseinolytic peptidase, ATP-dependent, proteolytic subunit homolog (E. coli)	30.3	30.18	9.8821e-82	138.49	6	0.87559		0.492255
Q9BSH4	TACO1	51204	coiled-coil domain containing 44	8.8	32.477	4.5858e-17	8.5377	2	0.87618		0.494831
Q6P996;Q6P474	PDXDC1	23042	pyridoxal-dependent decarboxylase domain containing 1	13.2	86.706	1.1158e-58	55.632	3	0.8762		0.494919
P10599	TXN	7295	thioredoxin	42.9	11.737	2.2004e-47	40.206	27	0.87646		0.496056
P35754	GLRX	2745	glutaredoxin (thioltransferase)	38.7	11.776	6.3647e-20	6.0143	4	0.87677		0.497414
P07384	CUL1	8454	cullin 1	18.2	81.889	3.6292e-43	6.5894	7	0.87696		0.498247
Q13616	CAPN1	823	calpain 1, (mu/I) large subunit	11.5	89.677	3.7881e-59	9.2382	3	0.87696		0.498247
Q8WUW1	BRK1	55845	BRICK1, SCAR/WAVE actin-nucleating complex subunit	25.3	8.7448	1.7474e-08	9.3508	2	0.8773		0.499741
P13693;Q56UQ5	TPT1	7178	tumor protein, translationally-controlled 1	45.3	19.595	2.3414e-62	11.248	12	0.87737		0.500048
Q9Y333	LSM2	57819	LSM2 homolog, U6 small nuclear RNA associated (S. cerevisiae)	48.4	10.834	3.7987e-70	8.5232	9	0.87776		0.501764
Q9NPJ3	ACOT13	55856	acyl-CoA thioesterase 13	28.6	14.96	7.584e-42	6.2848	3	0.87781		0.501985
Q14134	TRIM29	23650	tripartite motif-containing 29	10.2	65.834	2.9492e-13	6.951	5	0.87799		0.502778
Q13547;O15379	HDAC1	3065	histone deacetylase 1	20.3	55.102	3.6919e-41	12.393	6	0.87801		0.502866
Q9UG63	ABCF2	10061	ATP-binding cassette, sub-family F (GCN20), member 2	11.1	71.289	9.4636e-14	34.145	4	0.87809		0.503219
O75694	NUP155	9631	nucleoporin 155kDa	11.6	155.2	2.9172e-127	3.7743	2	0.87827		0.504013
P28066	PSMA5	5686	proteasome (prosome, macropain) subunit, alpha type, 5	44.8	26.411	4.6488e-205	7.8076	31	0.87834		0.504322
P41236;Q6NXS1	PPP1R2	5504	protein phosphatase 1, regulatory (inhibitor) subunit 2	22.9	23.015	1.6384e-24	3.179	3	0.8786		0.505471
P42285	SKIV2L2	23517	superkiller viralicidic activity 2-like 2 (S. cerevisiae)	13.8	117.8	8.211e-114	8.6625	7	0.87872		0.506002
Q96AB3	ISOC2	79763	isochorismatase domain containing 2	47.3	22.337	4.8741e-66	2.5298	3	0.87911		0.507729
P14314	PRKCSH	5589	protein kinase C substrate 80K-H	26.9	59.425	2.3639e-99	35.927	8	0.87914		0.507862
P50570;Q9UQ16;Q05193	DNM2	1785	dynamin 2	6.6	98.063	1.3527e-32	9.5934	3	0.87925		0.50835
Q99757	TXN2	25828	thioredoxin 2	9.6	18.383	5.6581e-20	12.379	3	0.87943		0.509148
P37802	TAGLN2	8407	transgelin 2	65.3	22.391	0	11.718	43	0.87995		0.511459
P63098	PPP3R1	5534	protein phosphatase 3 (formerly 2B), regulatory subunit B, alpha isoform	42.4	19.3	9.6636e-54	0.93571	3	0.88004		0.511859
P06703	S100A6	6277	S100 calcium binding protein A6	55.6	10.18	5.0851e-35	5.889	7	0.88028		0.512928
O60493	SNX3	8724	sorting nexin 3	35.2	18.762	4.6792e-48	6.0742	3	0.88036		0.513285
P13987	CD59	966	CD59 molecule, complement regulatory protein	6.2	14.177	0.00021107	11.083	3	0.88038		0.513374
A5YKK6	CNOT1	23019	CCR4-NOT transcription complex, subunit 1	5.5	266.94	3.8239e-51	8.2484	5	0.88074		0.51498
Q14980	NUMA1	4926	nuclear mitotic apparatus protein 1	26.1	238.26	0	7.4164	19	0.88076		0.515069
Q7Z460	CLASP1	23332	cytoplasmic linker associated protein 1	6.5	169.45	5.0199e-54	11.158	3	0.88112		0.516678
P38606	ATP6V1A	523	ATPase, H+ transporting, lysosomal 70kDa, V1 subunit A	17.5	68.303	2.1782e-170	14.42	6	0.88146		0.5182
P30042	C21orf33	8209	chromosome 21 open reading frame 33	16	28.17	6.9693e-19	2.8841	2	0.88188		0.520083
Q99714	HSD17B10	3028	hydroxysteroid (17-beta) dehydrogenase 10	68.6	26.923	0	19.443	16	0.8821		0.521071
Q9H9Y6	POLR1B	84172	polymerase (RNA) I polypeptide B, 128kDa	4.6	128.23	6.3461e-19	3.4486	2	0.8822		0.52152
P13804	ETFA	2108	electron-transfer-flavoprotein, alpha polypeptide	42.3	35.079	2.7369e-146	7.9788	14	0.88228		0.521879
Q5SRE5	NUP188	23511	nucleoporin 188kDa	8.1	196.04	2.1969e-88	13.904	8	0.88231		0.522014
P49458	SRP9	6726	signal recognition particle 9kDa	30.2	10.112	6.524e-11	8.1811	2	0.88249		0.522824
Q15435	PPP1R7	5510	protein phosphatase 1, regulatory (inhibitor) subunit 7	10.3	41.564	1.4472e-73	2.149	2	0.88257		0.523184
P13798	APEH	327	N-acylaminoacyl-peptide hydrolase	7.9	81.224	9.3191e-43	13.138	3	0.88293		0.524806
Q96FQ6	S100A16	67860	S100 calcium binding protein A16	64.1	11.801	4.5215e-51	5.2011	5	0.88331		0.526521
P30044	PRDX5	25824	peroxiredoxin 5	37.4	22.086	2.9473e-124	61.266	16	0.88371		0.528329
Q9Y3F4	STRAP	11171	serine/threonine kinase receptor associated protein	43.1	38.438	9.2785e-101	12.968	10	0.88379		0.528691
Q13435	SF3B2	10992	splicing factor 3b, subunit 2, 145kDa	20.8	100.23	3.8347e-79	11.554	11	0.88494		0.533908
Q14651	PLS1	5357	plastin 1 (I isoform)	16.4	70.253	6.0428e-91	20.809	3	0.88504		0.534363
P09488	GSTM1	2944	glutathione S-transferase mu 1	41.7	25.712	1.4014e-66	10.57	8	0.88507		0.5345
P51809	VAMP7	6845	vesicle-associated membrane protein 7	35.9	24.935	8.744e-54	6.9103	7	0.88526		0.535364
P41240;P42679	CSK	1445	c-src tyrosine kinase	14.2	50.704	6.3408e-26	1.7303	2	0.88527		0.53541
Q14353	GAMT	2593	guanidinoacetate N-methyltransferase	5.9	26.318	2.8392e-06	5.6403	2	0.88621		0.5397
Q13283	G3BP1	10146	GTPase activating protein (SH3 domain) binding protein 1	28.5	52.164	1.0421e-97	8.53	10	0.88655		0.541256
Q9BRT6	LLPH	84298	LLP homolog, long-term synaptic facilitation (Aplysia)	27.9	15.225	2.8624e-16	10.62	2	0.88665		0.541714
Q9BY43	CHMP4A	29082	charged multivesicular body protein 4A	16.2	25.098	4.6622e-49	6.2224	2	0.88694		0.543043
P35249	RFC4	5984	replication factor C (activator 1) 4, 37kDa	31.4	39.681	8.225e-148	17.614	5	0.88742		0.545247
Q96QD8	SLC38A2	54407	solute carrier family 38, member 2	10.5	56.025	1.0529e-13	8.4783	2	0.88766		0.546351
Q9BUL8	PDCD10	11235	programmed cell death 10	42.5	24.701	3.522e-50	5.8068	5	0.88785		0.547225
Q8WUM0	NUP133	55746	nucleoporin 133kDa	17.9	128.98	3.1711e-145	9.6437	7	0.88803		0.548055
P25789	PSMA4	5685	proteasome (prosome, macropain) subunit, alpha type, 4	27.2	29.483	1.6385e-72	12.273	10	0.88856		0.550499
Q9NVD7;Q9HBI1	PARVA	55742	parvin, alpha	14.5	42.243	5.2224e-32	91.14	4	0.88863		0.550823
P09110	ACAA1	10449	acetyl-Coenzyme A acyltransferase 2	7.1	44.292	4.1725e-47	9.9258	2	0.88885		0.551839
Q7Z4H8	KDELC2	143888	KDEL (Lys-Asp-Glu-Leu) containing 2	1.8	58.572	0.0035841	3.3302	2	0.88961		0.555359
Q9NRX4	PHPT1	29085	phosphohistidine phosphatase 1	53.6	13.832	1.5006e-50	4.6369	10	0.8897		0.555777
P04075	ALDOA	226	aldolase A, fructose-bisphosphate	59.6	39.42	0	15.832	57	0.88981		0.556287
Q04637;O43432	EIF4G1	1981	eukaryotic translation initiation factor 4 gamma, 1	20.7	175.49	1.9225e-211	8.3113	28	0.88984		0.556426
P35606	COPB2	9276	coatomer protein complex, subunit beta 2 (beta prime)	24.6	102.49	6.6274e-149	13.504	12	0.89047		0.559355
Q15691	MAPRE1	22919	microtubule-associated protein, RP/EB family, member 1	33.6	29.999	3.0298e-93	12.271	7	0.8905		0.559494
P53621	COPA	1314	coatomer protein complex, subunit alpha	28.2	138.34	4.6321e-202	8.7606	24	0.89079		0.560845
Q5H9R7	PPP6R3	55291	protein phosphatase 6, regulatory subunit 3	8.6	97.668	2.367e-19	10.637	3	0.89122		0.562851
Q9H444;P59074	CHMP4B	128866	chromatin modifying protein 4B	33	24.95	7.4826e-62	3.5278	4	0.89131		0.563271
P61026	RAB10	10890	RAB10, member RAS oncogene family	48	22.541	1.4127e-82	11.799	4	0.89159		0.564579
Q99816	TSG101	7251	tumor susceptibility gene 101	10.3	43.944	4.1552e-18	18.297	2	0.89203		0.566638
P19388	POLR2E	5434	polymerase (RNA) II (DNA directed) polypeptide E, 25kDa	22.9	24.551	1.1237e-78	0.6744	2	0.89205		0.566732
P51114	FXR1	8087	fragile X mental retardation, autosomal homolog 1	16.4	69.72	9.5788e-74	33.49	3	0.89206		0.566779
Q9NVG8	TBC1D13	54662	TBC1 domain family, member 13	10.2	46.553	2.1577e-09	4.5594	2	0.89209		0.566919
O60361	NME2P1	283458	NME/NM23 nucleoside diphosphate kinase 2 pseudogene 1	48.2	15.529	1.5558e-136	6.8645	3	0.89209		0.566919
P36542	ATP5C1	509	ATP synthase, H+ transporting, mitochondrial F1 complex, gamma polypeptide 1	25.2	32.996	2.921e-38	5.1727	5	0.89214		0.567153
O14907	TAX1BP3	30851	Tax1 (human T-cell leukemia virus type I) binding protein 3	39.5	13.735	1.8949e-39	2.3296	3	0.89249		0.568795
Q9NQP4	PFDN4	5203	prefoldin subunit 4	29.9	15.314	2.2968e-74	10.64	2	0.89252		0.568935
Q06830	PRDX1	5052	peroxiredoxin 1	61.8	22.11	9.3773e-92	5.9329	33	0.89261		0.569358
O75947	ATP5H	10476	ATP synthase, H+ transporting, mitochondrial F0 complex, subunit d	64	18.491	2.4663e-90	8.3144	20	0.89265		0.569546
P54886	ALDH18A1	5832	aldehyde dehydrogenase 18 family, member A1	22.5	87.301	7.5402e-110	7.749	10	0.89297		0.571049
P05556	ITGB1	3688	integrin, beta 1 (fibronectin receptor, beta polypeptide, antigen CD29 includes MDF2, MSK12)	11.4	88.414	7.713e-53	6.7649	12	0.89311		0.571707
Q12769	NUP160	23279	nucleoporin 160kDa	9.9	162.12	2.2457e-93	4.2739	4	0.89329		0.572554
Q99567	NUP88	4927	nucleoporin 88kDa	13.2	83.541	2.3664e-25	33.275	2	0.89335		0.572836
P11177	PDHB	5162	pyruvate dehydrogenase (lipoamide) beta	23.1	39.233	3.3315e-95	3.652	3	0.89364		0.574202
Q9NYL9;Q9NZR1	TMOD3	29766	tropomodulin 3 (ubiquitous)	17.9	39.594	4.1821e-46	51.164	3	0.89366		0.574297
P08574	CYC1	1537	cytochrome c-1	13.5	35.422	3.461e-12	14.39	3	0.89367		0.574344
Q9Y2Z4	YARS2	51067	tyrosyl-tRNA synthetase 2, mitochondrial	13.4	53.198	1.1818e-29	15.427	2	0.89417		0.576703
O75937	DNAJC8	22826	DnaJ (Hsp40) homolog, subfamily C, member 8	19	29.841	7.6392e-54	1.7228	4	0.89504		0.580819
Q99798	ACO2	50	aconitase 2, mitochondrial	11.4	85.424	4.824e-67	14.199	3	0.89507		0.580961
P46060	RANGAP1	5905	Ran GTPase activating protein 1	18.7	63.541	1.3524e-71	12.932	4	0.89509		0.581056
P17612	PRKACA	5566	protein kinase, cAMP-dependent, catalytic, alpha	3.4	40.589	4.9483e-10	3.7889	2	0.8951		0.581103
P11413	G6PD	2539	glucose-6-phosphate dehydrogenase	40.4	59.256	1.7001e-145	11.265	7	0.8952		0.581577
Q8N806	UBR7	55148	ubiquitin protein ligase E3 component n-recognin 7 (putative)	4.7	47.998	1.0524e-14	28.232	2	0.89533		0.582194
Q9Y520;Q9HCE9;REV__P23246;REV__Q9NUQ3;REV__Q15233	PRRC2C	23215	proline-rich coiled-coil 2C	2.9	316.91	9.813e-17	105.6	3	0.89558		0.58338
Q9UBD5	ORC3	23595	origin recognition complex, subunit 3	4.5	82.253	6.1342e-72	11.512	2	0.89582		0.58452
P51571	SSR4	6748	signal sequence receptor, delta (translocon-associated protein delta)	36.4	18.998	1.2206e-49	15.11	4	0.89674		0.5889
P61289	PSME3	10197	proteasome (prosome, macropain) activator subunit 3 (PA28 gamma; Ki)	31.1	29.506	1.5206e-130	39.561	5	0.89697		0.589998
Q9UMS4	PRPF19	27339	PRP19/PSO4 pre-mRNA processing factor 19 homolog (S. cerevisiae)	27.2	55.18	3.1551e-130	8.1044	8	0.89773		0.593631
Q99439	CNN2	1265	calponin 2	10.7	33.697	1.149e-54	8.2617	2	0.89794		0.594636
P52701	MSH6	2956	mutS homolog 6 (E. coli)	14.5	152.78	1.2596e-75	15.85	8	0.898		0.594924
Q8WYP5	AHCTF1	25909	AT hook containing transcription factor 1	5.7	252.5	2.4983e-51	18.963	2	0.89804		0.595115
Q9Y2Q3	GSTK1	373156	glutathione S-transferase kappa 1	55.3	25.497	1.3892e-66	12.003	10	0.89836		0.59665
P55884	EIF3B	8662	eukaryotic translation initiation factor 3, subunit B	32.7	92.48	4.0742e-163	32.79	15	0.89879		0.598714
Q9NSE4	IARS2	55699	isoleucyl-tRNA synthetase 2, mitochondrial	6.6	113.79	1.297e-30	8.4981	2	0.89906		0.600012
P40121	CAPG	822	capping protein (actin filament), gelsolin-like	27.9	38.498	3.4816e-56	7.9095	6	0.89948		0.602034
Q13510	ASAH1	427	N-acylsphingosine amidohydrolase (acid ceramidase) 1	7.1	44.659	2.2807e-15	5.4627	2	0.90033		0.606135
Q53GQ0	HSD17B12	51144	hydroxysteroid (17-beta) dehydrogenase 12	9.3	34.324	4.4184e-09	11.221	2	0.90073		0.60807
Q6IAA8	LAMTOR1	55004	late endosomal/lysosomal adaptor, MAPK and MTOR activator 1	55.9	17.745	3.1548e-45	29.185	5	0.90078		0.608312
O60488	ACSL4	2182	acyl-CoA synthetase long-chain family member 4	15.6	79.187	3.8155e-33	16.707	6	0.90094		0.609086
Q8IWA0	WDR75	84128	WD repeat domain 75	8.9	94.498	5.6527e-27	16.588	3	0.9011		0.609861
O00743	PPP6C	5537	protein phosphatase 6, catalytic subunit	13.8	35.144	1.5533e-33	6.9933	2	0.90137		0.61117
Q13200	PSMD2	5708	proteasome (prosome, macropain) 26S subunit, non-ATPase, 2	27.1	100.2	6.8081e-153	4.7338	6	0.90142		0.611412
Q14008	CKAP5	9793	cytoskeleton associated protein 5	12.6	225.49	8.008e-70	22.357	17	0.90185		0.6135
Q4G0N4	NADK2	133686	NAD kinase 2, mitochondrial	9.3	49.432	9.2969e-59	5.5627	2	0.90187		0.613597
O75340	PDCD6	10016	programmed cell death 6	66.5	21.868	1.7369e-106	6.4081	6	0.90188		0.613646
P52943	CRIP2	1397	cysteine-rich protein 2	24.5	22.492	5.0473e-72	1.7871	5	0.90202		0.614326
Q8IXH7	TH1L	51497	TH1-like (Drosophila)	4.6	66.246	3.7983e-19	17.377	2	0.90203		0.614374
P49642	PRIM1	5557	primase, DNA, polypeptide 1 (49kDa)	9.3	49.901	1.2516e-06	1.9466	2	0.90219		0.615153
P00387	CYB5R3	1727	cytochrome b5 reductase 3	51.2	34.234	3.5353e-127	67.78	7	0.90258		0.617051
O00264	PGRMC1	10857	progesterone receptor membrane component 1	37.9	21.671	3.6047e-144	14.831	3	0.90269		0.617587
P14174	MIF	4282	macrophage migration inhibitory factor (glycosylation-inhibiting factor)	47	12.476	2.8441e-81	0.17469	2	0.903		0.619098
P34897	SHMT2	6472	serine hydroxymethyltransferase 2 (mitochondrial)	32.3	55.992	6.9987e-129	12.688	10	0.90306		0.619391
Q92882	OSTF1	26578	osteoclast stimulating factor 1	17.3	23.787	7.561e-15	3.2042	2	0.90323		0.62022
Q14839;Q8TDI0;Q12873	CHD4	1108	chromodomain helicase DNA binding protein 4	13.1	218	3.4284e-171	9.2461	9	0.90335		0.620806
Q13564	NAE1	8883	NEDD8 activating enzyme E1 subunit 1	10.3	60.246	7.1434e-18	2.3967	2	0.9036		0.622027
Q9BW83	IFT27	11020	intraflagellar transport 27	29	20.48	1.1303e-15	2.9645	3	0.90524		0.630065
Q96DH6	MSI2	124540	musashi homolog 2 (Drosophila)	14.3	35.196	3.3698e-13	5.226	2	0.90526		0.630164
Q6NZI2	PTRF	284119	polymerase I and transcript release factor	16.9	43.476	1.1347e-95	10.841	5	0.90537		0.630704
Q15185	PTGES3	10728	prostaglandin E synthase 3 (cytosolic)	28.1	18.697	7.1236e-139	2.4767	3	0.90538		0.630753
P61586	RHOA	387	ras homolog gene family, member A	31.6	21.768	2.77e-138	5.1925	9	0.90583		0.632968
P27708	CAD	790	carbamoyl-phosphate synthetase 2, aspartate transcarbamylase, and dihydroorotase	25.3	242.98	0	5.8505	18	0.90598		0.633706
Q00325	SLC25A3	5250	solute carrier family 25 (mitochondrial carrier; phosphate carrier), member 3	22.9	40.094	2.1358e-55	37.074	10	0.90631		0.635333
P53618	COPB1	1315	coatomer protein complex, subunit beta 1	25.1	107.14	2.9185e-219	6.8975	12	0.90743		0.640867
P50502;Q8IZP2;Q8NFI4	ST13	6767	suppression of tumorigenicity 13 (colon carcinoma) (Hsp70 interacting protein)	17.6	41.331	2.8197e-46	4.4041	8	0.90764		0.641907
Q14978	NOLC1	9221	nucleolar and coiled-body phosphoprotein 1	13.4	73.602	1.4251e-61	14.552	10	0.90773		0.642353
Q15029	EFTUD2	9343	elongation factor Tu GTP binding domain containing 2	36	109.43	5.5668e-301	22.841	15	0.90775		0.642452
P14735	IDE	3416	insulin-degrading enzyme	6.3	117.97	1.0439e-18	12.27	3	0.90778		0.642601
Q9UN86	G3BP2	9908	GTPase activating protein (SH3 domain) binding protein 2	16.2	54.12	1.0372e-39	4.8884	4	0.90797		0.643542
Q15366;P57721	PCBP2	5094	poly(rC) binding protein 2	40.8	38.58	7.275e-128	8.6294	10	0.90798		0.643592
P16083	NQO2	4835	NAD(P)H dehydrogenase, quinone 2	30.7	25.918	2.6421e-89	5.5038	2	0.90822		0.644783
P61019;Q8WUD1	RAB2A	5862	RAB2A, member RAS oncogene family	69.3	23.545	7.7249e-198	6.296	14	0.90848		0.646073
Q13423	NNT	23530	nicotinamide nucleotide transhydrogenase	13	113.89	5.6497e-56	45.798	11	0.90895		0.648409
Q96T76	MMS19	64210	MMS19 nucleotide excision repair homolog (S. cerevisiae)	8.4	113.29	2.7298e-55	14.993	4	0.90913		0.649305
P61006;Q92930	RAB8A	4218	RAB8A, member RAS oncogene family	46.4	23.668	6.7164e-91	22.53	7	0.90954		0.651347
Q8N0U8	VKORC1L1	154807	vitamin K epoxide reductase complex, subunit 1-like 1	6.2	19.835	2.1843e-06	7.0632	2	0.90957		0.651496
Q12996	CSTF3	1479	cleavage stimulation factor, 3' pre-RNA, subunit 3, 77kDa	14.2	82.921	2.2123e-69	60.393	4	0.90966		0.651945
Q14683	SMC1A	8243	structural maintenance of chromosomes 1A	12.4	143.23	1.3786e-71	39	14	0.90984		0.652843
Q9H4A4	RNPEP	6051	arginyl aminopeptidase (aminopeptidase B)	21.4	72.595	5.7607e-97	8.8482	8	0.91001		0.653691
Q16891	IMMT	10989	inner membrane protein, mitochondrial (mitofilin)	22.3	83.677	2.5493e-45	11.402	9	0.91048		0.656038
P00338	LDHA	3939	lactate dehydrogenase A	52.4	36.688	0	11.678	106	0.91056		0.656438
P36543;Q96A05	ATP6V1E1	529	ATPase, H+ transporting, lysosomal 31kDa, V1 subunit E1	9.7	26.145	2.0278e-13	5.4885	2	0.91059		0.656588
P62306	SNRPF	6636	small nuclear ribonucleoprotein polypeptide F	80.2	9.7251	6.3566e-80	8.6858	5	0.91079		0.657588
P58546	MTPN	136319	myotrophin	33.1	12.895	1.816e-78	18.183	6	0.91145		0.660893
Q9H9Q2	COPS7B	64708	COP9 constitutive photomorphogenic homolog subunit 7B (Arabidopsis)	23.5	29.622	1.4537e-98	8.352	4	0.91199		0.663602
P84085	ARF5	381	ADP-ribosylation factor 5	56.7	20.529	2.9542e-160	2.1546	3	0.91208		0.664054
Q16719	KYNU	8942	kynureninase (L-kynurenine hydrolase)	32.9	52.351	3.4247e-144	28.91	11	0.91226		0.664959
Q8TAQ2	SMARCC2	6601	SWI/SNF related, matrix associated, actin dependent regulator of chromatin, subfamily c, member 2	7	132.88	6.1731e-102	4.8221	4	0.91241		0.665713
Q9UKN8	GTF3C4	9329	general transcription factor IIIC, polypeptide 4, 90kDa	3.4	91.981	8.4932e-120	3.6056	2	0.91244		0.665863
Q9UHY1	NRBP1	29959	nuclear receptor binding protein 1	8	59.844	1.8497e-09	9.7686	3	0.9127		0.667171
O95453	PARN	5073	poly(A)-specific ribonuclease (deadenylation nuclease)	3	73.45	0.0001315	10.081	2	0.91271		0.667221
Q9Y6B6	SAR1B	51128	SAR1 homolog B (S. cerevisiae)	29.8	22.41	1.2393e-89	31.98	6	0.91282		0.667775
Q9Y6A4	C16orf80	29105	chromosome 16 open reading frame 80	34.7	22.774	3.9643e-46	4.2374	4	0.9129		0.668177
Q9Y241	HIGD1A	25994	HIG1 hypoxia inducible domain family, member 1A	65.6	10.143	3.8391e-104	9.4098	6	0.91292		0.668278
Q6IBS0	TWF2	11344	twinfilin, actin-binding protein, homolog 2 (Drosophila)	15.5	39.548	6.7145e-28	9.8403	3	0.91295		0.668429
Q6DD88	ATL3	25923	atlastin GTPase 3	30.5	60.541	9.8374e-115	12.037	6	0.91318		0.669588
Q9BSD7	NTPCR	84284	nucleoside-triphosphatase, cancer-related	47.4	20.713	9.5267e-72	6.8278	4	0.91372		0.672311
Q5VW32	BROX	148362	BRO1 domain and CAAX motif containing	27.3	46.476	2.3193e-92	7.5551	8	0.91437		0.675594
Q9Y678	COPG1	22820	coatomer protein complex, subunit gamma	29.7	97.717	1.6278e-218	8.3509	12	0.91464		0.67696
P30086	PEBP1	5037	phosphatidylethanolamine binding protein 1	62	21.057	1.3771e-182	5.3412	16	0.91481		0.677821
O95166	GABARAP	11337	GABA(A) receptor-associated protein	23.9	13.918	2.5965e-16	5.4173	2	0.91487		0.678125
P52294	KPNA1	3836	karyopherin alpha 1 (importin alpha 5)	13.8	60.221	1.3734e-66	92.644	5	0.91494		0.678479
O14737	PDCD5	9141	programmed cell death 5	55.2	14.285	1.5588e-128	4.8495	4	0.91544		0.681013
O60443	DFNA5	1687	deafness, autosomal dominant 5	18.3	54.554	3.1367e-30	22.084	4	0.91549		0.681266
P16278	GLB1	2720	galactosidase, beta 1	6.8	76.074	5.4099e-11	14.443	3	0.91574		0.682535
Q13148	TARDBP	23435	TAR DNA binding protein	23.9	44.739	1.045e-98	4.7653	6	0.91605		0.68411
Q27J81	INF2	64423	inverted formin, FH2 and WH2 domain containing	19.8	135.62	5.9302e-220	5.8769	6	0.91612		0.684465
P61086	UBE2K	3093	ubiquitin-conjugating enzyme E2K	49	22.406	7.7852e-115	5.3381	3	0.91642		0.68599
P02786	TFRC	7037	transferrin receptor (p90, CD71)	34.2	84.87	4.2614e-215	14.114	18	0.91666		0.687211
Q9UK76	HN1	51155	hematological and neurological expressed 1	37.7	16.014	1.1772e-95	2.7996	2	0.91682		0.688026
Q8WU90	ZC3H15	55854	zinc finger CCCH-type containing 15	8	48.602	1.0561e-22	2.7944	2	0.91683		0.688077
P83916	CBX1	10951	chromobox homolog 1 (HP1 beta homolog Drosophila )	25.4	21.418	1.3355e-79	11.704	5	0.91709		0.689401
Q92616	GCN1L1	10985	GCN1 general control of amino-acid synthesis 1-like 1 (yeast)	27.6	292.75	0	9.7059	35	0.91735		0.690726
O15212	PFDN6	10471	prefoldin subunit 6	37.2	14.582	9.296e-93	4.2032	5	0.91755		0.691747
P00568	AK1	203	adenylate kinase 1	48.5	21.635	1.7358e-64	2.3956	2	0.91758		0.6919
P06865	HEXA	3073	hexosaminidase A (alpha polypeptide)	7.8	60.702	6.3386e-75	6.5719	3	0.91759		0.691951
P35659	DEK	7913	DEK oncogene	20.5	42.674	1.6371e-66	7.6913	15	0.91772		0.692614
O43670	ZNF207	7756	zinc finger protein 207	9.6	50.75	9.3886e-15	0.77386	2	0.91792		0.693635
Q14789	GOLGB1	2804	golgin B1, golgi integral membrane protein	2.8	376.01	1.0896e-60	13.937	2	0.91803		0.694197
P52597	HNRNPF	3185	heterogeneous nuclear ribonucleoprotein F	45.1	45.671	4.8681e-164	31.579	22	0.9185		0.696599
P49748	ACADVL	37	acyl-Coenzyme A dehydrogenase, very long chain	32.4	70.389	5.6244e-185	5.4391	10	0.91857		0.696957
Q9BRP8	WIBG	84305	within bgcn homolog (Drosophila)	43.6	22.655	1.0602e-77	8.277	3	0.91858		0.697009
O75607	NPM3	10360	nucleophosmin/nucleoplasmin, 3	17.4	19.343	1.815e-99	10.075	2	0.91898		0.699056
Q8N2U0	C17orf61	254863	chromosome 17 open reading frame 61	24.8	11.741	1.7204e-31	2.6216	2	0.919		0.699159
Q9H4A6	GOLPH3	64083	golgi phosphoprotein 3 (coat-protein)	15.8	33.81	3.2189e-84	0.69859	3	0.91944		0.701413
Q9UL46	PSME2	5721	proteasome (prosome, macropain) activator subunit 2 (PA28 beta)	49	27.401	5.7332e-154	4.5864	8	0.91945		0.701465
O60925	PFDN1	5201	prefoldin subunit 1	36.9	14.21	4.8185e-16	7.1145	4	0.91978		0.703158
Q92890	UFD1L	7353	ubiquitin fusion degradation 1 like (yeast)	19.9	34.5	3.0188e-21	18.021	4	0.91984		0.703466
A8MWD9;P62308	SNRPG	6637	small nuclear ribonucleoprotein polypeptide G	36.8	8.544	2.6702e-35	15.664	4	0.91995		0.704031
P78346	RPP30	10556	ribonuclease P/MRP 30kDa subunit	27.2	29.321	4.6825e-65	0.55552	2	0.92001		0.704339
Q9Y3L5	RAP2C	57826	RAP2C, member of RAS oncogene family	37.2	20.745	5.0116e-61	12.591	3	0.92007		0.704647
Q96TA1	FAM129B	64855	family with sequence similarity 129, member B	29.9	84.137	2.8966e-230	10.906	13	0.92042		0.706445
Q9H9B4	SFXN1	94081	sideroflexin 1	30.7	35.619	1.4445e-73	15.296	3	0.92047		0.706703
Q15833	STXBP2	6813	syntaxin binding protein 2	9.1	66.452	1.6828e-19	7.3102	5	0.92059		0.70732
P62937	PPIA	5478	peptidylprolyl isomerase A (cyclophilin A)-like 3	35.8	18.012	1.3577e-175	7.1146	30	0.92065		0.707628
P12236	SLC25A6	293	solute carrier family 25 (mitochondrial carrier; adenine nucleotide translocator), member 6	42.6	32.866	5.8264e-81	16.092	52	0.92104		0.709636
O95163	IKBKAP	8518	inhibitor of kappa light polypeptide gene enhancer in B-cells, kinase complex-associated protein	7.7	150.25	2.3826e-30	3.4816	4	0.92107		0.70979
Q9GZS3	WDR61	80349	WD repeat domain 61	14.8	33.58	5.8055e-72	8.2344	4	0.92145		0.711748
P00558	PGK1	5230	phosphoglycerate kinase 1	62.6	44.614	0	25.516	90	0.92162		0.712624
P80723	BASP1	10409	brain abundant, membrane attached signal protein 1	85	22.693	0	7.7065	23	0.92169		0.712985
Q9NVS9	PNPO	55163	pyridoxamine 5'-phosphate oxidase	23	29.988	1.2201e-45	0.29262	2	0.92195		0.714327
Q9Y277	VDAC3	7419	voltage-dependent anion channel 3	23.7	30.658	2.5843e-101	5.8692	6	0.92196		0.714379
P05114	HMGN1	3150	high mobility group nucleosomal binding domain 1	51	10.659	2.6405e-78	6.6913	8	0.92201		0.714637
Q9NX55	HYPK	25764	chromosome 15 open reading frame 63	51.2	14.665	2.6407e-110	12.935	4	0.9223		0.716134
Q9UQE7	SMC3	9126	structural maintenance of chromosomes 3	19.6	141.54	8.2556e-120	29.629	9	0.92257		0.717529
Q13619	CUL4A	8451	cullin 4A	15.2	87.679	3.2557e-42	11.764	7	0.92309		0.720219
Q6P582;Q6NZ67	MZT2A	653784	mitotic spindle organizing protein 2A	48.7	16.22	1.9835e-82	3.4224	3	0.92319		0.720737
P62873;P16520	GNB1	2782	guanine nucleotide binding protein (G protein), beta polypeptide 1	15.3	37.377	1.4366e-28	2.9308	3	0.92337		0.721669
Q8WVC6	DCAKD	79877	dephospho-CoA kinase domain containing	10	26.55	4.7564e-10	8.9612	2	0.92343		0.72198
Q9Y5K8	ATP6V1D	51382	ATPase, H+ transporting, lysosomal 34kDa, V1 subunit D	23.5	28.262	2.2706e-45	1.6777	2	0.92369		0.723327
Q9H2H8	PPIL3	53938	peptidylprolyl isomerase (cyclophilin)-like 3	41.6	18.154	2.2782e-75	7.8569	5	0.92378		0.723794
P12277	CKB	1152	creatine kinase, brain	58.8	42.644	1.515e-283	19.023	45	0.92378		0.723794
O43447	PPIH	10465	peptidylprolyl isomerase H (cyclophilin H)	51.4	19.208	8.4854e-113	9.4836	8	0.92415		0.725713
O95347	SMC2	10592	structural maintenance of chromosomes 2	5.4	135.65	2.7981e-16	14.73	3	0.92415		0.725713
Q9BWJ5	SF3B5	83443	splicing factor 3b, subunit 5, 10kDa	27.9	10.135	6.376e-09	2.6046	3	0.9243		0.726492
P40222	TXLNA	200081	taxilin alpha	13.6	61.89	2.2934e-31	7.8993	2	0.92443		0.727167
P06576	ATP5B	506	ATP synthase, H+ transporting, mitochondrial F1 complex, beta polypeptide	70.5	56.559	0	5.8508	38	0.92456		0.727842
Q8N183	NDUFAF2	91942	NADH dehydrogenase (ubiquinone) 1 alpha subcomplex, assembly factor 2	49.1	19.856	1.5772e-49	4.5031	5	0.92471		0.728621
P63010	AP2B1	163	adaptor-related protein complex 2, beta 1 subunit	21.9	104.55	1.2988e-154	8.3117	17	0.92478		0.728985
Q92841	DDX17	10521	DEAD (Asp-Glu-Ala-Asp) box polypeptide 17	33.6	80.272	8.6401e-189	8.597	8	0.92487		0.729453
P37837	TALDO1	6888	transaldolase 1	20.8	37.54	1.653e-20	22.418	6	0.92489		0.729557
O75347	TBCA	6902	tubulin folding cofactor A	46.3	12.855	1.8011e-129	8.8812	10	0.92492		0.729713
O75323	GBAS	2631	glioblastoma amplified sequence	8.4	33.742	4.522e-21	5.7608	2	0.92495		0.729869
Q9P032	NDUFAF4	29078	NADH dehydrogenase (ubiquinone) 1 alpha subcomplex, assembly factor 4	18.9	20.266	1.7172e-10	9.9639	3	0.925		0.730129
Q15286	RAB35	11021	RAB35, member RAS oncogene family	27.4	23.025	4.2425e-34	6.7447	5	0.92518		0.731065
Q8IX12	CCAR1	55749	cell division cycle and apoptosis regulator 1	4.8	132.82	4.1701e-40	23.218	2	0.92518		0.731065
Q99471	PFDN5	5204	prefoldin subunit 5	68.2	17.328	3.2713e-193	5.435	14	0.92555		0.732991
Q9UPN3;O15169	MACF1	23499	microtubule-actin crosslinking factor 1	1.7	838.3	1.0278e-71	21.772	3	0.92577		0.734137
P59998	ARPC4	10093	actin related protein 2/3 complex, subunit 4, 20kDa	60.1	19.667	3.8553e-68	8.0744	8	0.92629		0.736847
P00441	SOD1	6647	superoxide dismutase 1, soluble	36.4	15.936	7.663e-49	10.603	13	0.9267		0.738987
P07311	ACYP1	97	acylphosphatase 1, erythrocyte (common) type	39.4	11.261	5.015e-19	19.508	3	0.92711		0.741129
Q9UBQ5	EIF3K	27335	eukaryotic translation initiation factor 3, subunit K	22	25.059	7.7617e-75	43.058	4	0.92744		0.742854
P49354	FNTA	2339	farnesyltransferase, CAAX box, alpha	12.4	44.408	1.448e-67	5.6584	4	0.92748		0.743063
P30740;O75830;P50453	SERPINB1	1992	serpin peptidase inhibitor, clade B (ovalbumin), member 1	32.5	42.741	1.9787e-80	10.258	7	0.92765		0.743952
Q9H061	TMEM126A	84233	transmembrane protein 126A	36.4	21.527	4.3902e-37	11.004	5	0.92766		0.744005
Q92621	NUP205	23165	nucleoporin 205kDa	11.5	227.92	1.5187e-122	14.324	8	0.92776		0.744528
Q9NZ32	ACTR10	55860	actin-related protein 10 homolog (S. cerevisiae)	7.7	46.306	7.0285e-36	6.6715	2	0.92803		0.745942
Q15436	SEC23A	10484	Sec23 homolog A (S. cerevisiae)	12	86.16	2.7783e-71	0.17954	2	0.9282		0.746832
Q9H2U2	PPA2	27068	pyrophosphatase (inorganic) 2	22.8	37.92	3.2505e-51	11.477	7	0.92847		0.748247
Q9BZG1	RAB34	83871	RAB34, member RAS oncogene family	22.4	29.044	4.6556e-83	3.8609	5	0.92848		0.748299
Q13123	IK	3550	similar to CG18005; IK cytokine, down-regulator of HLA II	3.1	65.601	0.00019242	12.613	2	0.9285		0.748404
P30626	SRI	6717	sorcin	35.4	21.676	1.0958e-58	2.943	5	0.92945		0.753389
Q93008;O00507	USP9X	8239	ubiquitin specific peptidase 9, X-linked	8.5	292.28	2.1836e-93	10.128	6	0.9295		0.753652
Q9Y5K5	UCHL5	51377	ubiquitin carboxyl-terminal hydrolase L5	27.1	37.606	7.7066e-45	0.77525	2	0.92981		0.755281
Q8N543	RAC1	5879	ras-related C3 botulinum toxin substrate 1 (rho family, small GTP binding protein Rac1)	6.8	63.245	2.4077e-29	0.6527	2	0.92988		0.75565
P63000;P15153;P60763	OGFOD1	55239	2-oxoglutarate and iron-dependent oxygenase domain containing 1	26.6	21.45	2.065e-57	7.7081	4	0.92988		0.75565
Q9Y696;Q96NY7;Q9NZA1;O15247	CLIC4	25932	chloride intracellular channel 4	40.7	28.772	2.9914e-108	21.784	9	0.92988		0.75565
P07602	DNAJC7	7266	DnaJ (Hsp40) homolog, subfamily C, member 7	11.5	58.112	7.1069e-59	28.01	16	0.93		0.756281
Q99615	PSAP	5660	prosaposin	21.7	56.44	1.8017e-57	29.83	8	0.93		0.756281
Q92466	DDB2	1643	damage-specific DNA binding protein 2, 48kDa	18.5	47.863	1.1779e-62	8.6944	3	0.93013		0.756964
Q5EBL8	PDZD11	51248	PDZ domain containing 11	37.1	16.131	1.3598e-48	14.872	2	0.93058		0.759333
Q7L014	DDX46	9879	DEAD (Asp-Glu-Ala-Asp) box polypeptide 46	16	117.36	2.7563e-66	12.228	6	0.93059		0.759385
P07741	APRT	353	adenine phosphoribosyltransferase	56.1	19.608	2.5953e-71	7.7607	5	0.93065		0.759702
P16949;Q9H169	STMN1	3925	stathmin 1	51.7	17.302	5.3415e-91	30.835	20	0.9308		0.760492
P12004	PCNA	5111	proliferating cell nuclear antigen	51.7	28.768	5.966e-135	40.294	13	0.93114		0.762284
Q9Y3E5	PTRH2	51651	peptidyl-tRNA hydrolase 2	31.8	19.193	1.1358e-118	10.791	7	0.93142		0.76376
Q9Y5Y2	NUBP2	10101	nucleotide binding protein 2 (MinD homolog, E. coli)	36.5	28.825	6.1662e-55	6.6197	3	0.93161		0.764763
Q6P2Q9	PRPF8	10594	PRP8 pre-mRNA processing factor 8 homolog (S. cerevisiae)	32.5	273.6	0	22.291	34	0.9317		0.765238
O75390	CS	1431	citrate synthase	50	51.712	1.7525e-112	22.998	6	0.9317		0.765238
P51532;P51531	SMARCA4	6597	SWI/SNF related, matrix associated, actin dependent regulator of chromatin, subfamily a, member 4	4.6	184.64	9.4543e-33	1.8282	3	0.93173		0.765396
P51148	RAB5C	5878	RAB5C, member RAS oncogene family	58.8	23.482	1.1809e-186	9.4497	8	0.93227		0.768248
O75521	ECI2	10455	enoyl-CoA delta isomerase 2	7.4	43.585	5.4053e-14	5.2427	2	0.93243		0.769094
Q14247	CTTN	2017	cortactin	41.5	61.585	9.6137e-216	16.607	15	0.93321		0.773221
Q06323	PSME1	5720	proteasome (prosome, macropain) activator subunit 1 (PA28 alpha)	60.2	28.723	4.7321e-163	5.8591	16	0.9335		0.774756
P16401	HIST1H1B	3009	histone cluster 1, H1b	42.5	22.58	2.1965e-88	8.8684	16	0.93363		0.775445
P50224	SULT1A3	6818	sulfotransferase family, cytosolic, 1A, phenol-preferring, member 3	11.9	34.196	4.181e-35	3.5384	2	0.93367		0.775657
Q9NRR3	CDC42SE2	56990	CDC42 small effector 2	22.6	9.2234	2.1043e-24	11.496	2	0.93396		0.777194
Q8TEX9	IPO4	79711	importin 4	16	118.71	6.3268e-227	20.863	2	0.93396		0.777194
Q8NFV4	ABHD11	83451	abhydrolase domain containing 11	15.2	34.69	7.81e-11	13.664	3	0.93398		0.7773
P41252	IARS	3376	isoleucyl-tRNA synthetase	25.3	144.5	1.1963e-231	6.3256	14	0.9341		0.777937
Q9Y281	CFL2	1073	cofilin 2 (muscle)	53	18.736	5.7169e-148	8.0868	6	0.93445		0.779794
P62820	RAB1A	5861	RAB1A, member RAS oncogene family	68.8	22.677	8.7138e-178	16.117	45	0.93458		0.780484
O14776	TCERG1	10915	transcription elongation regulator 1	8.8	123.9	1.2802e-26	25.399	3	0.93466		0.780909
P04350	TUBB4A	10382	tubulin, beta 4A class Iva	44.6	49.585	0	7.7876	4	0.93469		0.781068
P27816	MAP4	4134	microtubule-associated protein 4	44.8	121	1.4068e-221	11.609	44	0.93475		0.781387
Q00535	CDK5	1020	cyclin-dependent kinase 5	15.8	33.304	1.7339e-13	14.1	4	0.93483		0.781811
P51572	BCAP31	10134	B-cell receptor-associated protein 31	37.4	27.991	4.7286e-80	4.5085	11	0.93497		0.782555
Q99536	VAT1	10493	vesicle amine transport protein 1 homolog (T. californica)	30.5	41.92	5.7899e-246	7.0702	7	0.9351		0.783246
O43615	TIMM44	10469	translocase of inner mitochondrial membrane 44 homolog (yeast)	19.5	51.355	4.0301e-51	18.621	4	0.93514		0.783458
Q96AG4	LRRC59	55379	leucine rich repeat containing 59	28	34.93	3.5937e-137	2.4764	9	0.93517		0.783618
P55786;A6NEC2	NPEPPS	9520	aminopeptidase puromycin sensitive	16	103.28	4.8047e-81	9.1163	6	0.93526		0.784096
Q04760	GLO1	2739	glyoxalase I	38	20.777	1.0127e-67	4.918	10	0.93551		0.785425
O14979	HNRPDL	9987	heterogeneous nuclear ribonucleoprotein D-like	20.7	46.437	8.7337e-94	22.77	12	0.93555		0.785638
Q9NZ01	TECR	9524	glycoprotein, synaptic 2	13	36.034	1.7678e-14	5.1743	2	0.93572		0.786543
P61201	COPS2	9318	COP9 constitutive photomorphogenic homolog subunit 2 (Arabidopsis)	26.2	51.596	3.6307e-76	7.0549	5	0.93607		0.788405
P60660	MYL6	4637	myosin, light chain 6, alkali, smooth muscle and non-muscle	40.4	16.93	1.923e-113	7.0762	14	0.93633		0.78979
Q13813	SPTAN1	6709	spectrin, alpha, non-erythrocytic 1 (alpha-fodrin)	48.4	284.54	0	11.096	69	0.93633		0.78979
Q9C005	DPY30	84661	dpy-30 homolog (C. elegans)	65.7	11.25	2.3913e-103	5.2977	5	0.93662		0.791335
Q8TCS8	PNPT1	87178	polyribonucleotide nucleotidyltransferase 1	11.4	85.95	9.3763e-68	15.854	6	0.93692		0.792934
Q15819	UBE2V2	7336	ubiquitin-conjugating enzyme E2 variant 2	61.4	16.363	2.6922e-72	0.82481	2	0.93731		0.795014
Q13155	AIMP2	7965	aminoacyl tRNA synthetase complex-interacting multifunctional protein 2	23.8	35.348	9.348e-20	14.434	4	0.9377		0.797096
P20810	CAST	831	calpastatin	20.9	76.572	7.7083e-149	7.14	7	0.93785		0.797897
O43708	GSTZ1	2954	glutathione transferase zeta 1	15.3	24.212	5.7628e-26	3.586	2	0.93792		0.798271
P16152;O75828	CBR1	873	carbonyl reductase 1	46.6	30.375	8.7388e-173	5.7231	8	0.93847		0.80121
Q7Z6Z7	HUWE1	10075	HECT, UBA and WWE domain containing 1	9.1	481.89	4.7218e-182	20.842	10	0.9387		0.80244
P23919	DTYMK	1841	deoxythymidylate kinase (thymidylate kinase)	23.1	23.819	1.0188e-15	1.0196	2	0.93875		0.802708
P06744;Q8N196	GPI	2821	glucose phosphate isomerase	46.6	63.146	8.7492e-296	4.846	26	0.93876		0.802761
Q8IWE2	FAM114A1	92689	family with sequence similarity 114, member A1	8.5	60.741	4.7713e-20	1.6155	2	0.93877		0.802815
O75663	TIPRL	261726	TIP41, TOR signaling pathway regulator-like (S. cerevisiae)	9.2	31.444	2.3156e-19	1.5443	2	0.93888		0.803403
Q9BW27	NUP85	79902	nucleoporin 85kDa	11.9	75.019	1.2604e-53	11.819	4	0.93903		0.804206
Q9BXS5;Q9Y6Q5	AP1M1	8907	adaptor-related protein complex 1, mu 1 subunit	30.3	48.586	2.4409e-60	8.8584	4	0.93916		0.804902
P48735	IDH2	3418	isocitrate dehydrogenase 2 (NADP+), mitochondrial	24.1	50.909	5.7537e-43	14.171	4	0.93916		0.804902
P61457	PCBD1	5092	pterin-4 alpha-carbinolamine dehydratase/dimerization cofactor of hepatocyte nuclear factor 1 alpha	57.7	11.999	3.6656e-67	10.336	5	0.93922		0.805223
P30622	CLIP1	6249	CAP-GLY domain containing linker protein 1	3.3	162.24	1.5785e-41	6.2263	3	0.93938		0.80608
P62877	RBX1	9978	ring-box 1	17.6	12.274	1.0112e-95	8.4607	4	0.9395		0.806722
Q04837	SSBP1	6742	single-stranded DNA binding protein 1, mitochondrial	58.8	17.259	3.6674e-163	7.1068	63	0.93968		0.807686
Q6QNY1	BLOC1S2	282991	biogenesis of lysosomal organelles complex-1, subunit 2	12	15.961	7.6603e-29	12.231	2	0.93985		0.808597
P40926	MDH2	4191	malate dehydrogenase 2, NAD (mitochondrial)	46.4	35.503	4.4729e-217	7.3674	20	0.93986		0.808651
Q9NPR9	GPR108	56927	G protein-coupled receptor 108	2.8	60.632	0.0073752	0.32379	2	0.94001		0.809455
Q92734	TFG	10342	TRK-fused gene	32.5	43.447	1.5426e-121	14.621	3	0.94006		0.809723
Q9UBS4	DNAJB11	51726	DnaJ (Hsp40) homolog, subfamily B, member 11	4.7	40.513	5.6168e-06	9.9686	3	0.94024		0.810689
P43686	PSMC4	5704	proteasome (prosome, macropain) 26S subunit, ATPase, 4	52.4	47.366	3.0899e-230	8.7225	14	0.94038		0.811439
P62333	PSMC6	5706	proteasome (prosome, macropain) 26S subunit, ATPase, 6	30.3	44.172	1.7411e-62	13.155	5	0.94129		0.816324
Q9HC38	GLOD4	51031	glyoxalase domain containing 4	16.6	34.793	2.099e-19	11.15	2	0.94131		0.816432
Q6PGP7	TTC37	9652	tetratricopeptide repeat domain 37	2.1	175.48	4.0707e-06	3.9809	2	0.94134		0.816593
Q99436	PSMB7	5695	proteasome (prosome, macropain) subunit, beta type, 7	30	29.965	1.5008e-76	16.108	7	0.94138		0.816808
P35241	RDX	5962	radixin	37.6	68.563	9.6364e-188	9.3801	9	0.94148		0.817345
O75116	ROCK2	9475	Rho-associated, coiled-coil containing protein kinase 2	13.8	160.9	5.8945e-116	23.155	5	0.94148		0.817345
P08240	SRPR	6734	signal recognition particle receptor (docking protein)	21.9	69.81	2.4031e-128	9.0806	10	0.9418		0.819065
O15042	U2SURP	23350	U2 snRNP-associated SURP domain containing	7.4	118.29	5.0899e-40	7.9008	5	0.94203		0.820302
Q9NR46	SH3GLB2	56904	SH3-domain GRB2-like endophilin B2	18.2	43.973	7.2039e-28	17.262	3	0.94203		0.820302
P11940;Q9H361;Q4VXU2;Q96DU9	PABPC1	26986	poly(A) binding protein, cytoplasmic 1	37.9	70.67	3.7768e-192	5.1731	18	0.94227		0.821593
P63279	UBE2I	7329	ubiquitin-conjugating enzyme E2I	22.8	18.007	1.4525e-42	3.8151	7	0.94234		0.82197
Q14676	MDC1	9656	mediator of DNA-damage checkpoint 1	2.4	226.66	5.8172e-10	3.5238	2	0.94247		0.822669
P36873	PPP1CC	5501	protein phosphatase 1, catalytic subunit, gamma isoform	27.2	36.983	1.7955e-123	11.255	9	0.9425		0.822831
Q96A49	SYAP1	94056	synapse associated protein 1, SAP47 homolog (Drosophila)	24.1	39.933	6.0846e-48	7.8289	7	0.9427		0.823908
P00491	PNP	4860	nucleoside phosphorylase	58.5	32.118	3.8236e-119	19.958	17	0.94315		0.826331
P48637	GSS	2937	glutathione synthetase	27.8	52.384	6.4802e-92	11.986	6	0.94329		0.827086
O00231	PSMD11	5717	proteasome (prosome, macropain) 26S subunit, non-ATPase, 11	37.4	47.463	6.494e-110	25	12	0.94373		0.829457
P62158;P27482;P02585	CALM1	801	calmodulin 1 (phosphorylase kinase, delta)	61.1	16.837	2.1531e-287	5.463	45	0.94383		0.829997
O15347;P0C6E5	HMGB3	3149	high-mobility group box 3	36	22.98	4.5668e-65	15.421	6	0.9441		0.831453
P30048	PRDX3	10935	peroxiredoxin 3	27	27.692	7.1846e-41	11.804	3	0.9443		0.832532
Q9H2P0	ADNP	23394	activity-dependent neuroprotector homeobox	5.5	123.56	4.3331e-20	6.1481	2	0.9444		0.833072
O00303	EIF3F	8665	eukaryotic translation initiation factor 3, subunit F	38.9	37.563	1.3497e-163	6.3124	12	0.94452		0.83372
P11279	LAMP1	3916	lysosomal-associated membrane protein 1	12.2	44.882	3.1642e-67	9.8508	5	0.94504		0.836528
O95881	TXNDC12	51060	thioredoxin domain containing 12 (endoplasmic reticulum)	22.1	19.206	2.4208e-26	7.5196	6	0.94535		0.838204
P55084	HADHB	3032	hydroxyacyl-Coenzyme A dehydrogenase/3-ketoacyl-Coenzyme A thiolase/enoyl-Coenzyme A hydratase (trifunctional protein), beta subunit	34.2	51.294	1.247e-75	8.2492	10	0.94548		0.838906
Q15165	PON2	5445	paraoxonase 2	20.1	39.396	5.6907e-48	7.7196	3	0.94575		0.840366
Q13573	SNW1	22938	SNW domain containing 1	16	61.494	1.0361e-24	6.185	4	0.94579		0.840583
P16615;O14983;Q93084	ATP2A2	488	ATPase, Ca++ transporting, cardiac muscle, slow twitch 2	21.9	114.76	2.6888e-151	10.223	14	0.9458		0.840637
O14646;O14647;Q9P2D1;Q3L8U1;Q8TD26;Q9HCK8	CHD1	1105	chromodomain helicase DNA binding protein 1	3.7	196.69	2.5421e-10	9.9039	3	0.94605		0.841989
Q15056	EIF4H	7458	eukaryotic translation initiation factor 4H	45.2	27.385	3.7135e-83	6.9281	7	0.94623		0.842963
Q15054	POLD3	10714	polymerase (DNA-directed), delta 3, accessory subunit	6.9	51.4	1.9065e-10	0.72246	2	0.94634		0.843559
P15559	NQO1	1728	NAD(P)H dehydrogenase, quinone 1	44.5	30.867	9.8254e-157	12.843	21	0.94676		0.845832
Q9P0S9	TMEM14C	51522	transmembrane protein 14C	85.7	11.564	1.5253e-110	6.1613	10	0.94685		0.84632
P09525	ANXA4	307	annexin A4	28.5	35.882	1.27e-116	35.238	3	0.94705		0.847403
P40616	ARL1	400	ADP-ribosylation factor-like 1	49.2	20.417	1.0926e-113	3.4214	8	0.94712		0.847782
Q8WWQ0	PHIP	55023	pleckstrin homology domain interacting protein	3.3	206.69	2.4341e-15	22.19	2	0.94735		0.849029
P26038	MSN	4478	moesin	60.3	67.819	6.4903e-281	7.263	45	0.94743		0.849463
P36507	MAP2K2	5605	mitogen-activated protein kinase kinase 2	31	44.424	6.3373e-113	7.5971	7	0.94753		0.850004
P40925	MDH1	4190	malate dehydrogenase 1, NAD (soluble)	33.2	36.426	5.4601e-87	6.9047	8	0.94756		0.850167
Q01082;P11277	SPTBN1	6711	spectrin, beta, non-erythrocytic 1	37.2	274.61	0	14.944	47	0.94823		0.853801
O14602;P47813	EIF1AY	9086	eukaryotic translation initiation factor 1A, Y-linked	41	16.442	1.5937e-132	5.7002	7	0.94831		0.854235
Q9BQ61	C19orf43	64073	chromosome 19 open reading frame 33	21	18.419	9.9459e-12	3.8637	3	0.94846		0.855049
Q9UNN5	FAF1	11124	Fas (TNFRSF6) associated factor 1	5.7	73.953	8.6795e-16	93.411	3	0.94849		0.855212
Q9UHD1	CHORDC1	26973	cysteine and histidine-rich domain (CHORD)-containing 1	25.9	37.489	6.9724e-145	12.249	11	0.94879		0.856841
P0C0S5;Q71UI9	H2AFV	94239	H2A histone family, member V	53.9	13.553	3.3937e-65	5.5699	11	0.94885		0.857166
P52907	CAPZA1	829	capping protein (actin filament) muscle Z-line, alpha 1	47.6	32.922	3.593e-173	14.525	9	0.94942		0.860263
P09543	CNP	1267	2',3'-cyclic nucleotide 3' phosphodiesterase	12.6	47.578	4.4969e-58	14.462	4	0.94965		0.861513
Q9UGI8	TES	26136	testis derived transcript (3 LIM domains)	13.8	47.996	2.1042e-28	4.5808	2	0.94983		0.862492
P15531	NME1	4830	non-metastatic cells 1, protein (NM23A) expressed in	64.5	17.149	7.0623e-140	6.0362	37	0.95009		0.863905
P42126	ECI1	1632	enoyl-CoA delta isomerase 1	23.2	32.816	2.2089e-50	4.8795	4	0.95013		0.864123
P10644	PRKAR1A	5573	protein kinase, cAMP-dependent, regulatory, type I, alpha (tissue specific extinguisher 1)	20.7	42.981	2.1795e-46	16.15	3	0.95043		0.865755
P00367;P49448	GLUD1	2746	glutamate dehydrogenase 1	30.5	61.397	2.0314e-57	102.81	4	0.95054		0.866353
Q02978	SLC25A11	8402	solute carrier family 25 (mitochondrial carrier; oxoglutarate carrier), member 11	51	34.061	3.3308e-128	17.203	10	0.95076		0.867551
P07195	LDHB	3945	lactate dehydrogenase B	45.2	36.638	3.7146e-254	21.128	66	0.95085		0.868041
Q9Y5L4	TIMM13	26517	translocase of inner mitochondrial membrane 13 homolog (yeast)	65.3	10.5	6.1382e-95	6.8258	3	0.95087		0.868149
Q8WZA0	LZIC	84328	leucine zipper and CTNNBIP1 domain containing	55.3	21.494	2.196e-90	8.8828	7	0.95115		0.869674
Q99417	MYCBP	26292	c-myc binding protein	58.3	11.967	7.998e-39	10.209	5	0.95135		0.870763
O14579	COPE	11316	coatomer protein complex, subunit epsilon	34.7	34.482	6.0545e-106	12.418	10	0.95155		0.871852
Q10471	GALNT2	2590	UDP-N-acetyl-alpha-D-galactosamine:polypeptide N-acetylgalactosaminyltransferase 2 (GalNAc-T2)	10.3	64.732	1.3332e-29	6.9843	3	0.95157		0.871961
Q8IYB3	SRRM1	10250	serine/arginine repetitive matrix 1	4.3	102.33	2.6729e-14	49.192	3	0.95163		0.872288
Q53FT3	C11orf73	51501	chromosome 11 open reading frame 73	19.3	21.627	1.1579e-19	0.14745	2	0.9518		0.873214
Q9NZB2;Q5T035	FAM120A	23196	family with sequence similarity 120A	9.7	121.89	4.0299e-15	9.5178	5	0.95199		0.87425
O60701	UGDH	7358	UDP-glucose dehydrogenase	38.9	55.023	0	4.4591	14	0.95209		0.874795
Q8NBS9	TXNDC5	81567	thioredoxin domain containing 5 (endoplasmic reticulum)	25	47.628	6.3303e-24	10.006	6	0.95251		0.877085
Q92783	STAM	8027	signal transducing adaptor molecule (SH3 domain and ITAM motif) 1	4.8	59.179	9.1424e-10	14.551	2	0.95286		0.878994
Q53GS9	USP39	10713	ubiquitin specific peptidase 39	15.9	65.38	2.0312e-67	5.8208	4	0.95299		0.879703
Q9NQC3	RTN4	57142	reticulon 4	9.5	129.93	1.3441e-52	25.893	11	0.95306		0.880085
Q9BZZ5	API5	8539	API5-like 1; apoptosis inhibitor 5	18.1	59.004	2.3427e-108	6.9484	5	0.95344		0.882159
Q9UI26	IPO11	51194	importin 11	9	112.53	1.838e-48	10.068	3	0.9537		0.883579
Q8N5K1	CISD2	493856	CDGSH iron sulfur domain 2	26.7	15.278	3.0704e-24	3.1454	3	0.95377		0.883961
P84103	SRSF3	6428	serine/arginine-rich splicing factor 3	26.2	19.329	1.4913e-35	15.091	2	0.95384		0.884343
P28482	MAPK1	5594	mitogen-activated protein kinase 1	30	41.389	1.3077e-38	9.2838	4	0.95389		0.884616
Q15084	PDIA6	10130	protein disulfide isomerase family A, member 6	42.7	48.121	2.0909e-235	10.256	16	0.95416		0.886091
P62195;Q8NB90	PSMC5	5705	proteasome (prosome, macropain) 26S subunit, ATPase, 5	46.6	45.626	8.2806e-223	17.897	15	0.9542		0.886309
P25786	PSMA1	5682	proteasome (prosome, macropain) subunit, alpha type, 1	47.5	29.555	1.2749e-41	18.517	8	0.95428		0.886746
Q99832	CCT7	10574	chaperonin containing TCP1, subunit 7 (eta)	41.1	59.366	3.6217e-262	12.761	42	0.95448		0.887839
P25787	PSMA2	5683	proteasome (prosome, macropain) subunit, alpha type, 2	59.8	25.898	1.4462e-247	14.43	22	0.9549		0.890135
P61081	UBE2M	9040	ubiquitin-conjugating enzyme E2M	26.8	20.9	1.116e-17	10.098	3	0.95494		0.890353
P55036	PSMD4	5710	proteasome (prosome, macropain) 26S subunit, non-ATPase, 4	18	40.736	4.3746e-82	6.4878	5	0.95506		0.891009
P09234	SNRPC	6631	small nuclear ribonucleoprotein polypeptide C	13.2	17.394	1.4565e-13	1.756	2	0.95539		0.892814
P51665	PSMD7	5713	proteasome (prosome, macropain) 26S subunit, non-ATPase, 7	29	37.025	6.7949e-117	21.654	4	0.9555		0.893416
O00233	PSMD9	5715	proteasome (prosome, macropain) 26S subunit, non-ATPase, 9	22.4	24.682	1.3321e-25	10.981	3	0.95571		0.894564
P19367;P52790	HK1	3098	hexokinase 1	12.5	102.48	1.0393e-107	33.156	3	0.95571		0.894564
P51149	RAB7A	7879	RAB7A, member RAS oncogene family	67.6	23.489	3.8332e-246	6.79	16	0.95575		0.894783
P25705	ATP5A1	498	ATP synthase, H+ transporting, mitochondrial F1 complex, alpha subunit 1, cardiac muscle	45.6	59.75	0	6.2588	9	0.9559		0.895604
P09622	DLD	1738	dihydrolipoamide dehydrogenase	18.5	54.177	1.2162e-92	16.398	9	0.95592		0.895713
O14818;Q8TAA3	PSMA7	5688	proteasome (prosome, macropain) subunit, alpha type, 7	54.8	27.887	9.5292e-198	54.07	14	0.95658		0.899326
Q9NUJ1	ABHD10	55347	abhydrolase domain containing 10	22.9	33.932	3.423e-140	3.7688	7	0.9567		0.899983
P14678;P63162	SNRPB	6628	small nuclear ribonucleoprotein polypeptides B and B1	16.2	24.61	1.0443e-38	5.6333	3	0.95695		0.901352
P55209	NAP1L1	4673	nucleosome assembly protein 1-like 1	29.9	45.374	3.5945e-160	7.4744	18	0.95724		0.90294
P42765	ACAA2	648603	acetyl-Coenzyme A acyltransferase 2	41.3	41.924	1.192e-202	127.02	11	0.95733		0.903433
Q15233	NONO	4841	non-POU domain containing, octamer-binding	45.4	54.231	4.5483e-226	10.965	20	0.95743		0.903981
Q9Y2A7	NCKAP1	10787	NCK-associated protein 1	4.3	128.79	2.1507e-07	13.047	2	0.95757		0.904748
P42166	TMPO	7112	thymopoietin	37.2	75.491	2.9889e-197	11.799	15	0.95796		0.906886
O75439	PMPCB	9512	peptidase (mitochondrial processing) beta	16.2	54.366	2.7716e-27	6.5536	3	0.95846		0.909627
Q8TEQ6	GEMIN5	25929	gem (nuclear organelle) associated protein 5	6.4	168.59	3.9737e-94	14.214	3	0.95919		0.913631
P61604	HSPE1	3336	heat shock 10kDa protein 1 (chaperonin 10)	69.6	10.932	2.285e-60	5.5458	18	0.9593		0.914234
P04080	CSTB	1476	cystatin B (stefin B)	55.1	11.139	2.7971e-71	5.5549	4	0.95942		0.914893
Q5T9A4	ATAD3B	83868	ATPase family, AAA domain containing 3B	10.5	72.572	1.9184e-67	0.15848	2	0.9597		0.91643
P18085	ARF4	378	ADP-ribosylation factor 4	56.7	20.511	9.9899e-140	0.54558	3	0.95979		0.916924
O95721	SNAP29	9342	synaptosomal-associated protein, 29kDa	13.2	28.97	1.0016e-11	21.541	2	0.95984		0.917198
O14828	SCAMP3	10067	secretory carrier membrane protein 3	9.5	38.287	7.7097e-36	14.044	2	0.96021		0.91923
Q9UBQ0	VPS29	51699	vacuolar protein sorting 29 homolog (S. cerevisiae)	49.5	20.505	3.4969e-47	11.368	5	0.96031		0.919779
Q9BV20	MRI1	84245	methylthioribose-1-phosphate isomerase homolog (S. cerevisiae)	6	39.149	0.00050322	5.6744	2	0.96032		0.919833
Q6P1J9	CDC73	79577	cell division cycle 73, Paf1/RNA polymerase II complex component, homolog (S. cerevisiae)	10.9	60.576	4.7609e-22	6.3031	5	0.96056		0.921152
Q9BX68	HINT2	84681	histidine triad nucleotide binding protein 2	31.3	17.162	6.466e-38	7.9371	2	0.96071		0.921975
Q9H6S3	EPS8L2	64787	EPS8-like 2	15.9	80.62	2.3557e-100	8.6429	3	0.96075		0.922195
P33176	KIF5B	3799	kinesin family member 5B	21.2	109.68	8.8429e-184	21.376	10	0.96097		0.923403
P22392	NME2	4831	non-metastatic cells 2, protein (NM23B) expressed in	60.5	17.298	1.2012e-153	12.382	20	0.96134		0.925436
Q99497	PARK7	11315	parkinson protein 7	60.3	19.891	1.8237e-108	4.3393	9	0.96151		0.926371
Q13045	FLII	2314	flightless I homolog (Drosophila)	11.3	144.75	3.2402e-78	4.402	7	0.96157		0.9267
Q8N684	CPSF7	79869	cleavage and polyadenylation specific factor 7, 59kDa	22.3	52.049	8.4179e-75	9.0872	4	0.96163		0.92703
P06733;P13929	ENO1	2023	enolase 1, (alpha)	59.4	47.168	0	14.108	168	0.96178		0.927855
Q6PKG0;Q659C4	LARP1	23367	La ribonucleoprotein domain family, member 1	19.3	123.51	9.832e-110	8.7701	7	0.96185		0.928239
P47897	QARS	5859	glutaminyl-tRNA synthetase	37.7	87.798	1.7856e-161	39.495	17	0.96186		0.928294
Q15858	SCN9A	6335	sodium channel, voltage-gated, type IX, alpha subunit	1.1	226.37	0.00015282	21.722	2	0.96193		0.928679
Q13162	PRDX4	10549	peroxiredoxin 4	36.2	30.54	4.5912e-115	6.0114	8	0.96194		0.928734
P15170	GSPT1	2935	G1 to S phase transition 1	8.6	55.755	3.7203e-15	16.8	3	0.96202		0.929174
Q9BVC6	TMEM109	79073	transmembrane protein 109	13.2	26.21	6.2601e-32	47.195	4	0.96212		0.929723
P28074	PSMB5	5693	proteasome (prosome, macropain) subunit, beta type, 5	45.2	28.48	2.5456e-80	6.7786	6	0.96257		0.932198
P33947;P24390	KDELR1	11014	KDEL (Lys-Asp-Glu-Leu) endoplasmic reticulum protein retention receptor 2	13.2	24.422	7.2288e-40	1.0674	2	0.96265		0.932638
P07737;CON__P02584	PFN1	5216	profilin 1	67.1	15.054	3.845e-175	9.2512	63	0.96276		0.933242
Q8TAT6	NPLOC4	55666	nuclear protein localization 4 homolog (S. cerevisiae)	8.7	68.119	1.4689e-81	10.939	4	0.96309		0.935058
P48643	CCT5	22948	chaperonin containing TCP1, subunit 5 (epsilon)	50.5	59.67	2.373e-223	8.1781	34	0.96357		0.937698
Q9BTT0	ANP32E	81611	acidic (leucine-rich) nuclear phosphoprotein 32 family, member E	30.2	30.692	5.3893e-161	136.34	11	0.96425		0.941441
P30040	ERP29	10961	endoplasmic reticulum protein 29	54.8	28.993	1.0163e-68	6.2033	10	0.96473		0.944083
P13639	EEF2	1938	eukaryotic translation elongation factor 2	42.4	95.337	0	10.154	102	0.96474		0.944138
O43747	AP1G1	164	adaptor-related protein complex 1, gamma 1 subunit	16.9	91.35	1.82e-107	4.0745	4	0.96491		0.945074
Q9H078	CLPB	81570	ClpB caseinolytic peptidase B homolog (E. coli)	9.6	78.728	1.0283e-22	3.4449	2	0.96495		0.945294
Q9BY32	ITPA	3704	inosine triphosphatase (nucleoside triphosphate pyrophosphatase)	28.9	21.445	4.3638e-55	5.1048	5	0.96529		0.947166
Q16630	CPSF6	11052	cleavage and polyadenylation specific factor 6, 68kDa	16.9	59.209	2.7399e-106	9.6215	6	0.96551		0.948378
Q01105	SET	6418	SET nuclear oncogene; similar to SET translocation	43.8	33.488	4.0622e-285	6.0564	24	0.96555		0.948598
P41091;Q2VIR3	EIF2S3	1968	eukaryotic translation initiation factor 2, subunit 3 gamma, 52kDa	38.8	51.109	1.6234e-166	7.6555	11	0.96572		0.949535
Q15717	ELAVL1	1994	ELAV (embryonic lethal, abnormal vision, Drosophila)-like 1 (Hu antigen R)	29.1	36.091	3.1694e-62	9.4982	4	0.96572		0.949535
P30043	BLVRB	645	biliverdin reductase B (flavin reductase (NADPH))	47.1	22.119	1.4013e-123	3.1004	4	0.96575		0.9497
P28072	PSMB6	5694	proteasome (prosome, macropain) subunit, beta type, 6	25.9	25.357	3.5478e-29	0.048684	2	0.9658		0.949975
P29401	TKT	7086	transketolase	47.8	67.877	0	16.777	87	0.96582		0.950085
P63241;Q6IS14;Q9GZV4	EIF5A	1984	eukaryotic translation initiation factor 5A	35.1	16.832	1.9484e-191	17.167	16	0.96585		0.950251
Q10567	AP1B1	162	adaptor-related protein complex 1, beta 1 subunit	18.1	104.64	1.3578e-123	12.84	3	0.96594		0.950746
P62316	SNRPD2	6633	small nuclear ribonucleoprotein D2 polypeptide 16.5kDa	44.9	13.527	6.2634e-132	4.6423	8	0.96609		0.951573
Q9H0U4;Q92928	RAB1B	81876	RAB1B, member RAS oncogene family	66.2	22.171	9.3242e-192	3.7879	9	0.96634		0.95295
Q9NR31	SAR1A	56681	secretion associated, Ras related GTPase 1A	32.8	22.367	9.5823e-100	7.8254	14	0.96649		0.953776
Q13177;O75914;Q13153	PAK2	5062	p21 protein (Cdc42/Rac)-activated kinase 2	13.5	58.042	2.6366e-43	5.0941	4	0.96655		0.954107
P36957	DLST	1743	dihydrolipoamide S-succinyltransferase (E2 component of 2-oxo-glutarate complex)	17.9	48.755	6.6439e-49	8.4116	3	0.96687		0.95587
Q16181;Q6ZU15	SEPT7	989	septin 7	27.9	50.679	6.5764e-139	11.15	7	0.96696		0.956366
O15145	ARPC3	10094	actin related protein 2/3 complex, subunit 3, 21kDa	56.2	20.546	1.6171e-132	5.1796	12	0.96734		0.95846
Q9UIG0	BAZ1B	9031	bromodomain adjacent to zinc finger domain, 1B	5.5	170.9	4.1909e-40	8.3416	4	0.96753		0.959508
Q9BSJ8	ESYT1	23344	family with sequence similarity 62 (C2 domain containing), member A	18.9	122.85	1.4918e-149	20.134	4	0.96803		0.962264
P45974;Q92995	USP5	8078	ubiquitin specific peptidase 5 (isopeptidase T)	25.4	95.785	8.2419e-152	14.266	7	0.96816		0.96298
Q9UL26	RAB22A	57403	RAB22A, member RAS oncogene family	24.7	21.855	3.9467e-61	3.8915	3	0.96818		0.963091
P62191	PSMC1	5700	proteasome (prosome, macropain) 26S subunit, ATPase, 1	37.5	49.184	2.2392e-148	17.67	13	0.96827		0.963587
Q15019	SEPT2	4735	septin 2	41.6	41.487	6.6551e-109	10.706	6	0.96858		0.965296
P11586	MTHFD1	4522	methylenetetrahydrofolate dehydrogenase (NADP+ dependent) 1, methenyltetrahydrofolate cyclohydrolase, formyltetrahydrofolate synthetase	35.1	101.56	8.6157e-139	14.946	21	0.96871		0.966013
P18859	ATP5J	522	ATP synthase, H+ transporting, mitochondrial F0 complex, subunit F6	45.4	12.587	2.1728e-102	1.981	4	0.96876		0.966289
P61163	ACTR1A	10121	ARP1 actin-related protein 1 homolog A, centractin alpha (yeast)	27.4	42.613	2.6619e-87	10.849	8	0.96907		0.967998
P07205	PGK2	5232	phosphoglycerate kinase 2	19.4	44.796	3.0526e-119	5.3426	2	0.9693		0.969266
Q96EX1	C1orf212	113444	small integral membrane protein 12	30.4	10.799	1.613e-08	7.1427	3	0.96936		0.969597
Q8TCT9	HM13	81502	histocompatibility (minor) 13	8.2	41.488	4.3132e-12	16.815	2	0.96942		0.969928
P78537	BLOC1S1	2647	biogenesis of lysosomal organelles complex-1, subunit 1	14.4	17.262	5.3546e-15	3.2849	2	0.96946		0.970149
Q8WUM4	PDCD6IP	10015	programmed cell death 6 interacting protein	35	96.022	4.6783e-248	15.182	18	0.96952		0.97048
Q6NUK1	SLC25A24	29957	solute carrier family 25 (mitochondrial carrier; phosphate carrier), member 24	33.5	53.354	8.6396e-111	10.016	6	0.96956		0.970701
O60664	PLIN3	10226	mannose-6-phosphate receptor binding protein 1	58.1	47.074	4.9963e-303	20.71	15	0.96969		0.971418
Q07960	ARHGAP1	392	Rho GTPase activating protein 1	44.6	50.435	6.5868e-124	43.208	7	0.9699		0.972576
P78417	GSTO1	9446	glutathione S-transferase omega 1	32.4	27.566	1.4861e-36	10.956	11	0.96991		0.972631
P09382	LGALS1	3956	lectin, galactoside-binding, soluble, 1	38.5	14.716	4.7432e-53	9.5337	41	0.97016		0.97401
Q9Y3B2	EXOSC1	51013	exosome component 1	18.5	21.452	1.6552e-13	11.463	4	0.97042		0.975444
Q13057	COASY	80347	Coenzyme A synthase	18.4	62.328	2.2107e-50	3.1405	3	0.97044		0.975554
Q15424;Q14151	SAFB	6294	scaffold attachment factor B	8.5	102.64	3.5194e-67	5.3477	2	0.9708		0.97754
P61106	RAB14	51552	RAB14, member RAS oncogene family	62.8	23.897	3.3292e-130	7.2778	9	0.97082		0.977651
Q08211	DHX9	1660	DEAH (Asp-Glu-Ala-His) box polypeptide 9	34.5	140.96	0	18.708	32	0.97094		0.978313
P84077;P61204	ARF1	375	ADP-ribosylation factor 1	56.4	20.697	1.6442e-182	25.232	35	0.97107		0.97903
P28070	PSMB4	5692	proteasome (prosome, macropain) subunit, beta type, 4	48.5	29.204	1.2301e-156	5.8114	6	0.97129		0.980244
O00299	CLIC1	1192	chloride intracellular channel 1	44	26.922	9.9395e-126	20.588	16	0.97132		0.980409
Q9UJS0;O75746	SLC25A13	10165	solute carrier family 25, member 13 (citrin)	32.7	74.175	1.1104e-141	14.372	8	0.97139		0.980796
O60568	PLOD3	8985	procollagen-lysine, 2-oxoglutarate 5-dioxygenase 3	12.3	84.784	2.6e-19	3.092	3	0.97143		0.981016
O15355	PPM1G	5496	protein phosphatase 1G (formerly 2C), magnesium-dependent, gamma isoform	25.1	59.271	5.1738e-50	50.905	6	0.97151		0.981458
P60174	TPI1	7167	triosephosphate isomerase 1	45.5	30.791	1.5517e-208	6.0863	42	0.9718		0.983058
Q02539	HIST1H1A	3024	histone cluster 1, H1a	37.2	21.842	7.2757e-29	7.3748	3	0.97269		0.987969
P04843	RPN1	6184	ribophorin I	46	68.569	1.9875e-218	7.8125	17	0.97288		0.989017
P60900	PSMA6	5687	proteasome (prosome, macropain) subunit, alpha type, 6	35.4	27.399	2.4775e-89	11.365	6	0.97305		0.989956
P18564	ITGB6	3694	integrin, beta 6	1.1	85.935	0.0033731	3.765	2	0.97338		0.991777
O00571;O15523;Q9NQI0	DDX3X	1654	DEAD (Asp-Glu-Ala-Asp) box polypeptide 3, X-linked	28.4	73.243	3.3406e-180	16.651	10	0.97359		0.992936
P62314	SNRPD1	6632	small nuclear ribonucleoprotein D1 polypeptide 16kDa	54.6	13.281	6.3941e-60	4.5978	6	0.97362		0.993101
P63261	ACTG1	71	actin, gamma	72.3	41.792	0	21.207	118	0.97379		0.994039
P63172	DYNLT1	6993	dynein, light chain, Tctex-type 1	49.6	12.452	3.7727e-30	9.1822	4	0.9738		0.994095
Q9Y265	RUVBL1	8607	RuvB-like 1 (E. coli)	39.3	50.227	3.8005e-167	6.7558	10	0.97381		0.99415
P35237	SERPINB6	5269	serpin peptidase inhibitor, clade B (ovalbumin), member 6	37.8	42.621	1.3893e-180	8.2734	8	0.97405		0.995474
Q9NX63	CHCHD3	54927	coiled-coil-helix-coiled-coil-helix domain containing 3	18.9	26.152	8.1074e-27	3.3144	2	0.9744		0.997406
O75531	BANF1	8815	barrier to autointegration factor 1	55.1	10.058	3.0763e-91	18.302	20	0.97441		0.997461
Q9BXP5	SRRT	51593	serrate RNA effector molecule homolog (Arabidopsis)	3.7	100.67	9.8758e-20	7.4101	3	0.97467		0.998896
O95757	HSPA4L	22824	heat shock 70kDa protein 4-like	19.5	94.511	1.1678e-76	30.996	6	0.97487		1
Q9Y224	C14orf166	51637	chromosome 14 open reading frame 166	43.4	28.068	3.656e-86	6.3422	6	0.97506		0.998635
Q13561	DCTN2	11258	dynactin 3 (p22)	20.2	44.23	3.9521e-76	9.9189	5	0.97537		0.996407
Q13363;P56545	CTBP1	1487	C-terminal binding protein 1	15	47.535	4.32e-22	5.0119	2	0.97541		0.99612
P11142;P54652	HSPA8	3312	heat shock 70kDa protein 8	63.9	70.897	0	9.924	93	0.97543		0.995976
O95831	AIFM1	9131	apoptosis-inducing factor, mitochondrion-associated, 1	21.2	66.9	2.9102e-49	8.9458	9	0.97548		0.995616
Q15907	RAB11B	9230	RAB11B, member RAS oncogene family	48.2	24.488	1.6606e-133	5.7744	13	0.97553		0.995257
Q9BUF5	TUBB6	84617	tubulin, beta 6	49.3	49.857	5.43e-180	2.6795	3	0.9756		0.994754
Q7L576;Q96F07	CYFIP1	23191	cytoplasmic FMR1 interacting protein 1	3.8	145.18	6.5578e-50	13.873	4	0.97564		0.994467
Q86UP2	KTN1	3895	kinectin 1 (kinesin receptor)	16.4	156.27	5.0553e-113	9.7433	20	0.97591		0.992527
P11172	UMPS	7372	uridine monophosphate synthetase	13.8	52.221	2.9027e-29	4.581	4	0.97609		0.991233
O15258	RER1	11079	RER1 retention in endoplasmic reticulum 1 homolog (S. cerevisiae)	15.3	22.958	3.3433e-12	4.6124	2	0.97633		0.989509
P68032;P62736;P63267;P68133	ACTA1	58	actin, alpha 1, skeletal muscle	39.3	42.019	4.6257e-256	9.314	21	0.97634		0.989437
O95373	IPO7	10527	importin 7	26.9	119.52	1.109e-276	7.4161	19	0.97636		0.989293
Q4VC31	CCDC58	131076	coiled-coil domain containing 58	29.9	16.62	3.5309e-90	3.8803	3	0.97638		0.989149
Q00796	SORD	6652	sorbitol dehydrogenase	33.6	38.324	3.2681e-61	14.8	4	0.97648		0.988431
Q9Y4Z0	LSM4	25804	LSM4 homolog, U6 small nuclear RNA associated (S. cerevisiae)	25.2	15.35	3.83e-13	7.5091	8	0.97654		0.987999
Q00688	FKBP3	2287	FK506 binding protein 3, 25kDa	33.9	25.177	4.7544e-72	19.905	9	0.97659		0.987641
P48444	ARCN1	372	archain 1	25	57.21	1.4142e-41	5.836	11	0.9766		0.987569
P50991	CCT4	10575	chaperonin containing TCP1, subunit 4 (delta)	40.3	57.924	1.5654e-192	13.699	17	0.9774		0.981821
Q9H583	HEATR1	55127	HEAT repeat containing 1	11.8	242.37	2.4919e-190	13.599	9	0.97797		0.977726
Q13526	PIN1	5300	peptidylprolyl cis/trans isomerase, NIMA-interacting 1	39.3	18.243	3.8887e-51	9.3449	3	0.978		0.97751
Q8WUY1	THEM6	51337	thioesterase superfamily member 6	25	23.865	2.2293e-14	27.86	2	0.9782		0.976074
O75533	SF3B1	23451	splicing factor 3b, subunit 1, 155kDa	29.8	145.83	8.1529e-206	20.166	17	0.97857		0.973416
Q9NRN7	AASDHPPT	60496	aminoadipate-semialdehyde dehydrogenase-phosphopantetheinyl transferase	13.3	35.776	2.0508e-11	5.6095	2	0.97866		0.97277
P61964	WDR5	11091	WD repeat domain 5	10.2	36.588	6.5122e-23	87.38	3	0.97874		0.972195
Q9Y305	ACOT9	23597	acyl-CoA thioesterase 9	23	49.901	2.9114e-47	27.559	6	0.97888		0.97119
P22033	MUT	84939	melanoma associated antigen (mutated) 1	4.4	83.134	0.0036668	13.525	2	0.97915		0.969251
Q13451	FKBP5	2289	FK506 binding protein 5	7.4	51.212	2.8657e-101	4.6881	2	0.97917		0.969107
P52948	NUP98	4928	nucleoporin 98kDa	5.3	197.58	6.3776e-74	4.6613	4	0.97932		0.96803
P62854;Q5JNZ5	RPS26	6231	ribosomal protein S26	27	13.015	4.4688e-35	61.522	3	0.97949		0.96681
O00186	STXBP3	6814	syntaxin binding protein 3	5.7	67.764	5.6183e-45	7.1588	4	0.97964		0.965732
P67936;Q2TAC2	TPM4	7171	tropomyosin 4	39.9	28.521	1.7455e-148	4.5104	13	0.9797		0.965302
Q07021	C1QBP	708	complement component 1, q subcomponent binding protein	25.9	31.362	3.113e-99	19.79	9	0.98033		0.960779
Q9C0C9	UBE2O	63893	ubiquitin-conjugating enzyme E2O	2.5	141.29	2.2486e-13	14.092	2	0.98037		0.960492
P50552	VASP	7408	vasodilator-stimulated phosphoprotein	31.6	39.829	8.0909e-95	4.5971	6	0.98038		0.96042
P55060	CSE1L	1434	CSE1 chromosome segregation 1-like (yeast)	49.4	110.42	0	16.784	58	0.98052		0.959416
P49721	PSMB2	5690	proteasome (prosome, macropain) subunit, beta type, 2	43.3	22.836	6.7382e-56	3.6514	3	0.98079		0.957478
P57740	NUP107	57122	nucleoporin 107kDa	10.6	106.37	1.3956e-67	5.1531	3	0.98082		0.957263
P04406;O14556	GAPDH	2597	glyceraldehyde-3-phosphate dehydrogenase	53.4	36.053	0	18.652	188	0.98135		0.95346
P50990	CCT8	10694	chaperonin containing TCP1, subunit 8 (theta)	54.7	59.62	1.0178e-207	8.9115	34	0.98137		0.953317
O60264;P28370	SMARCA5	8467	SWI/SNF related, matrix associated, actin dependent regulator of chromatin, subfamily a, member 5	17.2	121.9	2.4367e-79	12.8	9	0.98186		0.949802
Q96I99	SUCLG2	8801	succinate-CoA ligase, GDP-forming, beta subunit	21.8	46.51	2.4242e-86	9.0216	7	0.98218		0.947507
P08107	HSPA1A	3303	heat shock 70kDa protein 1A	42.4	70.051	0	35.105	48	0.98258		0.944639
Q96QK1	VPS35	55737	vacuolar protein sorting 35 homolog (S. cerevisiae)	29.3	91.706	3.3871e-233	11.245	8	0.98269		0.943851
Q6YN16	HSDL2	84263	hydroxysteroid dehydrogenase like 2	15.1	45.394	1.1329e-134	8.8084	3	0.98277		0.943277
O95782	AP2A1	160	adaptor-related protein complex 2, alpha 1 subunit	11.9	107.54	1.5545e-49	1.7016	2	0.98297		0.941843
P31946	YWHAB	7529	tyrosine 3-monooxygenase/tryptophan 5-monooxygenase activation protein, beta polypeptide	59.8	28.082	4.7046e-269	13.106	14	0.98306		0.941198
P30405	PPIF	10105	peptidylprolyl isomerase F	26.1	22.04	1.996e-12	3.378	5	0.98311		0.94084
P22307	SCP2	6342	sterol carrier protein 2	11	58.993	6.5037e-38	15.89	9	0.98325		0.939837
P38919	EIF4A3	9775	eukaryotic translation initiation factor 4A, isoform 3	50.1	46.871	1.6493e-114	10.069	18	0.98364		0.937042
P01111	NRAS	4893	neuroblastoma RAS viral (v-ras) oncogene homolog	44.4	21.229	1.4151e-93	4.057	4	0.9838		0.935896
Q15388	TOMM20	9804	translocase of outer mitochondrial membrane 20 homolog (yeast)	27.6	16.298	3.1857e-54	3.2041	2	0.98408		0.933891
P17480	UBTF	7343	upstream binding transcription factor, RNA polymerase I	8.9	89.405	1.9673e-15	2.4252	3	0.98418		0.933175
Q16222	UAP1	6675	UDP-N-acteylglucosamine pyrophosphorylase 1	17.4	58.768	5.9643e-33	10.679	3	0.98426		0.932602
Q14974	KPNB1	3837	karyopherin (importin) beta 1	40.2	97.169	0	6.9982	29	0.98429		0.932387
Q9BUJ2	HNRNPUL1	11100	heterogeneous nuclear ribonucleoprotein U-like 1	14.4	95.737	7.2057e-93	29.005	5	0.98435		0.931957
P43034	PAFAH1B1	5048	platelet-activating factor acetylhydrolase, isoform Ib, subunit 1 (45kDa)	21.5	46.637	3.8459e-86	11.996	8	0.9844		0.9316
Q96C19	EFHD2	79180	EF-hand domain family, member D2	14.2	26.697	2.2666e-29	3.2217	3	0.98462		0.930025
P36405	ARL3	403	ADP-ribosylation factor-like 3	57.7	20.455	3.2777e-119	8.7265	7	0.98473		0.929237
P62318	SNRPD3	6634	small nuclear ribonucleoprotein D3 polypeptide 18kDa	15.1	13.916	1.2453e-07	11.276	5	0.98492		0.927877
P62495	ETF1	2107	eukaryotic translation termination factor 1	30	49.03	1.7633e-95	10.073	12	0.98494		0.927734
P13861;P31323	PRKAR2A	5576	protein kinase, cAMP-dependent, regulatory, type II, alpha	33.2	45.518	7.6998e-128	203.45	3	0.98498		0.927448
P02545	LMNA	4000	lamin A/C	64.3	74.139	0	9.4471	61	0.985		0.927305
O75223	GGCT	79017	gamma-glutamyl cyclotransferase	50	21.007	2.3026e-108	69.232	9	0.9851		0.926589
P14868	DARS	1615	aspartyl-tRNA synthetase	30.1	57.136	5.3921e-58	7.3667	6	0.98517		0.926088
P46926;Q8TDQ7	GNPDA1	10007	glucosamine-6-phosphate deaminase 1	14.2	32.668	9.7229e-15	7.7606	2	0.9854		0.924443
Q9BXB5;Q9BXB4	OSBPL10	114884	oxysterol binding protein-like 10	5.1	83.969	4.9252e-16	20.089	2	0.98561		0.92294
Q92733	PRCC	5546	papillary renal cell carcinoma (translocation-associated)	8.4	52.417	8.2076e-12	8.5035	2	0.98572		0.922154
P99999;CON__P62894	CYCS	54205	cytochrome c, somatic	56.2	11.749	3.665e-116	78.288	16	0.98575		0.921939
P62072	TIMM10	26519	translocase of inner mitochondrial membrane 10 homolog (yeast)	45.6	10.333	1.5689e-60	10.967	6	0.98623		0.918507
P26640	VARS	7407	valyl-tRNA synthetase	23.6	140.47	8.6229e-223	26.49	8	0.98633		0.917792
P61088;Q5JXB2	UBE2N	7334	ubiquitin-conjugating enzyme E2N	40.1	17.138	1.9584e-84	10.809	10	0.98634		0.917721
P49591	SARS	6301	seryl-tRNA synthetase	30.2	58.777	3.5075e-124	6.4668	10	0.98641		0.91722
Q9BQE3	TUBA1C	84790	tubulin, alpha 1c	56.1	49.895	0	8.3798	71	0.98648		0.91672
P50748	KNTC1	9735	kinetochore-associated protein 1	1.8	250.75	4.0784e-07	2.8271	2	0.98668		0.915291
Q9ULC4	MCTS1	28985	malignant T cell amplified sequence 1	41.4	20.555	9.755e-42	6.3647	8	0.9867		0.915148
Q14697	GANAB	23193	glucosidase, alpha; neutral AB	44.5	106.87	0	8.5689	14	0.98711		0.912219
Q9HB71	CACYBP	27101	calcyclin binding protein	68.4	26.21	2.8609e-238	10.655	22	0.98715		0.911933
O15027	SEC16A	9919	SEC16 homolog A (S. cerevisiae)	6.4	233.51	3.8804e-23	8.2379	4	0.98716		0.911861
Q9UKK9	NUDT5	11164	nudix (nucleoside diphosphate linked moiety X)-type motif 5	30.1	24.327	2.3216e-61	8.8756	10	0.98734		0.910576
P14618;P30613	PKM	5315	pyruvate kinase isozymes M1/M2, muscle	60.1	57.936	0	28.654	71	0.98738		0.91029
Q15427	SF3B4	10262	splicing factor 3b, subunit 4, 49kDa	17.9	44.385	1.1714e-57	15.279	5	0.98761		0.908648
Q6UXN9	WDR82	80335	WD repeat domain 82	13.4	35.079	1.1874e-61	12.031	4	0.98779		0.907364
P55072	VCP	7415	valosin-containing protein	41.6	89.321	1.2345e-283	52.806	28	0.98798		0.906007
Q07065	CKAP4	10970	cytoskeleton-associated protein 4	48.3	66.022	0	16.084	14	0.98808		0.905294
Q9Y2R4	DDX52	11056	DEAD (Asp-Glu-Ala-Asp) box polypeptide 52	7.2	67.497	4.7264e-30	12.963	2	0.98817		0.904651
O43852	CALU	813	calumenin	67	37.106	1.199e-201	11.67	38	0.9882		0.904438
P08238;Q58FF7	HSP90AB1	3326	heat shock protein 90kDa alpha (cytosolic), class B member 1	59.3	83.263	0	23.868	91	0.98823		0.904224
O43809	NUDT21	11051	nudix (nucleoside diphosphate linked moiety X)-type motif 21	61.2	26.227	2.4326e-137	5.3873	13	0.98849		0.902369
P16402	HIST1H1D	3007	histone cluster 1, H1d	41.6	22.35	7.2162e-39	8.5924	4	0.98852		0.902155
Q12931	TRAP1	10131	TNF receptor-associated protein 1	42.5	80.109	6.958e-204	7.6388	19	0.98871		0.9008
P25788	PSMA3	5684	proteasome (prosome, macropain) subunit, alpha type, 3	42.7	28.433	1.2139e-75	31.722	10	0.98873		0.900657
Q9NQ88	TIGAR	57103	chromosome 12 open reading frame 5	13	30.062	2.0404e-47	3.8295	2	0.98886		0.89973
Q14C86	GAPVD1	26130	GTPase activating protein and VPS9 domains 1	7.8	164.98	1.1383e-40	9.0468	4	0.98898		0.898875
P27348	YWHAQ	10971	tyrosine 3-monooxygenase/tryptophan 5-monooxygenase activation protein, theta polypeptide	43.7	27.764	0	3.7643	19	0.98914		0.897735
Q01650;Q92536;Q9UM01	SLC7A5	8140	solute carrier family 7 (cationic amino acid transporter, y+ system), member 5	12.6	55.01	1.3324e-67	15.402	9	0.98926		0.896879
O00193	BRD8	10902	bromodomain containing 8	16.9	20.332	6.3036e-43	3.9179	7	0.98944		0.895597
Q01628;Q01629;P13164	IFITM2	10581	interferon induced transmembrane protein 2 (1-8D)	12.8	14.632	4.7341e-57	117.93	10	0.98954		0.894885
P21796	VDAC1	7416	voltage-dependent anion channel 1	59.4	30.772	4.1026e-241	30.36	35	0.9896		0.894457
O60841	EIF5B	9669	eukaryotic translation initiation factor 5B	21.1	138.83	1.4195e-122	12.979	17	0.98962		0.894315
Q6P587	FAHD1	81889	fumarylacetoacetate hydrolase domain containing 1	36.6	24.843	3.9931e-45	13.042	5	0.98991		0.892249
Q9GZZ1	NAA50	80218	N-acetyltransferase 13 (GCN5-related)	42	19.398	4.459e-41	20.579	11	0.99001		0.891537
Q02750	MAP2K1	5604	mitogen-activated protein kinase kinase 1	19.1	43.439	2.0392e-38	9.4798	2	0.99007		0.89111
Q5TFE4	NT5DC1	221294	5'-nucleotidase domain containing 1	17.6	51.844	3.045e-52	9.5808	5	0.99021		0.890113
P07237	P4HB	5034	prolyl 4-hydroxylase, beta polypeptide	56.1	57.116	1.5385e-280	6.2189	41	0.99022		0.890042
Q15293	RCN1	5954	reticulocalbin 1, EF-hand calcium binding domain	48.6	38.89	5.5093e-128	9.2526	15	0.9903		0.889473
O43707	ACTN4	81	actinin, alpha 4	67.2	104.85	0	27.938	76	0.99042		0.888619
Q9H910	HN1L	90861	hematological and neurological expressed 1-like	56.8	20.063	2.8438e-110	14.128	5	0.9906		0.887338
P09874	PARP1	142	poly (ADP-ribose) polymerase 1	39.8	113.08	0	22.603	44	0.99076		0.8862
Q86SZ2	TRAPPC6B	122553	trafficking protein particle complex 6B	12	17.983	6.0349e-20	10.34	2	0.99094		0.88492
Q00765	REEP5	7905	receptor accessory protein 5	15.3	21.493	7.8335e-12	11.163	7	0.99099		0.884564
O43396	TXNL1	9352	thioredoxin-like 1	37.7	32.251	6.8862e-72	18.868	7	0.99099		0.884564
O75475	PSIP1	11168	PC4 and SFRS1 interacting protein 1	11.7	60.103	5.2089e-24	19.011	4	0.9911		0.883782
Q99623	PHB2	11331	prohibitin 2	51.5	33.296	2.0747e-81	6.0305	4	0.99134		0.882076
Q92878	RAD50	10111	RAD50 homolog (S. cerevisiae)	3.3	153.89	2.4181e-07	1.4149	2	0.99152		0.880797
Q99733	NAP1L4	4676	nucleosome assembly protein 1-like 4	26.4	42.823	4.6544e-136	12.656	14	0.99161		0.880157
P31949	S100A11	6282	S100 calcium binding protein A11	42.9	11.74	2.8837e-145	7.6087	41	0.99179		0.878878
P30566	ADSL	158	adenylosuccinate lyase	15.7	54.889	1.0642e-25	8.3629	3	0.99192		0.877955
P07437;A6NNZ2;A6NKZ8;CON__ENSEMBL:ENSBTAP00000025008;Q9H4B7	TUBB	203068	tubulin, beta class I	52	49.67	0	22.377	66	0.99208		0.876819
P18669;Q8N0Y7;P15259	PGAM1	5223	phosphoglycerate mutase 1 (brain)	66.5	28.804	3.4875e-226	9.6992	22	0.99211		0.876606
O14974	PPP1R12A	4659	protein phosphatase 1, regulatory (inhibitor) subunit 12A	9	115.28	4.9376e-100	7.8638	5	0.99214		0.876393
P35080	PFN2	5217	profilin 2	45.7	15.046	7.103e-113	8.5274	8	0.99222		0.875825
P15144	ANPEP	290	alanyl (membrane) aminopeptidase	9	109.54	9.0208e-32	11.655	4	0.99238		0.874689
P55809;Q9BYC2	OXCT1	5019	3-oxoacid CoA transferase 1	34	56.157	1.8754e-212	30.253	15	0.99246		0.874121
Q08J23	NSUN2	54888	NOL1/NOP2/Sun domain family, member 2	30.6	86.47	2.5695e-137	11.829	9	0.99269		0.872489
O00232	PSMD12	5718	proteasome (prosome, macropain) 26S subunit, non-ATPase, 12	27.9	52.904	7.9443e-168	5.7265	11	0.99273		0.872206
Q00610;P53675	CLTC	1213	clathrin, heavy chain (Hc)	48.2	191.61	0	9.7214	77	0.99278		0.871851
O96019;O94805	ACTL6A	86	actin-like 6A	28.4	47.46	8.3226e-77	5.2816	3	0.99283		0.871497
Q9P016	THYN1	29087	thymocyte nuclear protein 1	23.1	25.697	5.9149e-09	6.9811	4	0.99305		0.869936
P51452	DUSP3	1845	dual specificity phosphatase 3	48.1	20.478	6.4971e-106	16.933	5	0.99349		0.866818
Q8TEM1	NUP210	23225	nucleoporin 210kDa	10.1	205.11	1.653e-57	6.2208	4	0.99351		0.866676
P00492;Q9NRG1	HPRT1	3251	hypoxanthine phosphoribosyltransferase 1	47.7	24.579	1.4317e-59	20.34	9	0.99355		0.866392
Q9UBQ7	GRHPR	9380	glyoxylate reductase/hydroxypyruvate reductase	22.9	35.668	1.8029e-83	2.0129	4	0.99366		0.865613
Q8NC51	SERBP1	26135	SERPINE1 mRNA binding protein 1	53.7	44.965	1.1176e-251	9.4512	22	0.99372		0.865188
P35270	SPR	6697	sepiapterin reductase (7,8-dihydrobiopterin:NADP+ oxidoreductase)	31	28.048	2.2306e-100	2.6689	2	0.99397		0.863418
Q99873;Q9NR22	PRMT1	3276	protein arginine methyltransferase 1	23.8	41.515	2.0852e-29	22.636	9	0.99404		0.862922
P30153	PPP2R1A	5518	protein phosphatase 2 (formerly 2A), regulatory subunit A, alpha isoform	39.9	65.308	2.4395e-159	9.4811	24	0.99476		0.857827
O76003	GLRX3	10539	glutaredoxin 3	38.2	37.432	5.865e-154	12.387	7	0.99482		0.857403
Q9Y295	DRG1	4733	developmentally regulated GTP binding protein 1	24.3	40.542	2.4171e-30	8.9565	5	0.99502		0.855989
O60610	DIAPH1	1729	diaphanous homolog 1 (Drosophila)	14.6	141.35	8.5332e-62	46.294	13	0.99507		0.855636
P09960	LTA4H	4048	leukotriene A4 hydrolase	25.9	69.284	4.348e-155	35.221	8	0.99509		0.855494
P61158;Q9P1U1;Q9C0K3	ACTR3	10096	ARP3 actin-related protein 3 homolog (yeast)	34.7	47.371	1.7384e-134	8.6152	6	0.99525		0.854364
O15067	PFAS	5198	phosphoribosylformylglycinamidine synthase	13.8	144.73	4.4059e-149	6.4932	4	0.99529		0.854081
P78371	CCT2	10576	chaperonin containing TCP1, subunit 2 (beta)	65.6	57.488	0	17.692	39	0.99561		0.85182
Q01518	CAP1	10487	CAP, adenylate cyclase-associated protein 1 (yeast)	40.8	51.901	2.0217e-194	6.6331	21	0.99577		0.850691
P61221	ABCE1	6059	similar to ATP-binding cassette, sub-family E, member 1; ATP-binding cassette, sub-family E (OABP), member 1	26.7	67.314	1.0736e-163	6.9306	11	0.996		0.849067
P19623	SRM	6723	spermidine synthase	25.2	33.824	2.9676e-25	27.991	2	0.99619		0.847726
Q9HAV7	GRPEL1	80273	GrpE-like 1, mitochondrial (E. coli)	18.9	24.279	1.7824e-13	7.8056	4	0.99631		0.84688
Q9BRA2	TXNDC17	84817	thioredoxin domain containing 17	26.8	13.941	1.8023e-18	5.8747	5	0.99636		0.846527
O94776;Q13330;Q9BTC8	MTA2	9219	metastasis associated 1 family, member 2	12	75.022	1.7961e-45	99.5	4	0.9971		0.841312
O14980	XPO1	7514	exportin 1 (CRM1 homolog, yeast)	35.1	123.38	4.1629e-279	14.281	31	0.99717		0.840819
O43768;P56211	ENSA	2029	endosulfine alpha	30.6	13.389	1.6332e-20	52.401	6	0.99724		0.840326
P62917	RPL8	6132	ribosomal protein L8	25.7	28.024	5.7919e-37	7.957	7	0.99728		0.840044
O43324	EEF1E1	9521	eukaryotic translation elongation factor 1 epsilon 1	48.3	19.81	1.7964e-32	38.914	7	0.99728		0.840044
P10809	HSPD1	3329	heat shock 60kDa protein 1 (chaperonin)	67.4	61.054	0	9.6343	135	0.99738		0.83934
P13984	GTF2F2	2963	general transcription factor IIF, polypeptide 2, 30kDa	18.9	28.38	2.6535e-09	9.0666	2	0.99741		0.839129
P50395	GDI2	2665	GDP dissociation inhibitor 2	47.2	50.663	7.7892e-304	22.778	35	0.99759		0.837862
P62826	RAN	5901	RAN, member RAS oncogene family	39.8	24.423	1.2916e-101	21.508	38	0.99762		0.837651
Q9BY77	POLDIP3	84271	polymerase (DNA-directed), delta interacting protein 3	18.8	46.089	4.8654e-33	8.8036	2	0.9977		0.837088
Q16658	FSCN1	6624	fascin homolog 1, actin-bundling protein (Strongylocentrotus purpuratus)	41	54.529	1.923e-206	8.9096	17	0.99771		0.837017
Q9UMR2;Q9NUU7	DDX19A	55308	DEAD (Asp-Glu-Ala-As) box polypeptide 19A	7.7	53.926	8.489e-34	1.4538	2	0.99817		0.833782
Q8N6T3	ARFGAP1	55738	ADP-ribosylation factor GTPase activating protein 1	16.7	44.667	2.6119e-121	6.3482	3	0.99821		0.833501
P20618	PSMB1	5689	proteasome (prosome, macropain) subunit, beta type, 1	47.3	26.489	1.7768e-119	4.0286	7	0.99846		0.831744
Q9NUQ9;Q9H0Q0	FAM49B	51571	family with sequence similarity 49, member B	35.8	36.748	1.1539e-81	8.074	4	0.99862		0.83062
Q92945	KHSRP	8570	KH-type splicing regulatory protein	36.1	73.114	1.9488e-156	6.6268	13	0.99867		0.830269
O43143	DHX15	1665	DEAH (Asp-Glu-Ala-His) box polypeptide 15	29.8	90.932	5.0741e-148	7.9261	11	0.99889		0.828725
O14617	AP3D1	8943	adaptor-related protein complex 3, delta 1 subunit	7.3	130.16	9.4751e-29	4.3563	3	0.99907		0.827461
P60673	PFN3	345456	profilin 3	6.6	14.596	0.0011832	12.853	2	0.99915		0.8269
P05187;P10696	ALPP	250	alkaline phosphatase, placental (Regan isozyme)	56.8	57.953	4.5729e-225	7.0243	14	0.99936		0.825426
Q9H2G2;O94804	SLK	9748	STE20-like kinase (yeast)	4.6	142.69	1.2786e-33	9.6215	3	0.99944		0.824865
Q8TDP1	RNASEH2C	84153	ribonuclease H2, subunit C	36.6	17.84	4.4697e-79	3.2869	2	0.9995		0.824445
Q9NVI7;Q5T2N8	ATAD3A	55210	ATPase family, AAA domain containing 3A	26	71.368	4.2312e-152	9.5303	6	0.9995		0.824445
P22234	PAICS	10606	phosphoribosylaminoimidazole carboxylase, phosphoribosylaminoimidazole succinocarboxamide synthetase	30.1	47.079	2.5201e-227	10.399	10	0.99962		0.823603
Q02790	FKBP4	2288	FK506 binding protein 4, 59kDa	49.2	51.804	0	9.5547	17	0.99987		0.821851
Q9Y3C6	PPIL1	51645	peptidylprolyl isomerase (cyclophilin)-like 1	27.1	18.237	2.8693e-21	8.1849	4	0.99997		0.821151
Q15126	PMVK	10654	phosphomevalonate kinase	32.3	21.995	2.2738e-55	5.3576	3	1		0.820941
P08670;P17661;P41219;P14136;P12036;P07197;P07196	VIM	7431	vimentin	70.6	53.651	0	6.8925	57	1		0.820941
P61966	AP1S1	1174	adaptor-related protein complex 1, sigma 1 subunit	37.3	18.733	2.9221e-104	135.9	5	1.0002		0.81954
Q9Y2V2	CARHSP1	23589	calcium regulated heat stable protein 1, 24kDa	40.1	15.892	1.0737e-44	18.34	4	1.0004		0.81814
Q03252	LMNB2	84823	lamin B2	13.3	67.688	4.2576e-72	7.1695	4	1.0006		0.816741
P09211	GSTP1	2950	glutathione S-transferase pi 1	61.4	23.356	0	11.78	29	1.0008		0.815342
P13928;Q5VT79;Q5T2P8	ANXA8	653145	annexin A8	30.9	36.881	9.3129e-122	5.7222	4	1.0009		0.814642
Q96AC1	FERMT2	10979	fermitin family homolog 2 (Drosophila)	13.8	77.86	3.7868e-61	65.338	6	1.0013		0.811847
O00161	SNAP23	8773	synaptosomal-associated protein, 23kDa	35.1	23.354	3.9014e-39	39.701	4	1.0014		0.811149
P20700	LMNB1	4001	lamin B1	51.9	66.408	1.0542e-265	10.226	23	1.0018		0.808357
Q08945	SSRP1	6749	structure specific recognition protein 1	17.2	81.074	1.3808e-85	3.2579	7	1.0019		0.807659
Q15651	HMGN3	9324	high mobility group nucleosomal binding domain 3	28.3	10.666	2.269e-28	17.457	6	1.0025		0.803475
P00505	GOT2	2806	glutamic-oxaloacetic transaminase 2, mitochondrial (aspartate aminotransferase 2)	28.1	47.517	1.0109e-99	15.796	6	1.0028		0.801386
Q96DB5	FAM82B	51115	family with sequence similarity 82, member B	22.3	35.808	1.9544e-64	11.649	6	1.0031		0.799298
P62263	RPS14	6208	ribosomal protein S14	39.1	16.273	2.3983e-100	6.7946	3	1.0032		0.798602
O60522	TDRD6	221400	tudor domain containing 6	1.4	236.51	0.0018657	0.99374	2	1.0033		0.797907
P17655	CAPN2	824	calpain 2, (m/II) large subunit	22.4	79.994	2.6521e-182	9.8055	3	1.0034		0.797212
P49321	NASP	4678	nuclear autoantigenic sperm protein (histone-binding)	19.3	85.237	3.0723e-81	15.382	18	1.0034		0.797212
Q14847	LASP1	3927	LIM and SH3 protein 1	37.9	29.717	6.354e-51	32.81	9	1.0034		0.797212
P07910;O60812;Q86SE5	HNRNPC	3183	heterogeneous nuclear ribonucleoprotein C (C1/C2)	38.2	33.67	4.5088e-113	12.681	35	1.0036		0.795821
P49720	PSMB3	5691	proteasome (prosome, macropain) subunit, beta type, 3	43.4	22.949	7.9943e-81	13.295	15	1.0037		0.795126
O75935	DCTN3	84516	dynactin 5 (p25)	14.5	21.119	8.3534e-08	4.4966	2	1.0038		0.794431
P30519	HMOX2	3163	heme oxygenase (decycling) 2	33.5	36.032	2.045e-138	10.999	6	1.0038		0.794431
P46063	RECQL	5965	RecQ protein-like (DNA helicase Q1-like)	3.1	73.457	0.00028383	16.129	2	1.0038		0.794431
Q9Y2Z0	SUGT1	10910	SGT1, suppressor of G2 allele of SKP1 (S. cerevisiae)	13.4	41.024	4.2235e-74	5.6499	5	1.0041		0.792349
P46459	NSF	4905	N-ethylmaleimide-sensitive factor	13.3	82.593	3.6575e-58	16.312	8	1.0041		0.792349
P13797;P13796	PLS3	5358	plastin 3 (T isoform)	48.9	70.81	1.2884e-289	30.609	42	1.0041		0.792349
P21291	CSRP1	1465	cysteine and glycine-rich protein 1	33.2	20.567	9.0816e-138	10.135	7	1.0042		0.791655
P55327	TPD52	7163	tumor protein D52	58	24.327	6.3832e-136	37.49	13	1.0045		0.789573
O15371	EIF3D	8664	eukaryotic translation initiation factor 3, subunit D	9.7	63.972	2.6693e-18	5.4236	2	1.0049		0.786801
Q13509	TUBB3	10381	tubulin, beta 3 class III	52.2	50.432	0	7.0596	6	1.0051		0.785415
P33992	MCM5	4174	minichromosome maintenance complex component 5	34.9	82.285	4.3033e-83	7.6647	8	1.0054		0.783339
P54727	RAD23B	5887	RAD23 homolog B (S. cerevisiae)	51.6	43.171	1.0607e-49	5.032	5	1.0055		0.782647
P08133	ANXA6	309	annexin A6	36.6	75.872	1.326e-221	8.6486	16	1.0056		0.781955
Q9P035	PTPLAD1	51495	protein tyrosine phosphatase-like A domain containing 1	25.4	43.159	3.0921e-61	3.9812	4	1.0057		0.781264
P11766	ADH5	128	alcohol dehydrogenase 5 (class III), chi polypeptide	13.1	39.724	1.138e-39	6.1898	6	1.0057		0.781264
P60866	RPS20	6224	ribosomal protein S20	23.5	13.373	7.6586e-34	18.033	8	1.006		0.77919
O00487	PTP4A2	8073	protein tyrosine phosphatase type IVA, member 2	22.3	34.577	2.0035e-27	1.9901	3	1.0061		0.778499
Q8NBX0	SCCPDH	51097	saccharopine dehydrogenase (putative)	24.9	47.151	5.1799e-43	4.1072	7	1.0061		0.778499
P68371;Q3ZCM7	TUBB4B	10383	tubulin, beta 4B class Ivb	51.7	49.83	0	4.9324	16	1.0061		0.778499
Q12974	PSMD14	10213	proteasome (prosome, macropain) 26S subunit, non-ATPase, 14	28.7	19.127	4.5653e-26	23.948	4	1.0061		0.778499
Q9H307	PNN	5411	pinin, desmosome associated protein	9.1	81.613	5.7114e-12	3.9063	6	1.0062		0.777809
Q99961;Q99962	SH3GL1	6455	SH3-domain GRB2-like 1	16.3	41.489	1.1649e-71	2.0225	3	1.0066		0.775048
Q14254	FLOT2	2319	flotillin 2	18.5	47.064	2.4875e-37	12.86	5	1.0067		0.774358
Q562R1	ACTBL2	345651	actin, beta-like 2	23.7	42.003	2.8676e-172	4.2379	9	1.0071		0.771601
Q9NQW7	XPNPEP1	7511	X-prolyl aminopeptidase (aminopeptidase P) 1, soluble	11.9	69.917	2.2532e-44	1.4318	3	1.0072		0.770912
P49773	HINT1	3094	histidine triad nucleotide binding protein 1	55.6	13.802	3.0214e-177	6.9982	12	1.0072		0.770912
P62258	YWHAE	7531	tyrosine 3-monooxygenase/tryptophan 5-monooxygenase activation protein, epsilon polypeptide	62	29.174	1.3179e-214	9.0706	35	1.0073		0.770223
P62851	RPS25	6230	ribosomal protein S25	24	13.742	2.4219e-18	14.42	8	1.0073		0.770223
O00499	BIN1	274	bridging integrator 1	20.9	64.699	1.1344e-64	43.313	8	1.0073		0.770223
Q86VP6	CAND1	55832	cullin-associated and neddylation-dissociated 1	28.5	136.37	5.4415e-283	50.497	28	1.0073		0.770223
Q96IU4	ABHD14B	84836	abhydrolase domain containing 14B	21.9	22.345	2.1352e-45	2.1269	2	1.0074		0.769534
Q9NVA2	SEPT11	55752	septin 11	22.1	49.398	1.3167e-130	3.0557	4	1.0075		0.768846
P09661	SNRPA1	6627	small nuclear ribonucleoprotein polypeptide A'	46.3	28.415	6.5253e-134	4.8904	4	1.0076		0.768158
Q9UI12	ATP6V1H	51606	ATPase, H+ transporting, lysosomal 50/57kDa, V1 subunit H	14.7	55.882	6.6623e-81	5.1872	3	1.0076		0.768158
O43681	ASNA1	439	arsA arsenite transporter, ATP-binding, homolog 1 (bacterial)	13.5	38.792	1.3137e-09	19.478	2	1.0076		0.768158
Q9BTC0	DIDO1	11083	death inducer-obliterator 1	3.5	243.87	5.3835e-26	2.7855	2	1.008		0.765407
Q58FF8	HSP90AB2P	391634	heat shock protein 90kDa alpha (cytosolic), class B member 2 (pseudogene)	18.6	44.348	1.1016e-95	4.0885	4	1.0082		0.764033
P46940;Q86VI3;Q13576	IQGAP1	8826	IQ motif containing GTPase activating protein 1	54.2	189.25	0	14.799	92	1.0085		0.761973
O95747	OXSR1	9943	oxidative-stress responsive 1	16.3	58.022	1.8291e-64	3.4456	2	1.0086		0.761287
O15144	ARPC2	10109	actin related protein 2/3 complex, subunit 2, 34kDa	28	34.333	1.6826e-79	12.31	3	1.0088		0.759914
P06730;A6NMX2	PCMT1	5110	protein-L-isoaspartate (D-aspartate) O-methyltransferase	26.3	25.097	5.4497e-10	11.942	3	1.0091		0.757858
P22061	EIF4E	1977	eukaryotic translation initiation factor 4E	44.9	24.636	1.9323e-70	12.114	7	1.0091		0.757858
P15121;C9JRZ8	AKR1B1	231	aldo-keto reductase family 1, member B1 (aldose reductase)	38.6	35.853	5.5179e-20	5.5418	6	1.0092		0.757173
P21266	GSTM3	2947	glutathione S-transferase mu 3 (brain)	50.7	26.559	2.3919e-276	8.185	19	1.0093		0.756488
P22102	GART	2618	phosphoribosylglycinamide formyltransferase, phosphoribosylglycinamide synthetase, phosphoribosylaminoimidazole synthetase	22.8	107.77	4.3525e-102	10.685	15	1.0093		0.756488
Q7Z739;Q9BYJ9	YTHDF3	253943	YTH domain family, member 3	5.1	63.86	2.3297e-20	2.3955	3	1.0094		0.755803
P37198	NUP62	23636	nucleoporin 62kDa	6.7	53.254	8.8846e-44	0.73924	2	1.0099		0.752382
Q8NHG7	SVIP	258010	small VCP/p97-interacting protein	39	8.4426	9.6655e-06	11.094	2	1.0101		0.751015
P20339	RAB5A	5868	RAB5A, member RAS oncogene family	53.5	23.658	5.9776e-106	94.665	4	1.0101		0.751015
P62280	RPS11	6205	ribosomal protein S11	24.1	18.431	6.206e-23	2.5735	6	1.0102		0.750331
Q13492;O60641	PICALM	8301	phosphatidylinositol binding clathrin assembly protein	15.6	70.754	3.4063e-57	13.435	7	1.0103		0.749648
Q9Y2W1	THRAP3	9967	thyroid hormone receptor associated protein 3	11	108.66	5.2945e-25	13.727	5	1.0107		0.746918
Q9UBT2	UBA2	10054	ubiquitin-like modifier activating enzyme 2	21.1	71.223	3.5641e-148	27.242	8	1.0113		0.742829
P41223	BUD31	8896	BUD31 homolog (S. cerevisiae)	26.4	17	1.5027e-44	4.1405	5	1.0115		0.741467
P52888	THOP1	7064	thimet oligopeptidase 1	7.7	78.839	4.5593e-49	4.1226	2	1.0116		0.740787
Q9UQ35	SRRM2	23524	serine/arginine repetitive matrix 2	9.2	299.61	3.0814e-75	13.079	6	1.0119		0.738747
P60903	S100A10	6281	S100 calcium binding protein A10	46.4	11.203	3.3308e-65	72.824	16	1.012		0.738067
Q93034	CUL5	8065	cullin 5	5.4	90.954	2.4417e-43	3.5992	2	1.0122		0.736708
P49207	RPL34	6164	ribosomal protein L34	22.2	13.293	1.994e-18	3.4527	6	1.0123		0.736029
Q969H8	C19orf10	56005	chromosome 19 open reading frame 10	37	18.795	9.0673e-83	6.7046	10	1.0124		0.73535
Q9H098	FAM107B	83641	family with sequence similarity 107, member B	38.9	15.558	2.2291e-58	3.2341	3	1.0126		0.733994
P49756	RBM25	58517	RNA binding motif protein 25	7.2	100.18	5.3734e-08	13.569	3	1.0127		0.733316
Q9NWV4	C1orf123	54987	chromosome 1 open reading frame 123	35	18.048	1.572e-14	5.3684	3	1.0129		0.73196
P04632;Q96L46	CAPNS1	826	calpain, small subunit 1	53.4	28.315	2.9753e-254	3.5457	13	1.0135		0.727897
Q9Y2Z9	COQ6	51004	coenzyme Q6 monooxygenase	5.3	50.869	0.0016378	6.691	2	1.0135		0.727897
P47914	RPL29	6159	ribosomal protein L29	14.5	17.752	1.7856e-26	25.205	3	1.0136		0.727221
Q9NR45	NANS	54187	N-acetylneuraminic acid synthase	28.4	40.307	2.3058e-56	112.42	5	1.0137		0.726545
P05386	RPLP1	6176	ribosomal protein, large, P1	28.9	11.514	5.9151e-67	0.9857	3	1.014		0.724517
Q9Y3B4	SF3B14	51639	splicing factor 3B, 14 kDa subunit	20.8	14.585	8.8087e-39	5.4183	6	1.014		0.724517
P35658	NUP214	8021	nucleoporin 214kDa	12.1	213.62	1.0891e-134	10.771	12	1.014		0.724517
P08758	ANXA5	308	annexin A5	70.3	35.936	5.6409e-293	5.5438	31	1.0142		0.723168
Q6PI78	TMEM65	157378	transmembrane protein 65	13.8	25.498	2.5316e-08	19.473	2	1.0142		0.723168
P62899	RPL31	6160	ribosomal protein L31	48	14.463	3.1932e-66	16.65	11	1.0143		0.722493
P20020;Q16720;Q01814	ATP2B1	490	ATPase, Ca++ transporting, plasma membrane 1	6.4	138.75	1.7019e-24	9.2062	2	1.0145		0.721144
P25205	MCM3	4172	minichromosome maintenance complex component 3	26	90.98	6.4003e-173	11.115	8	1.0145		0.721144
P52272	HNRNPM	4670	heterogeneous nuclear ribonucleoprotein M	54.1	77.515	9.8583e-241	18.38	35	1.0145		0.721144
P21333	FLNA	2316	filamin A, alpha (actin binding protein 280)	47.8	280.74	0	10.435	100	1.0147		0.719795
P17931	LGALS3	3958	lectin, galactoside-binding, soluble, 3	38	26.152	1.0716e-44	6.1913	10	1.0148		0.719122
O00154	ACOT7	11332	acyl-CoA thioesterase 7	13.2	41.796	5.7602e-14	6.4118	3	1.015		0.717775
P62266	RPS23	6228	ribosomal protein S23	30.1	15.807	9.1457e-22	8.166	12	1.0151		0.717102
P07954	FH	2271	fumarate hydratase	49.8	54.636	1.6312e-265	25.045	22	1.0153		0.715756
P43243	MATR3	9782	matrin 3	28.3	94.622	1.2563e-286	9.0696	18	1.0154		0.715084
P46781	RPS9	6203	ribosomal protein S9	56.2	22.591	1.9505e-103	3.1567	16	1.0155		0.714412
P07355;A6NMY6	ANXA2	302	annexin A2	61.7	38.604	0	32.813	87	1.0155		0.714412
P62081	RPS7	6201	ribosomal protein S7	56.7	22.127	6.0727e-96	22.515	23	1.0158		0.712397
P46783;Q9NQ39	RPS10	6204	ribosomal protein S10	47.9	18.898	1.7054e-107	19.538	21	1.0161		0.710383
P04844	RPN2	6185	ribophorin II	40.7	69.283	0	11.752	17	1.0162		0.709713
O60749	SNX2	6643	sorting nexin 2	17.7	58.47	3.0722e-48	72.224	6	1.0163		0.709043
Q9H7Z7	PTGES2	80142	prostaglandin E synthase 2	21.2	41.943	1.7451e-64	8.0321	4	1.0164		0.708372
Q8NCW5	APOA1BP	128240	apolipoprotein A-I binding protein	17.4	31.674	1.9241e-34	3.9837	4	1.0166		0.707032
Q9Y2B0	CNPY2	10330	canopy 2 homolog (zebrafish)	37.9	20.652	4.676e-66	3.1445	3	1.0168		0.705693
P08579	SNRPB2	6629	small nuclear ribonucleoprotein polypeptide B	40	25.486	4.3055e-74	10.899	9	1.0171		0.703688
P61758	VBP1	7411	von Hippel-Lindau binding protein 1	40.6	22.658	4.8987e-98	9.606	8	1.0172		0.703019
Q96GG9	DCUN1D1	54165	DCN1, defective in cullin neddylation 1, domain containing 1 (S. cerevisiae)	14.3	30.124	3.7837e-48	12.665	2	1.0175		0.701015
P43246	MSH2	4436	mutS homolog 2, colon cancer, nonpolyposis type 1 (E. coli)	15.7	104.74	8.7056e-196	5.1156	4	1.018		0.69768
Q9NRX1	PNO1	56902	partner of NOB1 homolog (S. cerevisiae)	15.9	27.924	8.067e-17	9.4675	2	1.018		0.69768
P27824	CANX	821	calnexin	28.2	67.567	1.9992e-125	32.294	30	1.0181		0.697014
P61970	NUTF2	10204	nuclear transport factor 2	44.1	14.478	3.5327e-17	7.2098	8	1.0183		0.695682
P16989;Q9Y2T7	YBX2	51087	Y box binding protein 2	23.4	40.089	1.338e-86	10.043	2	1.0185		0.694352
Q15046	KARS	3735	lysyl-tRNA synthetase	29.6	68.047	1.0379e-64	11.565	12	1.0185		0.694352
P62244	RPS15A	6210	ribosomal protein S15a	51.5	14.839	2.6736e-52	7.6332	5	1.0186		0.693686
P61978	HNRNPK	3190	heterogeneous nuclear ribonucleoprotein K	55.1	50.976	0	9.0634	48	1.0186		0.693686
P07099	EPHX1	2052	epoxide hydrolase 1, microsomal (xenobiotic)	24	52.948	3.5405e-37	2.5541	4	1.0195		0.687711
P61353	RPL27	6155	ribosomal protein L27	42.6	15.798	2.417e-40	11.407	4	1.0195		0.687711
Q99460	PSMD1	5707	proteasome (prosome, macropain) 26S subunit, non-ATPase, 1	16.1	105.84	3.0157e-131	10.164	12	1.0196		0.687048
P35232	PHB	5245	prohibitin	69.1	29.804	3.2762e-196	4.1542	7	1.0199		0.685062
Q12888	TP53BP1	7158	tumor protein p53 binding protein 1	4.2	213.57	6.6992e-12	14.632	4	1.0201		0.683738
P49411	TUFM	7284	Tu translation elongation factor, mitochondrial	35.8	49.541	1.2651e-157	15.009	15	1.0204		0.681755
P83731	RPL24	6152	ribosomal protein L24	24.8	17.779	5.3951e-27	3.9753	7	1.0205		0.681095
Q9UNH7	SNX6	58533	sorting nexin 6	9.1	46.648	9.0501e-15	5.7634	2	1.0205		0.681095
P35579;P35749	MYH9	4627	myosin, heavy chain 9, non-muscle	41.9	226.53	0	9.8395	82	1.0206		0.680434
P12270	TPR	7175	translocated promoter region (to activated MET oncogene)	16.3	267.29	0	43.669	14	1.0208		0.679114
P55265	ADAR	103	adenosine deaminase, RNA-specific	13.2	136.06	3.6173e-105	8.5556	5	1.021		0.677795
P18206	VCL	7414	vinculin	54.2	123.8	0	17.383	49	1.021		0.677795
Q9NZD2	GLTP	51228	glycolipid transfer protein	7.2	23.85	1.884e-06	5.7089	2	1.0211		0.677136
Q5JPE7;P69849;Q15155	NOMO1	23420	NODAL modulator 1	9.2	139.44	1.7601e-60	2.6376	2	1.0212		0.676478
Q9BVJ6;Q5TAP6	UTP14A	10813	UTP14, U3 small nucleolar ribonucleoprotein, homolog A (yeast)	4.4	87.977	2.5737e-23	0.76509	2	1.0215		0.674503
P39019	RPS19	6223	ribosomal protein S19	57.2	16.06	1.3226e-69	9.3172	11	1.0215		0.674503
Q13523	PRPF4B	8899	PRP4 pre-mRNA processing factor 4 homolog B (yeast)	4.9	116.99	5.4566e-47	31.485	3	1.0216		0.673845
Q8TBX8	PIP4K2C	79837	phosphatidylinositol-5-phosphate 4-kinase, type II, gamma	14	47.299	1.6702e-24	8.9844	2	1.0218		0.672529
O60678	PRMT3	10196	protein arginine methyltransferase 3	5.5	59.875	1.6994e-12	2.8292	2	1.022		0.671216
P26373	RPL13	6137	ribosomal protein L13	42.7	24.261	9.5277e-55	4.6518	4	1.022		0.671216
P10155	TROVE2	6738	TROVE domain family, member 2	13.2	60.67	9.4612e-25	5.9188	3	1.022		0.671216
P49755	TMED10	10972	transmembrane emp24-like trafficking protein 10 (yeast)	43.8	24.976	8.4732e-168	5.0271	11	1.0222		0.669903
O43665	RGS10	6001	regulator of G-protein signaling 10	31.8	20.236	5.2512e-57	5.8863	3	1.0222		0.669903
P47755	CAPZA2	830	capping protein (actin filament) muscle Z-line, alpha 2	31.8	32.949	8.915e-116	7.1915	4	1.0222		0.669903
O00159	MYO1C	4641	myosin IC	26.4	121.68	9.9975e-201	6.4316	12	1.0223		0.669247
P30041	PRDX6	9588	peroxiredoxin 6	56.7	25.035	1.8736e-226	12.378	22	1.0226		0.66728
O95336	PGLS	25796	6-phosphogluconolactonase	59.3	27.547	2.9256e-100	3.5955	4	1.0229		0.665316
P68431;P84243;Q16695;Q71DI3;Q6NXT2	H3F3C	440093	H3 histone, family 3C	30.9	15.404	4.1981e-21	13.207	5	1.0229		0.665316
Q5DJT8;Q5HYN5;Q6NSH3;Q8N7B7;Q8NHU0	CT45A5	441521	cancer/testis antigen family 45, member A5	16.9	21.302	1.5904e-12	4.8663	2	1.023		0.664661
O00422	SAP18	10284	Sin3A-associated protein, 18kDa	41.8	17.561	1.7639e-59	9.2234	4	1.023		0.664661
P46779	RPL28	6158	ribosomal protein L28	40.1	15.747	2.4015e-30	8.9726	9	1.0232		0.663353
Q9Y3U8	RPL36	25873	ribosomal protein L36	21	12.254	1.1651e-31	4.0724	8	1.0235		0.661394
Q13263	TRIM28	10155	tripartite motif-containing 28	23.6	88.549	1.7227e-202	14.646	12	1.0237		0.660088
P62829	RPL23	9349	ribosomal protein L23	42.9	14.865	2.595e-75	7.7401	36	1.0238		0.659436
P23526	AHCY	191	adenosylhomocysteinase	31.2	47.716	4.8121e-221	13.855	14	1.0239		0.658784
P25398	RPS12	6206	ribosomal protein S12	30.3	14.515	5.3922e-114	6.9171	30	1.024		0.658132
Q99459	CDC5L	988	CDC5 cell division cycle 5-like (S. pombe)	18.1	92.25	1.395e-122	4.0532	5	1.0243		0.656179
Q9NZL9	MAT2B	27430	methionine adenosyltransferase II, beta	13.2	37.551	8.4733e-40	1.3058	2	1.0244		0.655528
Q15269	PWP2	5822	PWP2 periodic tryptophan protein homolog (yeast)	5	102.45	4.8311e-15	14.188	2	1.0245		0.654878
Q9GZT6	CCDC90B	60492	coiled-coil domain containing 90B	13.8	29.505	1.9629e-42	15.97	2	1.0246		0.654227
Q86V81	ALYREF	10189	Aly/REF export factor	47.1	26.888	2.1608e-154	4.4274	5	1.025		0.65163
P46109	CRKL	1399	v-crk sarcoma virus CT10 oncogene homolog (avian)-like	19.1	33.777	1.6201e-40	8.6627	2	1.0252		0.650332
O43242	PSMD3	5709	proteasome (prosome, macropain) 26S subunit, non-ATPase, 3	27.5	60.977	3.3744e-97	25.037	12	1.0254		0.649035
Q96PZ0	PUS7	54517	pseudouridylate synthase 7 homolog (S. cerevisiae)	13.5	75.035	1.3939e-35	41.939	6	1.0254		0.649035
O76094	SRP72	6731	signal recognition particle 72kDa	10.9	74.605	2.3934e-71	7.4466	5	1.0259		0.645799
Q9Y530	C6orf130	221443	O-acyl-ADP-ribose deacylase 1	19.1	17.025	6.8005e-12	10.341	4	1.0259		0.645799
Q5JWF2;P63092;P38405	GNAS	2778	GNAS complex locus	10.6	111.02	8.3657e-34	11.461	4	1.0259		0.645799
Q9Y5L0	TNPO3	23534	transportin 3	16.8	104.2	6.9392e-112	11.893	4	1.0267		0.640635
Q07666;Q5VWX1;O75525	KHDRBS1	10657	KH domain containing, RNA binding, signal transduction associated 1	30.7	48.227	7.3591e-63	18.4	13	1.0267		0.640635
Q9UHD8	SEPT9	10801	septin 9	25.4	65.401	1.3564e-81	3.6768	6	1.0271		0.63806
P23434	GCSH	2653	Glycine cleavage system H protein, mitochondrial	11.6	18.884	4.1387e-69	3.3687	5	1.0272		0.637417
Q12874	SF3A3	10946	splicing factor 3a, subunit 3, 60kDa	32.3	58.848	9.9883e-132	4.9397	7	1.0272		0.637417
Q14152	EIF3A	8661	eukaryotic translation initiation factor 3, subunit A	28.1	166.57	2.568e-257	9.4907	23	1.0272		0.637417
O75367;Q9P0M6	H2AFY	9555	H2A histone family, member Y	30.1	39.617	3.2677e-159	15.595	16	1.0272		0.637417
Q9Y490;Q9Y4G6	TLN1	7094	talin 1	29.1	269.76	0	19.751	28	1.0272		0.637417
P20340;Q9NRW1;Q14964	RAB6A	5870	RAB6A, member RAS oncogene family	34.1	23.593	1.2523e-54	2.7564	3	1.0273		0.636773
Q9UDY2	TJP2	9414	tight junction protein 2 (zona occludens 2)	4.5	133.96	7.256e-44	5.8262	2	1.0275		0.635488
A0MZ66	KIAA1598	57698	KIAA1598	13.6	71.639	1.509e-124	22.241	3	1.0275		0.635488
Q9UNM6	PSMD13	5719	proteasome (prosome, macropain) 26S subunit, non-ATPase, 13	37	42.945	3.2059e-199	4.9079	4	1.0277		0.634205
P18621	RPL17	6139	ribosomal protein L17	41.8	21.397	2.4643e-87	7.9785	39	1.0278		0.633563
Q9H3S7	PTPN23	25930	protein tyrosine phosphatase, non-receptor type 23	4	178.97	7.9867e-15	1.6417	2	1.0279		0.632922
P35244	RPA3	6119	replication protein A3, 14kDa	61.2	13.569	8.5611e-76	3.6985	3	1.0279		0.632922
Q9Y5B9	SUPT16H	11198	suppressor of Ty 16 homolog (S. cerevisiae)	20.2	119.91	3.2184e-134	12.901	13	1.028		0.632281
P39656	DDOST	1650	dolichyl-diphosphooligosaccharide-protein glycosyltransferase	31.4	50.8	1.1947e-114	2.8838	7	1.0282		0.630999
P52565	ARHGDIA	396	Rho GDP dissociation inhibitor (GDI) alpha	45.6	23.207	4.4032e-153	6.4969	12	1.0286		0.62844
Q16643	DBN1	1627	drebrin 1	21.7	71.428	2.0827e-79	7.2434	8	1.029		0.625885
Q9NRV9	HEBP1	50865	heme binding protein 1	43.9	21.097	1.9265e-120	6.777	7	1.0292		0.62461
Q15645	TRIP13	9319	thyroid hormone receptor interactor 13	34	48.55	2.8033e-154	8.7618	11	1.0292		0.62461
P78527	PRKDC	5591	protein kinase, DNA-activated, catalytic polypeptide	30.3	469.08	0	11.243	90	1.0295		0.622699
Q12904	AIMP1	9255	aminoacyl tRNA synthetase complex-interacting multifunctional protein 1	33.7	34.352	2.4315e-29	6.223	5	1.0296		0.622062
Q96P70	IPO9	55705	importin 9	15.4	115.96	5.1355e-125	71.858	3	1.0305		0.616346
Q9UHV9	PFDN2	5202	prefoldin subunit 2	51.9	16.648	6.7688e-112	6.1174	10	1.0314		0.610653
P38646	HSPA9	3313	heat shock 70kDa protein 9 (mortalin)	48.7	73.68	0	12.045	31	1.0314		0.610653
Q9Y5S9	RBM8A	9939	RNA binding motif protein 8A	60.3	19.889	2.1029e-177	5.2748	5	1.0322		0.605612
O00410	IPO5	3843	importin 5	32.8	123.63	0	9.4928	33	1.0322		0.605612
Q92688	ANP32B	10541	acidic (leucine-rich) nuclear phosphoprotein 32 family, member B	25.5	28.787	1.2116e-36	4.3036	15	1.0323		0.604983
Q9NP79	VTA1	51534	Vps20-associated 1 homolog (S. cerevisiae)	13.7	33.879	1.8728e-58	22.233	4	1.0325		0.603726
P31150	GDI1	2664	GDP dissociation inhibitor 1	28	50.582	4.1704e-168	9.102	2	1.0327		0.602471
O43390	HNRNPR	10236	heterogeneous nuclear ribonucleoprotein R	32.7	70.942	3.8787e-184	4.0364	15	1.033		0.60059
Q52LJ0	FAM98B	283742	family with sequence similarity 98, member B	19.4	37.19	1.6141e-63	6.0364	4	1.0333		0.598711
P50995;P27216	ANXA11	311	annexin A11	19.6	54.389	1.1385e-46	8.8288	5	1.0334		0.598086
P49915	GMPS	8833	guanine monphosphate synthetase	35.8	76.715	1.1053e-137	10.4	17	1.0334		0.598086
P07686	HEXB	3074	hexosaminidase B (beta polypeptide)	14.2	63.111	5.5509e-33	14.572	4	1.0334		0.598086
P62750	RPL23A	6147	ribosomal protein L23a	42.9	17.695	3.3347e-56	21.769	18	1.0335		0.597461
O75691	UTP20	27340	UTP20, small subunit (SSU) processome component, homolog (yeast)	4.2	318.38	4.1641e-58	22.415	4	1.0335		0.597461
Q15181	PPA1	5464	pyrophosphatase (inorganic) 1	55.7	32.66	4.1267e-131	14.61	28	1.0338		0.595587
Q32MZ4	LRRFIP1	9208	leucine rich repeat (in FLII) interacting protein 1	6.4	89.252	3.3153e-31	25.42	4	1.0338		0.595587
O94903	PROSC	11212	proline synthetase co-transcribed homolog (bacterial)	17.5	30.344	9.6466e-31	9.9732	4	1.0345		0.591225
P46977	STT3A	3703	STT3, subunit of the oligosaccharyltransferase complex, homolog A (S. cerevisiae)	12.9	80.529	1.054e-27	37.742	3	1.0345		0.591225
Q8N6H7	ARFGAP2	84364	ADP-ribosylation factor GTPase activating protein 2	6	56.72	1.0379e-10	5.5817	2	1.0348		0.589359
P62277	RPS13	6207	ribosomal protein S13	45	17.222	9.8994e-80	8.0302	11	1.0353		0.586257
P08865	RPSA	3921	ribosomal protein SA	49.5	32.854	1.3775e-271	10.14	20	1.0358		0.583163
P62847	RPS24	6229	ribosomal protein S24	35.3	15.423	1.667e-52	4.2158	10	1.0359		0.582545
P26599	PTBP1	5725	polypyrimidine tract binding protein 1	50.3	57.221	2.3875e-271	5.9365	18	1.0359		0.582545
Q14019	COTL1	23406	coactosin-like 1 (Dictyostelium)	43	15.945	5.1448e-80	6.2127	5	1.036		0.581927
P33993	MCM7	4176	minichromosome maintenance complex component 7	38.4	81.307	1.8351e-145	7.9753	11	1.0369		0.576381
P49902	NT5C2	22978	5'-nucleotidase, cytosolic II	17.5	64.969	7.2717e-71	6.5509	5	1.037		0.575767
P22626	HNRNPA2B1	3181	heterogeneous nuclear ribonucleoprotein A2/B1	63.5	37.429	0	11.366	32	1.037		0.575767
O75844	ZMPSTE24	10269	zinc metallopeptidase (STE24 homolog, S. cerevisiae)	14.9	54.812	9.4801e-46	5.6804	6	1.0373		0.573925
Q86UY6	NAA40	79829	N-acetyltransferase 11 (GCN5-related, putative)	12.2	27.194	1.2772e-20	8.7497	2	1.0375		0.572698
P23246	SFPQ	6421	splicing factor proline/glutamine-rich (polypyrimidine tract binding protein associated)	40.3	76.149	2.5004e-213	9.3322	26	1.0378		0.570861
Q9Y3I0	C22orf28	51493	chromosome 22 open reading frame 28	39.2	55.21	4.8628e-93	31.082	11	1.0379		0.570249
P51858	HDGF	3068	hepatoma-derived growth factor (high-mobility group protein 1-like)	64.6	26.788	1.2495e-196	20.344	24	1.038		0.569638
Q9NTK5	OLA1	29789	Obg-like ATPase 1	31.1	44.743	1.3606e-113	12.589	13	1.0383		0.567805
P63244	GNB2L1	10399	guanine nucleotide binding protein (G protein), beta polypeptide 2-like 1	41	35.076	1.7234e-111	14.296	11	1.0384		0.567194
P55145	MANF	7873	mesencephalic astrocyte-derived neurotrophic factor	24.7	20.7	1.9415e-76	3.4242	6	1.0386		0.565975
P38159;O75526;Q8N7X1;Q8IZ40	RBMX	27316	RNA binding motif protein, X-linked	35.8	42.331	9.5743e-97	6.4172	11	1.0386		0.565975
O60716	CTNND1	1500	catenin (cadherin-associated protein), delta 1	8.6	108.17	8.4712e-41	4.3946	2	1.0387		0.565366
Q09161	NCBP1	4686	nuclear cap binding protein subunit 1, 80kDa	17.7	91.838	6.5365e-48	5.6666	2	1.0392		0.562324
P08708;P0CW22	RPS17L	100505503	ribosomal protein S17-like	57	15.55	9.9104e-155	6.0168	18	1.0392		0.562324
P61960	UFM1	51569	ubiquitin-fold modifier 1	68.2	9.1175	2.9247e-28	5.2107	3	1.0393		0.561717
Q92499	DDX1	1653	DEAD (Asp-Glu-Ala-Asp) box polypeptide 1	19.5	82.431	2.3142e-181	7.2884	10	1.0393		0.561717
Q9BXJ9;Q6N069	NAA15	80155	NMDA receptor regulated 1	12.1	101.27	4.6672e-21	9.0597	6	1.0397		0.55929
Q15008	PSMD6	9861	proteasome (prosome, macropain) 26S subunit, non-ATPase, 6	34.7	45.531	3.1718e-96	8.1129	5	1.0398		0.558684
P11387	TOP1	7150	topoisomerase (DNA) I	16.3	90.725	8.1989e-38	78.405	9	1.04		0.557474
P31939	ATIC	471	5-aminoimidazole-4-carboxamide ribonucleotide formyltransferase/IMP cyclohydrolase	47.3	64.615	0	7.1822	20	1.0401		0.556869
P60228	EIF3E	3646	eukaryotic translation initiation factor 3, subunit E	45.6	52.22	6.9522e-216	7.5861	19	1.0401		0.556869
P21399	ACO1	48	aconitase 1, soluble	14.1	98.398	2.2127e-60	31.724	4	1.0402		0.556264
O95865	DDAH2	23564	dimethylarginine dimethylaminohydrolase 2	30.9	29.644	1.0869e-118	0.01033	2	1.0404		0.555056
Q9P2J5	LARS	51520	leucyl-tRNA synthetase	19.7	134.46	6.5473e-154	18.291	11	1.0405		0.554452
O75940	SMNDC1	10285	survival motor neuron domain containing 1	20.6	26.711	4.0595e-10	5.0756	3	1.041		0.551439
P63104	YWHAZ	7534	tyrosine 3-monooxygenase/tryptophan 5-monooxygenase activation protein, zeta	69.8	27.745	1.5513e-298	11.417	65	1.041		0.551439
P09429;B2RPK0;P23497	HMGB1	3146	high-mobility group box 1	34.9	24.893	5.2567e-158	16.265	27	1.0411		0.550837
O00151	PDLIM1	9124	PDZ and LIM domain 1	45.6	36.071	8.5525e-131	16.839	5	1.0411		0.550837
P56199	ITGA1	3672	integrin, alpha 1	3.6	130.85	3.9775e-21	21.526	3	1.0414		0.549035
Q13885;Q9BVA1	TUBB2A	7280	tubulin, beta 2A	45.6	49.906	0	116.44	5	1.0415		0.548434
P62753	RPS6	6194	ribosomal protein S6	27.7	28.68	5.5741e-55	23.512	11	1.0416		0.547834
P31943	HNRNPH1	3187	heterogeneous nuclear ribonucleoprotein H1 (H)	33.9	49.229	1.1862e-228	7.5852	8	1.0417		0.547234
O95379	TNFAIP8	25816	tumor necrosis factor, alpha-induced protein 8	35.9	23.003	9.9956e-36	8.4322	2	1.0419		0.546036
P27797	CALR	811	calreticulin	42.2	48.141	8.8935e-205	8.423	18	1.042		0.545437
Q99614	TTC1	7265	tetratricopeptide repeat domain 1	13.7	33.526	3.567e-59	2.8339	2	1.0422		0.544241
P49189	ALDH9A1	223	aldehyde dehydrogenase 9 family, member A1	4.9	53.801	0.00020421	2.8365	2	1.0424		0.543045
Q13325	IFIT5	24138	interferon-induced protein with tetratricopeptide repeats 5	5.4	55.846	1.9127e-18	8.9772	2	1.0425		0.542448
P31948	STIP1	10963	stress-induced-phosphoprotein 1	44.9	62.639	3.1614e-177	25.717	29	1.0426		0.541851
Q8IX01	SUGP2	10147	SURP and G patch domain containing 2	1.7	120.21	0.00084629	1.4447	2	1.0428		0.540659
Q8TED0	UTP15	84135	UTP15, U3 small nucleolar ribonucleoprotein, homolog (S. cerevisiae)	16.2	58.414	7.0181e-40	12.394	2	1.0428		0.540659
Q8WWM7	ATXN2L	11273	ataxin 2-like	11.1	113.37	3.0785e-33	11.107	3	1.0437		0.535309
Q5VYK3	KIAA0368	23392	KIAA0368	19	204.29	2.6077e-184	9.6329	18	1.0438		0.534716
P62166	NCS1	23413	frequenin homolog (Drosophila)	41.6	21.878	3.5044e-57	35.254	5	1.0438		0.534716
P11234	RALB	5899	v-ral simian leukemia viral oncogene homolog B (ras related; GTP binding protein)	46.1	23.408	6.3965e-21	10.575	2	1.0439		0.534123
Q14566	MCM6	4175	minichromosome maintenance complex component 6	28.3	92.888	4.6488e-219	10.934	11	1.0439		0.534123
P54578	USP14	9097	ubiquitin specific peptidase 14 (tRNA-guanine transglycosylase)	29.6	56.068	6.6082e-47	18.358	8	1.0439		0.534123
P30085	CMPK1	51727	cytidine monophosphate (UMP-CMP) kinase 1, cytosolic	50.5	22.222	1.0847e-154	7.4709	15	1.0442		0.532348
Q7L2H7	EIF3M	10480	eukaryotic translation initiation factor 3, subunit M	47.3	42.502	1.9231e-151	10.782	15	1.0442		0.532348
P25815	S100P	6286	S100 calcium binding protein P	42.1	10.4	2.245e-40	1.9164	3	1.0444		0.531166
Q6GMV3	PTRHD1	391356	peptidyl-tRNA hydrolase domain containing 1	31.4	15.805	1.5867e-41	4.5545	3	1.0446		0.529985
P63272	SUPT4H1	6827	suppressor of Ty 4 homolog 1 (S. cerevisiae)	13.7	13.193	1.2857e-20	4.4312	2	1.0448		0.528806
O75352	MPDU1	9526	mannose-P-dolichol utilization defect 1	13.8	26.638	1.6051e-15	3.4177	3	1.045		0.527628
Q9Y6C9	MTCH2	23788	mitochondrial carrier homolog 2 (C. elegans)	26.1	33.331	1.9847e-121	3.8391	5	1.045		0.527628
Q9UBE0	SAE1	10055	SUMO1 activating enzyme subunit 1	24.9	38.449	9.3925e-57	25.24	5	1.0454		0.525276
P18754	RCC1	1104	regulator of chromosome condensation 1	24.2	44.969	9.2369e-80	26.56	4	1.0455		0.524688
Q16543	CDC37	11140	cell division cycle 37 homolog (S. cerevisiae)	30.2	44.468	1.1455e-135	26.218	15	1.0456		0.524102
P60842;Q14240	EIF4A1	1973	eukaryotic translation initiation factor 4A, isoform 1	70.2	46.153	0	10.463	51	1.0458		0.522929
P08134	RHOC	389	ras homolog gene family, member C	25.4	22.006	2.8535e-131	0.34783	2	1.0461		0.521173
P16435	POR	5447	P450 (cytochrome) oxidoreductase	8.3	76.689	8.3222e-28	7.1185	3	1.0461		0.521173
Q9UNX3	RPL26L1	51121	ribosomal protein L26-like 1	46.9	17.256	3.5286e-52	19.861	2	1.0461		0.521173
Q96K17	BTF3L4	91408	basic transcription factor 3-like 4; similar to hCG2008008	50.6	17.27	5.8665e-113	6.5931	5	1.0462		0.520588
Q96EK6	GNPNAT1	64841	glucosamine-phosphate N-acetyltransferase 1	23.9	20.749	2.4862e-56	1.6049	3	1.0464		0.51942
P62330	ARF6	382	ADP-ribosylation factor 6	24.6	20.082	1.5533e-27	8.611	4	1.0464		0.51942
P61254	RPL26	6154	ribosomal protein L26	46.9	17.258	5.7286e-53	3.7171	9	1.0467		0.517669
Q9UKV3	ACIN1	22985	apoptotic chromatin condensation inducer 1	7.7	151.86	2.0609e-25	5.0406	3	1.0467		0.517669
Q14232	EIF2B1	1967	eukaryotic translation initiation factor 2B, subunit 1 alpha, 26kDa	15.1	33.712	1.0789e-14	13.574	7	1.0467		0.517669
Q8NBF2	NHLRC2	374354	NHL repeat containing 2	4.8	79.443	1.7245e-05	84.168	2	1.0468		0.517086
P11441	UBL4A	8266	ubiquitin-like 4A	41.4	17.776	1.7132e-28	13.744	4	1.0474		0.513597
Q15459	SF3A1	10291	splicing factor 3a, subunit 1, 120kDa	24.2	88.885	3.7799e-76	12.07	13	1.0476		0.512436
P23396	RPS3	6188	ribosomal protein S3	68.7	26.688	1.2093e-127	10.578	26	1.0478		0.511278
Q9P258	RCC2	55920	regulator of chromosome condensation 2	19.3	56.084	1.4389e-39	5.9166	5	1.0481		0.509542
P16104	H2AFX	3014	H2A histone family, member X	58.7	15.144	6.4272e-113	6.4857	5	1.0481		0.509542
P47756	CAPZB	832	capping protein (actin filament) muscle Z-line, beta	22	31.35	9.0368e-37	13.115	7	1.0481		0.509542
P12814;P35609;Q08043	ACTN1	87	actinin, alpha 1	54.3	103.06	0	16.607	32	1.0484		0.507808
P22314	UBA1	7317	ubiquitin-like modifier activating enzyme 1	47.9	117.85	0	5.7932	35	1.049		0.504352
Q99729	HNRNPAB	3182	heterogeneous nuclear ribonucleoprotein A/B	22.9	36.224	1.5603e-56	6.6869	12	1.0493		0.502629
Q16851	UGP2	7360	UDP-glucose pyrophosphorylase 2	27	56.94	1.6347e-170	5.7415	9	1.0494		0.502055
Q9BT73	PSMG3	84262	proteasome (prosome, macropain) assembly chaperone 3	50.8	13.104	7.0071e-44	6.1897	3	1.0494		0.502055
Q00169	PITPNA	5306	phosphatidylinositol transfer protein, alpha	8.5	31.806	1.6518e-24	0.7918	2	1.0496		0.500908
P18031	PTPN1	5770	protein tyrosine phosphatase, non-receptor type 1	21.8	49.966	2.0146e-115	4.2859	4	1.0499		0.49919
P06737;P11217	PYGL	5836	phosphorylase, glycogen, liver	17.1	97.147	1.0234e-87	12.237	7	1.0499		0.49919
Q14914	PTGR1	22949	prostaglandin reductase 1	34.7	35.869	6.0771e-55	16.506	5	1.0499		0.49919
O15372	EIF3H	8667	eukaryotic translation initiation factor 3, subunit H	17.9	39.93	8.2472e-21	11.347	5	1.05		0.498619
Q9UHX1	PUF60	22827	poly-U binding splicing factor 60KDa	36.3	59.875	2.8847e-174	23.487	9	1.05		0.498619
P60891;P21108	PRPS1	5631	phosphoribosyl pyrophosphate synthetase 1	29.6	34.834	6.7948e-82	30.973	2	1.0501		0.498048
P49368	CCT3	7203	chaperonin containing TCP1, subunit 3 (gamma)	44.4	60.533	2.1494e-176	7.9424	32	1.0503		0.496906
P06748	NPM1	4869	nucleophosmin (nucleolar phosphoprotein B23, numatrin)	44.9	32.575	4.1565e-205	5.9782	36	1.0507		0.494627
Q13126	MTAP	4507	methylthioadenosine phosphorylase	40.3	31.236	1.2944e-103	2.9557	5	1.0509		0.493489
Q96FW1	OTUB1	55611	OTU domain, ubiquitin aldehyde binding 1	18.5	31.284	5.7683e-30	2.9613	2	1.0509		0.493489
O95456	PSMG1	8624	proteasome (prosome, macropain) assembly chaperone 1	18.8	32.854	1.5003e-15	3.4431	3	1.0512		0.491785
P23284	PPIB	5479	peptidylprolyl isomerase B (cyclophilin B)	48.6	23.742	3.6843e-78	6.3838	16	1.0512		0.491785
O00148	DDX39A	10212	DEAD (Asp-Glu-Ala-Asp) box polypeptide 39A	35.8	49.129	8.4995e-52	10.258	4	1.0512		0.491785
Q9HB07	C12orf10	60314	chromosome 12 open reading frame 10	20.5	42.449	7.2826e-18	14.458	3	1.0512		0.491785
Q9UJU6	DBNL	28988	drebrin-like	36.7	48.207	3.5961e-222	12.066	5	1.0514		0.490652
Q12906;Q96SI9	ILF3	3609	interleukin enhancer binding factor 3, 90kDa	23	95.337	9.508e-74	23.294	12	1.0519		0.487822
Q9UKM9	RALY	22913	RNA binding protein, autoantigenic (hnRNP-associated with lethal yellow homolog (mouse))	24.8	32.463	3.6663e-31	8.1014	9	1.052		0.487257
Q9P0L0	VAPA	9218	VAMP (vesicle-associated membrane protein)-associated protein A, 33kDa	29.7	27.893	6.9507e-55	12.491	8	1.0521		0.486693
P12081	HARS	3035	histidyl-tRNA synthetase	26.9	57.41	1.4869e-58	12.563	9	1.0525		0.484439
O00505	KPNA3	3839	karyopherin alpha 3 (importin alpha 4)	14.2	57.81	3.1591e-23	33.622	4	1.0525		0.484439
Q9UHR4	BAIAP2L1	55971	BAI1-associated protein 2-like 1	5.9	56.882	3.6831e-26	9.6779	2	1.0527		0.483314
P63220	RPS21	6227	ribosomal protein S21	51.8	9.1113	1.1861e-102	3.4852	9	1.0528		0.482752
Q13310;P0CB38	PABPC4	8761	poly(A) binding protein, cytoplasmic 4 (inducible form)	21.3	70.782	6.0807e-95	6.6768	6	1.0528		0.482752
O95816	BAG2	9532	BCL2-associated athanogene 2	45.5	23.772	1.1079e-57	5.2339	4	1.0529		0.482191
P42677	RPS27	6232	ribosomal protein S27	32.1	9.461	7.1093e-45	3.7461	9	1.0533		0.479948
Q9UQ80	PA2G4	5036	proliferation-associated 2G4, 38kDa	51	43.786	1.0162e-195	7.685	41	1.0533		0.479948
Q9Y3A5	SBDS	51119	Shwachman-Bodian-Diamond syndrome	35.6	28.763	9.252e-74	5.7334	10	1.0536		0.47827
P62701;P22090;Q8TD47	RPS4X	6191	ribosomal protein S4X	43.3	29.597	1.143e-100	39.186	22	1.0536		0.47827
Q9BT78	COPS4	51138	COP9 constitutive photomorphogenic homolog subunit 4 (Arabidopsis)	19.2	46.268	1.2606e-94	0.55528	2	1.0538		0.477153
Q9UNZ2	NSFL1C	55968	NSFL1 (p97) cofactor (p47)	31.1	40.572	1.9722e-118	33.898	3	1.0538		0.477153
Q14690	PDCD11	22984	programmed cell death 11	6.2	208.7	1.0775e-46	10.493	5	1.054		0.476037
Q9NTI5	PDS5B	23047	PDS5, regulator of cohesion maintenance, homolog B (S. cerevisiae)	3.9	164.67	2.8683e-08	8.0135	3	1.0541		0.47548
P13010	XRCC5	7520	X-ray repair complementing defective repair in Chinese hamster cells 5 (double-strand-break rejoining)	48.6	82.704	0	6.892	38	1.0544		0.473811
Q08170	SRSF4	6429	serine/arginine-rich splicing factor 4	14.4	56.678	2.1344e-18	16.41	3	1.0547		0.472144
P63027;P23763	VAMP2	6844	vesicle-associated membrane protein 2 (synaptobrevin 2)	59.5	12.663	4.6964e-90	19.586	2	1.055		0.470481
Q96S44	TP53RK	112858	TP53 regulating kinase	13.4	28.16	1.6331e-12	0.4699	2	1.0553		0.468821
P53992	SEC24C	9632	SEC24 family, member C (S. cerevisiae)	11.4	118.32	2.0067e-59	4.9227	5	1.0553		0.468821
O15498	YKT6	10652	YKT6 v-SNARE homolog (S. cerevisiae)	38.9	22.417	6.0244e-59	15.04	3	1.0554		0.468268
P62841	RPS15	6209	ribosomal protein S15	69.7	17.04	1.8239e-154	6.2876	14	1.0555		0.467716
P62269	RPS18	6222	ribosomal protein S18	49.3	17.718	5.6024e-51	6.608	7	1.0555		0.467716
P50914	RPL14	9045	ribosomal protein L14	18.1	23.432	9.3384e-19	0.90851	3	1.0557		0.466613
P15311	EZR	7430	ezrin	49.7	69.412	2.1651e-243	7.2904	23	1.0557		0.466613
Q04917	YWHAH	7533	tyrosine 3-monooxygenase/tryptophan 5-monooxygenase activation protein, eta polypeptide	45.5	28.218	3.43e-150	7.7554	7	1.0559		0.465511
P62256	UBE2H	7328	ubiquitin-conjugating enzyme E2H	26.8	20.655	1.0346e-52	5.0952	5	1.0561		0.46441
P05387	RPLP2	6181	ribosomal protein, large, P2	86.1	11.665	0	17.869	25	1.0563		0.463311
P84090	ERH	2079	enhancer of rudimentary homolog (Drosophila)	28.8	12.259	2.5902e-23	4.3187	9	1.0565		0.462214
Q9NR12	PDLIM7	9260	PDZ and LIM domain 7 (enigma)	10.3	49.844	1.5819e-09	3.6177	2	1.057		0.459476
Q6P2E9	EDC4	23644	enhancer of mRNA decapping 4	11.1	151.66	2.7609e-38	5.8382	3	1.057		0.459476
Q15631	TSN	7247	translin	64.5	26.183	1.7889e-172	6.3989	10	1.057		0.459476
Q8IZQ1	WDFY3	23001	WD repeat and FYVE domain containing 3	1	395.25	0.00010701	31.718	3	1.0572		0.458384
P39687;O43423;O95626	ANP32A	8125	acidic (leucine-rich) nuclear phosphoprotein 32 family, member A	40.6	28.585	1.3156e-58	6.2809	11	1.0578		0.455114
Q96AE4	FUBP1	8880	far upstream element (FUSE) binding protein 1	27.3	67.56	1.0489e-114	8.9525	9	1.0579		0.454571
Q04323	UBXN1	51035	UBX domain protein 1	28.6	33.325	1.1715e-90	10.345	3	1.058		0.454028
P46778	RPL21	6144	ribosomal protein L21	43.1	18.565	4.9458e-82	24.268	10	1.0583		0.452401
P51991	HNRNPA3	220988	heterogeneous nuclear ribonucleoprotein A3	32.8	39.594	2.9085e-141	9.375	15	1.0588		0.449696
P51151;Q9NP90	RAB9A	9367	RAB9A, member RAS oncogene family	38.3	22.837	2.9829e-78	14.08	6	1.0588		0.449696
P34932	HSPA4	3308	heat shock 70kDa protein 4	29	94.33	4.5838e-199	9.5562	21	1.0593		0.447001
P12956	XRCC6	2547	X-ray repair complementing defective repair in Chinese hamster cells 6	51.4	69.842	1.5601e-294	7.6594	67	1.0595		0.445925
P61247	RPS3A	6189	ribosomal protein S3A	35.6	29.945	3.9619e-95	9.0278	13	1.0599		0.443778
Q9Y230	RUVBL2	10856	RuvB-like 2 (E. coli)	56.6	51.156	4.9249e-205	8.3568	14	1.06		0.443242
P46782	RPS5	6193	ribosomal protein S5	40.2	22.876	4.3009e-105	33.313	11	1.06		0.443242
P07900;Q14568;Q58FG0;Q58FG1	HSP90AA1	3320	heat shock protein 90kDa alpha (cytosolic), class A member 1	55.5	84.659	0	18.527	33	1.0601		0.442707
Q96C86	DCPS	10540	dynactin 2 (p50)	16.3	38.608	5.6473e-56	6.1097	2	1.0603		0.441637
Q96KP4	CNDP2	55748	CNDP dipeptidase 2 (metallopeptidase M20 family)	14.1	52.878	3.3326e-15	11.734	2	1.0604		0.441103
Q15075	EEA1	8411	early endosome antigen 1	6.7	162.46	9.5668e-48	11.141	4	1.0606		0.440035
P11908	PRPS2	5634	phosphoribosyl pyrophosphate synthetase 2	36.2	34.769	2.6494e-151	12.188	3	1.0606		0.440035
Q9H6F5	CCDC86	79080	coiled-coil domain containing 86	10.8	40.235	0.00033342	19.746	3	1.061		0.437905
P62312	LSM6	11157	LSM6 homolog, U6 small nuclear RNA associated (S. cerevisiae)	45	9.1275	1.1038e-12	3.7647	3	1.0613		0.43631
P30050	RPL12	6136	ribosomal protein L12	34.5	17.818	9.6892e-75	3.7536	7	1.0616		0.43472
P55263	ADK	132	adenosine kinase	34.8	40.545	8.6416e-133	9.7648	10	1.0616		0.43472
P62910	RPL32	6161	ribosomal protein L32	36.3	15.86	1.0027e-47	21.49	11	1.0617		0.43419
Q07812	BAX	581	BCL2-associated X protein	49.5	21.184	1.5513e-84	7.1261	3	1.0619		0.433132
P05388;Q8NHW5	RPLP0	6175	ribosomal protein, large, P0	36.9	34.273	5.0132e-123	10.76	15	1.0619		0.433132
Q07020	RPL18	6141	ribosomal protein L18	36.7	21.634	7.723e-84	13.013	11	1.0623		0.431022
P36776	LONP1	9361	lon peptidase 1, mitochondrial	15.3	106.49	5.2554e-46	16.841	6	1.0624		0.430495
Q96I24	FUBP3	8939	far upstream element (FUSE) binding protein 3	28.8	61.64	6.9186e-79	7.716	4	1.0625		0.429968
O94906	PRPF6	24148	PRP6 pre-mRNA processing factor 6 homolog (S. cerevisiae)	7	106.92	2.0242e-48	12.152	2	1.0625		0.429968
P33991	MCM4	4173	minichromosome maintenance complex component 4	28.5	96.557	5.5183e-228	15.895	11	1.0625		0.429968
Q96CN7	ISOC1	51015	isochorismatase domain containing 1	19.8	32.236	1.1335e-26	2.9223	2	1.063		0.427341
P32969	RPL9	6133	ribosomal protein L9	49	21.863	2.7864e-146	8.0488	12	1.0632		0.426293
Q9UHB9	SRP68	6730	signal recognition particle 68kDa	19.9	70.729	1.6531e-68	6.5169	4	1.0635		0.424723
P04040	CAT	847	catalase	17.3	59.755	1.8931e-38	42.991	3	1.0636		0.424202
P09012	SNRPA	6626	small nuclear ribonucleoprotein polypeptide A	28.7	31.279	1.4662e-22	1.5576	2	1.0642		0.421075
Q9UL25	RAB21	23011	RAB21, member RAS oncogene family	26.2	24.347	7.1426e-63	6.6112	3	1.0644		0.420036
P36578	RPL4	6124	ribosomal protein L4	30.9	47.697	1.0131e-97	16.033	18	1.0645		0.419517
O43592	XPOT	11260	exportin, tRNA (nuclear export receptor for tRNAs)	11.1	109.96	1.3104e-41	9.6519	4	1.0648		0.417962
P18077	RPL35A	6165	ribosomal protein L35a	31.8	12.538	2.6705e-17	13.384	7	1.065		0.416927
O43491	EPB41L2	2037	erythrocyte membrane protein band 4.1-like 2	15.2	112.59	3.7633e-62	10.975	8	1.0651		0.416411
Q8N4H5	TOMM5	401505	translocase of outer mitochondrial membrane 5 homolog (yeast)	68.6	6.0352	1.0433e-06	4.8609	2	1.0652		0.415895
Q01813	PFKP	5214	phosphofructokinase, platelet	28.6	85.595	7.3434e-220	9.7565	10	1.0652		0.415895
Q09666	AHNAK	79026	AHNAK nucleoprotein	26.2	629.09	6.7707e-293	16.356	62	1.0652		0.415895
O43583	DENR	8562	density-regulated protein	12.6	22.092	3.5593e-23	6.069	2	1.0653		0.415379
Q9Y3C1	NOP16	51491	NOP16 nucleolar protein homolog (yeast)	30.3	21.188	4.8633e-74	7.1344	4	1.0656		0.413833
P43487	RANBP1	5902	similar to RAN binding protein 1; RAN binding protein 1	26.4	23.31	7.8474e-50	8.1336	6	1.0664		0.409728
Q9NV31	IMP3	55272	IMP3, U3 small nucleolar ribonucleoprotein, homolog (yeast)	43.5	21.85	5.2391e-88	6.3846	3	1.0665		0.409217
Q13158	FADD	8772	Fas (TNFRSF6)-associated via death domain	24	23.279	2.0756e-73	6.2956	2	1.0666		0.408706
Q00839	HNRNPU	3192	heterogeneous nuclear ribonucleoprotein U (scaffold attachment factor A)	31.5	90.583	0	10.377	35	1.0667		0.408195
Q969X6	CIRH1A	84916	cirrhosis, autosomal recessive 1A (cirhin)	3.8	76.889	6.2795e-20	1.7025	2	1.067		0.406665
P29692	EEF1D	1936	eukaryotic translation elongation factor 1 delta (guanine nucleotide exchange protein)	37.7	31.121	9.7339e-86	21.139	10	1.0675		0.404124
O15305	PMM2	5373	phosphomannomutase 2	24.4	28.082	4.0944e-21	12.643	4	1.0676		0.403616
P21281;P15313	ATP6V1B2	526	ATPase, H+ transporting, lysosomal 56/58kDa, V1 subunit B2	16.4	56.5	1.4649e-59	19.395	3	1.0676		0.403616
Q9H0A0	NAT10	55226	N-acetyltransferase 10 (GCN5-related)	19.6	115.73	1.3077e-106	2.0165	4	1.0677		0.403109
O00116	AGPS	8540	alkylglycerone phosphate synthase	14.7	72.911	3.7082e-103	8.9268	3	1.0678		0.402603
P42766	RPL35	11224	ribosomal protein L35	39.8	14.551	4.853e-34	7.0199	11	1.0681		0.401086
Q92900	UPF1	5976	UPF1 regulator of nonsense transcripts homolog	9.3	124.34	1.1957e-28	14.483	4	1.0681		0.401086
Q15067	ACOX1	51	acyl-Coenzyme A oxidase 1, palmitoyl	11.2	74.423	1.9587e-70	9.3905	2	1.0682		0.400581
P09651;Q32P51	HNRNPA1	3178	heterogeneous nuclear ribonucleoprotein A1	37.1	38.746	0	32.394	36	1.0688		0.39756
Q92973;O14787	TNPO1	3842	transportin 1	21.8	102.35	2.3631e-107	7.1662	14	1.069		0.396555
P05455	SSB	6741	Sjogren syndrome antigen B (autoantigen La)	36	46.836	3.044e-83	20.481	18	1.0691		0.396054
Q13347	EIF3I	8668	eukaryotic translation initiation factor 3, subunit I	15.4	36.501	1.4807e-13	16.19	2	1.0695		0.394052
O15143	ARPC1B	10095	actin related protein 2/3 complex, subunit 1B, 41kDa	8.3	40.949	7.3671e-06	14.535	2	1.0696		0.393552
P52788	SMS	6611	spermine synthase; similar to spermine synthase	29	41.268	1.1877e-45	5.3846	6	1.0698		0.392554
A0FGR8	ESYT2	57488	family with sequence similarity 62 (C2 domain containing), member B	12.9	102.36	9.8253e-69	18.887	4	1.0701		0.39106
P61981	YWHAG	7532	tyrosine 3-monooxygenase/tryptophan 5-monooxygenase activation protein, gamma polypeptide	48.6	28.302	4.9485e-185	5.9175	11	1.0703		0.390066
P18615	NELFE	7936	negative elongation factor complex member E	17.6	43.239	1.8897e-37	59.725	2	1.0704		0.389569
P28838	LAP3	51056	leucine aminopeptidase 3	13.7	56.166	9.2813e-48	12.63	2	1.071		0.386599
Q9UKD2	MRTO4	51154	mRNA turnover 4 homolog (S. cerevisiae)	31.8	27.56	1.2352e-18	7.0323	5	1.0713		0.385118
Q9GZZ9	UBA5	79876	ubiquitin-like modifier activating enzyme 5	9.2	44.863	6.251e-24	1.8561	2	1.0716		0.383642
Q14166	TTLL12	23170	tubulin tyrosine ligase-like family, member 12	15.1	74.403	4.466e-26	13.522	2	1.0716		0.383642
P46777	RPL5	6125	ribosomal protein L5	28.6	34.362	9.2782e-41	17.529	19	1.0717		0.38315
Q9UKA9	PTBP2	58155	polypyrimidine tract binding protein 2	18.6	57.49	3.0922e-32	24.004	3	1.0717		0.38315
Q9NZM1;O75923	MYOF	26509	myoferlin	28	234.71	1.0051e-275	29.702	35	1.0717		0.38315
Q9H2A2	ALDH8A1	64577	aldehyde dehydrogenase 8 family, member A1	5.1	53.401	0.00030322	30.778	3	1.0717		0.38315
P45880	VDAC2	7417	voltage-dependent anion channel 2	34.7	31.566	3.7294e-78	21.805	19	1.0721		0.381188
Q6FI13;Q16777	HIST2H2AA3	8337	histone cluster 2, H2aa3; histone cluster 2, H2aa4	68.5	14.095	3.375e-146	12.22	55	1.0723		0.380209
Q9BV86	METTL11A	28989	methyltransferase like 11A	28.3	25.387	2.4308e-52	5.5689	3	1.0725		0.379232
P62241	RPS8	6202	ribosomal protein S8	38.5	24.205	4.2711e-114	22.241	10	1.0738		0.372918
Q96ST3	SIN3A	25942	SIN3 homolog A, transcription regulator (yeast)	6.5	145.17	7.0471e-38	14.849	2	1.0743		0.370507
Q9Y2T3	GDA	9615	guanine deaminase	45.2	51.002	0	9.4344	18	1.0746		0.369065
Q9BV40	VAMP8	8673	vesicle-associated membrane protein 8 (endobrevin)	41	11.438	3.0544e-44	6.0644	5	1.0747		0.368585
P26368	U2AF2	11338	U2 small nuclear RNA auxiliary factor 2	30.9	53.5	2.4407e-105	1.8528	5	1.0748		0.368106
P84098	RPL19	6143	ribosomal protein L19	36.2	23.466	2.6217e-83	8.8829	10	1.0751		0.36667
P48506	GCLC	2729	glutamate-cysteine ligase, catalytic subunit	3.9	72.765	0.00086633	12.919	2	1.0757		0.363808
Q9Y5A9	YTHDF2	51441	YTH domain family, member 2	4.7	62.333	1.5955e-14	8.9837	2	1.076		0.362382
P40227;Q92526	CCT6A	908	chaperonin containing TCP1, subunit 6A (zeta 1)	43.3	58.024	4.0677e-275	9.6248	31	1.076		0.362382
P21964	COMT	1312	catechol-O-methyltransferase	5.9	30.037	1.353e-25	4.1884	2	1.0761		0.361908
P35613	BSG	682	basigin (Ok blood group)	21.6	42.2	6.5975e-89	8.1849	7	1.0763		0.36096
P83881;Q969Q0	RPL36A	6173	ribosomal protein L36a	17.9	12.441	1.2982e-07	7.275	4	1.0764		0.360487
P08590;P05976	MYL3	4634	myosin, light chain 3, alkali; ventricular, skeletal, slow	8.2	21.932	5.0415e-33	19.03	2	1.0765		0.360014
P17174	GOT1	2805	glutamic-oxaloacetic transaminase 1, soluble (aspartate aminotransferase 1)	36.1	46.247	5.9664e-115	3.2662	7	1.0767		0.359069
Q9NQG5	RPRD1B	58490	regulation of nuclear pre-mRNA domain containing 1B	35.3	36.899	1.8456e-107	10.9	4	1.0768		0.358598
Q15363	TMED2	10959	transmembrane emp24 domain trafficking protein 2	28.9	22.761	2.4569e-69	6.2301	5	1.077		0.357655
O75369	FLNB	2317	filamin B, beta (actin binding protein 278)	39.8	278.16	0	9.9532	61	1.0776		0.354838
P15880	RPS2	6187	ribosomal protein S2	31.4	31.324	5.7243e-109	10.232	14	1.0777		0.35437
Q8WZ42	TTN	7273	titin	0.1	3816	0.0004844	16.027	3	1.0777		0.35437
P30419;O60551	NMT1	4836	N-myristoyltransferase 1	28.8	56.806	2.3161e-172	83.122	8	1.0778		0.353902
O94826	TOMM70A	9868	translocase of outer mitochondrial membrane 70 homolog A (S. cerevisiae)	13.3	67.454	1.1776e-34	2.7038	4	1.0779		0.353434
P62913	RPL11	6135	ribosomal protein L11	39.3	20.252	3.7506e-62	9.0338	13	1.0781		0.352501
P32929	CTH	1491	cystathionase (cystathionine gamma-lyase)	9.1	44.508	1.017e-09	5.3066	3	1.0782		0.352035
Q8N9N8	EIF1AD	84285	eukaryotic translation initiation factor 1A domain containing	33.3	19.053	3.9972e-28	4.4436	2	1.0783		0.351569
P63151;Q66LE6;Q00005	PPP2R2A	5520	protein phosphatase 2 (formerly 2A), regulatory subunit B, alpha isoform	21.3	51.691	3.2542e-49	8.043	7	1.0784		0.351103
P62424	RPL7A	6130	ribosomal protein L7a	33.5	29.995	2.3427e-87	6.7065	21	1.0788		0.349246
P04083	ANXA1	301	annexin A1	59.2	38.714	0	8.3189	28	1.0789		0.348782
P39023	RPL3	6122	ribosomal protein L3	36.7	46.108	1.1124e-153	8.6893	25	1.0789		0.348782
O60220	TIMM8A	1678	translocase of inner mitochondrial membrane 8 homolog A (yeast)	52.6	10.998	2.7012e-53	0.21479	2	1.0791		0.347856
P62861	FAU	2197	Finkel-Biskis-Reilly murine sarcoma virus (FBR-MuSV) ubiquitously expressed	18.6	6.6478	4.4393e-07	7.1724	3	1.0792		0.347394
P62805	HIST1H4A	8359	histone cluster 1, H4a	64.1	11.367	8.3906e-167	8.0603	72	1.0793		0.346932
O75400	PRPF40A	55660	PRP40 pre-mRNA processing factor 40 homolog A (S. cerevisiae)	3.4	108.8	5.3092e-08	20.397	4	1.0793		0.346932
P19338	NCL	4691	nucleolin	34.6	76.613	0	34.548	69	1.0795		0.346009
Q16401	PSMD5	5711	proteasome (prosome, macropain) 26S subunit, non-ATPase, 5	36.1	56.195	6.1101e-228	4.1784	8	1.0797		0.345088
O95571	ETHE1	23474	ethylmalonic encephalopathy 1	24.4	27.873	5.2127e-41	0.42482	2	1.0801		0.34325
Q9P287	BCCIP	56647	BRCA2 and CDKN1A interacting protein	15	35.979	4.0917e-44	6.5361	5	1.0803		0.342334
Q14498	RBM39	9584	RNA binding motif protein 39	29.8	59.379	6.8325e-66	16.008	6	1.0805		0.341419
Q05519	SRSF11	9295	serine/arginine-rich splicing factor 11	8.9	53.542	1.1275e-09	2.183	2	1.081		0.339139
O60814;P58876;P62807;Q5QNW6;Q93079;Q99877;Q99879;P57053;Q99880	HIST1H2BK	85236	histone cluster 1, H2bk	65.9	13.89	1.7929e-104	12.817	32	1.081		0.339139
P61313	RPL15	6138	ribosomal protein L15	43.6	24.146	2.1156e-91	4.3003	12	1.0812		0.338229
P48507	GCLM	2730	glutamate-cysteine ligase, modifier subunit	23.7	30.727	4.1119e-45	2.162	2	1.0814		0.337321
P62906	RPL10A	4736	ribosomal protein L10a	33.2	24.831	6.6155e-52	5.4934	18	1.0815		0.336868
O75083	WDR1	9948	WD repeat domain 1	26.4	66.193	1.1249e-82	77.731	9	1.0822		0.333706
Q9Y266	NUDC	10726	nuclear distribution gene C homolog (A. nidulans)	45	38.242	1.6343e-73	9.5002	15	1.0823		0.333256
P46776	RPL27A	6157	ribosomal protein L27a	25.7	16.561	2.9677e-18	2.2823	2	1.0824		0.332806
Q14376	GALE	2582	UDP-galactose-4-epimerase	27.6	38.281	1.9648e-125	15.5	3	1.0824		0.332806
P26885	FKBP2	2286	FK506 binding protein 2, 13kDa	37.3	15.649	9.6037e-28	16.036	4	1.0825		0.332357
Q9NYF8	BCLAF1	9774	BCL2-associated transcription factor 1	10.5	106.12	5.1348e-23	6.2717	7	1.0827		0.331459
Q13442	PDAP1	11333	PDGFA associated protein 1	50.8	20.63	2.3177e-106	7.444	11	1.0832		0.329222
Q14116	IL18	3606	interleukin 18 (interferon-gamma-inducing factor)	40.9	22.326	3.4487e-105	15.206	9	1.0835		0.327884
Q13151	HNRNPA0	10949	heterogeneous nuclear ribonucleoprotein A0	34.8	30.84	7.9389e-131	14.904	9	1.0836		0.327439
Q92979	EMG1	10436	EMG1 nucleolar protein homolog (S. cerevisiae)	38.1	26.72	4.6767e-33	1.7075	2	1.084		0.325663
Q9H4G0	EPB41L1	2036	erythrocyte membrane protein band 4.1-like 1	1.8	98.502	2.685e-16	0.33941	2	1.0847		0.322569
O75822	EIF3J	8669	eukaryotic translation initiation factor 3, subunit J	24.4	29.062	4.376e-49	6.5125	3	1.0851		0.32081
Q05639	EEF1A2	1917	eukaryotic translation elongation factor 1 alpha 2	47.7	50.47	3.0255e-194	9.1922	118	1.0851		0.32081
P63173	RPL38	6169	ribosomal protein L38	50	8.2178	5.3354e-53	19.423	21	1.0852		0.320371
Q9GZL7	WDR12	55759	WD repeat domain 12	10.4	47.707	1.5254e-27	2.1853	3	1.0854		0.319495
P20073	ANXA7	310	annexin A7	24.4	52.739	1.2132e-101	15.702	3	1.0854		0.319495
Q00059	TFAM	7019	transcription factor A, mitochondrial	28.9	29.096	1.6641e-22	7.4121	5	1.0856		0.31862
Q92504	SLC39A7	7922	solute carrier family 39 (zinc transporter), member 7	8.5	50.117	1.0798e-21	2.5186	2	1.0859		0.317311
Q9NS69	TOMM22	56993	translocase of outer mitochondrial membrane 22 homolog (yeast)	66.2	15.521	4.7544e-195	6.0035	7	1.0866		0.314269
B5ME19;Q99613	EIF3C	8663	eukaryotic translation initiation factor 3, subunit C	16.3	105.47	2.3712e-168	2.2022	7	1.0867		0.313836
Q96BM9;Q9NVJ2	ARL8A	127829	ADP-ribosylation factor-like 8A	43	21.416	2.9435e-54	7.1791	4	1.0869		0.312971
P61513	RPL37A	6168	ribosomal protein L37a	37	10.275	1.4331e-59	10.457	6	1.087		0.312539
P10412	HIST1H1E	3008	histone cluster 1, H1e	47.9	21.865	5.4516e-67	18.606	33	1.087		0.312539
Q99598	TSNAX	7257	translin-associated factor X	29	33.112	3.486e-153	16.903	4	1.0871		0.312108
P26196	DDX6	1656	DEAD (Asp-Glu-Ala-Asp) box polypeptide 6	27.1	54.416	1.4065e-71	4.1374	5	1.0875		0.310387
Q9H488	POFUT1	23509	protein O-fucosyltransferase 1	6.7	43.955	2.695e-20	7.963	3	1.0875		0.310387
Q02543	RPL18A	6142	ribosomal protein L18a	34.7	20.762	7.7553e-38	79.973	11	1.0877		0.309528
Q12905	ILF2	3608	interleukin enhancer binding factor 2, 45kDa	57.7	43.062	3.2624e-179	8.3772	17	1.0881		0.307816
P35637	FUS	2521	fusion (involved in t(12;16) in malignant liposarcoma)	19	53.425	5.859e-51	8.1996	12	1.0883		0.306963
Q9NSD9	FARSB	10056	phenylalanyl-tRNA synthetase, beta subunit	12.7	66.115	5.285e-30	4.4977	5	1.0884		0.306536
P26641	EEF1G	1937	eukaryotic translation elongation factor 1 gamma	57.2	50.118	2.0285e-138	10.377	30	1.0886		0.305685
P14625;Q58FF3	HSP90B1	7184	heat shock protein 90kDa beta (Grp94), member 1	42.1	92.468	0	30.891	45	1.0887		0.30526
O75821	EIF3G	8666	eukaryotic translation initiation factor 3, subunit G	31.6	35.611	2.0272e-99	90.225	7	1.089		0.303987
Q9NYU2	UGGT1	56886	UDP-glucose ceramide glucosyltransferase-like 1	23.2	177.19	3.6075e-247	29.656	18	1.0892		0.30314
P49792;A6NKT7;Q7Z3J3;O14715;Q99666;P0DJD1;P0DJD0	RANBP2	5903	RAN binding protein 2	12.1	358.2	7.3024e-182	8.8887	17	1.0895		0.301874
Q9ULV4	CORO1C	23603	coronin, actin binding protein, 1C	26.8	53.248	9.9113e-90	7.0641	10	1.0896		0.301452
Q13555;Q13554;Q13557;Q9UQM7	CAMK2G	818	calcium/calmodulin-dependent protein kinase II gamma	7.3	62.608	2.0951e-21	2.6053	3	1.0902		0.298931
Q96A72	MAGOHB	55110	mago-nashi homolog B (Drosophila)	58.8	17.276	3.1162e-108	5.1502	11	1.0902		0.298931
Q13428	TCOF1	6949	Treacher Collins-Franceschetti syndrome 1	8.6	152.1	1.2257e-83	5.8454	9	1.0904		0.298094
Q9BQG0	MYBBP1A	10514	MYB binding protein (P160) 1a	21.6	148.85	5.7719e-215	6.9056	12	1.0906		0.297258
O95292	VAPB	9217	VAMP (vesicle-associated membrane protein)-associated protein B and C	36.2	27.228	6.0848e-81	10.101	12	1.0909		0.296008
P00533;P04626	EGFR	1956	epidermal growth factor receptor (erythroblastic leukemia viral (v-erb-b) oncogene homolog, avian)	15.4	134.28	4.8188e-192	13.764	5	1.0912		0.294761
Q9BPX5	ARPC5L	81873	actin related protein 2/3 complex, subunit 5-like	43.1	16.941	6.0328e-26	1.129	2	1.0913		0.294346
Q07866	KLC1	3831	kinesin light chain 1	16.4	65.309	2.7832e-20	8.803	4	1.092		0.291452
P08621	SNRNP70	6625	small nuclear ribonucleoprotein 70kDa (U1)	22.7	51.556	1.1761e-43	14.695	5	1.0922		0.290629
P13667	PDIA4	9601	protein disulfide isomerase family A, member 4	48.8	72.932	1.1341e-249	17.677	30	1.0922		0.290629
P60468	SEC61B	10952	Sec61 beta subunit	26	9.9743	1.2944e-13	5.0524	2	1.0923		0.290218
Q9NR50	EIF2B3	8891	eukaryotic translation initiation factor 2B, subunit 3 gamma, 58kDa	6.4	50.24	2.8522e-11	1.9002	2	1.0926		0.288988
O00541	PES1	23481	pescadillo homolog 1, containing BRCT domain (zebrafish)	13.8	68.002	1.8389e-15	11.202	4	1.0926		0.288988
P62273	RPS29	6235	ribosomal protein S29	33.9	6.6767	1.0969e-08	0.34468	2	1.0927		0.288578
Q9C037	TRIM4	89122	tripartite motif-containing 4	2.2	57.46	0.017558	9.4815	5	1.093		0.287352
Q93009	USP7	7874	ubiquitin specific peptidase 7 (herpes virus-associated)	9	128.3	8.4118e-31	13.36	7	1.093		0.287352
P24534	EEF1B2	1933	eukaryotic translation elongation factor 1 beta 2	27.6	24.763	7.257e-80	57.197	12	1.093		0.287352
P62888	RPL30	6156	ribosomal protein L30	18.3	12.784	4.571e-21	4.3732	7	1.0931		0.286945
Q9BVS4	RIOK2	55781	RIO kinase 2 (yeast)	5.3	63.282	2.7303e-07	4.0889	2	1.0938		0.284101
O96008	TOMM40	10452	translocase of outer mitochondrial membrane 40 homolog (yeast)	28.5	37.893	1.8301e-43	21.996	8	1.094		0.283292
Q9HAV4	XPO5	57510	exportin 5	8.7	136.31	2.5196e-107	6.5511	7	1.0941		0.282888
Q02878	RPL6	6128	ribosomal protein L6	45.5	32.728	2.8139e-166	6.8996	14	1.0944		0.281678
Q07955	SRSF1	6426	serine/arginine-rich splicing factor 1	42.7	27.744	3.9145e-49	20.876	8	1.0947		0.280473
P26583	HMGB2	3148	high mobility group box 2	30.6	24.033	6.4489e-29	8.8264	11	1.0948		0.280071
Q3MHD2	LSM12	124801	LSM12 homolog (S. cerevisiae)	24.1	21.701	3.0448e-08	9.6848	2	1.0951		0.27887
P61224;A6NIZ1	RAP1B	5908	RAP1B, member of RAS oncogene family	51.6	20.825	8.8678e-124	5.2394	6	1.0954		0.277672
Q8N6L1	KRTCAP2	200185	keratinocyte associated protein 2	12.5	14.678	3.8354e-24	2.061	2	1.0958		0.276081
O43175	PHGDH	26227	phosphoglycerate dehydrogenase	24.8	56.65	2.3266e-142	11.347	8	1.0958		0.276081
O00629	KPNA4	3840	karyopherin alpha 4 (importin alpha 3)	13.2	57.886	2.907e-80	2.4881	3	1.0959		0.275684
Q9Y262	EIF3L	51386	eukaryotic translation initiation factor 3, subunit L	31.2	66.726	2.348e-146	11.941	8	1.0959		0.275684
Q6PIU2	NCEH1	57552	arylacetamide deacetylase-like 1	14.5	45.807	1.8211e-32	6.132	2	1.0962		0.274496
Q15149	PLEC	5339	plectin 1, intermediate filament binding protein 500kDa	41.9	531.78	0	10.835	71	1.0963		0.2741
P31942	HNRNPH3	3189	heterogeneous nuclear ribonucleoprotein H3 (2H9)	31.5	36.926	6.7037e-84	16.073	5	1.0966		0.272916
Q8NE71	ABCF1	23	ATP-binding cassette, sub-family F (GCN20), member 1	11	95.925	3.2835e-125	8.9739	2	1.0969		0.271736
Q9UBI6	GNG12	55970	guanine nucleotide binding protein (G protein), gamma 12	44.4	8.0061	3.5664e-42	9.1236	5	1.097		0.271344
O60506	SYNCRIP	10492	synaptotagmin binding, cytoplasmic RNA interacting protein	33.5	69.602	9.0989e-219	39.459	26	1.0975		0.269386
Q13242	SRSF9	8683	serine/arginine-rich splicing factor 9	38.5	25.542	1.4531e-24	19.646	4	1.0992		0.262804
P82979	SARNP	84324	SAP domain containing ribonucleoprotein	34.3	23.671	1.1941e-84	23.554	5	1.0993		0.26242
P54819	AK2	204	adenylate kinase 2	64.4	26.477	5.2359e-182	75.441	17	1.0993		0.26242
P17096	HMGA1	3159	high mobility group AT-hook 1	23.4	11.676	1.9877e-24	7.3416	8	1.0995		0.261654
O43776	NARS	4677	asparaginyl-tRNA synthetase	28.1	62.942	1.9025e-162	4.1191	8	1.0997		0.26089
P07814	EPRS	2058	glutamyl-prolyl-tRNA synthetase	32.4	170.59	0	9.8527	34	1.0998		0.260508
P62249	RPS16	6217	ribosomal protein S16	54.1	16.445	1.9065e-38	12.973	9	1.0998		0.260508
O75955	FLOT1	10211	flotillin 1	27.6	47.355	1.9653e-110	1.8396	4	1.101		0.255957
P12268	IMPDH2	3615	IMP (inosine monophosphate) dehydrogenase 2	39.9	55.804	4.9548e-194	15.207	23	1.1012		0.255204
P67809	YBX1	4904	Y box binding protein 1	55.2	35.924	0	38.126	17	1.1012		0.255204
P48556	PSMD8	5714	proteasome (prosome, macropain) 26S subunit, non-ATPase, 8	25.1	39.611	1.7174e-31	49.503	5	1.1014		0.254452
P49770	EIF2B2	8892	eukaryotic translation initiation factor 2B, subunit 2 beta, 39kDa	8.5	38.989	4.3745e-15	21.579	2	1.1016		0.253702
Q9BS26	ERP44	23071	endoplasmic reticulum protein 44	14	46.971	8.567e-10	12.335	4	1.1018		0.252954
Q9GZP4	PITHD1	57095	PITH (C-terminal proteasome-interacting domain of thioredoxin-like) domain containing 1	28.4	24.178	1.2646e-39	2.8857	3	1.1022		0.251461
P35580	MYH10	4628	myosin, heavy chain 10, non-muscle	4.9	229	8.9001e-60	10.84	2	1.1026		0.249975
P62995	TRA2B	6434	transformer 2 beta homolog (Drosophila)	20.8	33.665	1.7103e-19	7.5461	4	1.1027		0.249604
Q8NFW8	CMAS	55907	cytidine monophosphate N-acetylneuraminic acid synthetase	11.3	48.379	1.2578e-14	13.744	3	1.1027		0.249604
P14866	HNRNPL	3191	heterogeneous nuclear ribonucleoprotein L	35	64.132	8.4804e-151	38.945	29	1.1038		0.245553
P05161	ISG15	9636	ISG15 ubiquitin-like modifier	62.4	17.887	7.3945e-129	7.1089	8	1.1039		0.245187
Q96Q11	TRNT1	51095	tRNA nucleotidyl transferase, CCA-adding, 1	13.6	50.127	9.2397e-26	10.308	3	1.1039		0.245187
Q13601	KRR1	11103	KRR1, small subunit (SSU) processome component, homolog (yeast)	12.3	43.664	4.161e-12	10.489	3	1.1042		0.244091
P26639;A2RTX5	TARS	6897	threonyl-tRNA synthetase	37.5	83.434	5.9022e-165	63.788	24	1.1043		0.243727
Q8N4Q1	CHCHD4	131474	coiled-coil-helix-coiled-coil-helix domain containing 4	29.6	15.996	3.2801e-67	2.7211	2	1.1045		0.242999
P68104;Q5VTE0	EEF1A1	1915	eukaryotic translation elongation factor 1 alpha 1	48.5	50.14	1.536e-171	22.655	39	1.1045		0.242999
P12429	ANXA3	306	annexin A3	38.4	36.375	4.2661e-121	10.997	4	1.105		0.241186
Q9Y570	PPME1	51400	protein phosphatase methylesterase 1	19.7	42.315	2.0788e-86	8.9235	4	1.1051		0.240825
Q14103	HNRNPD	3184	heterogeneous nuclear ribonucleoprotein D (AU-rich element RNA binding protein 1, 37kDa)	31	38.434	9.5182e-143	23.995	30	1.1051		0.240825
Q9Y221	NIP7	51388	nuclear import 7 homolog (S. cerevisiae)	34.4	20.462	9.7732e-43	2.5992	5	1.1063		0.236518
Q13247	SRSF6	6431	serine/arginine-rich splicing factor 6	15.7	39.586	2.1351e-13	4.8012	2	1.1063		0.236518
Q8NEZ4	KMT2C	58508	lysine (K)-specific methyltransferase 2C	0.3	541.36	0.00042738	18.821	2	1.1064		0.236162
Q9HCN8	SDF2L1	23753	stromal cell-derived factor 2-like 1	36.7	23.598	1.052e-51	11.18	3	1.1067		0.235095
Q7Z422	C1orf144	26099	chromosome 1 open reading frame 144	21.7	16.997	2.0742e-09	0.20059	2	1.1068		0.23474
Q14258	TRIM25	7706	tripartite motif-containing 25	7.1	70.973	2.8107e-16	8.025	7	1.1073		0.232971
Q92598	HSPH1	10808	heat shock 105kDa/110kDa protein 1	27	96.864	7.3492e-188	21.86	19	1.1077		0.231562
Q9NTZ6	RBM12	10137	RNA binding motif protein 12	8.8	97.394	4.4501e-17	2.2532	3	1.1083		0.229461
Q01130;Q9BRL6	SRSF2	6427	serine/arginine-rich splicing factor 2	26.7	25.476	2.5384e-91	7.2219	6	1.1085		0.228764
Q99547	MPHOSPH6	10200	M-phase phosphoprotein 6	22.5	19.024	1.9371e-19	3.7154	4	1.1096		0.224956
P05783;CON__H-INV:HIT000015463;CON__Q497I4;Q92764;CON__Q92764	KRT18	3875	keratin 18	79.1	48.057	0	15.412	73	1.1106		0.221533
Q9Y3B8	REXO2	25996	REX2, RNA exonuclease 2 homolog (S. cerevisiae)	20.7	26.832	1.6099e-49	45.243	3	1.111		0.220174
Q13243	SRSF5	6430	serine/arginine-rich splicing factor 5	19.9	31.263	3.8464e-34	9.8471	4	1.1113		0.219159
Q9H7B2	RPF2	84154	ribosome production factor 2 homolog (S. cerevisiae)	10.8	35.582	3.0588e-10	3.7175	2	1.1119		0.217139
Q96PK6	RBM14	10432	RNA binding motif protein 14	20.2	69.491	6.7075e-51	5.3153	2	1.1121		0.216469
Q9GZR7	DDX24	57062	DEAD (Asp-Glu-Ala-Asp) box polypeptide 24	11.8	96.331	4.1128e-22	16.298	3	1.1125		0.215133
Q06124	PTPN11	5781	protein tyrosine phosphatase, non-receptor type 11	6.9	68.436	2.9797e-12	17.66	2	1.1126		0.214799
O75431	MTX2	10651	metaxin 2	23.2	29.763	2.969e-45	6.8668	3	1.1128		0.214134
P04899;P09471;A8MTJ3;P19087;P11488	GNAI2	2771	guanine nucleotide binding protein (G protein), alpha inhibiting activity polypeptide 2	30.4	40.45	2.5847e-141	10.015	6	1.1129		0.213802
Q16537	PPP2R5E	5529	protein phosphatase 2, regulatory subunit B', epsilon isoform	8.8	54.699	8.7647e-23	24.338	2	1.1137		0.211159
Q9BZE4	GTPBP4	23560	GTP binding protein 4	13.7	73.964	1.1903e-24	6.8328	4	1.1138		0.210831
Q9NQZ2	UTP3	57050	UTP3, small subunit (SSU) processome component, homolog (S. cerevisiae)	7.7	54.557	4.7144e-18	2.6998	2	1.1143		0.209193
Q14204	DYNC1H1	1778	dynein, cytoplasmic 1, heavy chain 1	29.2	532.4	0	21.729	66	1.1146		0.208215
P50416	CPT1A	1374	carnitine palmitoyltransferase 1A (liver)	20.6	88.367	6.3128e-133	6.9101	4	1.1147		0.20789
Q03701	CEBPZ	10153	CCAAT/enhancer binding protein (C/EBP), zeta	7	120.97	3.2382e-13	21.035	3	1.115		0.206916
P27635;Q96L21	RPL10	6134	ribosomal protein L10	25.2	24.604	2.0979e-58	9.3207	10	1.1156		0.204978
Q15005	SPCS2	9789	signal peptidase complex subunit 2 homolog (S. cerevisiae)	28.3	25.003	1.6286e-65	12.258	2	1.1157		0.204656
P30101	PDIA3	2923	protein disulfide isomerase family A, member 3	51.5	56.782	0	23.739	36	1.1159		0.204014
Q8WTT2	NOC3L	64318	nucleolar complex associated 3 homolog (S. cerevisiae)	5.6	92.547	3.4022e-07	35.718	3	1.1159		0.204014
P06899;P23527;P33778;Q16778;Q8N257;Q6DN03;Q6DRA6	HIST2H2BE	8349	histone cluster 2, H2be	64.3	13.904	1.9611e-101	20.013	6	1.1161		0.203374
O95232	LUC7L3	51747	cisplatin resistance-associated overexpressed protein	20.6	51.466	9.8678e-101	5.8847	4	1.1162		0.203054
Q9UJ70	NAGK	55577	N-acetylglucosamine kinase	14	37.375	8.05e-18	8.085	2	1.1167		0.20146
O14880	MGST3	4259	microsomal glutathione S-transferase 3	18.4	16.516	1.369e-35	25.026	2	1.1171		0.200192
P0CG48;P0CG47;P62979;P62987	UBC	7316	ubiquitin C	68.3	77.038	2.0727e-124	58.337	62	1.1174		0.199244
Q14CX7	NAA25	80018	N(alpha)-acetyltransferase 25, NatB auxiliary subunit	6	112.29	2.3757e-09	3.88	2	1.1175		0.198929
Q15428	SF3A2	8175	splicing factor 3a, subunit 2, 66kDa	17.7	49.255	9.6997e-18	0.90742	2	1.1178		0.197986
P18124	RPL7	6129	ribosomal protein L7	41.1	29.225	3.0795e-110	15.524	12	1.1178		0.197986
P84095	RHOG	391	ras homolog family member G	38.2	21.308	3.2691e-156	6.3544	4	1.118		0.197359
P11233	RALA	5898	v-ral simian leukemia viral oncogene homolog A (ras related)	51.9	23.567	1.8416e-32	9.7943	7	1.1186		0.195487
Q9BY44	EIF2A	83939	eukaryotic translation initiation factor 2A, 65kDa	28	64.989	1.3566e-70	119.76	8	1.1186		0.195487
Q15061	WDR43	23160	WD repeat domain 43	4.6	74.89	2.697e-19	4.7537	3	1.119		0.194247
P56182	RRP1	8568	ribosomal RNA processing 1 homolog (S. cerevisiae)	11.7	52.839	1.435e-19	7.6389	3	1.119		0.194247
Q9NX24	NHP2	55651	NHP2 ribonucleoprotein homolog (yeast)	25.5	17.201	2.558e-32	2.0098	2	1.1194		0.193012
P43121	MCAM	4162	melanoma cell adhesion molecule	13.8	71.607	2.7168e-108	11.237	8	1.1194		0.193012
P05198	EIF2S1	1965	eukaryotic translation initiation factor 2, subunit 1 alpha, 35kDa	48.3	36.112	6.7089e-241	9.1867	8	1.1208		0.188735
Q01844	EWSR1	2130	Ewing sarcoma breakpoint region 1	4.4	68.477	1.8284e-10	9.6602	3	1.1217		0.186023
P49257	LMAN1	3998	lectin, mannose-binding, 1	19.6	57.548	3.3352e-60	63.028	6	1.1219		0.185424
Q9UIA9;Q9H2T7	XPO7	23039	exportin 7	12.2	123.91	2.2333e-73	16.408	5	1.1225		0.183637
P54136	RARS	5917	arginyl-tRNA synthetase	41.2	75.378	2.2209e-230	10.847	20	1.1228		0.182747
Q9UKY7	CDV3	55573	CDV3 homolog (mouse)	53.1	27.335	2.6186e-47	8.413	4	1.123		0.182156
Q9Y606	PUS1	80324	pseudouridylate synthase 1	12.6	47.47	2.7489e-29	9.9385	2	1.1234		0.180979
Q96D46	NMD3	51068	NMD3 homolog (S. cerevisiae)	6.6	57.603	1.0762e-26	12.85	3	1.1242		0.178641
Q8WWI1	LMO7	4008	LIM domain 7	19.1	192.69	3.0914e-103	5.0214	12	1.1249		0.176613
Q96TC7	HSD17B4	3295	hydroxysteroid (17-beta) dehydrogenase 4	10.9	52.118	5.9382e-72	1.5789	2	1.125		0.176325
P51659	FAM82A2	55177	family with sequence similarity 82, member A2	14	79.685	5.0517e-57	130.4	3	1.1252		0.175749
P40261	NNMT	4837	nicotinamide N-methyltransferase	17	29.574	7.2613e-59	3.1798	4	1.1262		0.172893
P43490	NAMPT	10135	nicotinamide phosphoribosyltransferase	24	55.52	2.0911e-79	8.8878	10	1.1268		0.171197
Q16850	CYP51A1	1595	cytochrome P450, family 51, subfamily A, polypeptide 1	33.8	56.805	4.1575e-101	11.195	10	1.1271		0.170353
Q9NZI8	IGF2BP1	10642	insulin-like growth factor 2 mRNA binding protein 1	25.3	63.48	3.7613e-70	32.22	5	1.1273		0.169792
P17987	TCP1	6950	hypothetical gene supported by BC000665; t-complex 1	52.5	60.343	0	24.792	17	1.1276		0.168953
Q15418	RPS6KA1	6195	ribosomal protein S6 kinase, 90kDa, polypeptide 1	12.5	82.722	9.2313e-29	16.499	2	1.1284		0.166732
P15374	UCHL3	7347	ubiquitin carboxyl-terminal esterase L3 (ubiquitin thiolesterase)	47	26.182	1.1128e-90	13.163	5	1.1286		0.16618
Q9Y5J7	TIMM9	26520	translocase of inner mitochondrial membrane 9 homolog (yeast)	29.2	10.378	1.3443e-17	3.5419	3	1.1291		0.164807
P16403;P22492	HIST1H1C	3006	histone cluster 1, H1c	47.4	21.364	3.4083e-58	24.98	10	1.1291		0.164807
Q9HDC9	APMAP	57136	adipocyte plasma membrane associated protein	32.7	46.48	1.8102e-49	7.1222	3	1.1301		0.162086
P46108	CRK	1398	v-crk sarcoma virus CT10 oncogene homolog (avian)	27	33.83	1.8856e-92	4.2179	4	1.1309		0.159933
P04179	SOD2	6648	superoxide dismutase 2, mitochondrial	23.4	24.722	3.0393e-74	3.595	3	1.1311		0.159398
Q9NR30	DDX21	9188	DEAD (Asp-Glu-Ala-Asp) box polypeptide 21	40.2	87.343	1.0603e-268	11.863	30	1.1315		0.158333
O43290	SART1	9092	squamous cell carcinoma antigen recognized by T cells	10.2	90.254	1.5402e-46	0.12066	2	1.1316		0.158067
Q9BVK6	TMED9	54732	transmembrane emp24 protein transport domain containing 9	22.1	27.277	1.3764e-53	5.9499	4	1.1317		0.157802
P29144	TPP2	7174	tripeptidyl peptidase II	6.1	138.35	7.5791e-37	12.065	5	1.1351		0.148985
O95470	SGPL1	8879	sphingosine-1-phosphate lyase 1	10.4	63.523	1.2464e-15	6.7548	2	1.1357		0.147469
O14744	PRMT5	10419	protein arginine methyltransferase 5	13	72.683	1.6137e-68	21.042	5	1.1364		0.145716
P23588	EIF4B	1975	eukaryotic translation initiation factor 4B	31.9	69.15	3.9785e-274	14.793	12	1.137		0.144225
O00429	DNM1L	10059	dynamin 1-like	25.3	81.876	1.0161e-195	10.811	4	1.1375		0.142992
Q2TB90	HKDC1	80201	hexokinase domain containing 1	8	102.54	9.4566e-16	27.863	2	1.1378		0.142256
P08397	HMBS	3145	hydroxymethylbilane synthase	13.9	39.33	7.3915e-69	66.799	3	1.1379		0.142011
P29966	MARCKS	4082	myristoylated alanine-rich protein kinase C substrate	30.7	31.554	1.086e-98	18.275	8	1.1386		0.140307
Q9GZY8	MFF	56947	mitochondrial fission factor	20.5	38.464	2.8892e-29	8.4178	2	1.1389		0.139582
P78344	EIF4G2	1982	eukaryotic translation initiation factor 4 gamma, 2	19	102.36	5.3327e-108	17.23	9	1.1392		0.13886
Q587I9	SFT2D3	84826	SFT2 domain containing 3	11.6	21.789	2.1185e-06	4.6721	2	1.1395		0.13814
Q9BVP2	GNL3	26354	guanine nucleotide binding protein-like 3 (nucleolar)	12.4	61.992	8.6023e-60	17.857	3	1.1396		0.137901
Q71UM5	RPS27L	51065	ribosomal protein S27-like	32.1	9.4771	1.8521e-33	9.3287	2	1.1403		0.136235
Q6NUM9	RETSAT	54884	retinol saturase (all-trans-retinol 13,14-reductase)	7	66.819	9.6217e-16	11.212	2	1.1409		0.13482
Q8IY81	FTSJ3	117246	FtsJ homolog 3 (E. coli)	13.3	96.557	3.8668e-58	18.543	8	1.1412		0.134117
P42224	STAT1	6772	signal transducer and activator of transcription 1, 91kDa	15.1	87.334	5.5666e-40	23.422	2	1.1416		0.133183
Q9UHY7	ENOPH1	58478	enolase-phosphatase 1	13	28.932	1.871e-20	13.641	2	1.1421		0.132024
Q15020	SART3	9733	squamous cell carcinoma antigen recognized by T cells 3	5.1	109.93	5.2627e-12	9.08	2	1.1423		0.131562
O43399	TPD52L2	7165	tumor protein D52-like 2	63.6	22.237	9.9386e-242	5.1718	11	1.1454		0.124565
O00764	PDXK	8566	pyridoxal (pyridoxine, vitamin B6) kinase	41.7	35.102	2.0534e-150	20.868	11	1.1455		0.124344
Q5JTH9	RRP12	23223	ribosomal RNA processing 12 homolog (S. cerevisiae)	12.2	143.7	1.5719e-163	7.0288	5	1.1485		0.117862
Q9NS86	LANCL2	55915	LanC lantibiotic synthetase component C-like 2 (bacterial)	6.2	50.854	0.0001154	7.4256	2	1.1485		0.117862
Q15843	NEDD8	4738	neural precursor cell expressed, developmentally down-regulated 4	45.7	9.0714	1.7549e-26	4.5575	3	1.1491		0.116598
P40429;Q6NVV1	RPL13A	23521	ribosomal protein L13a	36.5	23.577	1.0481e-27	10.964	9	1.1492		0.116388
Q5T4S7	UBR4	23352	ubiquitin protein ligase E3 component n-recognin 4	5.5	573.83	9.3716e-173	9.9005	7	1.1494		0.11597
Q9Y617	PSAT1	29968	phosphoserine aminotransferase 1	27.6	40.422	2.3385e-45	75.994	14	1.1498		0.115136
P50454	SERPINH1	871	serpin peptidase inhibitor, clade H (heat shock protein 47), member 1, (collagen binding protein 1)	61	46.44	0	30.789	17	1.1502		0.114308
Q9BTL3	FAM103A1	83640	family with sequence similarity 103, member A1	17.8	14.381	2.4847e-15	15.258	2	1.1505		0.113689
Q15397	KIAA0020	9933	KIAA0020	5.2	73.584	8.0026e-07	5.44	2	1.1507		0.113279
P62834	RAP1A	5906	RAP1A, member of RAS oncogene family	51.6	20.987	1.3938e-119	9.9999	3	1.1511		0.112461
Q9Y3A6	TMED5	50999	transmembrane emp24 protein transport domain containing 5	14	26.005	8.3396e-20	1.2349	2	1.1512		0.112257
Q9Y2X3	NOP58	51602	NOP58 ribonucleoprotein homolog (yeast)	31.9	59.578	2.8996e-138	12.478	13	1.1545		0.105695
O75396	SEC22B	9554	SEC22 vesicle trafficking protein homolog B (S. cerevisiae)	51.6	24.593	4.9739e-180	8.7879	6	1.1546		0.1055
Q9C0C2	TNKS1BP1	85456	tankyrase 1 binding protein 1, 182kDa	13	181.79	2.0081e-140	18.388	6	1.1549		0.10492
Q96IJ6	GMPPA	29926	GDP-mannose pyrophosphorylase A	10.5	46.291	1.0512e-45	25.885	2	1.1558		0.103194
O60832	DKC1	1736	dyskeratosis congenita 1, dyskerin	16.3	57.673	6.7928e-40	5.2818	4	1.1564		0.102057
Q8IWZ3	ANKHD1	54882	ankyrin repeat and KH domain containing 1	3.7	269.45	7.2792e-34	11.221	2	1.1588		0.0976044
Q15050	RRS1	23212	RRS1 ribosome biogenesis regulator homolog (S. cerevisiae)	17.3	41.193	3.1023e-48	14.682	3	1.1599		0.0956165
P61619;Q9H9S3	SEC61A1	29927	Sec61 alpha 1 subunit (S. cerevisiae)	22.1	52.264	2.4225e-150	4.4379	3	1.1601		0.0952585
P46087	NOP2	4839	NOP2 nucleolar protein homolog (yeast)	14.7	89.301	3.9229e-40	11.024	3	1.1601		0.0952585
P54619	PRKAG1	5571	protein kinase, AMP-activated, gamma 1 non-catalytic subunit	11.2	37.579	3.8359e-78	12.106	3	1.1613		0.0931333
Q15758	SLC1A5	6510	solute carrier family 1 (neutral amino acid transporter), member 5	16.5	56.598	1.6311e-52	15.195	3	1.1618		0.092259
Q9NVP1	DDX18	8886	DEAD (Asp-Glu-Ala-Asp) box polypeptide 18	21.3	75.406	6.7378e-55	41.855	14	1.1635		0.089336
P51648	ALDH3A2	224	aldehyde dehydrogenase 3 family, member A2	10.3	54.847	4.5473e-25	2.8663	2	1.1637		0.088997
Q9HBH0	RHOF	54509	ras homolog gene family, member F (in filopodia)	22.7	23.625	1.7106e-25	7.9397	2	1.1639		0.0886591
Q15942	ZYX	7791	zyxin	24.7	61.277	3.8284e-61	7.1236	3	1.1646		0.0874846
O75934	BCAS2	10286	breast carcinoma amplified sequence 2	43.6	26.131	6.8699e-98	17.494	2	1.1652		0.0864879
O60763	USO1	8615	USO1 homolog, vesicle docking protein	6	107.89	1.1979e-18	20.679	3	1.1668		0.0838748
Q12907	LMAN2	10960	lectin, mannose-binding 2	12.6	40.228	6.3259e-16	62.21	3	1.167		0.0835527
P17812;Q9NRF8	CTPS	1503	CTP synthase	31	66.69	7.6773e-164	7.4983	11	1.1677		0.0824332
Q01081;Q8WU68	U2AF1	7307	U2 small nuclear RNA auxiliary factor 1	18.8	27.872	8.2217e-31	28.615	5	1.1702		0.0785342
P27695	APEX1	328	APEX nuclease (multifunctional DNA repair enzyme) 1	31.4	35.554	1.5673e-98	4.8443	2	1.1725		0.0750808
Q14192	FHL2	2274	four and a half LIM domains 2	7.9	32.193	2.0529e-06	4.1428	2	1.1729		0.0744931
P08195	SLC3A2	6520	solute carrier family 3 (activators of dibasic and neutral amino acid transport), member 2	45.4	67.993	0	29	29	1.1729		0.0744931
P22087	FBL	2091	fibrillarin	24.3	33.784	3.9542e-27	13.642	5	1.1747		0.0718946
Q9NY12	GAR1	54433	GAR1 ribonucleoprotein homolog (yeast)	16.6	22.348	2.0502e-11	8.8277	3	1.1757		0.0704835
P49903	SEPHS1	22929	selenophosphate synthetase 1	9.2	42.91	6.3502e-08	2.5041	2	1.1761		0.0699253
O00425;Q9Y6M1	IGF2BP3	10643	insulin-like growth factor 2 mRNA binding protein 3	21.9	63.704	7.5133e-77	11.277	4	1.1777		0.0677291
Q8WXX5	DNAJC9	23234	DnaJ (Hsp40) homolog, subfamily C, member 9	31.5	29.909	1.8425e-45	10.475	6	1.1779		0.0674587
Q9Y4P3	TBL2	26608	transducin (beta)-like 2	14.1	49.797	1.1901e-24	12.776	2	1.1784		0.0667863
Q13838	DDX39B	7919	DEAD (Asp-Glu-Ala-Asp) box polypeptide 39B	43.2	48.991	1.0022e-113	31.599	25	1.1789		0.0661195
Q9Y6G9	DYNC1LI1	51143	dynein, cytoplasmic 1, light intermediate chain 1	18.5	56.578	2.5813e-75	55.105	6	1.1789		0.0661195
P61011	SRP54	6729	signal recognition particle 54kDa	11.7	55.704	7.7874e-36	3.052	4	1.1801		0.0645416
Q6DKI1	RPL7L1	285855	ribosomal protein L7-like 1	24	28.661	5.4094e-13	5.8404	3	1.1811		0.0632504
Q5SSJ5	HP1BP3	50809	heterochromatin protein 1, binding protein 3	12.1	61.206	3.4177e-22	9.6379	2	1.1819		0.0622329
P17252;P05771	PRKCA	5578	protein kinase C, alpha	2.8	76.749	2.5997e-12	11.096	2	1.1821		0.0619807
Q9Y4L1	HYOU1	10525	hypoxia up-regulated 1	36.5	111.33	5.964e-297	7.1171	30	1.1845		0.0590193
Q12797	ASPH	444	aspartate beta-hydroxylase	11.1	85.862	5.2212e-54	33.162	2	1.1851		0.0582976
Q8NI22	MCFD2	90411	multiple coagulation factor deficiency 2	28.1	16.39	4.2402e-72	7.6017	2	1.1875		0.0554837
P56192	MARS	4141	methionyl-tRNA synthetase	19.7	101.11	2.0117e-69	6.875	6	1.1887		0.0541198
Q9NW13	RBM28	55131	RNA binding motif protein 28	7.2	85.737	7.4476e-17	30.551	4	1.1911		0.0514757
P20042	EIF2S2	8894	eukaryotic translation initiation factor 2, subunit 2 beta, 38kDa	33	38.388	6.0441e-139	10.236	11	1.1956	+	0.0468092
Q5BKZ1	ZNF326	284695	zinc finger protein 326	10.8	65.653	8.8074e-17	13.597	2	1.1959	+	0.0465112
Q9NZ45	CISD1	55847	CDGSH iron sulfur domain 1	34.3	12.199	2.8448e-40	8.3977	8	1.1999	+	0.0426879
P49588	AARS	16	alanyl-tRNA synthetase	34.5	106.81	9.3119e-188	9.3741	19	1.2054	+	0.0378674
Q14919	DRAP1	10589	DR1-associated protein 1 (negative cofactor 2 alpha)	26.3	22.35	1.5427e-21	11.134	3	1.2067	+	0.0367983
P16070	CD44	960	CD44 molecule (Indian blood group)	8.1	81.537	4.0986e-51	18.015	3	1.2103	+	0.0339707
Q99848	EBNA1BP2	10969	EBNA1 binding protein 2	27.8	34.852	3.0779e-65	5.2731	7	1.2105	+	0.0338192
O95340	PAPSS2	9060	3'-phosphoadenosine 5'-phosphosulfate synthase 2	13	69.5	4.3659e-24	7.9143	2	1.2121	+	0.032628
Q9Y3C4	TPRKB	51002	TP53RK binding protein	10.9	19.661	1.2411e-06	17.047	3	1.2174	+	0.0289354
P52735	VAV2	7410	vav 2 guanine nucleotide exchange factor	6.3	101.29	1.7001e-45	22.359	2	1.219	+	0.0278938
Q969S3	ZNF622	90441	zinc finger protein 622	17	54.271	6.1178e-45	11.566	2	1.2214	+	0.0263921
Q15287	RNPS1	10921	RNA binding protein S1, serine-rich domain	14.4	34.208	1.1291e-30	15.306	3	1.222	+	0.0260278
O14975	SLC27A2	11001	solute carrier family 27 (fatty acid transporter), member 2	3.2	70.311	9.0458e-20	4.7346	2	1.2273	+	0.0229942
Q16629	SRSF7	6432	serine/arginine-rich splicing factor 7	24.8	27.366	2.8088e-40	17.089	3	1.2278	+	0.0227245
O60830	TIMM17B	10245	translocase of inner mitochondrial membrane 17 homolog B (yeast)	34.3	18.273	1.4375e-85	51.046	2	1.2325	+	0.0203211
Q8WXF1	PSPC1	55269	paraspeckle component 1	14.1	58.743	6.9625e-48	6.5919	4	1.2348	+	0.019228
P54577	YARS	8565	tyrosyl-tRNA synthetase	41.1	59.143	3.7298e-109	7.5366	16	1.2348	+	0.019228
O00567	NOP56	10528	NOP56 ribonucleoprotein homolog (yeast)	32.7	66.049	4.4195e-132	16.53	16	1.2353	+	0.0189973
P49023	PXN	5829	paxillin	11.5	64.505	2.5625e-74	24.964	5	1.2359	+	0.0187236
Q15121	PEA15	8682	phosphoprotein enriched in astrocytes 15	62.3	15.04	1.7633e-164	2.6725	6	1.2374	+	0.0180545
P78406	RAE1	8480	RAE1 RNA export 1 homolog (S. pombe)	9	40.968	9.113e-11	4.0976	2	1.2377	+	0.0179233
Q9Y3T9	NOC2L	26155	nucleolar complex associated 2 homolog (S. cerevisiae)	6.4	84.918	1.1288e-10	8.9666	3	1.2407	+	0.0166558
Q9BYG3	MKI67IP	84365	MKI67 (FHA domain) interacting nucleolar phosphoprotein	31.4	34.222	1.86e-106	10.013	8	1.2418	+	0.0162112
Q8TDN6	BRIX1	55299	brix domain containing 2	35.1	41.401	1.9627e-103	6.9464	9	1.2442	+	0.0152771
Q9UHB6	LIMA1	51474	LIM domain and actin binding 1	8.7	85.225	1.1923e-40	10.699	3	1.2465	+	0.0144268
Q14011	CIRBP	1153	cold inducible RNA binding protein	33.1	18.648	1.0477e-109	4.4521	3	1.2496	+	0.0133468
P49790	NUP153	9972	nucleoporin 153kDa	11.7	153.94	1.707e-118	26.964	6	1.2526	+	0.0123704
O76021	RSL1D1	26156	ribosomal L1 domain containing 1	26.9	54.972	3.076e-102	12.346	13	1.2564	+	0.0112248
O43660	PLRG1	5356	pleiotropic regulator 1 (PRL1 homolog, Arabidopsis)	10.3	57.193	8.7445e-12	2.5022	2	1.2565	+	0.0111959
P55010	EIF5	1983	eukaryotic translation initiation factor 5	21.8	49.222	1.5805e-68	9.9596	7	1.2627	+	0.00953189
Q9Y5M8	SRPRB	58477	signal recognition particle receptor, B subunit	39.5	29.702	6.6828e-151	8.8647	8	1.2673	+	0.00844366
O14773	TPP1	1200	tripeptidyl peptidase I	12.3	61.247	2.0813e-35	21.868	2	1.2676	+	0.0083767
Q9H8Y8;Q9BQQ3	GORASP2	26003	golgi reassembly stacking protein 2, 55kDa	5.3	47.145	5.6093e-08	4.5162	3	1.2695	+	0.00796361
Q03135;P56539	CAV1	857	caveolin 1, caveolae protein, 22kDa	29.8	20.471	3.312e-23	4.3329	4	1.2716	+	0.00752833
Q96GQ7	DDX27	55661	DEAD (Asp-Glu-Ala-Asp) box polypeptide 27	10.8	89.834	4.3157e-22	6.3476	2	1.2721	+	0.0074279
Q8IVF2	AHNAK2	113146	AHNAK nucleoprotein 2	4.6	616.62	1.544e-05	15.502	3	1.278	+	0.00633027
Q92597	NDRG1	10397	N-myc downstream regulated 1	26.9	42.835	1.8331e-72	10.142	4	1.2853	+	0.00517533
P68400	CSNK2A1	1457	casein kinase 2, alpha 1 polypeptide	26.3	45.143	4.2216e-68	35.381	5	1.2862	+	0.00504699
O94888	UBXN7	26043	UBX domain protein 7	10.2	54.862	4.0915e-10	0.96747	2	1.2875	+	0.00486669
P41250	GARS	2617	glycyl-tRNA synthetase	40.3	83.165	2.1802e-240	16.09	18	1.288	+	0.00479892
P23381	WARS	7453	tryptophanyl-tRNA synthetase	38.2	53.165	0	7.8048	16	1.295	+	0.00393562
P55854	SUMO3	6612	small ubiquitin-like modifier 3	20.4	11.637	6.5067e-23	2.1811	2	1.2978	+	0.00363174
O15155	BET1	10282	blocked early in transport 1 homolog (S. cerevisiae)	24.6	13.289	1.0024e-55	16.351	2	1.3044	+	0.00299805
P17707	AMD1	262	adenosylmethionine decarboxylase 1	3.6	38.339	0.00099993	0.96524	2	1.3046	+	0.00298052
Q9Y3A4	RRP7A	27341	ribosomal RNA processing 7 homolog A (S. cerevisiae)	15	32.334	1.8836e-08	26.906	2	1.3076	+	0.00272866
Q16881	TXNRD1	7296	thioredoxin reductase 1	41.4	70.923	0	7.8101	19	1.3095	+	0.00257937
O14950	MYL12B	103910	myosin, light chain 12B, regulatory	68	19.779	1.1063e-284	37.332	12	1.3168	+	0.00207265
Q9NZJ7	MTCH1	23787	mitochondrial carrier homolog 1 (C. elegans)	18.5	41.544	1.7232e-24	4.3834	2	1.3206	+	0.00184666
Q9NWB6	ARGLU1	55082	arginine and glutamate rich 1	6.2	33.216	0.0001031	15.509	2	1.3347	+	0.00119179
P46934	NEDD4	4734	neural precursor cell expressed, developmentally down-regulated 4	6.8	149.11	6.9174e-24	1.1325	2	1.3359	+	0.00114739
Q96P11	NSUN5	55695	NOL1/NOP2/Sun domain family, member 5	14.9	46.691	1.0313e-66	3.8781	2	1.3491	+	0.00075023
P51692	STAT5B	6777	signal transducer and activator of transcription 5B	12.8	89.865	6.4277e-32	19.725	3	1.3494	+	0.000742905
P41208	CETN2	1069	centrin, EF-hand protein, 2	43.6	19.738	3.4948e-68	85.713	4	1.369	+	0.000385578
Q6NUQ4	TMEM214	54867	transmembrane protein 214	8.4	77.15	2.5809e-09	19.229	2	1.3923	+	0.000170174
P08243	ASNS	440	asparagine synthetase	26.6	64.369	2.8297e-40	72.774	9	1.3962	+	0.000147797
O60613	SEP15	9403	15 kDa selenoprotein	23.5	17.808	6.2293e-33	6.9158	2	1.4198	+	6.14173e-05
O00592	PODXL	5420	podocalyxin-like	9.9	58.635	5.8336e-28	36.857	4	1.4211	+	5.8444e-05
P49589	CARS	833	cysteinyl-tRNA synthetase	14.3	85.472	9.0128e-37	3.2489	5	1.4335	+	3.61678e-05
P43307	SSR1	6745	signal sequence receptor, alpha	17.8	32.235	1.0473e-64	30.96	2	1.4374	+	3.10244e-05
Q9Y383;Q9NQ29	LUC7L2	51631	LUC7-like 2 (S. cerevisiae)	11.5	46.513	7.0391e-11	109.65	3	1.457	+	1.40971e-05
Q6NZY4	ZCCHC8	55596	zinc finger, CCHC domain containing 8	5.1	78.576	1.2059e-07	5.6124	2	1.4622	+	1.1378e-05
Q9UPZ9	ICK	22858	intestinal cell (MAK-like) kinase	3.3	71.426	0.0025006	32.106	2	1.4677	+	9.04983e-06
Q06210	GFPT1	2673	glutamine-fructose-6-phosphate transaminase 1	16	78.806	2.7389e-83	4.2878	5	1.4712	+	7.81333e-06
P07305	H1F0	3005	H1 histone family, member 0	23.2	20.863	1.435e-28	6.3584	3	1.5089	+	1.51093e-06
O95696	BRD1	23774	bromodomain containing 1	2	119.52	0.00014624	53.432	2	1.5356	+	4.4121e-07
Q96TA2	YME1L1	10730	YME1-like 1 (S. cerevisiae)	3.8	86.454	2.1143e-76	129.2	2	1.5382	+	3.90201e-07
P31937	HIBADH	11112	3-hydroxyisobutyrate dehydrogenase	15.8	35.329	1.4069e-23	56.65	2	1.5719	+	7.56536e-08
P11021	HSPA5	3309	heat shock 70kDa protein 5 (glucose-regulated protein, 78kDa)	53.5	72.332	0	18.782	71	1.5732	+	7.08874e-08
P36969	GPX4	2879	glutathione peroxidase 4 (phospholipid hydroperoxidase)	28.4	22.192	2.4016e-14	25.418	3	1.5867	+	3.57824e-08
Q9BQE4	SELS	55829	selenoprotein S	19.6	21.181	2.2983e-05	0.13728	2	1.6106	+	1.02976e-08
Q9H4M9;Q9NZN3	EHD1	10938	EH-domain containing 1	27.2	60.626	3.7605e-74	21.947	3	1.6661	+	4.79658e-10
P07203	GPX1	2876	glutathione peroxidase 1	39.4	22.106	9.9672e-51	4.8807	7	1.8648	+	1.09934e-15
Q93096	PTP4A1	7803	protein tyrosine phosphatase type IVA, member 1	27.7	19.815	6.3419e-38	13.69	5	1.889	+	1.82298e-16
Q92522	H1FX	8971	H1 histone family, member X	25.8	22.487	1.2655e-38	17.065	7	1.9787	+	1.55137e-19
Q13501	SQSTM1	8878	sequestosome 1	17.5	47.687	4.2686e-90	5.8514	6	1.9951	+	3.97307e-20
P61009	SPCS3	60559	signal peptidase complex subunit 3 homolog (S. cerevisiae)	21.7	20.313	2.246e-18	108.01	2	2.2294	+	1.32683e-29
Q8IZP0	ABI1	10006	abl-interactor 1	5.3	55.08	2.3362e-06	109.97	2	2.2996	+	8.13068e-33
O95372	LYPLA2	11313	lysophospholipase II	18.2	24.737	5.7512e-14	31.79	2	2.3237	+	5.85378e-34
Q9Y312	C20orf4	25980	chromosome 20 open reading frame 4	15.1	43.472	1.128e-56	136.72	2	2.4035	+	6.8967e-38
Q9UMS0	NFU1	27247	NFU1 iron-sulfur cluster scaffold homolog (S. cerevisiae)	11	28.462	5.4015e-07	194.27	2	2.449	+	3.153e-40
Q96G03	PGM2	55276	phosphoglucomutase 2	4.7	68.283	1.5515e-39	91.675	2	2.5299	+	1.44252e-44
Q2Y0W8	SLC4A8	9498	solute carrier family 4, sodium bicarbonate cotransporter, member 8	3.2	122.94	0.0016973	182.95	2	2.6448	+	3.99377e-51
P29317	EPHA2	1969	EPH receptor A2	3.9	108.27	6.4888e-10	21.338	3	3.0127	+	3.07351e-75
P56378	FTH1	2495	ferritin, heavy polypeptide 1	12.1	6.662	0.015436	228.26	2	3.9056	+	1.52873e-153
Q16186	ADRM1	11047	adhesion regulating molecule 1	9.8	42.153	3.7774e-20
Q9BWU1;P49336	CDK19	23097	cyclin-dependent kinase 19	3.2	56.802	3.8593e-14
Q5VT66	MARC1	64757	mitochondrial amidoxime reducing component 1	12.5	37.499	2.608e-44
Q9NX47	MARCH5	54708	membrane-associated ring finger (C3HC4) 5	4.7	31.231	3.7798e-08
Q14141	SEPT6	23157	septin 6	17.5	49.716	7.8205e-74
Q92599	SEPT8	23176	septin 8	4.1	55.756	1.5171e-08
Q9NRG9	AAAS	8086	achalasia, adrenocortical insufficiency, alacrimia (Allgrove, triple-A)	6	59.573	2.5302e-17
Q86V21	AACS	65985	acetoacetyl-CoA synthetase	2.7	75.143	2.9726e-10
Q5JTZ9	AARS2	57505	alanyl-tRNA synthetase 2, mitochondrial (putative)	7.6	107.34	7.6384e-48
Q9BTE6	AARSD1	80755	alanyl-tRNA synthetase domain containing 1	3.6	45.479	1.8357e-23
Q9NY61	AATF	26574	apoptosis antagonizing transcription factor	6.4	63.132	1.5979e-42
P33527	ABCC1	4363	ATP-binding cassette, sub-family C (CFTR/MRP), member 1	2.2	171.59	4.4867e-16
P33897	ABCD1	215	ATP-binding cassette, sub-family D (ALD), member 1	5.6	82.936	6.3997e-23
P28288	ABCD3	5825	ATP-binding cassette, sub-family D (ALD), member 3	5.3	75.475	8.2616e-14
Q9NUQ8	ABCF3	55324	ATP-binding cassette, sub-family F (GCN20), member 3	6.8	79.744	2.5576e-19
Q8N2K0	ABHD12	26090	abhydrolase domain containing 12	6.3	45.096	3.5963e-07
Q9P1F3	ABRACL	58527	ABRA C-terminal like	49.4	9.0564	1.8017e-16
P11310	ACADM	34	acyl-Coenzyme A dehydrogenase, C-4 to C-12 straight chain	8.8	46.588	6.5096e-37
Q9H3P7	ACBD3	64746	acyl-Coenzyme A binding domain containing 3	11.4	60.593	6.5513e-99
P24666	ACP1	52	acid phosphatase 1, soluble	38	18.042	1.3173e-71
Q9NR19	ACSS2	55902	acyl-CoA synthetase short-chain family member 2	2.6	78.579	1.9485e-05
CON__P60712;P60709;A5A3E0;Q6S8J3;P0CG38;Q9BYX7;P0CG39	ACTB	60	actin, beta	72.3	41.736	0
P42025	ACTR1B	10120	ARP1 actin-related protein 1 homolog B, centractin beta (yeast)	13.8	42.293	2.274e-47
Q03154	ACY1	95	aminoacylase 1	12.3	45.884	4.2309e-25
Q8NI60	ADCK3	56997	aarF domain containing kinase 3	2.5	71.949	4.35e-13
P51828	ADCY7	113	adenylate cyclase 7	1.7	120.31	0.01541
Q9BRR6	ADPGK	83440	ADP-dependent glucokinase	4.4	54.088	0.0014511
Q8N142	ADSSL1	122622	adenylosuccinate synthase like 1	2.4	50.208	1.9297e-06
Q9Y4W6	AFG3L2	10939	AFG3 ATPase family gene 3-like 2 (yeast)	5.5	88.583	1.9931e-27
P52594	AGFG1	3267	ArfGAP with FG repeats 1	7.1	58.259	4.8186e-26
P35573	AGL	178	amylo-1, 6-glucosidase, 4-alpha-glucanotransferase	6	174.76	4.368e-48
Q9BSE5	AGMAT	79814	agmatine ureohydrolase (agmatinase)	8.5	37.66	9.5672e-09
Q99943	AGPAT1	10554	1-acylglycerol-3-phosphate O-acyltransferase 1 (lysophosphatidic acid acyltransferase, alpha)	7.4	31.716	1.5684e-23
O15120	AGPAT2	10555	1-acylglycerol-3-phosphate O-acyltransferase 2 (lysophosphatidic acid acyltransferase, beta)	4.7	30.914	0.00025955
Q6RW13	AGTRAP	57085	angiotensin II receptor-associated protein	13.8	17.419	8.0541e-14
Q96HN2;O43865	AHCYL1	10768	adenosylhomocysteinase-like 1	3.3	66.72	1.873e-10
Q5TGY3	AHDC1	27245	AT hook, DNA binding motif, containing 1	1.6	168.35	2.8473e-09
Q9BQI0	AIF1L	83543	allograft inflammatory factor 1-like	10.7	17.068	2.6747e-31
Q9BRQ8	AIFM2	84883	apoptosis-inducing factor, mitochondrion-associated, 2	19.8	40.526	1.1315e-42
O00170	AIP	9049	aryl hydrocarbon receptor interacting protein	4.2	37.636	0.0014223
Q9UIJ7	AK3	50808	adenylate kinase 3	10.1	25.565	1.6321e-20
P27144	AK4	205	adenylate kinase 4	4	25.268	0.0014064
O43823	AKAP8	10270	A kinase (PRKA) anchor protein 8	7.4	76.107	7.3924e-63
P42330;P52895;Q04828	AKR1C3	8644	aldo-keto reductase family 1, member C3 (3-alpha hydroxysteroid dehydrogenase, type II)	16.1	36.853	6.1159e-38
O43488;Q8NHP1	AKR7A2	8574	aldo-keto reductase family 7, member A2 (aflatoxin aldehyde reductase)	9.5	39.589	2.8819e-12
P31751	AKT2	208	v-akt murine thymoma viral oncogene homolog 2	3.3	55.768	0.0014101
Q13740	ALCAM	214	activated leukocyte cell adhesion molecule	2.4	65.102	2.2409e-05
Q8IZ83	ALDH16A1	126133	aldehyde dehydrogenase 16 family, member A1	3.1	85.126	1.8181e-14
P43353	ALDH3B1	219	aldehyde dehydrogenase 1 family, member B1	2.6	51.839	6.073e-09
Q02252	ALDH6A1	218	aldehyde dehydrogenase 3 family, memberA1	11	57.839	1.4178e-26
P09972	ALDOC	230	aldolase C, fructose-bisphosphate	17.6	39.455	3.0691e-164
Q9BT22	ALG1	56052	asparagine-linked glycosylation 1, beta-1,4-mannosyltransferase homolog (S. cerevisiae)	3.7	52.518	3.6135e-07
Q9H553	ALG2	85365	asparagine-linked glycosylation 2, alpha-1,3-mannosyltransferase homolog (S. cerevisiae)	4.1	47.091	2.7421e-06
Q6P6C2	ALKBH5	54890	alkB, alkylation repair homolog 5 (E. coli)	7.4	44.255	2.5451e-05
P09923	ALPI	248	alkaline phosphatase, intestinal	16.5	56.811	1.7077e-43
Q96DE5	ANAPC16	119504	anaphase promoting complex subunit 16	39.1	11.667	2.0608e-07
Q9P2R3	ANKFY1	51479	ankyrin repeat and FYVE domain containing 1	1.7	128.4	1.8787e-11
O75179	ANKRD17	26057	ankyrin repeat domain 17	2.1	274.25	5.3941e-28
O15084	ANKRD28	23243	ankyrin repeat domain 28	1.5	112.96	4.7473e-14
Q9H8Y5	ANKZF1	55139	ankyrin repeat and zinc finger domain containing 1	5.1	80.926	0.0021174
P56377;Q96PC3	AP1S2	8905	adaptor-related protein complex 1, sigma 2 subunit	26.1	18.615	4.1303e-24
O94973	AP2A2	161	adaptor-related protein complex 2, alpha 2 subunit	5.9	103.96	2.3927e-21
Q96CW1	AP2M1	1173	adaptor-related protein complex 2, mu 1 subunit	9.7	49.654	2.1491e-07
P53680	AP2S1	1175	adaptor-related protein complex 2, sigma 1 subunit	27.5	17.018	3.4251e-35
O00203;Q13367	AP3B1	8546	adaptor-related protein complex 3, beta 1 subunit	5.5	121.32	1.2207e-17
Q9Y2T2	AP3M1	26985	adaptor-related protein complex 3, mu 1 subunit	8.4	46.939	1.1457e-29
[truncated: 1,513 more rows]
