# Supplementary material for: Targeting USP10 induces degradation of oncogenic ANLN in esophageal squamous cell carcinoma
Source: Cell Death Differ. 2022 Dec 16;30(2):527–43. doi: 10.1038/s41418-022-01104-x (PMC9950447; doi:10.1038/s41418-022-01104-x)
Supplement: Supplementary file 6 — Supplementary Data 4 [file 41418_2022_1104_MOESM6_ESM.xlsx]

## Sheet: Description
Supplementary Data 4. Proteomic data of 9 esophageal squamous cell carcinoma (ESCC) cell lines.
Proteomic data of esophageal squamous cell carcinoma (ESCC) cell lines. Global proteomic data of 9 ESCC cell lines quantified by TMT 11-plex labeling.

## Sheet: Supplementary Data 4-1
Checked	Protein FDR Confidence: Combined	Master	Accession	Description	Exp. q-value: Combined	Sum PEP Score	Coverage [%]	# Peptides	# PSMs	# Unique Peptides	# Protein Groups	# AAs	MW [kDa]	calc. pI	Score Sequest HT: Sequest HT	# Peptides (by Search Engine): Sequest HT	# Razor Peptides	EC109 normalized ratio	TE3 normalized ratio	KYSE510 normalized ratio	KYSE150 normalized ratio
FALSE	High	Master Protein	Q09666	Neuroblast differentiation-associated protein AHNAK OS=Homo sapiens OX=9606 GN=AHNAK PE=1 SV=2	0	3029.89	74	250	4119	248	1	5890	628.7	6.15	11353.7	250	2	0.739	0.828	0.898	0.801
FALSE	High	Master Protein	Q15149	Plectin OS=Homo sapiens OX=9606 GN=PLEC PE=1 SV=3	0	3012.37	67	313	3893	305	1	4684	531.5	5.96	11895	313	11	1.138	1.681	1.318	1.682
FALSE	High	Master Protein	P21333	Filamin-A OS=Homo sapiens OX=9606 GN=FLNA PE=1 SV=4	0	1935.25	68	142	3339	126	1	2647	280.6	6.06	11115.1	142	26	0.574	0.813	0.457	0.53
FALSE	High	Master Protein	P78527	DNA-dependent protein kinase catalytic subunit OS=Homo sapiens OX=9606 GN=PRKDC PE=1 SV=3	0	1884.41	51	192	2032	192	1	4128	468.8	7.12	5953.76	192	0	1.674	1.984	1.951	1.623
FALSE	High	Master Protein	P35579	Myosin-9 OS=Homo sapiens OX=9606 GN=MYH9 PE=1 SV=4	0	1762.95	61	124	3532	97	1	1960	226.4	5.6	10630.8	124	48	0.483	0.869	0.702	0.824
FALSE	High	Master Protein	Q14204	Cytoplasmic dynein 1 heavy chain 1 OS=Homo sapiens OX=9606 GN=DYNC1H1 PE=1 SV=5	0	1742.47	51	211	1293	211	1	4646	532.1	6.4	3905.01	211	0	1.033	1.161	1.14	1.064
FALSE	High	Master Protein	P15924	Desmoplakin OS=Homo sapiens OX=9606 GN=DSP PE=1 SV=3	0	1623.79	61	173	1689	173	1	2871	331.6	6.81	5007.11	173	0	0.289	0.333	0.393	0.366
FALSE	High	Master Protein	O75369	Filamin-B OS=Homo sapiens OX=9606 GN=FLNB PE=1 SV=2	0	1622.43	75	142	1755	128	1	2602	278	5.73	5360.96	142	4	1.053	1.814	1.038	1.128
FALSE	High	Master Protein	Q13813	Spectrin alpha chain, non-erythrocytic 1 OS=Homo sapiens OX=9606 GN=SPTAN1 PE=1 SV=3	0	1535.15	69	154	1281	154	1	2472	284.4	5.35	4137.97	154	0	1.388	1.266	1.116	1.325
FALSE	High	Master Protein	Q8IVF2	Protein AHNAK2 OS=Homo sapiens OX=9606 GN=AHNAK2 PE=1 SV=2	0	1416.45	57	175	932	173	1	5795	616.2	5.36	2574.29	175	0	0.851	1.757	1.291	0.582
FALSE	High	Master Protein	Q9Y490	Talin-1 OS=Homo sapiens OX=9606 GN=TLN1 PE=1 SV=3	0	1316.38	69	130	859	115	1	2541	269.6	6.07	2797.49	130	19	0.458	0.426	0.532	0.535
FALSE	High	Master Protein	P35749	Myosin-11 OS=Homo sapiens OX=9606 GN=MYH11 PE=1 SV=3	0	1247.76	53	106	1761	80	1	1972	227.2	5.5	4788.03	106	7	0.063	0.073	0.07	0.097
FALSE	High	Master Protein	Q01082	Spectrin beta chain, non-erythrocytic 1 OS=Homo sapiens OX=9606 GN=SPTBN1 PE=1 SV=2	0	1187.61	63	126	871	115	1	2364	274.4	5.57	2639.89	126	15	1.389	1.336	1.075	1.399
FALSE	High	Master Protein	P58107	Epiplakin OS=Homo sapiens OX=9606 GN=EPPK1 PE=1 SV=2	0	1173.54	65	130	1061	124	1	5090	555.3	5.6	3473.61	130	0	1.709	2.66	1.747	0.909
FALSE	High	Master Protein	Q9NZM1	Myoferlin OS=Homo sapiens OX=9606 GN=MYOF PE=1 SV=1	0	1098.6	64	117	1084	114	1	2061	234.6	6.18	3190.68	117	4	1.342	1.488	1.513	1.33
FALSE	High	Master Protein	P46940	Ras GTPase-activating-like protein IQGAP1 OS=Homo sapiens OX=9606 GN=IQGAP1 PE=1 SV=1	0	1075.51	63	86	1097	81	1	1657	189.1	6.48	3387.21	86	7	1.318	1.051	1.029	0.85
FALSE	High	Master Protein	O43707	Alpha-actinin-4 OS=Homo sapiens OX=9606 GN=ACTN4 PE=1 SV=2	0	1045.27	70	61	2492	43	1	911	104.8	5.44	7238.45	61	33	1.208	1.496	1.187	1.13
FALSE	High	Master Protein	Q00610	Clathrin heavy chain 1 OS=Homo sapiens OX=9606 GN=CLTC PE=1 SV=5	0	1024.23	55	76	1428	58	1	1675	191.5	5.69	4286.29	76	29	1.283	1.25	1.278	1.115
FALSE	High	Master Protein	Q14980	Nuclear mitotic apparatus protein 1 OS=Homo sapiens OX=9606 GN=NUMA1 PE=1 SV=2	0	1018.41	63	117	748	115	1	2115	238.1	5.78	2389.05	117	2	1.764	1.389	1.46	1.945
FALSE	High	Master Protein	Q14789	Golgin subfamily B member 1 OS=Homo sapiens OX=9606 GN=GOLGB1 PE=1 SV=2	0	1002.64	51	153	463	152	1	3259	375.8	5	1359.32	153	2	1.47	1.223	1.379	1.184
FALSE	High	Master Protein	Q9UPN3	Microtubule-actin cross-linking factor 1, isoforms 1/2/3/5 OS=Homo sapiens OX=9606 GN=MACF1 PE=1 SV=4	0	990.982	31	198	446	192	1	7388	837.8	5.39	1299.12	198	6	1.137	0.959	0.944	1.313
FALSE	High	Master Protein	P49327	Fatty acid synthase OS=Homo sapiens OX=9606 GN=FASN PE=1 SV=3	0	989.88	54	108	873	107	1	2511	273.3	6.44	2690.28	108	1	1.532	1.192	2.251	1.686
FALSE	High	Master Protein	Q6P2Q9	Pre-mRNA-processing-splicing factor 8 OS=Homo sapiens OX=9606 GN=PRPF8 PE=1 SV=2	0	985.375	57	111	838	111	1	2335	273.4	8.84	2448.98	111	0	1.56	1.81	1.6	1.701
FALSE	High	Master Protein	P42704	Leucine-rich PPR motif-containing protein, mitochondrial OS=Homo sapiens OX=9606 GN=LRPPRC PE=1 SV=3	0	977.942	68	82	1411	81	1	1394	157.8	6.13	4055.09	82	1	1.479	2.236	2.036	1.461
FALSE	High	Master Protein	Q8WXH0	Nesprin-2 OS=Homo sapiens OX=9606 GN=SYNE2 PE=1 SV=3	0	972.726	37	220	457	218	1	6885	795.9	5.36	1300.73	220	1	1.085	1.2	1.423	0.994
FALSE	High	Master Protein	O75643	U5 small nuclear ribonucleoprotein 200 kDa helicase OS=Homo sapiens OX=9606 GN=SNRNP200 PE=1 SV=2	0	940.672	54	102	856	101	1	2136	244.4	6.06	2653.6	102	1	1.761	1.797	1.616	1.862
FALSE	High	Master Protein	P49792	E3 SUMO-protein ligase RanBP2 OS=Homo sapiens OX=9606 GN=RANBP2 PE=1 SV=2	0	892.569	51	132	529	88	1	3224	358	6.2	1613.77	132	60	1.842	1.843	1.733	1.506
FALSE	High	Master Protein	P12270	Nucleoprotein TPR OS=Homo sapiens OX=9606 GN=TPR PE=1 SV=3	0	861.615	48	110	650	109	1	2363	267.1	5.02	1939.4	110	1	2.025	1.99	2.027	1.881
FALSE	High	Master Protein	P31327	Carbamoyl-phosphate synthase [ammonia], mitochondrial OS=Homo sapiens OX=9606 GN=CPS1 PE=1 SV=2	0	829.712	63	75	740	71	1	1500	164.8	6.74	2229.74	75	0	11.886	1.081	1.344	1.021
FALSE	High	Master Protein	P10809	60 kDa heat shock protein, mitochondrial OS=Homo sapiens OX=9606 GN=HSPD1 PE=1 SV=2	0	825.406	80	41	3446	41	1	573	61	5.87	10128.5	41	0	1.64	2.581	2.247	1.457
FALSE	High	Master Protein	P12814	Alpha-actinin-1 OS=Homo sapiens OX=9606 GN=ACTN1 PE=1 SV=2	0	817.023	71	52	1683	32	1	892	103	5.41	5104.15	52	7	0.572	1.242	0.808	0.764
FALSE	High	Master Protein	P05787	Keratin, type II cytoskeletal 8 OS=Homo sapiens OX=9606 GN=KRT8 PE=1 SV=7	0	776.082	84	49	3367	36	1	483	53.7	5.59	9323.93	49	5	1.996	2.114	2.141	2.415
FALSE	High	Master Protein	P46013	Proliferation marker protein Ki-67 OS=Homo sapiens OX=9606 GN=MKI67 PE=1 SV=2	0	752.456	47	120	389	120	1	3256	358.5	9.45	1167.24	120	0	1.941	2.394	2.218	3.032
FALSE	High	Master Protein	O60437	Periplakin OS=Homo sapiens OX=9606 GN=PPL PE=1 SV=4	0	745.146	63	115	521	115	1	1756	204.6	5.6	1583.86	115	0	0.375	0.628	0.84	0.595
FALSE	High	Master Protein	Q86UP2	Kinectin OS=Homo sapiens OX=9606 GN=KTN1 PE=1 SV=1	0	742.887	61	82	621	81	1	1357	156.2	5.64	1948.71	82	1	1.191	2.477	2.179	1.165
FALSE	High	Master Protein	Q08211	ATP-dependent RNA helicase A OS=Homo sapiens OX=9606 GN=DHX9 PE=1 SV=4	0	742.52	52	53	753	53	1	1270	140.9	6.84	2356.29	53	0	1.645	1.636	1.696	1.447
FALSE	High	Master Protein	Q7Z6Z7	E3 ubiquitin-protein ligase HUWE1 OS=Homo sapiens OX=9606 GN=HUWE1 PE=1 SV=3	0	732.952	32	119	353	119	1	4374	481.6	5.22	1131.94	119	0	1.769	1.659	1.662	1.666
FALSE	High	Master Protein	P55072	Transitional endoplasmic reticulum ATPase OS=Homo sapiens OX=9606 GN=VCP PE=1 SV=4	0	706.906	76	57	1148	57	1	806	89.3	5.26	3431.32	57	0	1.053	1.19	1.396	1.059
FALSE	High	Master Protein	Q92616	eIF-2-alpha kinase activator GCN1 OS=Homo sapiens OX=9606 GN=GCN1 PE=1 SV=6	0	692.505	47	115	472	115	1	2671	292.6	7.47	1478.47	115	0	1.923	1.611	1.548	1.848
FALSE	High	Master Protein	P18206	Vinculin OS=Homo sapiens OX=9606 GN=VCL PE=1 SV=4	0	685.973	69	72	714	72	1	1134	123.7	5.66	2105.45	72	0	0.964	0.449	0.533	0.576
FALSE	High	Master Protein	P35580	Myosin-10 OS=Homo sapiens OX=9606 GN=MYH10 PE=1 SV=3	0	684.52	50	88	676	63	1	1976	228.9	5.54	2058.01	88	2	0.494	0.706	0.603	0.86
FALSE	High	Master Protein	P34932	Heat shock 70 kDa protein 4 OS=Homo sapiens OX=9606 GN=HSPA4 PE=1 SV=4	0	682.853	75	54	702	51	1	840	94.3	5.19	2029.57	54	8	1.421	1.639	1.764	1.721
FALSE	High	Master Protein	Q5T4S7	E3 ubiquitin-protein ligase UBR4 OS=Homo sapiens OX=9606 GN=UBR4 PE=1 SV=1	0	677.68	28	117	308	117	1	5183	573.5	6.04	924.44	117	0	1.417	1.524	1.599	1.292
FALSE	High	Master Protein	P11142	Heat shock cognate 71 kDa protein OS=Homo sapiens OX=9606 GN=HSPA8 PE=1 SV=1	0	669.429	62	36	2815	22	1	646	70.9	5.52	8513.89	36	15	1.648	1.3	1.526	1.865
FALSE	High	Master Protein	P08238	Heat shock protein HSP 90-beta OS=Homo sapiens OX=9606 GN=HSP90AB1 PE=1 SV=4	0	668.652	62	43	2361	16	1	724	83.2	5.03	7397.96	43	47	1.634	1.332	1.517	1.405
FALSE	High	Master Protein	P12111	Collagen alpha-3(VI) chain OS=Homo sapiens OX=9606 GN=COL6A3 PE=1 SV=5	0	662.727	35	91	534	91	1	3177	343.5	6.68	1470.82	91	0	0.058	0.062	0.061	0.085
FALSE	High	Master Protein	P07814	Bifunctional glutamate/proline--tRNA ligase OS=Homo sapiens OX=9606 GN=EPRS PE=1 SV=5	0	661.194	60	77	586	76	1	1512	170.5	7.33	1770.62	77	1	1.821	1.596	1.664	1.753
FALSE	High	Master Protein	P16144	Integrin beta-4 OS=Homo sapiens OX=9606 GN=ITGB4 PE=1 SV=5	0	659.019	47	72	569	72	1	1822	202	6.09	1739.72	72	0	0.965	1.814	1.298	1.798
FALSE	High	Master Protein	P02533	Keratin, type I cytoskeletal 14 OS=Homo sapiens OX=9606 GN=KRT14 PE=1 SV=4	0	652.274	77	44	2596	15	1	472	51.5	5.16	7188.14	44	64	0.24	0.48	0.328	0.296
FALSE	High	Master Protein	P05783	Keratin, type I cytoskeletal 18 OS=Homo sapiens OX=9606 GN=KRT18 PE=1 SV=2	0	644.691	84	39	3209	36	1	430	48	5.45	10482.3	39	5	2.26	2.081	1.889	2.921
FALSE	High	Master Protein	P16615	Sarcoplasmic/endoplasmic reticulum calcium ATPase 2 OS=Homo sapiens OX=9606 GN=ATP2A2 PE=1 SV=1	0	640.52	52	49	753	31	1	1042	114.7	5.34	2339.39	49	34	1.136	1.78	1.376	1.082
FALSE	High	Master Protein	P07900	Heat shock protein HSP 90-alpha OS=Homo sapiens OX=9606 GN=HSP90AA1 PE=1 SV=5	0	634.237	63	43	2158	27	1	732	84.6	5.02	6704.58	43	2	1.482	1.082	1.367	1.227
FALSE	High	Master Protein	Q9C0C2	182 kDa tankyrase-1-binding protein OS=Homo sapiens OX=9606 GN=TNKS1BP1 PE=1 SV=4	0	630.961	63	83	328	83	1	1729	181.7	4.86	1021.13	83	0	1.2	1.109	1.464	1.008
FALSE	High	Master Protein	P05023	Sodium/potassium-transporting ATPase subunit alpha-1 OS=Homo sapiens OX=9606 GN=ATP1A1 PE=1 SV=1	0	626.789	51	49	857	32	1	1023	112.8	5.49	2582.14	49	35	1.025	1.401	1.403	1.255
FALSE	High	Master Protein	Q9P2E9	Ribosome-binding protein 1 OS=Homo sapiens OX=9606 GN=RRBP1 PE=1 SV=4	0	620.966	56	72	443	71	1	1410	152.4	8.6	1424.67	72	1	0.926	1.215	0.97	1.143
FALSE	High	Master Protein	P13646	Keratin, type I cytoskeletal 13 OS=Homo sapiens OX=9606 GN=KRT13 PE=1 SV=4	0	620.853	72	36	3603	21	1	458	49.6	4.96	9659.07	36	18	0.085	0.093	0.099	0.125
FALSE	High	Master Protein	P02545	Prelamin-A/C OS=Homo sapiens OX=9606 GN=LMNA PE=1 SV=1	0	615.879	69	49	1821	47	1	664	74.1	7.02	5421.59	49	2	1.345	1.519	1.392	0.952
FALSE	High	Master Protein	P35221	Catenin alpha-1 OS=Homo sapiens OX=9606 GN=CTNNA1 PE=1 SV=1	0	610.665	65	45	570	33	1	906	100	6.29	1796.88	45	16	0.815	1.38	1.551	1.154
FALSE	High	Master Protein	Q04695	Keratin, type I cytoskeletal 17 OS=Homo sapiens OX=9606 GN=KRT17 PE=1 SV=2	0	601.113	83	41	2427	19	1	432	48.1	5.02	6757.43	41	6	0.601	2.587	1.025	0.544
FALSE	High	Master Protein	Q14315	Filamin-C OS=Homo sapiens OX=9606 GN=FLNC PE=1 SV=3	0	594.446	46	95	474	78	1	2725	290.8	5.97	1342.89	95	0	0.139	0.144	0.128	0.159
FALSE	High	Master Protein	P13639	Elongation factor 2 OS=Homo sapiens OX=9606 GN=EEF2 PE=1 SV=4	0	590.453	63	49	1378	48	1	858	95.3	6.83	4145.31	49	0	1.652	0.98	1.517	1.687
FALSE	High	Master Protein	P14625	Endoplasmin OS=Homo sapiens OX=9606 GN=HSP90B1 PE=1 SV=1	0	587.802	55	47	1640	45	1	803	92.4	4.84	4568.58	47	5	1.062	1.512	1.285	1.103
FALSE	High	Master Protein	P02751	Fibronectin OS=Homo sapiens OX=9606 GN=FN1 PE=1 SV=4	0	585.796	43	72	433	72	1	2386	262.5	5.71	1254.09	72	0	0.14	0.217	0.146	0.54
FALSE	High	Master Protein	P68104	Elongation factor 1-alpha 1 OS=Homo sapiens OX=9606 GN=EEF1A1 PE=1 SV=1	0	585.61	74	30	2221	18	1	462	50.1	9.01	6976.58	30	22	1.327	1.278	1.702	1.701
FALSE	High	Master Protein	P14618	Pyruvate kinase PKM OS=Homo sapiens OX=9606 GN=PKM PE=1 SV=4	0	576.374	78	39	2267	39	1	531	57.9	7.84	7382.7	39	0	1.197	0.84	1.061	1.25
FALSE	High	Master Protein	P13647	Keratin, type II cytoskeletal 5 OS=Homo sapiens OX=9606 GN=KRT5 PE=1 SV=3	0	573.22	66	51	3023	28	1	590	62.3	7.74	8501.85	51	2	0.207	0.552	0.276	0.416
FALSE	High	Master Protein	P06733	Alpha-enolase OS=Homo sapiens OX=9606 GN=ENO1 PE=1 SV=2	0	571.437	75	26	2390	22	1	434	47.1	7.39	7891.97	26	8	1.538	0.999	1.566	0.861
FALSE	High	Master Protein	Q14683	Structural maintenance of chromosomes protein 1A OS=Homo sapiens OX=9606 GN=SMC1A PE=1 SV=2	0	570.856	63	78	388	78	1	1233	143.1	7.64	1137.71	78	0	2.349	1.994	2.066	1.776
FALSE	High	Master Protein	P0DMV9	Heat shock 70 kDa protein 1B OS=Homo sapiens OX=9606 GN=HSPA1B PE=1 SV=1	0	568.146	64	37	1771	16	1	641	70	5.66	5292.01	37	42	0.943	1.109	1.184	0.768
FALSE	High	Master Protein	P68371	Tubulin beta-4B chain OS=Homo sapiens OX=9606 GN=TUBB4B PE=1 SV=1	0	565.147	69	23	2231	1	1	445	49.8	4.89	5737.5	23	66	1.183	0.791	1.067	1.232
FALSE	High	Master Protein	P60709	Actin, cytoplasmic 1 OS=Homo sapiens OX=9606 GN=ACTB PE=1 SV=1	0	560.108	73	26	5722	9	1	375	41.7	5.48	18382.1	26	38	0.811	0.831	0.712	0.823
FALSE	High	Master Protein	P38646	Stress-70 protein, mitochondrial OS=Homo sapiens OX=9606 GN=HSPA9 PE=1 SV=2	0	559.058	58	38	1300	37	1	679	73.6	6.16	3973.62	38	2	1.833	2.168	2.168	1.823
FALSE	High	Master Protein	Q14839	Chromodomain-helicase-DNA-binding protein 4 OS=Homo sapiens OX=9606 GN=CHD4 PE=1 SV=2	0	557.123	46	76	335	60	1	1912	217.9	5.86	1038.4	76	19	1.764	1.9	1.941	1.75
FALSE	High	Master Protein	O75533	Splicing factor 3B subunit 1 OS=Homo sapiens OX=9606 GN=SF3B1 PE=1 SV=3	0	553.198	54	54	513	54	1	1304	145.7	7.09	1653.8	54	0	1.596	1.92	1.702	1.632
FALSE	High	Master Protein	Q7Z406	Myosin-14 OS=Homo sapiens OX=9606 GN=MYH14 PE=1 SV=2	0	547.134	45	87	507	74	1	1995	227.7	5.6	1459.41	87	0	0.447	0.568	0.879	0.561
FALSE	High	Master Protein	P14923	Junction plakoglobin OS=Homo sapiens OX=9606 GN=JUP PE=1 SV=3	0	546.41	72	42	658	36	1	745	81.7	6.14	2137.34	42	9	0.39	0.574	0.73	0.449
FALSE	High	Master Protein	P07437	Tubulin beta chain OS=Homo sapiens OX=9606 GN=TUBB PE=1 SV=2	0	541.49	69	23	2213	4	1	444	49.6	4.89	6000.09	23	0	1.357	0.787	1.16	1.506
FALSE	High	Master Protein	P06576	ATP synthase subunit beta, mitochondrial OS=Homo sapiens OX=9606 GN=ATP5B PE=1 SV=3	0	540.48	70	24	1223	24	1	529	56.5	5.4	3492.96	24	0	1.271	1.175	1.292	1.221
FALSE	High	Master Protein	P35555	Fibrillin-1 OS=Homo sapiens OX=9606 GN=FBN1 PE=1 SV=3	0	535.064	34	73	293	70	1	2871	312	4.93	714.75	73	3	0.062	0.075	0.066	0.095
FALSE	High	Master Protein	P11021	Endoplasmic reticulum chaperone BiP OS=Homo sapiens OX=9606 GN=HSPA5 PE=1 SV=2	0	532.612	59	39	2396	36	1	654	72.3	5.16	7661.57	39	7	1.369	1.475	1.53	1.25
FALSE	High	Master Protein	P52272	Heterogeneous nuclear ribonucleoprotein M OS=Homo sapiens OX=9606 GN=HNRNPM PE=1 SV=3	0	531.859	74	49	1051	49	1	730	77.5	8.7	2599.16	49	0	1.71	2.063	1.886	1.689
FALSE	High	Master Protein	P27708	CAD protein OS=Homo sapiens OX=9606 GN=CAD PE=1 SV=3	0	528.202	49	80	290	76	1	2225	242.8	6.46	951.38	80	5	2.836	1.421	1.719	1.567
FALSE	High	Master Protein	P02538	Keratin, type II cytoskeletal 6A OS=Homo sapiens OX=9606 GN=KRT6A PE=1 SV=3	0	527.516	67	52	2370	3	1	564	60	8	6724.9	52	86	0.157	0.275	0.196	0.233
FALSE	High	Master Protein	P02768	Serum albumin OS=Homo sapiens OX=9606 GN=ALB PE=1 SV=2	0	524.64	65	40	2394	40	1	609	69.3	6.28	6421.92	40	0	0.041	0.047	0.045	0.073
FALSE	High	Master Protein	P78371	T-complex protein 1 subunit beta OS=Homo sapiens OX=9606 GN=CCT2 PE=1 SV=4	0	519.212	79	34	747	34	1	535	57.5	6.46	2384.16	34	0	1.691	1.485	1.73	2.038
FALSE	High	Master Protein	P49321	Nuclear autoantigenic sperm protein OS=Homo sapiens OX=9606 GN=NASP PE=1 SV=2	0	517.427	81	49	407	48	1	788	85.2	4.3	1285.19	49	0	1.922	1.8	1.632	1.873
FALSE	High	Master Protein	P08727	Keratin, type I cytoskeletal 19 OS=Homo sapiens OX=9606 GN=KRT19 PE=1 SV=4	0	514.068	86	40	2136	24	1	400	44.1	5.14	6207.92	40	18	0.372	0.374	0.363	0.404
FALSE	High	Master Protein	P04406	Glyceraldehyde-3-phosphate dehydrogenase OS=Homo sapiens OX=9606 GN=GAPDH PE=1 SV=3	0	511.46	76	22	3335	22	1	335	36	8.46	10088	22	0	1.777	1.233	1.67	1.735
FALSE	High	Master Protein	Q9NYU2	UDP-glucose:glycoprotein glucosyltransferase 1 OS=Homo sapiens OX=9606 GN=UGGT1 PE=1 SV=3	0	510.506	49	61	340	59	1	1555	177.1	5.63	1094.4	61	2	1.322	1.352	1.394	1.181
FALSE	High	Master Protein	P48668	Keratin, type II cytoskeletal 6C OS=Homo sapiens OX=9606 GN=KRT6C PE=1 SV=3	0	504.554	65	48	2249	1	1	564	60	8	6392.58	48	0	0.143	0.135	0.137	0.154
FALSE	High	Master Protein	Q9Y4L1	Hypoxia up-regulated protein 1 OS=Homo sapiens OX=9606 GN=HYOU1 PE=1 SV=1	0	504.296	54	45	591	45	1	999	111.3	5.22	1911.91	45	0	1.41	1.484	1.367	1.409
FALSE	High	Master Protein	P22314	Ubiquitin-like modifier-activating enzyme 1 OS=Homo sapiens OX=9606 GN=UBA1 PE=1 SV=3	0	501.798	55	47	626	47	1	1058	117.8	5.76	1940.56	47	0	1.664	0.924	1.054	1.254
FALSE	High	Master Protein	O60716	Catenin delta-1 OS=Homo sapiens OX=9606 GN=CTNND1 PE=1 SV=1	0	500.711	60	50	452	50	1	968	108.1	6.23	1437.88	50	0	0.873	1.616	1.495	1.239
FALSE	High	Master Protein	Q9BQG0	Myb-binding protein 1A OS=Homo sapiens OX=9606 GN=MYBBP1A PE=1 SV=2	0	496.472	45	53	392	53	1	1328	148.8	9.28	1178.95	53	0	1.738	2.473	2.269	2.516
FALSE	High	Master Protein	P33176	Kinesin-1 heavy chain OS=Homo sapiens OX=9606 GN=KIF5B PE=1 SV=1	0	494.603	64	53	320	42	1	963	109.6	6.51	992.8	53	13	1.258	0.887	1.008	1.352
FALSE	High	Master Protein	P04259	Keratin, type II cytoskeletal 6B OS=Homo sapiens OX=9606 GN=KRT6B PE=1 SV=5	0	494.117	66	50	2098	3	1	564	60	8	5880.45	50	6	0.069	0.093	0.077	0.1
FALSE	High	Master Protein	Q9NU22	Midasin OS=Homo sapiens OX=9606 GN=MDN1 PE=1 SV=2	0	493.962	23	109	195	108	1	5596	632.4	5.68	572.92	109	1	1.384	2.088	1.593	1.724
FALSE	High	Master Protein	P55265	Double-stranded RNA-specific adenosine deaminase OS=Homo sapiens OX=9606 GN=ADAR PE=1 SV=4	0	493.613	51	56	399	56	1	1226	136	8.65	1172.98	56	0	1.706	2.383	2.241	1.574
FALSE	High	Master Protein	Q02952	A-kinase anchor protein 12 OS=Homo sapiens OX=9606 GN=AKAP12 PE=1 SV=4	0	492.971	50	67	234	67	1	1782	191.4	4.41	720.09	67	0	0.735	1.773	0.819	0.89
FALSE	High	Master Protein	Q00341	Vigilin OS=Homo sapiens OX=9606 GN=HDLBP PE=1 SV=2	0	490.539	51	57	346	57	1	1268	141.4	6.87	1025.87	57	0	1.177	1.118	1.24	1.2
FALSE	High	Master Protein	P13667	Protein disulfide-isomerase A4 OS=Homo sapiens OX=9606 GN=PDIA4 PE=1 SV=2	0	490.043	64	39	654	39	1	645	72.9	5.07	1923.4	39	0	1.13	1.19	1.133	1.043
FALSE	High	Master Protein	O15020	Spectrin beta chain, non-erythrocytic 2 OS=Homo sapiens OX=9606 GN=SPTBN2 PE=1 SV=3	0	489.855	41	83	221	74	1	2390	271.2	6.11	703.25	83	0	0.934	0.82	0.99	0.742
FALSE	High	Master Protein	P10586	Receptor-type tyrosine-protein phosphatase F OS=Homo sapiens OX=9606 GN=PTPRF PE=1 SV=2	0	489.264	47	66	274	59	1	1907	212.7	6.3	870.92	66	11	1.354	2.145	1.917	1.467
FALSE	High	Master Protein	Q12906	Interleukin enhancer-binding factor 3 OS=Homo sapiens OX=9606 GN=ILF3 PE=1 SV=3	0	489.195	54	41	705	34	1	894	95.3	8.76	2186.02	41	10	1.353	1.706	1.504	1.584
FALSE	High	Master Protein	P04075	Fructose-bisphosphate aldolase A OS=Homo sapiens OX=9606 GN=ALDOA PE=1 SV=2	0	485.188	87	31	1487	23	1	364	39.4	8.09	5143.16	31	14	1.194	0.907	1.495	1.035
FALSE	High	Master Protein	P11388	DNA topoisomerase 2-alpha OS=Homo sapiens OX=9606 GN=TOP2A PE=1 SV=3	0	484.465	47	67	402	51	1	1531	174.3	8.72	1116.61	67	0	2.035	3.794	2.024	2.426
FALSE	High	Master Protein	Q9NR30	Nucleolar RNA helicase 2 OS=Homo sapiens OX=9606 GN=DDX21 PE=1 SV=5	0	481.501	60	46	537	43	1	783	87.3	9.28	1634.84	46	5	2.627	2.196	2.042	2.74
FALSE	High	Master Protein	Q7KZF4	Staphylococcal nuclease domain-containing protein 1 OS=Homo sapiens OX=9606 GN=SND1 PE=1 SV=1	0	481.016	57	48	543	48	1	910	101.9	7.17	1771.07	48	0	2.344	1.615	1.611	1.402
FALSE	High	Master Protein	A6NHR9	Structural maintenance of chromosomes flexible hinge domain-containing protein 1 OS=Homo sapiens OX=9606 GN=SMCHD1 PE=1 SV=2	0	480.58	47	83	296	83	1	2005	226.2	7.3	871.52	83	0	1.118	2.425	2.783	1.116
FALSE	High	Master Protein	P00533	Epidermal growth factor receptor OS=Homo sapiens OX=9606 GN=EGFR PE=1 SV=2	0	479.695	54	49	413	47	1	1210	134.2	6.68	1306.81	49	2	1.269	1.347	1.024	1.642
FALSE	High	Master Protein	Q9UQE7	Structural maintenance of chromosomes protein 3 OS=Homo sapiens OX=9606 GN=SMC3 PE=1 SV=2	0	475.855	51	64	341	63	1	1217	141.5	7.18	1007.18	64	1	1.9	1.554	1.585	1.622
FALSE	High	Master Protein	P19013	Keratin, type II cytoskeletal 4 OS=Homo sapiens OX=9606 GN=KRT4 PE=1 SV=4	0	475.683	66	39	1584	30	1	534	57.3	6.61	4006.8	39	6	0.06	0.063	0.064	0.087
FALSE	High	Master Protein	P41252	Isoleucine--tRNA ligase, cytoplasmic OS=Homo sapiens OX=9606 GN=IARS PE=1 SV=2	0	472.569	50	54	374	54	1	1262	144.4	6.15	1128.55	54	0	1.462	1.446	1.56	1.555
FALSE	High	Master Protein	P19012	Keratin, type I cytoskeletal 15 OS=Homo sapiens OX=9606 GN=KRT15 PE=1 SV=3	0	471.747	77	34	1664	19	1	456	49.2	4.77	4570.9	34	0	0.327	0.368	1.024	1.165
FALSE	High	Master Protein	P09874	Poly [ADP-ribose] polymerase 1 OS=Homo sapiens OX=9606 GN=PARP1 PE=1 SV=4	0	470.569	55	54	532	54	1	1014	113	8.88	1618.21	54	0	2.364	2.1	1.549	1.415
FALSE	High	Master Protein	P49368	T-complex protein 1 subunit gamma OS=Homo sapiens OX=9606 GN=CCT3 PE=1 SV=4	0	470.306	67	36	558	36	1	545	60.5	6.49	1596.09	36	0	1.587	1.581	1.787	1.798
FALSE	High	Master Protein	Q13885	Tubulin beta-2A chain OS=Homo sapiens OX=9606 GN=TUBB2A PE=1 SV=1	0	469.882	69	23	1835	5	1	445	49.9	4.89	4842.47	23	4	1.175	0.809	1.085	1.217
FALSE	High	Master Protein	P49736	DNA replication licensing factor MCM2 OS=Homo sapiens OX=9606 GN=MCM2 PE=1 SV=4	0	469.024	61	42	340	42	1	904	101.8	5.52	1129.17	42	0	2.224	1.456	1.734	2.051
FALSE	High	Master Protein	P26038	Moesin OS=Homo sapiens OX=9606 GN=MSN PE=1 SV=3	0	468.174	63	41	686	29	1	577	67.8	6.4	2066.47	41	26	1.149	0.842	0.988	0.921
FALSE	High	Master Protein	Q92598	Heat shock protein 105 kDa OS=Homo sapiens OX=9606 GN=HSPH1 PE=1 SV=1	0	468.135	63	46	414	42	1	858	96.8	5.39	1206.05	46	3	1.157	1.404	1.299	1.634
FALSE	High	Master Protein	P53396	ATP-citrate synthase OS=Homo sapiens OX=9606 GN=ACLY PE=1 SV=3	0	468.109	55	57	434	57	1	1101	120.8	7.33	1328.03	57	0	2.489	1.673	1.896	1.517
FALSE	High	Master Protein	P98160	Basement membrane-specific heparan sulfate proteoglycan core protein OS=Homo sapiens OX=9606 GN=HSPG2 PE=1 SV=4	0	467.345	25	85	244	85	1	4391	468.5	6.51	688.67	85	0	0.17	0.154	0.148	0.167
FALSE	High	Master Protein	P04350	Tubulin beta-4A chain OS=Homo sapiens OX=9606 GN=TUBB4A PE=1 SV=2	0	465.732	70	23	1834	3	1	444	49.6	4.88	4695.94	23	2	0.919	0.742	0.775	0.859
FALSE	High	Master Protein	Q14152	Eukaryotic translation initiation factor 3 subunit A OS=Homo sapiens OX=9606 GN=EIF3A PE=1 SV=1	0	463.533	51	78	432	78	1	1382	166.5	6.79	1293.1	78	0	2.031	1.802	1.98	2.264
FALSE	High	Master Protein	P08729	Keratin, type II cytoskeletal 7 OS=Homo sapiens OX=9606 GN=KRT7 PE=1 SV=5	0	461.779	70	40	2003	28	1	469	51.4	5.48	5880.8	40	7	0.948	2.603	1.707	0.745
FALSE	High	Master Protein	Q9Y5B9	FACT complex subunit SPT16 OS=Homo sapiens OX=9606 GN=SUPT16H PE=1 SV=1	0	461.183	48	49	495	49	1	1047	119.8	5.66	1405.39	49	0	1.603	2.479	2.205	1.966
FALSE	High	Master Protein	P20700	Lamin-B1 OS=Homo sapiens OX=9606 GN=LMNB1 PE=1 SV=2	0	460	70	42	707	37	1	586	66.4	5.16	1988.65	42	0	1.672	1.619	1.845	1.654
FALSE	High	Master Protein	O00410	Importin-5 OS=Homo sapiens OX=9606 GN=IPO5 PE=1 SV=4	0	459.96	52	39	417	37	1	1097	123.6	4.94	1187.04	39	3	2.069	1.305	1.544	1.965
FALSE	High	Master Protein	P27797	Calreticulin OS=Homo sapiens OX=9606 GN=CALR PE=1 SV=1	0	457.573	76	34	902	34	1	417	48.1	4.44	2858.34	34	0	1.253	1.239	0.909	1.063
FALSE	High	Master Protein	Q9UQ35	Serine/arginine repetitive matrix protein 2 OS=Homo sapiens OX=9606 GN=SRRM2 PE=1 SV=2	0	456.271	26	57	287	57	1	2752	299.4	12.06	873.23	57	0	2.3	2.299	1.75	2.193
FALSE	High	Master Protein	Q9H583	HEAT repeat-containing protein 1 OS=Homo sapiens OX=9606 GN=HEATR1 PE=1 SV=3	0	456.186	37	68	277	68	1	2144	242.2	6.54	803.91	68	0	1.696	2.417	1.987	2.268
FALSE	High	Master Protein	Q14126	Desmoglein-2 OS=Homo sapiens OX=9606 GN=DSG2 PE=1 SV=2	0	456.024	54	43	333	43	1	1118	122.2	5.24	1002.51	43	0	1.717	1.466	2.562	1.464
FALSE	High	Master Protein	Q92817	Envoplakin OS=Homo sapiens OX=9606 GN=EVPL PE=1 SV=3	0	455.456	46	83	257	83	1	2033	231.5	6.96	734.14	83	0	0.213	0.223	0.254	0.292
FALSE	High	Master Protein	P43243	Matrin-3 OS=Homo sapiens OX=9606 GN=MATR3 PE=1 SV=2	0	454.38	56	42	626	42	1	847	94.6	6.25	1881.4	42	0	1.658	1.959	1.806	1.699
FALSE	High	Master Protein	Q15029	116 kDa U5 small nuclear ribonucleoprotein component OS=Homo sapiens OX=9606 GN=EFTUD2 PE=1 SV=1	0	454.318	70	52	438	51	1	972	109.4	5	1349.35	52	2	1.561	1.635	1.532	1.665
FALSE	High	Master Protein	Q04637	Eukaryotic translation initiation factor 4 gamma 1 OS=Homo sapiens OX=9606 GN=EIF4G1 PE=1 SV=4	0	454.212	43	66	491	59	1	1599	175.4	5.33	1354.94	66	12	1.524	1.414	1.445	1.757
FALSE	High	Master Protein	P17987	T-complex protein 1 subunit alpha OS=Homo sapiens OX=9606 GN=TCP1 PE=1 SV=1	0	451.786	75	31	475	31	1	556	60.3	6.11	1488.53	31	0	1.571	1.587	1.849	1.938
FALSE	High	Master Protein	Q14697	Neutral alpha-glucosidase AB OS=Homo sapiens OX=9606 GN=GANAB PE=1 SV=3	0	450.859	50	42	608	42	1	944	106.8	6.14	1724.76	42	0	1.381	1.733	1.472	1.363
FALSE	High	Master Protein	P53621	Coatomer subunit alpha OS=Homo sapiens OX=9606 GN=COPA PE=1 SV=2	0	450.339	56	60	383	60	1	1224	138.3	7.66	1105.75	60	0	1.592	1.01	1.394	1.635
FALSE	High	Master Protein	Q14690	Protein RRP5 homolog OS=Homo sapiens OX=9606 GN=PDCD11 PE=1 SV=3	0	447.645	44	71	232	71	1	1871	208.6	8.87	743.18	71	0	1.716	2.664	2.127	2.264
FALSE	High	Master Protein	P29401	Transketolase OS=Homo sapiens OX=9606 GN=TKT PE=1 SV=3	0	447.432	57	27	1058	27	1	623	67.8	7.66	3211.82	27	0	1.641	1.534	1.82	1.598
FALSE	High	Master Protein	Q71U36	Tubulin alpha-1A chain OS=Homo sapiens OX=9606 GN=TUBA1A PE=1 SV=1	0	446.226	63	23	1993	1	1	451	50.1	5.06	6200.67	23	11	1.198	0.843	1.039	1.277
FALSE	High	Master Protein	Q16891	MICOS complex subunit MIC60 OS=Homo sapiens OX=9606 GN=IMMT PE=1 SV=1	0	446.107	64	47	402	47	1	758	83.6	6.48	1262.33	47	0	1.298	1.783	1.605	1.506
FALSE	High	Master Protein	P63267	Actin, gamma-enteric smooth muscle OS=Homo sapiens OX=9606 GN=ACTG2 PE=1 SV=1	0	445.84	69	23	3807	2	1	376	41.9	5.48	9541.71	23	0	0.226	0.223	0.217	0.261
FALSE	High	Master Protein	Q13428	Treacle protein OS=Homo sapiens OX=9606 GN=TCOF1 PE=1 SV=3	0	445.488	41	57	387	57	1	1488	152	9.04	1147.21	57	0	2.208	3.396	2.178	2.925
FALSE	High	Master Protein	Q00839	Heterogeneous nuclear ribonucleoprotein U OS=Homo sapiens OX=9606 GN=HNRNPU PE=1 SV=6	0	444.91	42	32	1124	32	1	825	90.5	6	3284.79	32	0	1.792	1.972	1.844	1.438
FALSE	High	Master Protein	P14866	Heterogeneous nuclear ribonucleoprotein L OS=Homo sapiens OX=9606 GN=HNRNPL PE=1 SV=2	0	442.882	58	23	725	22	1	589	64.1	8.22	1970.66	23	0	1.492	1.672	1.534	1.35
FALSE	High	Master Protein	Q12888	TP53-binding protein 1 OS=Homo sapiens OX=9606 GN=TP53BP1 PE=1 SV=2	0	442.201	42	62	230	62	1	1972	213.4	4.7	702.64	62	0	1.396	1.166	1.307	1.26
FALSE	High	Master Protein	Q8WYP5	Protein ELYS OS=Homo sapiens OX=9606 GN=AHCTF1 PE=1 SV=3	0	441.842	38	69	206	69	1	2266	252.3	6.6	635.77	69	0	1.474	1.554	1.413	1.584
FALSE	High	Master Protein	P49588	Alanine--tRNA ligase, cytoplasmic OS=Homo sapiens OX=9606 GN=AARS PE=1 SV=2	0	439.949	51	42	338	42	1	968	106.7	5.53	1021.64	42	0	1.58	1.126	1.58	1.351
FALSE	High	Master Protein	Q86VP6	Cullin-associated NEDD8-dissociated protein 1 OS=Homo sapiens OX=9606 GN=CAND1 PE=1 SV=2	0	439.7	47	52	402	49	1	1230	136.3	5.78	1205.41	52	5	1.026	0.826	0.99	1.045
FALSE	High	Master Protein	Q15075	Early endosome antigen 1 OS=Homo sapiens OX=9606 GN=EEA1 PE=1 SV=2	0	439.634	50	71	248	71	1	1411	162.4	5.68	724.96	71	0	0.797	0.711	0.816	1.032
FALSE	High	Master Protein	P02786	Transferrin receptor protein 1 OS=Homo sapiens OX=9606 GN=TFRC PE=1 SV=2	0	438.298	55	38	544	38	1	760	84.8	6.61	1529.25	38	0	1.609	2.393	1.554	1.385
FALSE	High	Master Protein	P00558	Phosphoglycerate kinase 1 OS=Homo sapiens OX=9606 GN=PGK1 PE=1 SV=3	0	432.512	77	29	990	25	1	417	44.6	8.1	2911.31	29	6	1.175	0.6	0.889	0.84
FALSE	High	Master Protein	Q08J23	tRNA (cytosine(34)-C(5))-methyltransferase OS=Homo sapiens OX=9606 GN=NSUN2 PE=1 SV=2	0	432	68	43	384	43	1	767	86.4	6.77	1160.17	43	0	2.285	3.159	1.728	1.506
FALSE	High	Master Protein	P23229	Integrin alpha-6 OS=Homo sapiens OX=9606 GN=ITGA6 PE=1 SV=5	0	431.991	49	44	315	44	1	1130	126.5	6.61	1009.64	44	0	0.725	1.484	1.151	1.348
FALSE	High	Master Protein	P35658	Nuclear pore complex protein Nup214 OS=Homo sapiens OX=9606 GN=NUP214 PE=1 SV=2	0	431.003	36	52	212	52	1	2090	213.5	7.47	675.93	52	0	1.557	1.466	1.361	1.55
FALSE	High	Master Protein	Q9BQE3	Tubulin alpha-1C chain OS=Homo sapiens OX=9606 GN=TUBA1C PE=1 SV=1	0	429.324	63	23	1855	3	1	449	49.9	5.1	5726.95	23	43	1.702	1.103	1.517	1.752
FALSE	High	Master Protein	P68133	Actin, alpha skeletal muscle OS=Homo sapiens OX=9606 GN=ACTA1 PE=1 SV=1	0	428.645	72	24	3465	2	1	377	42	5.39	8953.66	24	19	0.404	0.403	0.362	0.43
FALSE	High	Master Protein	Q02880	DNA topoisomerase 2-beta OS=Homo sapiens OX=9606 GN=TOP2B PE=1 SV=3	0	428.49	46	70	295	54	1	1626	183.2	8	838.6	70	26	1.585	1.966	1.509	1.486
FALSE	High	Master Protein	Q14008	Cytoskeleton-associated protein 5 OS=Homo sapiens OX=9606 GN=CKAP5 PE=1 SV=3	0	428.168	39	70	256	70	1	2032	225.4	7.8	752.6	70	0	1.33	1.511	1.323	1.848
FALSE	High	Master Protein	P11586	C-1-tetrahydrofolate synthase, cytoplasmic OS=Homo sapiens OX=9606 GN=MTHFD1 PE=1 SV=3	0	426.179	59	50	420	49	1	935	101.5	7.3	1305.43	50	2	1.548	1.54	2.01	1.619
FALSE	High	Master Protein	P08779	Keratin, type I cytoskeletal 16 OS=Homo sapiens OX=9606 GN=KRT16 PE=1 SV=4	0	425.405	71	36	1380	19	1	473	51.2	5.05	3838.47	36	0	0.151	0.212	0.184	0.203
FALSE	High	Master Protein	Q92621	Nuclear pore complex protein Nup205 OS=Homo sapiens OX=9606 GN=NUP205 PE=1 SV=3	0	424.298	39	69	242	69	1	2012	227.8	6.19	726.98	69	0	1.512	1.667	1.605	1.432
FALSE	High	Master Protein	P12956	X-ray repair cross-complementing protein 6 OS=Homo sapiens OX=9606 GN=XRCC6 PE=1 SV=2	0	422.774	56	37	785	37	1	609	69.8	6.64	2344.8	37	0	1.552	1.905	1.757	1.465
FALSE	High	Master Protein	Q16531	DNA damage-binding protein 1 OS=Homo sapiens OX=9606 GN=DDB1 PE=1 SV=1	0	421.75	46	51	377	51	1	1140	126.9	5.26	1129.78	51	0	1.796	1.487	1.651	1.676
FALSE	High	Master Protein	Q99715	Collagen alpha-1(XII) chain OS=Homo sapiens OX=9606 GN=COL12A1 PE=1 SV=2	0	421.582	33	77	195	77	1	3063	332.9	5.53	550.46	77	0	0.148	0.155	0.147	0.208
FALSE	High	Master Protein	Q14974	Importin subunit beta-1 OS=Homo sapiens OX=9606 GN=KPNB1 PE=1 SV=2	0	418.286	48	33	546	33	1	876	97.1	4.78	1593.12	33	0	1.468	1.358	1.532	1.434
FALSE	High	Master Protein	O14980	Exportin-1 OS=Homo sapiens OX=9606 GN=XPO1 PE=1 SV=1	0	418.255	49	41	436	41	1	1071	123.3	6.06	1219.17	41	0	1.957	2.089	2.02	1.682
FALSE	High	Master Protein	P53618	Coatomer subunit beta OS=Homo sapiens OX=9606 GN=COPB1 PE=1 SV=3	0	418.092	51	40	309	40	1	953	107.1	6.05	932.16	40	0	1.313	0.949	1.147	1.623
FALSE	High	Master Protein	P51610	Host cell factor 1 OS=Homo sapiens OX=9606 GN=HCFC1 PE=1 SV=2	0	416.083	37	55	234	54	1	2035	208.6	7.46	694.46	55	1	1.607	1.605	1.543	1.607
FALSE	High	Master Protein	Q14573	Inositol 1,4,5-trisphosphate receptor type 3 OS=Homo sapiens OX=9606 GN=ITPR3 PE=1 SV=2	0	415.741	32	79	210	67	1	2671	303.9	6.48	647.13	79	13	1.674	1.803	1.357	1.143
FALSE	High	Master Protein	P25205	DNA replication licensing factor MCM3 OS=Homo sapiens OX=9606 GN=MCM3 PE=1 SV=3	0	415.671	64	44	416	44	1	808	90.9	5.77	1257.07	44	0	2.68	1.765	2.197	2.738
FALSE	High	Master Protein	P06737	Glycogen phosphorylase, liver form OS=Homo sapiens OX=9606 GN=PYGL PE=1 SV=4	0	414.161	58	46	358	40	1	847	97.1	7.17	1022.47	46	8	0.836	1.281	1.587	1.22
FALSE	High	Master Protein	Q9P2J5	Leucine--tRNA ligase, cytoplasmic OS=Homo sapiens OX=9606 GN=LARS PE=1 SV=2	0	413.346	46	47	319	47	1	1176	134.4	7.3	993.32	47	0	1.559	1.726	1.912	1.855
FALSE	High	Master Protein	P07237	Protein disulfide-isomerase OS=Homo sapiens OX=9606 GN=P4HB PE=1 SV=3	0	410.514	73	37	1025	37	1	508	57.1	4.87	3292.06	37	0	0.93	0.835	0.888	0.867
FALSE	High	Master Protein	P40939	Trifunctional enzyme subunit alpha, mitochondrial OS=Homo sapiens OX=9606 GN=HADHA PE=1 SV=2	0	410.482	63	37	470	37	1	763	82.9	9.04	1447.22	37	0	1.452	1.308	1.525	1.027
FALSE	High	Master Protein	O43795	Unconventional myosin-Ib OS=Homo sapiens OX=9606 GN=MYO1B PE=1 SV=3	0	410.43	49	51	383	51	1	1136	131.9	9.38	1149.78	51	0	1.226	2.296	1.976	1.954
FALSE	High	Master Protein	P46821	Microtubule-associated protein 1B OS=Homo sapiens OX=9606 GN=MAP1B PE=1 SV=2	0	410.202	41	73	209	72	1	2468	270.5	4.81	629.28	73	1	0.59	1.15	0.968	0.579
FALSE	High	Master Protein	P17844	Probable ATP-dependent RNA helicase DDX5 OS=Homo sapiens OX=9606 GN=DDX5 PE=1 SV=1	0	408.614	64	38	584	30	1	614	69.1	8.92	1668.89	38	0	2.692	2.346	2.487	2.47
FALSE	High	Master Protein	P13010	X-ray repair cross-complementing protein 5 OS=Homo sapiens OX=9606 GN=XRCC5 PE=1 SV=3	0	407.333	57	35	578	35	1	732	82.7	5.81	1785.58	35	0	1.413	1.699	1.784	1.303
FALSE	High	Master Protein	P68366	Tubulin alpha-4A chain OS=Homo sapiens OX=9606 GN=TUBA4A PE=1 SV=1	0	404.03	58	22	1412	6	1	448	49.9	5.06	4223.74	22	0	1.568	1.19	1.516	1.603
FALSE	High	Master Protein	P27816	Microtubule-associated protein 4 OS=Homo sapiens OX=9606 GN=MAP4 PE=1 SV=3	0	402.078	49	51	350	51	1	1152	120.9	5.43	1020.97	51	0	1.901	1.482	1.271	1.282
FALSE	High	Master Protein	Q93009	Ubiquitin carboxyl-terminal hydrolase 7 OS=Homo sapiens OX=9606 GN=USP7 PE=1 SV=2	0	401.048	58	58	252	58	1	1102	128.2	5.55	766.19	58	0	1.509	1.702	1.555	1.313
FALSE	High	Master Protein	P22102	Trifunctional purine biosynthetic protein adenosine-3 OS=Homo sapiens OX=9606 GN=GART PE=1 SV=1	0	400.529	59	45	266	45	1	1010	107.7	6.7	897.12	45	0	1.916	1.316	1.762	2.366
FALSE	High	Master Protein	P19367	Hexokinase-1 OS=Homo sapiens OX=9606 GN=HK1 PE=1 SV=3	0	399.011	52	44	326	38	1	917	102.4	6.8	1003.08	44	8	0.772	0.883	1.027	0.986
FALSE	High	Master Protein	P50991	T-complex protein 1 subunit delta OS=Homo sapiens OX=9606 GN=CCT4 PE=1 SV=4	0	397.116	71	31	579	30	1	539	57.9	7.83	1811.33	31	0	1.809	1.723	1.816	2.086
FALSE	High	Master Protein	P26599	Polypyrimidine tract-binding protein 1 OS=Homo sapiens OX=9606 GN=PTBP1 PE=1 SV=1	0	395.688	54	18	702	15	1	531	57.2	9.17	2278.38	18	6	1.982	2.306	1.948	1.764
FALSE	High	Master Protein	P08670	Vimentin OS=Homo sapiens OX=9606 GN=VIM PE=1 SV=4	0	394.863	78	40	888	32	1	466	53.6	5.12	2317.59	40	8	1.103	0.163	0.176	0.187
FALSE	High	Master Protein	P33991	DNA replication licensing factor MCM4 OS=Homo sapiens OX=9606 GN=MCM4 PE=1 SV=5	0	393.324	51	37	311	36	1	863	96.5	6.74	958.17	37	1	2.507	1.656	2.075	2.278
FALSE	High	Master Protein	Q16658	Fascin OS=Homo sapiens OX=9606 GN=FSCN1 PE=1 SV=3	0	393.221	69	32	544	32	1	493	54.5	7.24	1596.26	32	0	1.701	1.072	1.133	1.474
FALSE	High	Master Protein	P15311	Ezrin OS=Homo sapiens OX=9606 GN=EZR PE=1 SV=4	0	393.154	57	40	694	27	1	586	69.4	6.27	2057.24	40	3	1.242	0.94	1.625	1.729
FALSE	High	Master Protein	P46939	Utrophin OS=Homo sapiens OX=9606 GN=UTRN PE=1 SV=2	0	392.293	30	88	157	85	1	3433	394.2	5.33	443.59	88	2	0.624	0.768	0.78	1.158
FALSE	High	Master Protein	P01024	Complement C3 OS=Homo sapiens OX=9606 GN=C3 PE=1 SV=2	0	392.077	42	56	224	55	1	1663	187	6.4	609.25	56	1	0.077	0.077	0.085	0.106
FALSE	High	Master Protein	Q13423	NAD(P) transhydrogenase, mitochondrial OS=Homo sapiens OX=9606 GN=NNT PE=1 SV=3	0	390.949	44	43	270	43	1	1086	113.8	8.09	782.53	43	0	2.08	0.942	0.793	0.656
FALSE	High	Master Protein	P36776	Lon protease homolog, mitochondrial OS=Homo sapiens OX=9606 GN=LONP1 PE=1 SV=2	0	390.411	45	35	270	35	1	959	106.4	6.39	810.12	35	0	1.606	1.905	1.583	1.426
FALSE	High	Master Protein	P30101	Protein disulfide-isomerase A3 OS=Homo sapiens OX=9606 GN=PDIA3 PE=1 SV=4	0	390.298	61	28	1328	28	1	505	56.7	6.35	3671.29	28	0	1.046	1.099	1.218	0.905
FALSE	High	Master Protein	O75691	Small subunit processome component 20 homolog OS=Homo sapiens OX=9606 GN=UTP20 PE=1 SV=3	0	390.294	29	68	197	68	1	2785	318.2	7.39	599.6	68	0	1.552	2.225	1.777	1.817
FALSE	High	Master Protein	P63010	AP-2 complex subunit beta OS=Homo sapiens OX=9606 GN=AP2B1 PE=1 SV=1	0	389.091	46	39	389	21	1	937	104.5	5.38	1099.54	39	0	1.261	1.302	1.372	1.27
FALSE	High	Master Protein	O00159	Unconventional myosin-Ic OS=Homo sapiens OX=9606 GN=MYO1C PE=1 SV=4	0	388.788	54	50	284	50	1	1063	121.6	9.41	893.34	50	0	0.973	0.803	0.936	0.879
FALSE	High	Master Protein	Q13200	26S proteasome non-ATPase regulatory subunit 2 OS=Homo sapiens OX=9606 GN=PSMD2 PE=1 SV=3	0	387.504	48	40	380	40	1	908	100.1	5.2	1150.1	40	0	1.299	1.711	1.559	1.856
FALSE	High	Master Protein	P13797	Plastin-3 OS=Homo sapiens OX=9606 GN=PLS3 PE=1 SV=4	0	386.762	61	38	471	28	1	630	70.8	5.6	1274.99	38	19	1.141	0.778	0.948	1.062
FALSE	High	Master Protein	P50990	T-complex protein 1 subunit theta OS=Homo sapiens OX=9606 GN=CCT8 PE=1 SV=4	0	385.768	76	36	600	36	1	548	59.6	5.6	1738.52	36	0	1.671	1.465	1.737	1.892
FALSE	High	Master Protein	Q13835	Plakophilin-1 OS=Homo sapiens OX=9606 GN=PKP1 PE=1 SV=2	0	385.742	73	43	285	43	1	747	82.8	9.13	781.26	43	0	0.211	0.208	0.208	0.244
FALSE	High	Master Protein	Q7L014	Probable ATP-dependent RNA helicase DDX46 OS=Homo sapiens OX=9606 GN=DDX46 PE=1 SV=2	0	385.704	50	51	292	51	1	1031	117.3	9.29	869.29	51	0	1.854	1.825	1.535	1.833
FALSE	High	Master Protein	Q13263	Transcription intermediary factor 1-beta OS=Homo sapiens OX=9606 GN=TRIM28 PE=1 SV=5	0	385.563	60	35	515	35	1	835	88.5	5.77	1668.62	35	0	1.706	1.642	1.635	2.056
FALSE	High	Master Protein	P11717	Cation-independent mannose-6-phosphate receptor OS=Homo sapiens OX=9606 GN=IGF2R PE=1 SV=3	0	383.179	34	73	195	73	1	2491	274.2	5.94	550.44	73	0	1.393	1.35	1.304	1.158
FALSE	High	Master Protein	Q99460	26S proteasome non-ATPase regulatory subunit 1 OS=Homo sapiens OX=9606 GN=PSMD1 PE=1 SV=2	0	382.637	47	37	308	37	1	953	105.8	5.39	948.23	37	0	1.369	1.629	1.644	1.729
FALSE	High	Master Protein	O60313	Dynamin-like 120 kDa protein, mitochondrial OS=Homo sapiens OX=9606 GN=OPA1 PE=1 SV=3	0	382.113	52	47	276	47	1	960	111.6	7.87	830.56	47	0	1.304	1.999	1.605	1.54
FALSE	High	Master Protein	P49748	Very long-chain specific acyl-CoA dehydrogenase, mitochondrial OS=Homo sapiens OX=9606 GN=ACADVL PE=1 SV=1	0	380.907	65	34	426	34	1	655	70.3	8.75	1290.34	34	0	1.204	1.029	1.248	0.901
FALSE	High	Master Protein	Q15393	Splicing factor 3B subunit 3 OS=Homo sapiens OX=9606 GN=SF3B3 PE=1 SV=4	0	379.915	50	49	336	49	1	1217	135.5	5.26	909.36	49	0	1.71	1.78	1.625	1.85
FALSE	High	Master Protein	Q99798	Aconitate hydratase, mitochondrial OS=Homo sapiens OX=9606 GN=ACO2 PE=1 SV=2	0	379.811	62	37	338	37	1	780	85.4	7.61	1040.15	37	0	0.763	0.996	0.983	0.827
FALSE	High	Master Protein	O15230	Laminin subunit alpha-5 OS=Homo sapiens OX=9606 GN=LAMA5 PE=1 SV=8	0	378.513	23	72	179	70	1	3695	399.5	7.02	529.24	72	2	0.432	0.404	0.451	0.409
FALSE	High	Master Protein	Q7KZ85	Transcription elongation factor SPT6 OS=Homo sapiens OX=9606 GN=SUPT6H PE=1 SV=2	0	377.407	41	56	167	56	1	1726	198.9	4.91	510.35	56	0	1.445	1.446	1.354	1.543
FALSE	High	Master Protein	P49915	GMP synthase [glutamine-hydrolyzing] OS=Homo sapiens OX=9606 GN=GMPS PE=1 SV=1	0	376.42	64	35	327	35	1	693	76.7	6.87	1029.56	35	0	2.005	1.349	1.521	1.676
FALSE	High	Master Protein	P52948	Nuclear pore complex protein Nup98-Nup96 OS=Homo sapiens OX=9606 GN=NUP98 PE=1 SV=4	0	376.038	37	55	271	55	1	1817	197.5	6.4	750.22	55	0	1.729	1.572	1.591	1.424
FALSE	High	Master Protein	O60610	Protein diaphanous homolog 1 OS=Homo sapiens OX=9606 GN=DIAPH1 PE=1 SV=2	0	375.498	45	52	252	51	1	1272	141.3	5.41	769.43	52	1	1.515	1.525	1.561	1.797
FALSE	High	Master Protein	P26640	Valine--tRNA ligase OS=Homo sapiens OX=9606 GN=VARS PE=1 SV=4	0	374.958	47	52	243	52	1	1264	140.4	7.59	797.1	52	0	1.6	0.9	1.12	1.096
FALSE	High	Master Protein	Q02218	2-oxoglutarate dehydrogenase, mitochondrial OS=Homo sapiens OX=9606 GN=OGDH PE=1 SV=3	0	374.573	51	40	322	31	1	1023	115.9	6.86	926.55	40	10	1.448	1.218	1.26	0.988
FALSE	High	Master Protein	Q92841	Probable ATP-dependent RNA helicase DDX17 OS=Homo sapiens OX=9606 GN=DDX17 PE=1 SV=2	0	374.38	55	40	512	32	1	729	80.2	8.27	1483.6	40	12	1.771	1.984	1.67	1.659
FALSE	High	Master Protein	O60701	UDP-glucose 6-dehydrogenase OS=Homo sapiens OX=9606 GN=UGDH PE=1 SV=1	0	373.959	78	31	399	31	1	494	55	7.12	1312.17	31	0	2.545	2.282	3.341	1.136
FALSE	High	Master Protein	Q13435	Splicing factor 3B subunit 2 OS=Homo sapiens OX=9606 GN=SF3B2 PE=1 SV=2	0	373.737	51	41	361	41	1	895	100.2	5.67	1026.26	41	0	1.85	1.89	1.655	1.99
FALSE	High	Master Protein	Q5VYK3	Proteasome-associated protein ECM29 homolog OS=Homo sapiens OX=9606 GN=ECM29 PE=1 SV=2	0	373.672	40	60	207	60	1	1845	204.2	7.12	582.01	60	0	1.838	1.628	2.004	1.885
FALSE	High	Master Protein	P25705	ATP synthase subunit alpha, mitochondrial OS=Homo sapiens OX=9606 GN=ATP5A1 PE=1 SV=1	0	373.608	59	32	859	32	1	553	59.7	9.13	2476.7	32	0	1.253	1.277	1.285	1.265
FALSE	High	Master Protein	Q15643	Thyroid receptor-interacting protein 11 OS=Homo sapiens OX=9606 GN=TRIP11 PE=1 SV=3	0	373.018	43	77	157	77	1	1979	227.4	5.26	483.41	77	0	1.022	1.237	1.593	1.315
FALSE	High	Master Protein	P52701	DNA mismatch repair protein Msh6 OS=Homo sapiens OX=9606 GN=MSH6 PE=1 SV=2	0	372.588	46	53	266	53	1	1360	152.7	6.9	774.23	53	0	2.367	2.062	2.137	1.87
FALSE	High	Master Protein	Q1KMD3	Heterogeneous nuclear ribonucleoprotein U-like protein 2 OS=Homo sapiens OX=9606 GN=HNRNPUL2 PE=1 SV=1	0	371.161	49	34	359	34	1	747	85.1	4.91	1021.96	34	0	1.001	1.42	1.359	1.197
FALSE	High	Master Protein	P24821	Tenascin OS=Homo sapiens OX=9606 GN=TNC PE=1 SV=3	0	370.923	29	47	192	47	1	2201	240.7	4.89	548.6	47	0	0.107	0.238	0.114	0.142
FALSE	High	Master Protein	P78347	General transcription factor II-I OS=Homo sapiens OX=9606 GN=GTF2I PE=1 SV=2	0	370.579	51	45	333	45	1	998	112.3	6.39	1066.29	45	0	1.608	1.259	1.391	1.844
FALSE	High	Master Protein	P27824	Calnexin OS=Homo sapiens OX=9606 GN=CANX PE=1 SV=2	0	369.871	51	40	1029	40	1	592	67.5	4.6	3162.3	40	0	1.587	2.997	2.402	1.688
FALSE	High	Master Protein	P42166	Lamina-associated polypeptide 2, isoform alpha OS=Homo sapiens OX=9606 GN=TMPO PE=1 SV=2	0	369.854	70	34	336	25	1	694	75.4	7.66	1076.54	34	19	1.606	1.273	1.255	1.39
FALSE	High	Master Protein	Q13509	Tubulin beta-3 chain OS=Homo sapiens OX=9606 GN=TUBB3 PE=1 SV=2	0	369.389	61	20	1357	6	1	450	50.4	4.93	3469.19	20	0	1.994	1.768	2.26	2.191
FALSE	High	Master Protein	Q5UIP0	Telomere-associated protein RIF1 OS=Homo sapiens OX=9606 GN=RIF1 PE=1 SV=2	0	369.228	30	65	165	65	1	2472	274.3	5.52	503.92	65	0	2.012	2.413	2.288	3.315
FALSE	High	Master Protein	P33992	DNA replication licensing factor MCM5 OS=Homo sapiens OX=9606 GN=MCM5 PE=1 SV=5	0	369.104	58	43	299	43	1	734	82.2	8.37	860.39	43	0	2.296	1.571	2.012	1.951
FALSE	High	Master Protein	Q9BTC0	Death-inducer obliterator 1 OS=Homo sapiens OX=9606 GN=DIDO1 PE=1 SV=5	0	368.654	35	64	173	63	1	2240	243.7	7.88	550.68	64	1	2.578	2.756	2.141	1.825
FALSE	High	Master Protein	P33527	Multidrug resistance-associated protein 1 OS=Homo sapiens OX=9606 GN=ABCC1 PE=1 SV=3	0	368.538	40	50	210	48	1	1531	171.5	7.11	649.39	50	2	1.26	1.821	1.649	1.162
FALSE	High	Master Protein	P54136	Arginine--tRNA ligase, cytoplasmic OS=Homo sapiens OX=9606 GN=RARS PE=1 SV=2	0	368.479	65	40	383	40	1	660	75.3	6.68	1198.86	40	0	1.248	1.279	1.572	1.999
FALSE	High	Master Protein	P11047	Laminin subunit gamma-1 OS=Homo sapiens OX=9606 GN=LAMC1 PE=1 SV=3	0	367.35	39	51	208	51	1	1609	177.5	5.12	599.72	51	0	0.238	0.249	0.229	0.274
FALSE	High	Master Protein	P26639	Threonine--tRNA ligase, cytoplasmic OS=Homo sapiens OX=9606 GN=TARS PE=1 SV=3	0	367.342	57	36	333	34	1	723	83.4	6.67	951.81	36	3	2.213	1.693	1.473	1.204
FALSE	High	Master Protein	Q13085	Acetyl-CoA carboxylase 1 OS=Homo sapiens OX=9606 GN=ACACA PE=1 SV=2	0	367.292	35	70	171	58	1	2346	265.4	6.37	521.3	70	12	1.882	1.521	2.155	1.822
FALSE	High	Master Protein	Q10567	AP-1 complex subunit beta-1 OS=Homo sapiens OX=9606 GN=AP1B1 PE=1 SV=2	0	366.944	46	39	328	21	1	949	104.6	5.06	969.22	39	27	1.163	1.229	1.359	1.325
FALSE	High	Master Protein	P22626	Heterogeneous nuclear ribonucleoproteins A2/B1 OS=Homo sapiens OX=9606 GN=HNRNPA2B1 PE=1 SV=2	0	365.792	72	25	1525	23	1	353	37.4	8.95	4798.09	25	3	2.378	2.393	2.283	2.014
FALSE	High	Master Protein	P04114	Apolipoprotein B-100 OS=Homo sapiens OX=9606 GN=APOB PE=1 SV=2	0	364.007	21	79	162	78	1	4563	515.3	7.05	400.19	79	1	0.141	0.141	0.13	0.195
FALSE	High	Master Protein	P31939	Bifunctional purine biosynthesis protein PURH OS=Homo sapiens OX=9606 GN=ATIC PE=1 SV=3	0	362.886	80	37	344	37	1	592	64.6	6.71	1152.37	37	0	1.268	1.13	1.623	1.524
FALSE	High	Master Protein	P23246	Splicing factor, proline- and glutamine-rich OS=Homo sapiens OX=9606 GN=SFPQ PE=1 SV=2	0	361.725	46	31	619	30	1	707	76.1	9.44	1760.48	31	1	1.971	2.131	2.072	1.66
FALSE	High	Master Protein	P28331	NADH-ubiquinone oxidoreductase 75 kDa subunit, mitochondrial OS=Homo sapiens OX=9606 GN=NDUFS1 PE=1 SV=3	0	361.151	66	37	226	37	1	727	79.4	6.23	711.93	37	0	1.078	1.18	1.291	1.034
FALSE	High	Master Protein	P48643	T-complex protein 1 subunit epsilon OS=Homo sapiens OX=9606 GN=CCT5 PE=1 SV=1	0	360.811	69	33	575	32	1	541	59.6	5.66	1735.83	33	1	1.423	1.296	1.485	1.691
FALSE	High	Master Protein	P51659	Peroxisomal multifunctional enzyme type 2 OS=Homo sapiens OX=9606 GN=HSD17B4 PE=1 SV=3	0	360.136	59	31	250	31	1	736	79.6	8.84	826.14	31	0	1.223	1.389	1.598	1.437
FALSE	High	Master Protein	Q92878	DNA repair protein RAD50 OS=Homo sapiens OX=9606 GN=RAD50 PE=1 SV=1	0	359.9	47	60	231	60	1	1312	153.8	6.89	649.11	60	0	1.327	1.105	1.296	1.796
FALSE	High	Master Protein	Q27J81	Inverted formin-2 OS=Homo sapiens OX=9606 GN=INF2 PE=1 SV=2	0	358.746	43	40	207	39	1	1249	135.5	5.38	614.03	40	1	2.626	1.785	1.699	1.513
FALSE	High	Master Protein	Q07065	Cytoskeleton-associated protein 4 OS=Homo sapiens OX=9606 GN=CKAP4 PE=1 SV=2	0	358.376	66	38	330	37	1	602	66	5.92	1017.78	38	1	0.976	1.014	0.666	0.556
FALSE	High	Master Protein	Q03001	Dystonin OS=Homo sapiens OX=9606 GN=DST PE=1 SV=4	0	357.737	15	99	151	93	1	7570	860.1	5.25	390.04	99	2	0.835	1.493	1.068	1.053
FALSE	High	Master Protein	Q5JPE7	Nodal modulator 2 OS=Homo sapiens OX=9606 GN=NOMO2 PE=1 SV=1	0	357.727	50	46	231	1	1	1267	139.4	5.76	725.01	46	62	1.399	1.89	1.432	1.396
FALSE	High	Master Protein	Q92945	Far upstream element-binding protein 2 OS=Homo sapiens OX=9606 GN=KHSRP PE=1 SV=4	0	356.196	51	32	434	28	1	711	73.1	7.3	1277.44	32	5	2.15	1.869	1.805	1.89
FALSE	High	Master Protein	Q9UHB6	LIM domain and actin-binding protein 1 OS=Homo sapiens OX=9606 GN=LIMA1 PE=1 SV=1	0	355.868	66	46	365	46	1	759	85.2	6.84	1105.68	46	0	1.058	2.648	1.678	2.145
FALSE	High	Master Protein	P49454	Centromere protein F OS=Homo sapiens OX=9606 GN=CENPF PE=1 SV=2	0	355.361	29	90	151	90	1	3210	367.5	5.07	437.7	90	0	1.788	1.737	1.635	4.69
FALSE	High	Master Protein	O15031	Plexin-B2 OS=Homo sapiens OX=9606 GN=PLXNB2 PE=1 SV=3	0	355.247	36	55	175	54	1	1838	205	6.24	569.49	55	1	0.98	1.008	1.103	0.836
FALSE	High	Master Protein	P11498	Pyruvate carboxylase, mitochondrial OS=Homo sapiens OX=9606 GN=PC PE=1 SV=2	0	354.861	49	46	225	46	1	1178	129.6	6.84	654.61	46	0	2.052	1.058	0.984	1.058
FALSE	High	Master Protein	P69849	Nodal modulator 3 OS=Homo sapiens OX=9606 GN=NOMO3 PE=3 SV=2	0	354.313	50	46	230	1	1	1222	134	5.67	719.55	46	0	4.668	13.303	5.393	9.803
FALSE	High	Master Protein	Q9H0A0	RNA cytidine acetyltransferase OS=Homo sapiens OX=9606 GN=NAT10 PE=1 SV=2	0	353.122	55	47	236	47	1	1025	115.7	8.27	700.65	47	0	1.93	3.353	2.55	2.453
FALSE	High	Master Protein	Q15155	Nodal modulator 1 OS=Homo sapiens OX=9606 GN=NOMO1 PE=1 SV=5	0	353.042	48	44	228	2	1	1222	134.2	5.81	710.28	44	0	2.265	1.367	1.429	1.307
FALSE	High	Master Protein	Q99832	T-complex protein 1 subunit eta OS=Homo sapiens OX=9606 GN=CCT7 PE=1 SV=2	0	352.99	67	28	457	28	1	543	59.3	7.65	1383.27	28	0	1.512	1.467	1.69	1.766
FALSE	High	Master Protein	O60264	SWI/SNF-related matrix-associated actin-dependent regulator of chromatin subfamily A member 5 OS=Homo sapiens OX=9606 GN=SMARCA5 PE=1 SV=1	0	351.636	49	54	246	39	1	1052	121.8	8.09	705.42	54	16	2.056	2.376	2.205	2.07
FALSE	High	Master Protein	P30622	CAP-Gly domain-containing linker protein 1 OS=Homo sapiens OX=9606 GN=CLIP1 PE=1 SV=2	0	351.521	47	64	188	58	1	1438	162.1	5.36	563.03	64	7	1.455	0.97	1.05	1.131
FALSE	High	Master Protein	P07954	Fumarate hydratase, mitochondrial OS=Homo sapiens OX=9606 GN=FH PE=1 SV=3	0	351.296	60	22	437	22	1	510	54.6	8.76	1278.91	22	0	2.028	1.195	1.638	1.183
FALSE	High	Master Protein	Q9Y678	Coatomer subunit gamma-1 OS=Homo sapiens OX=9606 GN=COPG1 PE=1 SV=1	0	349.504	65	42	228	39	1	874	97.7	5.47	715.46	42	3	1.392	0.934	1.187	1.443
FALSE	High	Master Protein	Q07157	Tight junction protein ZO-1 OS=Homo sapiens OX=9606 GN=TJP1 PE=1 SV=3	0	349.503	43	64	204	62	1	1748	195.3	6.7	601.71	64	2	1.035	1.554	1.386	2.095
FALSE	High	Master Protein	Q9Y520	Protein PRRC2C OS=Homo sapiens OX=9606 GN=PRRC2C PE=1 SV=4	0	347.772	26	68	191	64	1	2896	316.7	9.13	532.82	68	3	1.901	1.744	1.731	1.936
FALSE	High	Master Protein	P55060	Exportin-2 OS=Homo sapiens OX=9606 GN=CSE1L PE=1 SV=3	0	347.308	41	38	444	38	1	971	110.3	5.77	1168.85	38	0	1.781	1.511	1.405	1.813
FALSE	High	Master Protein	Q9BSJ8	Extended synaptotagmin-1 OS=Homo sapiens OX=9606 GN=ESYT1 PE=1 SV=1	0	347.176	47	39	282	39	1	1104	122.8	5.83	946.77	39	0	1.448	1.339	1.046	1.277
FALSE	High	Master Protein	Q9NTJ3	Structural maintenance of chromosomes protein 4 OS=Homo sapiens OX=9606 GN=SMC4 PE=1 SV=2	0	346.461	45	54	189	54	1	1288	147.1	6.79	600.09	54	0	2.203	1.425	1.494	1.791
FALSE	High	Master Protein	P31948	Stress-induced-phosphoprotein 1 OS=Homo sapiens OX=9606 GN=STIP1 PE=1 SV=1	0	346.253	62	37	577	37	1	543	62.6	6.8	1443.23	37	0	1.976	1.806	1.999	1.656
FALSE	High	Master Protein	Q01813	ATP-dependent 6-phosphofructokinase, platelet type OS=Homo sapiens OX=9606 GN=PFKP PE=1 SV=2	0	343.786	50	31	274	27	1	784	85.5	7.55	844.56	31	9	1.101	0.82	0.965	1.508
FALSE	High	Master Protein	Q92900	Regulator of nonsense transcripts 1 OS=Homo sapiens OX=9606 GN=UPF1 PE=1 SV=2	0	343.148	55	50	219	48	1	1129	124.3	6.61	649.79	50	2	1.559	1.228	1.287	1.638
FALSE	High	Master Protein	Q13439	Golgin subfamily A member 4 OS=Homo sapiens OX=9606 GN=GOLGA4 PE=1 SV=1	0	342.88	37	76	140	75	1	2230	261	5.39	420.8	76	0	1.241	1.123	1.25	1.453
FALSE	High	Master Protein	Q8N1F7	Nuclear pore complex protein Nup93 OS=Homo sapiens OX=9606 GN=NUP93 PE=1 SV=2	0	342.152	62	44	241	44	1	819	93.4	5.72	714.1	44	0	1.773	1.75	1.678	1.745
FALSE	High	Master Protein	P30838	Aldehyde dehydrogenase, dimeric NADP-preferring OS=Homo sapiens OX=9606 GN=ALDH3A1 PE=1 SV=3	0	342.074	62	24	627	23	1	453	50.4	6.54	1930.9	24	1	0.671	0.693	0.95	0.629
FALSE	High	Master Protein	P07355	Annexin A2 OS=Homo sapiens OX=9606 GN=ANXA2 PE=1 SV=2	0	341.939	73	27	1901	8	1	339	38.6	7.75	5915.97	27	33	0.788	0.959	0.897	0.957
FALSE	High	Master Protein	Q9NVP1	ATP-dependent RNA helicase DDX18 OS=Homo sapiens OX=9606 GN=DDX18 PE=1 SV=2	0	341.02	53	29	304	29	1	670	75.4	9.5	804.74	29	0	1.625	2.173	1.86	2.092
FALSE	High	Master Protein	O60506	Heterogeneous nuclear ribonucleoprotein Q OS=Homo sapiens OX=9606 GN=SYNCRIP PE=1 SV=2	0	340.12	56	30	739	21	1	623	69.6	8.59	2190.71	30	0	1.623	2.194	2.203	1.947
FALSE	High	Master Protein	P56192	Methionine--tRNA ligase, cytoplasmic OS=Homo sapiens OX=9606 GN=MARS PE=1 SV=2	0	339.087	50	37	226	37	1	900	101.1	6.16	701.36	37	0	1.49	1.643	1.466	1.415
FALSE	High	Master Protein	O95071	E3 ubiquitin-protein ligase UBR5 OS=Homo sapiens OX=9606 GN=UBR5 PE=1 SV=2	0	338.719	30	65	162	65	1	2799	309.2	5.85	474.96	65	0	2.333	2.097	1.726	1.655
FALSE	High	Master Protein	O95782	AP-2 complex subunit alpha-1 OS=Homo sapiens OX=9606 GN=AP2A1 PE=1 SV=3	0	338.257	58	46	270	35	1	977	107.5	7.03	756.85	46	14	1.187	1.316	1.401	1.092
FALSE	High	Master Protein	Q8WUM4	Programmed cell death 6-interacting protein OS=Homo sapiens OX=9606 GN=PDCD6IP PE=1 SV=1	0	338.045	60	46	237	46	1	868	96	6.52	755.01	46	0	0.963	0.557	0.753	1.037
FALSE	High	Master Protein	Q12931	Heat shock protein 75 kDa, mitochondrial OS=Homo sapiens OX=9606 GN=TRAP1 PE=1 SV=3	0	337.183	55	33	539	32	1	704	80.1	8.21	1745.54	33	0	2.075	2.244	2.153	1.561
FALSE	High	Master Protein	P31040	Succinate dehydrogenase [ubiquinone] flavoprotein subunit, mitochondrial OS=Homo sapiens OX=9606 GN=SDHA PE=1 SV=2	0	336.768	65	30	333	30	1	664	72.6	7.39	1169.6	30	0	2.419	1.662	1.403	1.201
FALSE	High	Master Protein	P60842	Eukaryotic initiation factor 4A-I OS=Homo sapiens OX=9606 GN=EIF4A1 PE=1 SV=1	0	336.603	60	22	677	11	1	406	46.1	5.48	1978.14	22	14	1.399	1.048	1.315	1.504
FALSE	High	Master Protein	Q9UIG0	Tyrosine-protein kinase BAZ1B OS=Homo sapiens OX=9606 GN=BAZ1B PE=1 SV=2	0	336.348	41	60	208	60	1	1483	170.8	8.48	601.48	60	0	1.94	1.814	1.601	2.007
FALSE	High	Master Protein	Q12905	Interleukin enhancer-binding factor 2 OS=Homo sapiens OX=9606 GN=ILF2 PE=1 SV=2	0	336.292	71	21	502	21	1	390	43	5.26	1633.57	21	0	1.391	1.574	1.509	1.498
FALSE	High	Master Protein	O95347	Structural maintenance of chromosomes protein 2 OS=Homo sapiens OX=9606 GN=SMC2 PE=1 SV=2	0	335.765	49	57	209	57	1	1197	135.6	8.43	594.42	57	0	2.834	1.736	1.784	2.322
FALSE	High	Master Protein	P21796	Voltage-dependent anion-selective channel protein 1 OS=Homo sapiens OX=9606 GN=VDAC1 PE=1 SV=2	0	332.585	67	15	963	14	1	283	30.8	8.54	2663.2	15	0	1.612	1.736	1.652	1.532
FALSE	High	Master Protein	Q92499	ATP-dependent RNA helicase DDX1 OS=Homo sapiens OX=9606 GN=DDX1 PE=1 SV=2	0	332.064	54	32	313	32	1	740	82.4	7.23	940.22	32	0	1.349	1.539	1.41	1.292
FALSE	High	Master Protein	Q8N163	Cell cycle and apoptosis regulator protein 2 OS=Homo sapiens OX=9606 GN=CCAR2 PE=1 SV=2	0	331.973	58	43	243	43	1	923	102.8	5.22	750.1	43	0	1.782	2.221	2.171	1.85
FALSE	High	Master Protein	O43143	Pre-mRNA-splicing factor ATP-dependent RNA helicase DHX15 OS=Homo sapiens OX=9606 GN=DHX15 PE=1 SV=2	0	331.536	48	39	312	38	1	795	90.9	7.46	875.95	39	1	2.062	2.14	1.915	1.834
FALSE	High	Master Protein	Q03252	Lamin-B2 OS=Homo sapiens OX=9606 GN=LMNB2 PE=1 SV=4	0	330.8	63	45	395	40	1	620	69.9	5.59	1189.2	45	3	0.936	1.544	1.349	1.393
FALSE	High	Master Protein	P35606	Coatomer subunit beta' OS=Homo sapiens OX=9606 GN=COPB2 PE=1 SV=2	0	330.046	53	43	226	43	1	906	102.4	5.27	648.12	43	0	1.407	0.995	1.176	1.579
FALSE	High	Master Protein	Q9UKV3	Apoptotic chromatin condensation inducer in the nucleus OS=Homo sapiens OX=9606 GN=ACIN1 PE=1 SV=2	0	329.872	40	50	267	49	1	1341	151.8	6.43	843	50	1	2.124	2.726	2.108	1.958
FALSE	High	Master Protein	A5YKK6	CCR4-NOT transcription complex subunit 1 OS=Homo sapiens OX=9606 GN=CNOT1 PE=1 SV=2	0	329.622	31	64	167	64	1	2376	266.8	7.11	477.57	64	0	1.41	1.341	1.359	1.453
FALSE	High	Master Protein	O00267	Transcription elongation factor SPT5 OS=Homo sapiens OX=9606 GN=SUPT5H PE=1 SV=1	0	328.636	48	41	176	41	1	1087	120.9	5.06	552.32	41	0	1.657	1.906	1.431	1.746
FALSE	High	Master Protein	P17661	Desmin OS=Homo sapiens OX=9606 GN=DES PE=1 SV=3	0	327.844	73	35	658	30	1	470	53.5	5.27	1708.63	35	0	0.06	0.064	0.066	0.089
FALSE	High	Master Protein	P08195	4F2 cell-surface antigen heavy chain OS=Homo sapiens OX=9606 GN=SLC3A2 PE=1 SV=3	0	327.722	50	28	801	28	1	630	68	5.01	2308.97	28	0	1.673	2.559	1.725	2.018
FALSE	High	Master Protein	P09651	Heterogeneous nuclear ribonucleoprotein A1 OS=Homo sapiens OX=9606 GN=HNRNPA1 PE=1 SV=5	0	326.755	70	24	1433	10	1	372	38.7	9.13	4246.22	24	20	2.196	2.471	2.04	2.121
FALSE	High	Master Protein	Q9Y4A5	Transformation/transcription domain-associated protein OS=Homo sapiens OX=9606 GN=TRRAP PE=1 SV=3	0	326.553	22	73	148	73	1	3859	437.3	8.19	415.42	73	0	1.455	1.513	1.348	1.382
FALSE	High	Master Protein	P41250	Glycine--tRNA ligase OS=Homo sapiens OX=9606 GN=GARS PE=1 SV=3	0	325.733	50	31	387	31	1	739	83.1	7.03	1091.91	31	0	2.152	1.554	1.854	1.858
FALSE	High	Master Protein	O43390	Heterogeneous nuclear ribonucleoprotein R OS=Homo sapiens OX=9606 GN=HNRNPR PE=1 SV=1	0	325.702	51	31	639	22	1	633	70.9	8.13	1945.7	31	15	2.11	2.055	1.851	1.635
FALSE	High	Master Protein	O95573	Long-chain-fatty-acid--CoA ligase 3 OS=Homo sapiens OX=9606 GN=ACSL3 PE=1 SV=3	0	325.085	56	31	260	28	1	720	80.4	8.38	736.38	31	3	1.58	2.145	1.945	1.426
FALSE	High	Master Protein	P49411	Elongation factor Tu, mitochondrial OS=Homo sapiens OX=9606 GN=TUFM PE=1 SV=2	0	325.035	65	27	625	27	1	452	49.5	7.61	2013.98	27	0	1.406	1.813	1.915	1.658
FALSE	High	Master Protein	P50395	Rab GDP dissociation inhibitor beta OS=Homo sapiens OX=9606 GN=GDI2 PE=1 SV=2	0	323.406	70	30	358	20	1	445	50.6	6.47	1018.92	30	19	0.818	0.512	0.805	1.095
FALSE	High	Master Protein	P11216	Glycogen phosphorylase, brain form OS=Homo sapiens OX=9606 GN=PYGB PE=1 SV=5	0	322.494	60	44	234	36	1	843	96.6	6.86	668.87	44	4	0.563	0.744	0.576	0.637
FALSE	High	Master Protein	P49790	Nuclear pore complex protein Nup153 OS=Homo sapiens OX=9606 GN=NUP153 PE=1 SV=2	0	321.991	41	46	166	46	1	1475	153.8	8.73	539.75	46	0	1.474	1.845	1.771	1.287
FALSE	High	Master Protein	Q8TEM1	Nuclear pore membrane glycoprotein 210 OS=Homo sapiens OX=9606 GN=NUP210 PE=1 SV=3	0	321.415	31	49	195	49	1	1887	205	6.81	606.26	49	0	2.071	1.76	1.708	1.381
FALSE	High	Master Protein	Q96AE4	Far upstream element-binding protein 1 OS=Homo sapiens OX=9606 GN=FUBP1 PE=1 SV=3	0	320.702	47	28	396	22	1	644	67.5	7.61	1072.41	28	0	1.526	1.564	1.465	1.22
FALSE	High	Master Protein	Q8IUD2	ELKS/Rab6-interacting/CAST family member 1 OS=Homo sapiens OX=9606 GN=ERC1 PE=1 SV=1	0	320.608	44	50	147	50	1	1116	128	5.97	441.49	50	0	1.11	1.292	1.04	1.304
FALSE	High	Master Protein	O00429	Dynamin-1-like protein OS=Homo sapiens OX=9606 GN=DNM1L PE=1 SV=2	0	320.056	65	43	166	43	1	736	81.8	6.81	566.49	43	0	1.308	0.965	1.49	1.463
FALSE	High	Master Protein	Q8IY81	pre-rRNA processing protein FTSJ3 OS=Homo sapiens OX=9606 GN=FTSJ3 PE=1 SV=2	0	319.632	48	32	208	32	1	847	96.5	8.4	728.87	32	0	1.656	1.845	1.667	2.122
FALSE	High	Master Protein	P02675	Fibrinogen beta chain OS=Homo sapiens OX=9606 GN=FGB PE=1 SV=2	0	319.174	62	23	228	23	1	491	55.9	8.27	604.59	23	0	0.06	0.064	0.065	0.1
FALSE	High	Master Protein	O95757	Heat shock 70 kDa protein 4L OS=Homo sapiens OX=9606 GN=HSPA4L PE=1 SV=3	0	319.035	60	42	204	38	1	839	94.5	5.88	583.75	42	0	1.79	0.907	0.887	1.153
FALSE	High	Master Protein	O00571	ATP-dependent RNA helicase DDX3X OS=Homo sapiens OX=9606 GN=DDX3X PE=1 SV=3	0	317.457	62	36	347	35	1	662	73.2	7.18	961.83	36	0	2.081	1.753	1.944	1.859
FALSE	High	Master Protein	Q9Y265	RuvB-like 1 OS=Homo sapiens OX=9606 GN=RUVBL1 PE=1 SV=1	0	316.82	69	25	264	25	1	456	50.2	6.42	897.67	25	0	1.353	1.92	1.813	1.716
FALSE	High	Master Protein	Q8TCS8	Polyribonucleotide nucleotidyltransferase 1, mitochondrial OS=Homo sapiens OX=9606 GN=PNPT1 PE=1 SV=2	0	316.722	58	40	197	40	1	783	85.9	7.77	561	40	0	1.743	2.426	2.035	1.896
FALSE	High	Master Protein	P09211	Glutathione S-transferase P OS=Homo sapiens OX=9606 GN=GSTP1 PE=1 SV=2	0	316.683	70	14	1257	14	1	210	23.3	5.64	3686.37	14	0	0.675	0.481	0.62	0.589
FALSE	High	Master Protein	Q5JTH9	RRP12-like protein OS=Homo sapiens OX=9606 GN=RRP12 PE=1 SV=2	0	315.975	45	51	182	50	1	1297	143.6	8.75	550.43	51	1	2.033	2.077	1.898	3.297
FALSE	High	Master Protein	P19338	Nucleolin OS=Homo sapiens OX=9606 GN=NCL PE=1 SV=3	0	315.728	44	36	1549	36	1	710	76.6	4.7	4299.06	36	0	2.326	3.75	2.923	2.222
FALSE	High	Master Protein	O60841	Eukaryotic translation initiation factor 5B OS=Homo sapiens OX=9606 GN=EIF5B PE=1 SV=4	0	314.945	34	46	233	45	1	1220	138.7	5.49	785.98	46	1	2.821	1.892	1.979	2.159
FALSE	High	Master Protein	O43290	U4/U6.U5 tri-snRNP-associated protein 1 OS=Homo sapiens OX=9606 GN=SART1 PE=1 SV=1	0	313.625	56	40	178	40	1	800	90.2	6.13	599.29	40	0	1.509	1.831	1.555	1.704
FALSE	High	Master Protein	P18583	Protein SON OS=Homo sapiens OX=9606 GN=SON PE=1 SV=4	0	313.197	29	47	210	46	1	2426	263.7	5.64	636.73	47	1	1.396	1.564	1.45	1.398
FALSE	High	Master Protein	Q8WUM0	Nuclear pore complex protein Nup133 OS=Homo sapiens OX=9606 GN=NUP133 PE=1 SV=2	0	311.511	48	41	190	41	1	1156	128.9	5.1	634.53	41	0	1.898	1.947	1.785	1.492
FALSE	High	Master Protein	P35222	Catenin beta-1 OS=Homo sapiens OX=9606 GN=CTNNB1 PE=1 SV=1	0	311.438	50	33	333	27	1	781	85.4	5.86	992.26	33	0	0.463	0.989	0.918	1.111
FALSE	High	Master Protein	P54886	Delta-1-pyrroline-5-carboxylate synthase OS=Homo sapiens OX=9606 GN=ALDH18A1 PE=1 SV=2	0	310.498	56	39	239	39	1	795	87.2	7.12	689.22	39	0	1.776	1.712	1.585	1.601
FALSE	High	Master Protein	P43304	Glycerol-3-phosphate dehydrogenase, mitochondrial OS=Homo sapiens OX=9606 GN=GPD2 PE=1 SV=3	0	310.431	61	43	210	43	1	727	80.8	7.69	633.33	43	0	1.531	1.605	2.139	1.499
FALSE	High	Master Protein	Q5JRA6	Transport and Golgi organization protein 1 homolog OS=Homo sapiens OX=9606 GN=MIA3 PE=1 SV=1	0	309.911	40	63	161	63	1	1907	213.6	4.84	484.19	63	0	1.139	1.615	1.447	1.263
FALSE	High	Master Protein	P32926	Desmoglein-3 OS=Homo sapiens OX=9606 GN=DSG3 PE=1 SV=2	0	309.873	39	31	250	31	1	999	107.5	5	723.29	31	0	0.223	0.273	0.323	0.275
FALSE	High	Master Protein	P35241	Radixin OS=Homo sapiens OX=9606 GN=RDX PE=1 SV=1	0	309.004	55	35	362	20	1	583	68.5	6.37	1052.7	35	1	2.251	0.859	1.137	1.78
FALSE	High	Master Protein	P13796	Plastin-2 OS=Homo sapiens OX=9606 GN=LCP1 PE=1 SV=6	0	308.591	64	33	235	25	1	627	70.2	5.43	638.04	33	0	0.139	0.157	0.162	0.914
FALSE	High	Master Protein	Q15424	Scaffold attachment factor B1 OS=Homo sapiens OX=9606 GN=SAFB PE=1 SV=4	0	307.506	33	33	256	23	1	915	102.6	5.47	811.16	33	15	2.279	2.808	2.126	2.036
FALSE	High	Master Protein	P39023	60S ribosomal protein L3 OS=Homo sapiens OX=9606 GN=RPL3 PE=1 SV=2	0	307.223	48	22	565	20	1	403	46.1	10.18	1472.36	22	3	1.962	1.907	2.019	2.029
FALSE	High	Master Protein	P50416	Carnitine O-palmitoyltransferase 1, liver isoform OS=Homo sapiens OX=9606 GN=CPT1A PE=1 SV=2	0	307.124	42	31	274	31	1	773	88.3	8.65	802	31	0	1.283	2.633	1.954	0.702
FALSE	High	Master Protein	Q9BUF5	Tubulin beta-6 chain OS=Homo sapiens OX=9606 GN=TUBB6 PE=1 SV=1	0	307.001	62	21	799	9	1	446	49.8	4.88	2030.63	21	6	0.837	0.669	0.865	0.889
FALSE	High	Master Protein	Q05639	Elongation factor 1-alpha 2 OS=Homo sapiens OX=9606 GN=EEF1A2 PE=1 SV=1	0	305.029	63	25	797	13	1	463	50.4	9.03	2670.21	25	0	6.814	1.036	1.291	1.146
FALSE	High	Master Protein	P54652	Heat shock-related 70 kDa protein 2 OS=Homo sapiens OX=9606 GN=HSPA2 PE=1 SV=1	0	304.943	55	32	1306	16	1	639	70	5.74	3610.45	32	3	0.543	0.805	0.666	0.594
FALSE	High	Master Protein	Q01518	Adenylyl cyclase-associated protein 1 OS=Homo sapiens OX=9606 GN=CAP1 PE=1 SV=5	0	304.38	55	23	359	22	1	475	51.9	8.06	1071.96	23	2	0.687	0.812	0.837	1.034
FALSE	High	Master Protein	Q93008	Probable ubiquitin carboxyl-terminal hydrolase FAF-X OS=Homo sapiens OX=9606 GN=USP9X PE=1 SV=3	0	303.746	26	56	155	56	1	2570	292.1	5.8	441.74	56	0	1.143	0.84	0.911	0.956
FALSE	High	Master Protein	Q8TAQ2	SWI/SNF complex subunit SMARCC2 OS=Homo sapiens OX=9606 GN=SMARCC2 PE=1 SV=1	0	303.129	37	45	217	36	1	1214	132.8	5.69	617.66	45	0	2.111	1.67	1.539	1.693
FALSE	High	Master Protein	P61978	Heterogeneous nuclear ribonucleoprotein K OS=Homo sapiens OX=9606 GN=HNRNPK PE=1 SV=1	0	302.877	60	24	1084	24	1	463	50.9	5.54	3130.04	24	0	2.163	2.221	2.049	1.979
FALSE	High	Master Protein	Q12789	General transcription factor 3C polypeptide 1 OS=Homo sapiens OX=9606 GN=GTF3C1 PE=1 SV=4	0	301.799	35	64	134	64	1	2109	238.7	7.3	386.99	64	0	1.415	1.456	1.308	1.379
FALSE	High	Master Protein	Q63HN8	E3 ubiquitin-protein ligase RNF213 OS=Homo sapiens OX=9606 GN=RNF213 PE=1 SV=3	0	301.734	17	80	126	80	1	5207	591	6.48	349.8	80	0	0.954	0.763	0.927	0.799
FALSE	High	Master Protein	Q14966	Zinc finger protein 638 OS=Homo sapiens OX=9606 GN=ZNF638 PE=1 SV=2	0	301.616	36	59	152	59	1	1978	220.5	6.38	460.93	59	0	1.519	1.898	1.927	1.402
FALSE	High	Master Protein	Q99459	Cell division cycle 5-like protein OS=Homo sapiens OX=9606 GN=CDC5L PE=1 SV=2	0	301.589	51	33	222	33	1	802	92.2	8.18	721.07	33	0	1.562	1.772	1.615	1.433
FALSE	High	Master Protein	P55884	Eukaryotic translation initiation factor 3 subunit B OS=Homo sapiens OX=9606 GN=EIF3B PE=1 SV=3	0	301.214	51	31	257	31	1	814	92.4	5	805.88	31	0	1.706	1.459	1.568	1.652
FALSE	High	Master Protein	P04843	Dolichyl-diphosphooligosaccharide--protein glycosyltransferase subunit 1 OS=Homo sapiens OX=9606 GN=RPN1 PE=1 SV=1	0	301.02	67	35	527	35	1	607	68.5	6.38	1625.65	35	0	1.579	1.8	1.55	1.263
FALSE	High	Master Protein	P17980	26S proteasome regulatory subunit 6A OS=Homo sapiens OX=9606 GN=PSMC3 PE=1 SV=3	0	301.015	66	23	304	23	1	439	49.2	5.24	808.1	23	0	1.39	1.342	1.57	1.469
FALSE	High	Master Protein	P07384	Calpain-1 catalytic subunit OS=Homo sapiens OX=9606 GN=CAPN1 PE=1 SV=1	0	300.035	59	35	258	35	1	714	81.8	5.67	738.89	35	0	0.581	0.588	1.074	0.871
FALSE	High	Master Protein	P43246	DNA mismatch repair protein Msh2 OS=Homo sapiens OX=9606 GN=MSH2 PE=1 SV=1	0	299.524	54	40	175	40	1	934	104.7	5.77	530.94	40	0	2.038	1.702	1.867	1.678
FALSE	High	Master Protein	Q32MZ4	Leucine-rich repeat flightless-interacting protein 1 OS=Homo sapiens OX=9606 GN=LRRFIP1 PE=1 SV=2	0	298.898	49	33	136	32	1	808	89.2	4.65	417.69	33	4	0.863	0.995	0.977	0.838
FALSE	High	Master Protein	P06744	Glucose-6-phosphate isomerase OS=Homo sapiens OX=9606 GN=GPI PE=1 SV=4	0	298.727	53	24	461	24	1	558	63.1	8.32	1293.41	24	0	1.308	0.651	0.979	0.973
FALSE	High	Master Protein	P11413	Glucose-6-phosphate 1-dehydrogenase OS=Homo sapiens OX=9606 GN=G6PD PE=1 SV=4	0	298.672	72	33	380	33	1	515	59.2	6.84	1163.8	33	0	1.474	1.748	3.551	1.294
FALSE	High	Master Protein	P20810	Calpastatin OS=Homo sapiens OX=9606 GN=CAST PE=1 SV=4	0	298.645	55	33	253	33	1	708	76.5	5.07	795.32	33	0	1.543	0.821	1.051	1.329
FALSE	High	Master Protein	Q13136	Liprin-alpha-1 OS=Homo sapiens OX=9606 GN=PPFIA1 PE=1 SV=1	0	298.588	42	49	176	49	1	1202	135.7	6.29	538.59	49	0	1.19	3.437	2.804	1.339
FALSE	High	Master Protein	P34931	Heat shock 70 kDa protein 1-like OS=Homo sapiens OX=9606 GN=HSPA1L PE=1 SV=2	0	298.555	33	19	1277	1	1	641	70.3	6.02	3959.93	19	0	1.344	1.554	1.706	1.143
FALSE	High	Master Protein	Q99666	RANBP2-like and GRIP domain-containing protein 5/6 OS=Homo sapiens OX=9606 GN=RGPD5 PE=1 SV=3	0	297.969	30	48	174	5	1	1765	198.8	6.42	515.19	48	8	2.295	2.165	2.119	1.385
FALSE	High	Master Protein	O75534	Cold shock domain-containing protein E1 OS=Homo sapiens OX=9606 GN=CSDE1 PE=1 SV=2	0	297.83	53	41	230	41	1	798	88.8	6.25	702.92	41	0	1.934	1.27	1.59	2.272
FALSE	High	Master Protein	O00567	Nucleolar protein 56 OS=Homo sapiens OX=9606 GN=NOP56 PE=1 SV=4	0	297.543	70	31	312	31	1	594	66	9.19	907.57	31	0	1.492	1.922	1.689	1.329
FALSE	High	Master Protein	Q15021	Condensin complex subunit 1 OS=Homo sapiens OX=9606 GN=NCAPD2 PE=1 SV=3	0	297.276	47	51	142	50	1	1401	157.1	6.61	469.33	51	1	2.835	1.442	1.573	2.05
FALSE	High	Master Protein	Q15233	Non-POU domain-containing octamer-binding protein OS=Homo sapiens OX=9606 GN=NONO PE=1 SV=4	0	296.814	59	27	624	24	1	471	54.2	8.95	1640.19	27	2	1.963	1.823	1.749	1.607
FALSE	High	Master Protein	Q9H4M9	EH domain-containing protein 1 OS=Homo sapiens OX=9606 GN=EHD1 PE=1 SV=2	0	296.678	72	29	211	20	1	534	60.6	6.83	630.28	29	9	1.009	0.764	0.871	0.95
FALSE	High	Master Protein	Q14566	DNA replication licensing factor MCM6 OS=Homo sapiens OX=9606 GN=MCM6 PE=1 SV=1	0	296.57	53	44	286	44	1	821	92.8	5.41	836.96	44	0	2.633	1.742	2.095	2.471
FALSE	High	Master Protein	O15061	Synemin OS=Homo sapiens OX=9606 GN=SYNM PE=1 SV=2	0	296.049	39	48	145	48	1	1565	172.7	5.16	415.49	48	0	0.192	0.115	0.109	0.136
FALSE	High	Master Protein	Q9Y263	Phospholipase A-2-activating protein OS=Homo sapiens OX=9606 GN=PLAA PE=1 SV=2	0	296.03	60	39	146	39	1	795	87.1	6.37	423.13	39	0	1.094	1.101	1.291	1.245
FALSE	High	Master Protein	P31943	Heterogeneous nuclear ribonucleoprotein H OS=Homo sapiens OX=9606 GN=HNRNPH1 PE=1 SV=4	0	295.911	45	15	938	9	1	449	49.2	6.3	2869.58	15	11	1.46	1.482	1.569	1.342
FALSE	High	Master Protein	P33993	DNA replication licensing factor MCM7 OS=Homo sapiens OX=9606 GN=MCM7 PE=1 SV=4	0	295.517	60	41	265	41	1	719	81.3	6.46	788.34	41	0	1.896	1.219	1.516	1.7
FALSE	High	Master Protein	Q6YHK3	CD109 antigen OS=Homo sapiens OX=9606 GN=CD109 PE=1 SV=2	0	295.055	29	35	179	35	1	1445	161.6	5.85	568.95	35	0	0.811	1.354	1.697	0.996
FALSE	High	Master Protein	P46060	Ran GTPase-activating protein 1 OS=Homo sapiens OX=9606 GN=RANGAP1 PE=1 SV=1	0	294.26	57	26	189	26	1	587	63.5	4.68	574.57	26	0	1.52	1.39	1.537	1.519
FALSE	High	Master Protein	P06748	Nucleophosmin OS=Homo sapiens OX=9606 GN=NPM1 PE=1 SV=2	0	294.183	64	18	2000	18	1	294	32.6	4.78	6492.53	18	0	2.014	2.379	2.419	2.334
FALSE	High	Master Protein	P26641	Elongation factor 1-gamma OS=Homo sapiens OX=9606 GN=EEF1G PE=1 SV=3	0	294.136	62	24	535	24	1	437	50.1	6.67	1500.63	24	0	1.753	1.998	2.302	1.922
FALSE	High	Master Protein	Q9HAV4	Exportin-5 OS=Homo sapiens OX=9606 GN=XPO5 PE=1 SV=1	0	294.049	40	38	150	38	1	1204	136.2	5.8	450.64	38	0	1.73	1.941	1.582	1.589
FALSE	High	Master Protein	P62258	14-3-3 protein epsilon OS=Homo sapiens OX=9606 GN=YWHAE PE=1 SV=1	0	293.796	72	17	1225	14	1	255	29.2	4.74	3744.3	17	9	1.043	1.028	1.431	1.418
FALSE	High	Master Protein	P28340	DNA polymerase delta catalytic subunit OS=Homo sapiens OX=9606 GN=POLD1 PE=1 SV=2	0	293.125	54	48	141	47	1	1107	123.6	7.03	444.12	48	0	2.435	1.84	2.036	2.232
FALSE	High	Master Protein	P04083	Annexin A1 OS=Homo sapiens OX=9606 GN=ANXA1 PE=1 SV=2	0	292.643	66	22	891	22	1	346	38.7	7.02	2654.01	22	0	0.186	0.162	0.242	0.301
FALSE	High	Master Protein	P49750	YLP motif-containing protein 1 OS=Homo sapiens OX=9606 GN=YLPM1 PE=1 SV=3	0	292.2	29	52	139	51	1	1951	219.8	6.57	441.15	52	1	1.667	2.051	1.828	1.604
FALSE	High	Master Protein	Q16881	Thioredoxin reductase 1, cytoplasmic OS=Homo sapiens OX=9606 GN=TXNRD1 PE=1 SV=3	0	292.127	54	25	316	24	1	649	70.9	7.39	1038.64	25	2	2.179	1.546	1.494	1.316
FALSE	High	Master Protein	P24928	DNA-directed RNA polymerase II subunit RPB1 OS=Homo sapiens OX=9606 GN=POLR2A PE=1 SV=2	0	291.735	36	62	152	62	1	1970	217	7.37	420.01	62	0	1.562	1.64	1.568	1.574
FALSE	High	Master Protein	Q7Z3J3	RanBP2-like and GRIP domain-containing protein 4 OS=Homo sapiens OX=9606 GN=RGPD4 PE=2 SV=3	0	291.698	29	46	182	1	1	1758	197.2	6.27	541.09	46	0
FALSE	High	Master Protein	P14314	Glucosidase 2 subunit beta OS=Homo sapiens OX=9606 GN=PRKCSH PE=1 SV=2	0	291.465	51	22	477	22	1	528	59.4	4.41	1376.67	22	0	1.191	1.568	1.318	1.455
FALSE	High	Master Protein	Q9NZN4	EH domain-containing protein 2 OS=Homo sapiens OX=9606 GN=EHD2 PE=1 SV=2	0	291.272	68	28	200	25	1	543	61.1	6.46	664.16	28	2	0.485	0.542	0.61	0.566
FALSE	High	Master Protein	P42285	Exosome RNA helicase MTR4 OS=Homo sapiens OX=9606 GN=MTREX PE=1 SV=3	0	291.065	44	43	202	43	1	1042	117.7	6.52	604.65	43	0	2.163	2.192	1.965	2.293
FALSE	High	Master Protein	Q16666	Gamma-interferon-inducible protein 16 OS=Homo sapiens OX=9606 GN=IFI16 PE=1 SV=3	0	290.429	50	35	239	35	1	785	88.2	9.28	675.5	35	0	0.562	2.246	1.571	0.825
FALSE	High	Master Protein	Q02790	Peptidyl-prolyl cis-trans isomerase FKBP4 OS=Homo sapiens OX=9606 GN=FKBP4 PE=1 SV=3	0	290.428	68	29	293	29	1	459	51.8	5.43	844.94	29	0	1.26	0.976	1.177	1.739
FALSE	High	Master Protein	Q15459	Splicing factor 3A subunit 1 OS=Homo sapiens OX=9606 GN=SF3A1 PE=1 SV=1	0	290.332	49	34	285	34	1	793	88.8	5.22	821.44	34	0	1.547	1.754	1.662	1.836
FALSE	High	Master Protein	Q99714	3-hydroxyacyl-CoA dehydrogenase type-2 OS=Homo sapiens OX=9606 GN=HSD17B10 PE=1 SV=3	0	290.323	89	15	272	15	1	261	26.9	7.78	984.32	15	0	1.409	1.033	1.076	1.071
FALSE	High	Master Protein	P05091	Aldehyde dehydrogenase, mitochondrial OS=Homo sapiens OX=9606 GN=ALDH2 PE=1 SV=2	0	290.28	57	24	245	20	1	517	56.3	7.05	795.58	24	1	0.833	0.939	1.123	0.467
FALSE	High	Master Protein	Q14203	Dynactin subunit 1 OS=Homo sapiens OX=9606 GN=DCTN1 PE=1 SV=3	0	290.007	47	47	142	47	1	1278	141.6	5.81	479.16	47	0	0.925	0.666	0.675	0.885
FALSE	High	Master Protein	Q92973	Transportin-1 OS=Homo sapiens OX=9606 GN=TNPO1 PE=1 SV=2	0	289.657	44	29	179	24	1	898	102.3	4.98	518.55	29	7	2.026	1.238	1.383	1.574
FALSE	High	Master Protein	Q9NSE4	Isoleucine--tRNA ligase, mitochondrial OS=Homo sapiens OX=9606 GN=IARS2 PE=1 SV=2	0	289.642	43	36	220	36	1	1012	113.7	7.2	668.52	36	0	1.38	1.696	1.849	1.728
FALSE	High	Master Protein	P26358	DNA (cytosine-5)-methyltransferase 1 OS=Homo sapiens OX=9606 GN=DNMT1 PE=1 SV=2	0	289.166	42	59	146	59	1	1616	183.1	7.75	477.52	59	0	2.021	1.39	1.634	2.675
FALSE	High	Master Protein	P55196	Afadin OS=Homo sapiens OX=9606 GN=AFDN PE=1 SV=3	0	288.79	35	54	132	53	1	1824	206.7	6.47	407.78	54	0	0.729	1.382	1.811	1.198
FALSE	High	Master Protein	P47897	Glutamine--tRNA ligase OS=Homo sapiens OX=9606 GN=QARS PE=1 SV=1	0	288.685	54	36	223	35	1	775	87.7	7.15	677.34	36	0	1.576	1.327	1.341	1.432
FALSE	High	Master Protein	P11387	DNA topoisomerase 1 OS=Homo sapiens OX=9606 GN=TOP1 PE=1 SV=2	0	288.579	46	41	280	37	1	765	90.7	9.31	784.12	41	6	1.515	2.268	1.646	1.856
FALSE	High	Master Protein	P01023	Alpha-2-macroglobulin OS=Homo sapiens OX=9606 GN=A2M PE=1 SV=3	0	288.335	38	42	170	38	1	1474	163.2	6.46	421.24	42	5	0.171	0.12	0.115	0.165
FALSE	High	Master Protein	P80723	Brain acid soluble protein 1 OS=Homo sapiens OX=9606 GN=BASP1 PE=1 SV=2	0	288.315	79	20	293	20	1	227	22.7	4.63	1041.44	20	0	7.419	4.729	2.638	1.919
FALSE	High	Master Protein	Q29RF7	Sister chromatid cohesion protein PDS5 homolog A OS=Homo sapiens OX=9606 GN=PDS5A PE=1 SV=1	0	288.254	46	57	178	53	1	1337	150.7	7.91	519.29	57	3	1.551	1.778	1.859	1.731
FALSE	High	Master Protein	Q9UM54	Unconventional myosin-VI OS=Homo sapiens OX=9606 GN=MYO6 PE=1 SV=4	0	287.795	40	46	130	46	1	1294	149.6	8.53	392.63	46	0	0.809	1.182	1.437	1.421
FALSE	High	Master Protein	P60174	Triosephosphate isomerase OS=Homo sapiens OX=9606 GN=TPI1 PE=1 SV=3	0	287.007	76	19	870	19	1	286	30.8	5.92	2935.87	19	0	1.429	0.818	1.258	1.187
FALSE	High	Master Protein	Q05682	Caldesmon OS=Homo sapiens OX=9606 GN=CALD1 PE=1 SV=3	0	286.575	42	35	255	35	1	793	93.2	5.66	661.46	35	0	0.328	0.245	0.137	0.208
FALSE	High	Master Protein	P31930	Cytochrome b-c1 complex subunit 1, mitochondrial OS=Homo sapiens OX=9606 GN=UQCRC1 PE=1 SV=3	0	286.505	60	21	345	20	1	480	52.6	6.37	943.54	21	1	1.354	1.626	1.493	1.382
FALSE	High	Master Protein	P13637	Sodium/potassium-transporting ATPase subunit alpha-3 OS=Homo sapiens OX=9606 GN=ATP1A3 PE=1 SV=3	0	286.265	23	20	319	3	1	1013	111.7	5.38	1009.28	20	0	1.392	1.837	1.803	1.86
FALSE	High	Master Protein	Q92797	Symplekin OS=Homo sapiens OX=9606 GN=SYMPK PE=1 SV=2	0	286.141	47	54	163	54	1	1274	141.1	6.13	508.09	54	0	1.569	1.888	1.64	1.838
FALSE	High	Master Protein	P45880	Voltage-dependent anion-selective channel protein 2 OS=Homo sapiens OX=9606 GN=VDAC2 PE=1 SV=2	0	285.363	68	17	572	17	1	294	31.5	7.56	1762.64	17	0	1.342	1.528	1.362	1.154
FALSE	High	Master Protein	Q14247	Src substrate cortactin OS=Homo sapiens OX=9606 GN=CTTN PE=1 SV=2	0	285.216	56	28	424	28	1	550	61.5	5.4	1306.91	28	0	1.326	2.283	4.352	1.493
FALSE	High	Master Protein	P63244	Receptor of activated protein C kinase 1 OS=Homo sapiens OX=9606 GN=RACK1 PE=1 SV=3	0	285.151	78	19	556	19	1	317	35.1	7.69	1779.38	19	0	1.448	1.204	1.426	1.594
FALSE	High	Master Protein	Q13045	Protein flightless-1 homolog OS=Homo sapiens OX=9606 GN=FLII PE=1 SV=2	0	284.818	40	41	158	41	1	1269	144.7	6.05	471.33	41	0	1.116	1.127	1.15	1.183
FALSE	High	Master Protein	P55786	Puromycin-sensitive aminopeptidase OS=Homo sapiens OX=9606 GN=NPEPPS PE=1 SV=2	0	284.589	55	42	195	42	1	919	103.2	5.72	567.59	42	0	0.795	0.62	0.992	0.736
FALSE	High	Master Protein	Q7LBC6	Lysine-specific demethylase 3B OS=Homo sapiens OX=9606 GN=KDM3B PE=1 SV=2	0	284.466	36	48	118	45	1	1761	191.5	7.18	362.36	48	3	1.611	1.708	1.807	1.513
FALSE	High	Master Protein	Q92922	SWI/SNF complex subunit SMARCC1 OS=Homo sapiens OX=9606 GN=SMARCC1 PE=1 SV=3	0	284.412	42	47	180	38	1	1105	122.8	5.76	523.48	47	15	2.683	2.975	2.212	2.279
FALSE	High	Master Protein	O95602	DNA-directed RNA polymerase I subunit RPA1 OS=Homo sapiens OX=9606 GN=POLR1A PE=1 SV=2	0	283.613	34	47	129	46	1	1720	194.7	7.03	391.44	47	0	1.548	1.96	1.748	1.975
FALSE	High	Master Protein	Q9UHD8	Septin-9 OS=Homo sapiens OX=9606 GN=SEPT9 PE=1 SV=2	0	283.362	63	37	242	36	1	586	65.4	8.97	760.34	37	2	1.605	1.1	1.094	1.508
FALSE	High	Master Protein	Q14134	Tripartite motif-containing protein 29 OS=Homo sapiens OX=9606 GN=TRIM29 PE=1 SV=2	0	282.758	62	36	266	36	1	588	65.8	7.15	800.46	36	0	0.609	0.595	0.802	0.736
FALSE	High	Master Protein	Q9Y4K1	Beta/gamma crystallin domain-containing protein 1 OS=Homo sapiens OX=9606 GN=CRYBG1 PE=1 SV=3	0	282.668	36	48	116	48	1	1723	188.6	5.86	365.62	48	0	0.538	1.185	1.609	1.529
FALSE	High	Master Protein	P29144	Tripeptidyl-peptidase 2 OS=Homo sapiens OX=9606 GN=TPP2 PE=1 SV=4	0	281.938	44	46	145	46	1	1249	138.3	6.32	442.01	46	0	1.105	0.985	1.104	1.212
FALSE	High	Master Protein	P04844	Dolichyl-diphosphooligosaccharide--protein glycosyltransferase subunit 2 OS=Homo sapiens OX=9606 GN=RPN2 PE=1 SV=3	0	281.44	52	20	315	20	1	631	69.2	5.69	1067.61	20	0	1.278	1.383	1.283	1.246
FALSE	High	Master Protein	P13489	Ribonuclease inhibitor OS=Homo sapiens OX=9606 GN=RNH1 PE=1 SV=2	0	281.217	70	23	233	23	1	461	49.9	4.82	769.83	23	0	0.838	0.459	0.621	0.737
FALSE	High	Master Protein	Q9NZB2	Constitutive coactivator of PPAR-gamma-like protein 1 OS=Homo sapiens OX=9606 GN=FAM120A PE=1 SV=2	0	280.605	48	41	157	40	1	1118	121.8	8.88	506.98	41	2	1.074	1.103	1.211	1.443
FALSE	High	Master Protein	Q14517	Protocadherin Fat 1 OS=Homo sapiens OX=9606 GN=FAT1 PE=1 SV=2	0	280.506	18	66	113	66	1	4588	506	5	342.09	66	0	0.923	2.371	1.128	1.358
FALSE	High	Master Protein	O95202	Mitochondrial proton/calcium exchanger protein OS=Homo sapiens OX=9606 GN=LETM1 PE=1 SV=1	0	280.387	47	33	223	32	1	739	83.3	6.7	706.95	33	1	1.197	1.435	1.361	1.295
FALSE	High	Master Protein	Q9BXP5	Serrate RNA effector molecule homolog OS=Homo sapiens OX=9606 GN=SRRT PE=1 SV=1	0	280.027	41	43	262	43	1	876	100.6	5.96	733.19	43	0	1.924	1.778	1.687	1.686
FALSE	High	Master Protein	Q86UE4	Protein LYRIC OS=Homo sapiens OX=9606 GN=MTDH PE=1 SV=2	0	278.424	57	27	187	27	1	582	63.8	9.32	615.82	27	0	0.987	1.127	1.058	0.87
FALSE	High	Master Protein	P09972	Fructose-bisphosphate aldolase C OS=Homo sapiens OX=9606 GN=ALDOC PE=1 SV=2	0	277.812	76	25	669	17	1	364	39.4	6.87	2204.23	25	0	1.125	0.893	1.19	0.657
FALSE	High	Master Protein	Q06210	Glutamine--fructose-6-phosphate aminotransferase [isomerizing] 1 OS=Homo sapiens OX=9606 GN=GFPT1 PE=1 SV=3	0	277.431	60	36	188	30	1	699	78.8	7.11	586.13	36	7	1.536	0.959	1.903	1.019
FALSE	High	Master Protein	Q14764	Major vault protein OS=Homo sapiens OX=9606 GN=MVP PE=1 SV=4	0	277.268	56	37	177	37	1	893	99.3	5.48	578.82	37	0	0.358	0.41	0.695	0.651
FALSE	High	Master Protein	P02787	Serotransferrin OS=Homo sapiens OX=9606 GN=TF PE=1 SV=3	0	277.174	56	33	238	33	1	698	77	7.12	599.3	33	0	0.062	0.083	0.07	0.101
FALSE	High	Master Protein	Q6KC79	Nipped-B-like protein OS=Homo sapiens OX=9606 GN=NIPBL PE=1 SV=2	0	276.856	25	66	126	66	1	2804	315.9	7.91	343.02	66	0	1.723	1.838	1.683	1.463
FALSE	High	Master Protein	O00151	PDZ and LIM domain protein 1 OS=Homo sapiens OX=9606 GN=PDLIM1 PE=1 SV=4	0	276.489	82	20	237	20	1	329	36	7.02	723.82	20	0	1.111	1.131	1.488	1.657
FALSE	High	Master Protein	Q6DD88	Atlastin-3 OS=Homo sapiens OX=9606 GN=ATL3 PE=1 SV=1	0	275.476	59	25	221	25	1	541	60.5	5.66	622.55	25	0	1.209	1.521	1.265	1.082
FALSE	High	Master Protein	P12268	Inosine-5'-monophosphate dehydrogenase 2 OS=Homo sapiens OX=9606 GN=IMPDH2 PE=1 SV=2	0	274.958	57	27	246	25	1	514	55.8	6.9	778.19	27	3	2.254	1.259	1.38	2.171
FALSE	High	Master Protein	Q9UMS4	Pre-mRNA-processing factor 19 OS=Homo sapiens OX=9606 GN=PRPF19 PE=1 SV=1	0	274.423	60	20	323	20	1	504	55.1	6.61	1139.05	20	0	1.742	1.753	1.624	1.825
FALSE	High	Master Protein	P11940	Polyadenylate-binding protein 1 OS=Homo sapiens OX=9606 GN=PABPC1 PE=1 SV=2	0	273.832	50	32	425	17	1	636	70.6	9.5	1196.18	32	28	1.925	1.601	1.691	1.922
FALSE	High	Master Protein	P35998	26S proteasome regulatory subunit 7 OS=Homo sapiens OX=9606 GN=PSMC2 PE=1 SV=3	0	273.782	69	29	270	28	1	433	48.6	5.95	820.45	29	1	1.021	1.159	1.2	1.292
FALSE	High	Master Protein	Q9Y446	Plakophilin-3 OS=Homo sapiens OX=9606 GN=PKP3 PE=1 SV=1	0	273.489	56	40	240	40	1	797	87	9.32	738.4	40	0	0.792	1.07	1.423	0.974
FALSE	High	Master Protein	P42167	Lamina-associated polypeptide 2, isoforms beta/gamma OS=Homo sapiens OX=9606 GN=TMPO PE=1 SV=2	0	273.352	58	21	315	12	1	454	50.6	9.38	1066.83	21	0	1.842	1.927	1.7	1.57
FALSE	High	Master Protein	O75165	DnaJ homolog subfamily C member 13 OS=Homo sapiens OX=9606 GN=DNAJC13 PE=1 SV=5	0	273.16	27	50	104	50	1	2243	254.3	6.74	330.47	50	0	1.106	0.921	0.959	1.01
FALSE	High	Master Protein	P78344	Eukaryotic translation initiation factor 4 gamma 2 OS=Homo sapiens OX=9606 GN=EIF4G2 PE=1 SV=1	0	273.156	50	40	190	40	1	907	102.3	7.14	560.36	40	0	1.461	1.228	1.226	1.506
FALSE	High	Master Protein	P30153	Serine/threonine-protein phosphatase 2A 65 kDa regulatory subunit A alpha isoform OS=Homo sapiens OX=9606 GN=PPP2R1A PE=1 SV=4	0	272.899	50	26	308	20	1	589	65.3	5.11	887.48	26	9	1.087	1.047	1.119	1.165
FALSE	High	Master Protein	Q8NC51	Plasminogen activator inhibitor 1 RNA-binding protein OS=Homo sapiens OX=9606 GN=SERBP1 PE=1 SV=2	0	272.459	60	23	475	23	1	408	44.9	8.65	1397.78	23	0	2.018	1.773	1.927	2.282
FALSE	High	Master Protein	Q6ZRV2	Protein FAM83H OS=Homo sapiens OX=9606 GN=FAM83H PE=1 SV=3	0	272.023	52	47	116	47	1	1179	127	6.98	413.8	47	0	0.501	0.736	0.623	0.743
FALSE	High	Master Protein	P39880	Homeobox protein cut-like 1 OS=Homo sapiens OX=9606 GN=CUX1 PE=1 SV=3	0	270.829	38	51	114	21	1	1505	164.1	5.9	349.11	51	34	1.687	1.547	1.64	1.35
FALSE	High	Master Protein	Q9UJS0	Calcium-binding mitochondrial carrier protein Aralar2 OS=Homo sapiens OX=9606 GN=SLC25A13 PE=1 SV=2	0	270.576	51	29	196	22	1	675	74.1	8.62	619	29	0	1.879	1.437	1.575	1.401
FALSE	High	Master Protein	P42224	Signal transducer and activator of transcription 1-alpha/beta OS=Homo sapiens OX=9606 GN=STAT1 PE=1 SV=2	0	270.528	50	31	185	31	1	750	87.3	6.05	506.32	31	0	0.428	0.438	0.585	0.517
FALSE	High	Master Protein	Q9UDY2	Tight junction protein ZO-2 OS=Homo sapiens OX=9606 GN=TJP2 PE=1 SV=2	0	269.839	48	51	146	49	1	1190	133.9	7.4	440.78	51	0	1.566	1.184	1.532	2.753
FALSE	High	Master Protein	O75694	Nuclear pore complex protein Nup155 OS=Homo sapiens OX=9606 GN=NUP155 PE=1 SV=1	0	269.563	31	35	178	35	1	1391	155.1	6.16	553.27	35	0	1.662	1.561	1.518	1.366
FALSE	High	Master Protein	P52209	6-phosphogluconate dehydrogenase, decarboxylating OS=Homo sapiens OX=9606 GN=PGD PE=1 SV=3	0	268.567	55	23	487	23	1	483	53.1	7.23	1355.53	23	0	0.554	0.465	1.097	0.415
FALSE	High	Master Protein	P01892	HLA class I histocompatibility antigen, A-2 alpha chain OS=Homo sapiens OX=9606 GN=HLA-A PE=1 SV=1	0	268.082	56	20	366	3	1	365	40.9	6.99	1064.16	20	29	1.114	0.832	0.797	0.891
FALSE	High	Master Protein	P04264	Keratin, type II cytoskeletal 1 OS=Homo sapiens OX=9606 GN=KRT1 PE=1 SV=6	0	267.473	49	30	299	22	1	644	66	8.12	904.79	30	3	0.408	0.619	0.391	0.464
FALSE	High	Master Protein	Q9NYQ8	Protocadherin Fat 2 OS=Homo sapiens OX=9606 GN=FAT2 PE=1 SV=2	0	267.469	18	63	115	63	1	4349	479	5.16	317.27	63	0	0.625	0.857	1.195	1.041
FALSE	High	Master Protein	Q9H4G0	Band 4.1-like protein 1 OS=Homo sapiens OX=9606 GN=EPB41L1 PE=1 SV=2	0	267.155	48	37	186	34	1	881	98.4	5.62	556.23	37	2	2.644	1.272	2.337	1.449
FALSE	High	Master Protein	P20020	Plasma membrane calcium-transporting ATPase 1 OS=Homo sapiens OX=9606 GN=ATP2B1 PE=1 SV=3	0	266.19	33	37	182	23	1	1258	138.7	6.04	543.87	37	0	1.398	2.218	1.34	1.272
FALSE	High	Master Protein	O60306	Intron-binding protein aquarius OS=Homo sapiens OX=9606 GN=AQR PE=1 SV=4	0	265.86	37	46	119	45	1	1485	171.2	6.37	366.99	46	0	1.559	1.746	1.503	1.88
FALSE	High	Master Protein	P67809	Nuclease-sensitive element-binding protein 1 OS=Homo sapiens OX=9606 GN=YBX1 PE=1 SV=3	0	265.66	61	15	409	11	1	324	35.9	9.88	1206.39	15	0	1.445	1.462	1.297	1.338
FALSE	High	Master Protein	P52789	Hexokinase-2 OS=Homo sapiens OX=9606 GN=HK2 PE=1 SV=2	0	265.579	48	36	176	31	1	917	102.3	6.05	522.16	36	2	1.399	1.848	1.318	1.694
FALSE	High	Master Protein	Q9Y3I0	tRNA-splicing ligase RtcB homolog OS=Homo sapiens OX=9606 GN=RTCB PE=1 SV=1	0	265.477	59	24	233	24	1	505	55.2	7.23	719.09	24	0	1.215	1.459	1.361	1.287
FALSE	High	Master Protein	P62195	26S proteasome regulatory subunit 8 OS=Homo sapiens OX=9606 GN=PSMC5 PE=1 SV=1	0	265.264	67	26	296	24	1	406	45.6	7.55	884.58	26	1	1.298	1.485	1.485	1.59
FALSE	High	Master Protein	Q12797	Aspartyl/asparaginyl beta-hydroxylase OS=Homo sapiens OX=9606 GN=ASPH PE=1 SV=3	0	265.201	44	28	238	28	1	758	85.8	5.01	828.34	28	0	1.331	1.672	1.705	0.934
FALSE	High	Master Protein	Q08378	Golgin subfamily A member 3 OS=Homo sapiens OX=9606 GN=GOLGA3 PE=1 SV=2	0	264.774	44	53	98	53	1	1498	167.3	5.44	305.01	53	0	1.073	1.226	1.144	1.147
FALSE	High	Master Protein	P63104	14-3-3 protein zeta/delta OS=Homo sapiens OX=9606 GN=YWHAZ PE=1 SV=1	0	264.613	66	16	1209	11	1	245	27.7	4.79	3566.95	16	0	0.649	0.528	0.761	0.675
FALSE	High	Master Protein	P37802	Transgelin-2 OS=Homo sapiens OX=9606 GN=TAGLN2 PE=1 SV=3	0	264.441	79	14	576	13	1	199	22.4	8.25	1732.78	14	5	1.297	0.889	1.276	0.847
FALSE	High	Master Protein	P29966	Myristoylated alanine-rich C-kinase substrate OS=Homo sapiens OX=9606 GN=MARCKS PE=1 SV=4	0	264.03	73	18	308	17	1	332	31.5	4.45	1122.31	18	3	1.143	1.672	1.122	1.547
FALSE	High	Master Protein	Q13501	Sequestosome-1 OS=Homo sapiens OX=9606 GN=SQSTM1 PE=1 SV=1	0	263.972	65	17	210	17	1	440	47.7	5.22	706.77	17	0	1.298	1.898	1.441	1.553
FALSE	High	Master Protein	P38919	Eukaryotic initiation factor 4A-III OS=Homo sapiens OX=9606 GN=EIF4A3 PE=1 SV=4	0	263.312	63	23	305	20	1	411	46.8	6.73	911.11	23	3	1.347	1.376	1.339	1.487
FALSE	High	Master Protein	Q9UQ80	Proliferation-associated protein 2G4 OS=Homo sapiens OX=9606 GN=PA2G4 PE=1 SV=3	0	263.296	68	23	385	23	1	394	43.8	6.55	1069.95	23	0	1.883	1.608	1.543	1.922
FALSE	High	Master Protein	Q9H0D6	5'-3' exoribonuclease 2 OS=Homo sapiens OX=9606 GN=XRN2 PE=1 SV=1	0	263.238	40	37	192	37	1	950	108.5	7.47	579.89	37	0	1.469	1.872	2.118	1.7
FALSE	High	Master Protein	O95678	Keratin, type II cytoskeletal 75 OS=Homo sapiens OX=9606 GN=KRT75 PE=1 SV=2	0	263.185	59	39	1014	21	1	551	59.5	7.74	2750.83	39	0	0.556	5.044	0.941	0.583
FALSE	High	Master Protein	O94826	Mitochondrial import receptor subunit TOM70 OS=Homo sapiens OX=9606 GN=TOMM70 PE=1 SV=1	0	262.761	63	32	198	32	1	608	67.4	7.12	574.8	32	0	1.595	1.918	1.497	1.98
FALSE	High	Master Protein	O43491	Band 4.1-like protein 2 OS=Homo sapiens OX=9606 GN=EPB41L2 PE=1 SV=1	0	262.7	51	46	160	40	1	1005	112.5	5.44	472.96	46	7	0.939	0.803	0.627	2.114
FALSE	High	Master Protein	P46459	Vesicle-fusing ATPase OS=Homo sapiens OX=9606 GN=NSF PE=1 SV=3	0	262.681	49	34	193	33	1	744	82.5	6.95	576.84	34	1	1.264	1.148	1.262	1.024
FALSE	High	Master Protein	Q9UJZ1	Stomatin-like protein 2, mitochondrial OS=Homo sapiens OX=9606 GN=STOML2 PE=1 SV=1	0	262.564	68	18	286	18	1	356	38.5	7.39	925.78	18	0	1.049	1.593	1.494	1.46
FALSE	High	Master Protein	P0DJD0	RANBP2-like and GRIP domain-containing protein 1 OS=Homo sapiens OX=9606 GN=RGPD1 PE=2 SV=1	0	261.778	27	43	158	2	1	1748	196.5	6.14	480.28	43	0	0.89	0.929	0.827	0.763
FALSE	High	Master Protein	Q13751	Laminin subunit beta-3 OS=Homo sapiens OX=9606 GN=LAMB3 PE=1 SV=1	0	261.596	44	40	125	40	1	1172	129.5	7.21	394.64	40	0	0.514	1.097	0.569	0.68
FALSE	High	Master Protein	O00116	Alkyldihydroxyacetonephosphate synthase, peroxisomal OS=Homo sapiens OX=9606 GN=AGPS PE=1 SV=1	0	261.571	54	26	186	26	1	658	72.9	7.34	598.77	26	0	1.4	2.005	1.712	1.422
FALSE	High	Master Protein	O94906	Pre-mRNA-processing factor 6 OS=Homo sapiens OX=9606 GN=PRPF6 PE=1 SV=1	0	261.506	49	44	180	44	1	941	106.9	8.25	540.24	44	0	1.841	2.033	1.881	1.945
FALSE	High	Master Protein	Q6PKG0	La-related protein 1 OS=Homo sapiens OX=9606 GN=LARP1 PE=1 SV=2	0	261.424	44	39	160	35	1	1096	123.4	8.82	470.41	39	5	1.585	1.785	1.593	1.779
FALSE	High	Master Protein	O75153	Clustered mitochondria protein homolog OS=Homo sapiens OX=9606 GN=CLUH PE=1 SV=2	0	261.172	45	47	144	47	1	1309	146.6	6.13	433.65	47	0	1.596	1.43	1.874	1.888
FALSE	High	Master Protein	Q9Y2X3	Nucleolar protein 58 OS=Homo sapiens OX=9606 GN=NOP58 PE=1 SV=1	0	261.116	52	24	238	24	1	529	59.5	8.92	702.13	24	0	1.361	1.986	1.629	1.311
FALSE	High	Master Protein	Q8NFC6	Biorientation of chromosomes in cell division protein 1-like 1 OS=Homo sapiens OX=9606 GN=BOD1L1 PE=1 SV=2	0	261.046	21	50	98	47	1	3051	330.3	5.08	287.37	50	3	1.827	1.783	1.795	1.972
FALSE	High	Master Protein	Q9BZE4	Nucleolar GTP-binding protein 1 OS=Homo sapiens OX=9606 GN=GTPBP4 PE=1 SV=3	0	260.651	59	38	183	38	1	634	73.9	9.5	553.08	38	0	2.115	2.835	2.637	2.69
FALSE	High	Master Protein	P18754	Regulator of chromosome condensation OS=Homo sapiens OX=9606 GN=RCC1 PE=1 SV=1	0	260.384	58	16	234	16	1	421	44.9	7.52	662.39	16	0	1.695	2.177	1.988	1.481
FALSE	High	Master Protein	P23526	Adenosylhomocysteinase OS=Homo sapiens OX=9606 GN=AHCY PE=1 SV=4	0	260.351	53	24	404	22	1	432	47.7	6.34	1135.64	24	2	1.123	1.099	1.565	1.987
FALSE	High	Master Protein	P51532	Transcription activator BRG1 OS=Homo sapiens OX=9606 GN=SMARCA4 PE=1 SV=2	0	260.329	27	42	140	24	1	1647	184.5	7.88	450.05	42	23	1.551	2.133	1.997	1.8
FALSE	High	Master Protein	Q5SRE5	Nucleoporin NUP188 homolog OS=Homo sapiens OX=9606 GN=NUP188 PE=1 SV=1	0	260.197	32	46	120	45	1	1749	195.9	6.73	366.96	46	1	1.937	1.954	1.651	2.246
FALSE	High	Master Protein	P13645	Keratin, type I cytoskeletal 10 OS=Homo sapiens OX=9606 GN=KRT10 PE=1 SV=6	0	260.142	54	28	505	21	1	584	58.8	5.21	1336.55	28	0	0.43	0.609	0.426	0.476
FALSE	High	Master Protein	Q99613	Eukaryotic translation initiation factor 3 subunit C OS=Homo sapiens OX=9606 GN=EIF3C PE=1 SV=1	0	259.981	41	37	200	37	1	913	105.3	5.68	569.91	37	0	1.539	1.529	1.556	1.887
FALSE	High	Master Protein	Q96QK1	Vacuolar protein sorting-associated protein 35 OS=Homo sapiens OX=9606 GN=VPS35 PE=1 SV=2	0	259.829	39	30	218	30	1	796	91.6	5.49	658.36	30	0	1.55	1.082	1.171	1.549
FALSE	High	Master Protein	O15355	Protein phosphatase 1G OS=Homo sapiens OX=9606 GN=PPM1G PE=1 SV=1	0	258.824	54	25	178	25	1	546	59.2	4.36	606.55	25	0	2.305	1.843	1.774	2.397
FALSE	High	Master Protein	P23141	Liver carboxylesterase 1 OS=Homo sapiens OX=9606 GN=CES1 PE=1 SV=2	0	258.755	57	27	283	27	1	567	62.5	6.6	810.81	27	0	0.461	0.484	0.482	0.468
FALSE	High	Master Protein	Q86XP3	ATP-dependent RNA helicase DDX42 OS=Homo sapiens OX=9606 GN=DDX42 PE=1 SV=1	0	258.346	47	35	167	35	1	938	102.9	7.02	523.33	35	0	1.33	1.462	1.431	1.708
FALSE	High	Master Protein	Q14160	Protein scribble homolog OS=Homo sapiens OX=9606 GN=SCRIB PE=1 SV=4	0	258.169	37	48	120	46	1	1630	174.8	5.07	385.01	48	3	1.402	1.162	1.214	1.337
FALSE	High	Master Protein	P04792	Heat shock protein beta-1 OS=Homo sapiens OX=9606 GN=HSPB1 PE=1 SV=2	0	257.714	87	18	652	18	1	205	22.8	6.4	1965.02	18	0	0.287	0.195	0.219	0.428
FALSE	High	Master Protein	Q9Y2W1	Thyroid hormone receptor-associated protein 3 OS=Homo sapiens OX=9606 GN=THRAP3 PE=1 SV=2	0	257.467	38	39	242	38	1	955	108.6	10.15	710.29	39	1	2.179	2.684	2.312	1.819
FALSE	High	Master Protein	P40227	T-complex protein 1 subunit zeta OS=Homo sapiens OX=9606 GN=CCT6A PE=1 SV=3	0	257.09	51	24	427	24	1	531	58	6.68	1304.4	24	0	1.639	1.47	1.725	1.847
FALSE	High	Master Protein	P34897	Serine hydroxymethyltransferase, mitochondrial OS=Homo sapiens OX=9606 GN=SHMT2 PE=1 SV=3	0	256.98	54	22	329	21	1	504	56	8.53	958.72	22	2	1.897	1.918	1.675	1.406
FALSE	High	Master Protein	Q7L576	Cytoplasmic FMR1-interacting protein 1 OS=Homo sapiens OX=9606 GN=CYFIP1 PE=1 SV=1	0	256.538	37	42	147	42	1	1253	145.1	6.9	459.92	42	0	0.874	0.98	1.035	1.373
FALSE	High	Master Protein	P08240	Signal recognition particle receptor subunit alpha OS=Homo sapiens OX=9606 GN=SRPRA PE=1 SV=2	0	256.392	62	34	168	34	1	638	69.8	8.95	509.68	34	0	2.007	1.602	1.721	2.403
FALSE	High	Master Protein	P35609	Alpha-actinin-2 OS=Homo sapiens OX=9606 GN=ACTN2 PE=1 SV=1	0	256.28	19	17	480	1	1	894	103.8	5.45	1489.84	17	1	1.139	1.377	1.333	1.208
FALSE	High	Master Protein	P43490	Nicotinamide phosphoribosyltransferase OS=Homo sapiens OX=9606 GN=NAMPT PE=1 SV=1	0	256.275	68	28	247	28	1	491	55.5	7.15	779.52	28	0	0.544	0.701	0.926	0.759
FALSE	High	Master Protein	P23634	Plasma membrane calcium-transporting ATPase 4 OS=Homo sapiens OX=9606 GN=ATP2B4 PE=1 SV=2	0	256.169	36	38	174	23	1	1241	137.8	6.6	505.28	38	24	0.731	0.941	1.257	0.613
FALSE	High	Master Protein	Q8WVM8	Sec1 family domain-containing protein 1 OS=Homo sapiens OX=9606 GN=SCFD1 PE=1 SV=4	0	255.883	50	25	144	25	1	642	72.3	6.27	470.51	25	0	0.969	1.458	1.541	1.414
FALSE	High	Master Protein	P16435	NADPH--cytochrome P450 reductase OS=Homo sapiens OX=9606 GN=POR PE=1 SV=2	0	255.832	61	36	215	36	1	677	76.6	5.58	619.14	36	0	1.099	1.357	1.126	1.199
FALSE	High	Master Protein	Q13838	Spliceosome RNA helicase DDX39B OS=Homo sapiens OX=9606 GN=DDX39B PE=1 SV=1	0	255.383	50	19	472	6	1	428	49	5.67	1284.52	19	0	1.392	1.825	1.493	1.403
FALSE	High	Master Protein	A3KMH1	von Willebrand factor A domain-containing protein 8 OS=Homo sapiens OX=9606 GN=VWA8 PE=1 SV=2	0	255.202	36	60	115	60	1	1905	214.7	7.4	333.96	60	0	1.292	1.495	1.748	1.386
FALSE	High	Master Protein	Q16822	Phosphoenolpyruvate carboxykinase [GTP], mitochondrial OS=Homo sapiens OX=9606 GN=PCK2 PE=1 SV=3	0	254.594	55	29	166	29	1	640	70.7	7.62	544.18	29	0	1.502	2.391	2.12	1.396
FALSE	High	Master Protein	Q13620	Cullin-4B OS=Homo sapiens OX=9606 GN=CUL4B PE=1 SV=4	0	254.549	46	45	152	32	1	913	103.9	7.37	448	45	13	1.816	1.531	1.376	2.346
FALSE	High	Master Protein	O60763	General vesicular transport factor p115 OS=Homo sapiens OX=9606 GN=USO1 PE=1 SV=2	0	254.428	42	35	133	35	1	962	107.8	4.91	422.2	35	0	0.664	0.733	0.978	0.66
FALSE	High	Master Protein	Q92896	Golgi apparatus protein 1 OS=Homo sapiens OX=9606 GN=GLG1 PE=1 SV=2	0	254.259	47	50	151	49	1	1179	134.5	6.9	428.93	50	1	0.972	0.822	1.008	0.855
FALSE	High	Master Protein	P57740	Nuclear pore complex protein Nup107 OS=Homo sapiens OX=9606 GN=NUP107 PE=1 SV=1	0	254.223	48	35	148	35	1	925	106.3	5.43	445.42	35	0	1.666	1.703	1.538	1.476
FALSE	High	Master Protein	O94973	AP-2 complex subunit alpha-2 OS=Homo sapiens OX=9606 GN=AP2A2 PE=1 SV=2	0	253.903	47	37	178	26	1	939	103.9	6.96	553.54	37	0	0.732	0.708	0.784	0.749
FALSE	High	Master Protein	P50570	Dynamin-2 OS=Homo sapiens OX=9606 GN=DNM2 PE=1 SV=2	0	253.848	48	40	137	30	1	870	98	7.44	408.27	40	11	1.072	0.879	0.989	1.051
FALSE	High	Master Protein	Q15046	Lysine--tRNA ligase OS=Homo sapiens OX=9606 GN=KARS PE=1 SV=3	0	253.676	46	28	257	28	1	597	68	6.35	699.41	28	0	1.387	1.692	1.636	2.001
FALSE	High	Master Protein	P04632	Calpain small subunit 1 OS=Homo sapiens OX=9606 GN=CAPNS1 PE=1 SV=1	0	253.298	77	11	213	9	1	268	28.3	5.2	846.19	11	3	1.04	0.804	1.352	0.898
FALSE	High	Master Protein	P07339	Cathepsin D OS=Homo sapiens OX=9606 GN=CTSD PE=1 SV=1	0	252.374	53	17	379	17	1	412	44.5	6.54	1030.4	17	0	0.642	0.635	1.061	0.898
FALSE	High	Master Protein	O95831	Apoptosis-inducing factor 1, mitochondrial OS=Homo sapiens OX=9606 GN=AIFM1 PE=1 SV=1	0	252.282	52	23	208	23	1	613	66.9	8.95	628	23	0	1.373	1.422	1.465	1.337
FALSE	High	Master Protein	O15231	Zinc finger protein 185 OS=Homo sapiens OX=9606 GN=ZNF185 PE=1 SV=3	0	252.232	70	39	131	39	1	689	73.5	7.01	383.84	39	0	0.452	0.598	0.474	0.415
FALSE	High	Master Protein	Q16643	Drebrin OS=Homo sapiens OX=9606 GN=DBN1 PE=1 SV=4	0	251.719	54	27	169	27	1	649	71.4	4.45	603.09	27	0	1.743	2.057	1.218	1.719
FALSE	High	Master Protein	P27348	14-3-3 protein theta OS=Homo sapiens OX=9606 GN=YWHAQ PE=1 SV=1	0	251.611	66	16	956	10	1	245	27.7	4.78	2814.75	16	8	0.695	0.594	0.782	0.789
FALSE	High	Master Protein	P04040	Catalase OS=Homo sapiens OX=9606 GN=CAT PE=1 SV=3	0	251.578	61	26	177	26	1	527	59.7	7.39	543.88	26	0	0.765	0.602	0.876	0.63
FALSE	High	Master Protein	P50454	Serpin H1 OS=Homo sapiens OX=9606 GN=SERPINH1 PE=1 SV=2	0	250.874	54	19	335	19	1	418	46.4	8.69	1111.87	19	0	0.673	1.154	1.006	0.988
FALSE	High	Master Protein	P05198	Eukaryotic translation initiation factor 2 subunit 1 OS=Homo sapiens OX=9606 GN=EIF2S1 PE=1 SV=3	0	250.842	70	23	272	23	1	315	36.1	5.08	796.77	23	0	1.651	2.025	2.021	1.762
FALSE	High	Master Protein	Q7Z2W4	Zinc finger CCCH-type antiviral protein 1 OS=Homo sapiens OX=9606 GN=ZC3HAV1 PE=1 SV=3	0	250.634	47	38	149	38	1	902	101.4	8.4	444.95	38	0	1.41	1.493	1.621	1.417
FALSE	High	Master Protein	P00505	Aspartate aminotransferase, mitochondrial OS=Homo sapiens OX=9606 GN=GOT2 PE=1 SV=3	0	250.533	60	26	435	26	1	430	47.5	9.01	1308.83	26	0	1.307	1.771	1.955	1.653
FALSE	High	Master Protein	Q96TA1	Niban-like protein 1 OS=Homo sapiens OX=9606 GN=FAM129B PE=1 SV=3	0	250.475	45	27	180	27	1	746	84.1	6.19	510.52	27	0	1.028	0.635	0.816	0.799
FALSE	High	Master Protein	Q15181	Inorganic pyrophosphatase OS=Homo sapiens OX=9606 GN=PPA1 PE=1 SV=2	0	249.659	76	18	249	17	1	289	32.6	5.86	710.11	18	2	1.725	0.745	1.102	1.068
FALSE	High	Master Protein	Q96GQ7	Probable ATP-dependent RNA helicase DDX27 OS=Homo sapiens OX=9606 GN=DDX27 PE=1 SV=2	0	249.499	46	35	164	35	1	796	89.8	9.28	448.21	35	0	2.029	2.7	2.359	2.649
FALSE	High	Master Protein	Q6P2E9	Enhancer of mRNA-decapping protein 4 OS=Homo sapiens OX=9606 GN=EDC4 PE=1 SV=1	0	248.705	42	43	139	43	1	1401	151.6	5.86	420.15	43	0	1.764	1.713	1.669	1.946
FALSE	High	Master Protein	O94979	Protein transport protein Sec31A OS=Homo sapiens OX=9606 GN=SEC31A PE=1 SV=3	0	248.446	38	40	166	40	1	1220	132.9	6.89	460.7	40	0	1.442	1.08	0.942	1.12
FALSE	High	Master Protein	Q04828	Aldo-keto reductase family 1 member C1 OS=Homo sapiens OX=9606 GN=AKR1C1 PE=1 SV=1	0	248.446	73	23	489	2	1	323	36.8	7.88	1510.97	23	36	1.153	1.305	2.201	0.83
FALSE	High	Master Protein	P49419	Alpha-aminoadipic semialdehyde dehydrogenase OS=Homo sapiens OX=9606 GN=ALDH7A1 PE=1 SV=5	0	247.723	50	24	172	24	1	539	58.5	7.99	557.95	24	0	1.227	1.228	1.549	1.666
FALSE	High	Master Protein	P12109	Collagen alpha-1(VI) chain OS=Homo sapiens OX=9606 GN=COL6A1 PE=1 SV=3	0	247.627	32	25	218	25	1	1028	108.5	5.43	617.77	25	0	0.097	0.087	0.084	0.113
FALSE	High	Master Protein	P24752	Acetyl-CoA acetyltransferase, mitochondrial OS=Homo sapiens OX=9606 GN=ACAT1 PE=1 SV=1	0	247.384	54	19	239	19	1	427	45.2	8.85	702.57	19	0	2.394	0.809	1.013	1.478
FALSE	High	Master Protein	Q9UBT2	SUMO-activating enzyme subunit 2 OS=Homo sapiens OX=9606 GN=UBA2 PE=1 SV=2	0	247.2	51	26	182	26	1	640	71.2	5.29	531.44	26	0	1.534	1.011	1.005	1.628
FALSE	High	Master Protein	P30876	DNA-directed RNA polymerase II subunit RPB2 OS=Homo sapiens OX=9606 GN=POLR2B PE=1 SV=1	0	246.498	47	47	134	47	1	1174	133.8	6.87	369.4	47	0	1.28	1.366	1.317	1.328
FALSE	High	Master Protein	Q9UPU5	Ubiquitin carboxyl-terminal hydrolase 24 OS=Homo sapiens OX=9606 GN=USP24 PE=1 SV=3	0	246.344	24	53	97	53	1	2620	294.2	6.14	304.18	53	0	1.802	1.29	1.454	1.672
FALSE	High	Master Protein	O43175	D-3-phosphoglycerate dehydrogenase OS=Homo sapiens OX=9606 GN=PHGDH PE=1 SV=4	0	246.33	52	22	261	22	1	533	56.6	6.71	781.25	22	0	2.394	1.092	1.245	0.845
FALSE	High	Master Protein	P07910	Heterogeneous nuclear ribonucleoproteins C1/C2 OS=Homo sapiens OX=9606 GN=HNRNPC PE=1 SV=4	0	246.042	58	21	672	13	1	306	33.7	5.08	1940.16	21	12	1.849	2.699	2.224	1.834
FALSE	High	Master Protein	Q13177	Serine/threonine-protein kinase PAK 2 OS=Homo sapiens OX=9606 GN=PAK2 PE=1 SV=3	0	245.692	56	24	162	19	1	524	58	5.96	462.9	24	9	0.8	0.822	0.976	0.828
FALSE	High	Master Protein	Q9BXJ9	N-alpha-acetyltransferase 15, NatA auxiliary subunit OS=Homo sapiens OX=9606 GN=NAA15 PE=1 SV=1	0	245.481	45	44	184	37	1	866	101.2	7.42	520.44	44	7	1.244	1.261	1.53	1.369
FALSE	High	Master Protein	P62333	26S proteasome regulatory subunit 10B OS=Homo sapiens OX=9606 GN=PSMC6 PE=1 SV=1	0	244.968	65	21	226	21	1	389	44.1	7.49	712.78	21	0	1.298	1.499	1.618	1.473
FALSE	High	Master Protein	Q96ST3	Paired amphipathic helix protein Sin3a OS=Homo sapiens OX=9606 GN=SIN3A PE=1 SV=2	0	244.735	37	41	120	41	1	1273	145.1	7.25	354.14	41	0	1.221	1.176	1.162	1.203
FALSE	High	Master Protein	P40926	Malate dehydrogenase, mitochondrial OS=Homo sapiens OX=9606 GN=MDH2 PE=1 SV=3	0	244.375	68	19	840	19	1	338	35.5	8.68	2453.46	19	0	1.615	1.588	1.709	1.982
FALSE	High	Master Protein	O95373	Importin-7 OS=Homo sapiens OX=9606 GN=IPO7 PE=1 SV=1	0	244.18	31	24	162	23	1	1038	119.4	4.82	527.66	24	1	1.578	0.994	1.173	1.54
FALSE	High	Master Protein	O75874	Isocitrate dehydrogenase [NADP] cytoplasmic OS=Homo sapiens OX=9606 GN=IDH1 PE=1 SV=2	0	244.082	55	23	288	21	1	414	46.6	7.01	727.69	23	3	1.216	0.993	2.239	1.268
FALSE	High	Master Protein	P50851	Lipopolysaccharide-responsive and beige-like anchor protein OS=Homo sapiens OX=9606 GN=LRBA PE=1 SV=4	0	243.927	24	56	96	56	1	2863	318.9	5.6	288.77	56	0	0.908	0.961	1.127	0.971
FALSE	High	Master Protein	P55268	Laminin subunit beta-2 OS=Homo sapiens OX=9606 GN=LAMB2 PE=1 SV=2	0	243.627	31	46	110	46	1	1798	195.9	6.52	320.51	46	0	0.237	0.245	0.258	0.215
FALSE	High	Master Protein	Q8NE71	ATP-binding cassette sub-family F member 1 OS=Homo sapiens OX=9606 GN=ABCF1 PE=1 SV=2	0	243.59	46	31	170	30	1	845	95.9	6.8	467.65	31	1	1.752	1.592	1.493	2.998
FALSE	High	Master Protein	P23921	Ribonucleoside-diphosphate reductase large subunit OS=Homo sapiens OX=9606 GN=RRM1 PE=1 SV=1	0	242.919	51	31	162	31	1	792	90	7.15	519.47	31	0	3.212	1.074	1.685	2.699
FALSE	High	Master Protein	P17655	Calpain-2 catalytic subunit OS=Homo sapiens OX=9606 GN=CAPN2 PE=1 SV=6	0	242.513	50	27	155	27	1	700	79.9	4.98	472.87	27	0	0.922	0.634	0.937	0.656
FALSE	High	Master Protein	Q9UJU6	Drebrin-like protein OS=Homo sapiens OX=9606 GN=DBNL PE=1 SV=1	0	242.111	54	20	185	20	1	430	48.2	5.05	566.53	20	0	1.001	0.702	0.94	1.22
FALSE	High	Master Protein	P29692	Elongation factor 1-delta OS=Homo sapiens OX=9606 GN=EEF1D PE=1 SV=5	0	241.656	75	19	400	15	1	281	31.1	5.01	1235.33	19	5	1.604	1.277	1.58	1.481
FALSE	High	Master Protein	Q9UHX1	Poly(U)-binding-splicing factor PUF60 OS=Homo sapiens OX=9606 GN=PUF60 PE=1 SV=1	0	241.643	47	22	231	22	1	559	59.8	5.29	675.52	22	0	1.486	1.474	1.329	1.419
FALSE	High	Master Protein	Q9NWH9	SAFB-like transcription modulator OS=Homo sapiens OX=9606 GN=SLTM PE=1 SV=2	0	241.427	40	42	126	42	1	1034	117.1	7.87	378.19	42	0	1.79	2.449	2.162	1.778
FALSE	High	Master Protein	Q14562	ATP-dependent RNA helicase DHX8 OS=Homo sapiens OX=9606 GN=DHX8 PE=1 SV=1	0	241.017	38	38	112	36	1	1220	139.2	8.32	336.76	38	0	1.292	1.248	1.094	1.389
FALSE	High	Master Protein	P54577	Tyrosine--tRNA ligase, cytoplasmic OS=Homo sapiens OX=9606 GN=YARS PE=1 SV=4	0	240.895	66	33	200	33	1	528	59.1	7.05	556.25	33	0	2.041	1.314	1.58	1.723
FALSE	High	Master Protein	Q12788	Transducin beta-like protein 3 OS=Homo sapiens OX=9606 GN=TBL3 PE=1 SV=2	0	240.215	53	34	122	34	1	808	89	6.9	413.56	34	0	1.729	2.318	1.737	2.084
FALSE	High	Master Protein	O43242	26S proteasome non-ATPase regulatory subunit 3 OS=Homo sapiens OX=9606 GN=PSMD3 PE=1 SV=2	0	240.094	64	33	216	33	1	534	60.9	8.44	651.31	33	0	1.056	1.242	1.102	1.287
FALSE	High	Master Protein	P62136	Serine/threonine-protein phosphatase PP1-alpha catalytic subunit OS=Homo sapiens OX=9606 GN=PPP1CA PE=1 SV=1	0	240.048	69	19	298	5	1	330	37.5	6.33	958.04	19	27	1.55	1.459	1.443	1.626
FALSE	High	Master Protein	P00390	Glutathione reductase, mitochondrial OS=Homo sapiens OX=9606 GN=GSR PE=1 SV=2	0	239.972	53	21	195	21	1	522	56.2	8.5	587.05	21	0	1.099	1.178	1.451	1.037
FALSE	High	Master Protein	P48147	Prolyl endopeptidase OS=Homo sapiens OX=9606 GN=PREP PE=1 SV=2	0	239.799	61	34	141	34	1	710	80.6	5.86	448.59	34	0	0.858	1.112	1.667	1.593
FALSE	High	Master Protein	Q15365	Poly(rC)-binding protein 1 OS=Homo sapiens OX=9606 GN=PCBP1 PE=1 SV=2	0	239.374	59	15	352	10	1	356	37.5	7.09	1050.21	15	0	0.991	0.787	1.008	1.062
FALSE	High	Master Protein	P46100	Transcriptional regulator ATRX OS=Homo sapiens OX=9606 GN=ATRX PE=1 SV=5	0	239.194	21	48	106	48	1	2492	282.4	6.58	291.22	48	0	1.546	1.445	1.351	1.437
FALSE	High	Master Protein	P43686	26S proteasome regulatory subunit 6B OS=Homo sapiens OX=9606 GN=PSMC4 PE=1 SV=2	0	238.952	56	25	215	24	1	418	47.3	5.21	657.96	25	0	1.386	1.626	1.564	1.738
FALSE	High	Master Protein	P00367	Glutamate dehydrogenase 1, mitochondrial OS=Homo sapiens OX=9606 GN=GLUD1 PE=1 SV=2	0	238.94	51	26	291	26	1	558	61.4	7.8	885.63	26	0	0.989	1.19	1.346	1.14
FALSE	High	Master Protein	Q96RT1	Erbin OS=Homo sapiens OX=9606 GN=ERBIN PE=1 SV=2	0	238.279	39	45	107	45	1	1412	158.2	5.5	333.86	45	0	1.65	1.175	1.412	2.594
FALSE	High	Master Protein	O94832	Unconventional myosin-Id OS=Homo sapiens OX=9606 GN=MYO1D PE=1 SV=2	0	238.132	45	42	126	40	1	1006	116.1	9.39	400.19	42	2	0.592	1.254	1.162	1.262
FALSE	High	Master Protein	Q9Y230	RuvB-like 2 OS=Homo sapiens OX=9606 GN=RUVBL2 PE=1 SV=3	0	237.441	61	25	242	25	1	463	51.1	5.64	670.42	25	0	1.347	1.874	1.721	1.694
FALSE	High	Master Protein	P61221	ATP-binding cassette sub-family E member 1 OS=Homo sapiens OX=9606 GN=ABCE1 PE=1 SV=1	0	237.439	60	31	196	31	1	599	67.3	8.34	584.67	31	0	1.489	1.189	1.549	1.251
FALSE	High	Master Protein	Q9H3U1	Protein unc-45 homolog A OS=Homo sapiens OX=9606 GN=UNC45A PE=1 SV=1	0	237.335	49	37	119	37	1	944	103	6.07	357.6	37	0	0.912	0.859	1.011	0.847
FALSE	High	Master Protein	Q9H2G2	STE20-like serine/threonine-protein kinase OS=Homo sapiens OX=9606 GN=SLK PE=1 SV=1	0	237.179	40	44	121	41	1	1235	142.6	5.15	362.38	44	3	1.133	0.84	0.979	1.251
FALSE	High	Master Protein	Q13740	CD166 antigen OS=Homo sapiens OX=9606 GN=ALCAM PE=1 SV=2	0	236.834	48	21	162	21	1	583	65.1	6.25	505.53	21	0	1.695	2.818	2.995	2.013
FALSE	High	Master Protein	O75717	WD repeat and HMG-box DNA-binding protein 1 OS=Homo sapiens OX=9606 GN=WDHD1 PE=1 SV=1	0	236.798	43	40	116	40	1	1129	125.9	5.62	329.57	40	0	2.014	3.018	2.762	2.044
FALSE	High	Master Protein	P31946	14-3-3 protein beta/alpha OS=Homo sapiens OX=9606 GN=YWHAB PE=1 SV=3	0	236.492	68	14	959	7	1	246	28.1	4.83	2786.12	14	0	0.859	0.823	0.949	1.119
FALSE	High	Master Protein	Q14157	Ubiquitin-associated protein 2-like OS=Homo sapiens OX=9606 GN=UBAP2L PE=1 SV=2	0	236.382	34	25	178	25	1	1087	114.5	7.11	552.9	25	0	2.358	2.079	1.908	2.112
FALSE	High	Master Protein	Q9NYF8	Bcl-2-associated transcription factor 1 OS=Homo sapiens OX=9606 GN=BCLAF1 PE=1 SV=2	0	236.32	36	32	217	31	1	920	106.1	9.98	609.64	32	0	2.102	2.97	2.386	2.309
FALSE	High	Master Protein	P48634	Protein PRRC2A OS=Homo sapiens OX=9606 GN=PRRC2A PE=1 SV=3	0	236.14	28	46	118	43	1	2157	228.7	9.45	360.06	46	0	1.764	2.43	1.711	1.688
FALSE	High	Master Protein	P14868	Aspartate--tRNA ligase, cytoplasmic OS=Homo sapiens OX=9606 GN=DARS PE=1 SV=2	0	235.754	69	33	242	33	1	501	57.1	6.55	695.1	33	0	1.147	1.318	1.48	1.435
FALSE	High	Master Protein	Q15084	Protein disulfide-isomerase A6 OS=Homo sapiens OX=9606 GN=PDIA6 PE=1 SV=1	0	235.129	50	19	511	19	1	440	48.1	5.08	1657.38	19	0	0.989	1.195	1.178	1.035
FALSE	High	Master Protein	Q8N3U4	Cohesin subunit SA-2 OS=Homo sapiens OX=9606 GN=STAG2 PE=1 SV=3	0	234.937	38	38	149	29	1	1231	141.2	5.43	426.89	38	16	2.083	1.99	2.121	2.123
FALSE	High	Master Protein	Q8WWI1	LIM domain only protein 7 OS=Homo sapiens OX=9606 GN=LMO7 PE=1 SV=3	0	234.699	33	46	104	46	1	1683	192.6	8.09	320.41	46	0	2.138	0.798	0.932	1.091
FALSE	High	Master Protein	Q9NY65	Tubulin alpha-8 chain OS=Homo sapiens OX=9606 GN=TUBA8 PE=1 SV=1	0	234.596	35	12	903	1	1	449	50.1	5.06	2661.94	12	0	1.066	0.836	0.914	1.091
FALSE	High	Master Protein	P55795	Heterogeneous nuclear ribonucleoprotein H2 OS=Homo sapiens OX=9606 GN=HNRNPH2 PE=1 SV=1	0	234.396	41	14	490	9	1	449	49.2	6.3	1346.16	14	0	1.499	1.477	1.445	1.448
FALSE	High	Master Protein	Q9H307	Pinin OS=Homo sapiens OX=9606 GN=PNN PE=1 SV=4	0	234.38	46	37	180	36	1	717	81.6	7.14	538	37	0	2.047	2.567	2.145	2.151
FALSE	High	Master Protein	Q9Y2L1	Exosome complex exonuclease RRP44 OS=Homo sapiens OX=9606 GN=DIS3 PE=1 SV=2	0	233.936	48	37	134	37	1	958	108.9	7.14	404.22	37	0	1.615	1.707	1.455	1.96
FALSE	High	Master Protein	Q99959	Plakophilin-2 OS=Homo sapiens OX=9606 GN=PKP2 PE=1 SV=2	0	233.708	48	38	126	38	1	881	97.4	9.33	394.29	38	0	1.091	1.39	1.661	2.74
FALSE	High	Master Protein	P36578	60S ribosomal protein L4 OS=Homo sapiens OX=9606 GN=RPL4 PE=1 SV=5	0	233.531	45	18	523	18	1	427	47.7	11.06	1619.72	18	0	1.756	1.63	1.837	1.756
FALSE	High	Master Protein	P06396	Gelsolin OS=Homo sapiens OX=9606 GN=GSN PE=1 SV=1	0	233.217	40	27	216	27	1	782	85.6	6.28	626.68	27	0	0.166	0.153	0.207	0.23
FALSE	High	Master Protein	Q08379	Golgin subfamily A member 2 OS=Homo sapiens OX=9606 GN=GOLGA2 PE=1 SV=3	0	233.127	39	33	117	33	1	1002	113	5.02	356.43	33	0	1.376	1.313	1.331	1.139
FALSE	High	Master Protein	Q92538	Golgi-specific brefeldin A-resistance guanine nucleotide exchange factor 1 OS=Homo sapiens OX=9606 GN=GBF1 PE=1 SV=2	0	232.986	25	38	106	38	1	1859	206.3	5.73	330.08	38	0	1.573	1.217	1.275	1.46
FALSE	High	Master Protein	P46087	Probable 28S rRNA (cytosine(4447)-C(5))-methyltransferase OS=Homo sapiens OX=9606 GN=NOP2 PE=1 SV=2	0	232.632	44	29	183	29	1	812	89.2	9.23	560.76	29	0	1.958	2.098	2.079	2.121
FALSE	High	Master Protein	Q15154	Pericentriolar material 1 protein OS=Homo sapiens OX=9606 GN=PCM1 PE=1 SV=4	0	232.585	25	44	104	43	1	2024	228.4	5.02	297.29	44	0	1.885	1.99	1.998	2.049
FALSE	High	Master Protein	P06756	Integrin alpha-V OS=Homo sapiens OX=9606 GN=ITGAV PE=1 SV=2	0	231.732	42	37	119	37	1	1048	116	5.68	352.96	37	0	0.882	0.845	0.76	0.772
FALSE	High	Master Protein	Q96I24	Far upstream element-binding protein 3 OS=Homo sapiens OX=9606 GN=FUBP3 PE=1 SV=2	0	231.451	59	29	216	25	1	572	61.6	8.38	569.63	29	3	1.932	2.219	1.893	2.137
FALSE	High	Master Protein	O60216	Double-strand-break repair protein rad21 homolog OS=Homo sapiens OX=9606 GN=RAD21 PE=1 SV=2	0	231.105	50	24	114	24	1	631	71.6	4.65	361.08	24	0	1.242	1.235	1.299	1.205
FALSE	High	Master Protein	P17301	Integrin alpha-2 OS=Homo sapiens OX=9606 GN=ITGA2 PE=1 SV=1	0	230.893	39	33	116	33	1	1181	129.2	5.31	352.86	33	0	0.693	1.912	0.863	1.094
FALSE	High	Master Protein	P28838	Cytosol aminopeptidase OS=Homo sapiens OX=9606 GN=LAP3 PE=1 SV=3	0	230.764	62	27	145	27	1	519	56.1	7.93	481.62	27	0	0.542	0.462	0.57	0.696
FALSE	High	Master Protein	Q9UBG3	Cornulin OS=Homo sapiens OX=9606 GN=CRNN PE=1 SV=1	0	230.538	57	18	185	18	1	495	53.5	6.1	569.1	18	0	0.061	0.067	0.064	0.093
FALSE	High	Master Protein	Q01780	Exosome component 10 OS=Homo sapiens OX=9606 GN=EXOSC10 PE=1 SV=2	0	230.524	47	37	125	37	1	885	100.8	8.46	363.94	37	0	1.937	2.367	1.829	1.862
FALSE	High	Master Protein	P20042	Eukaryotic translation initiation factor 2 subunit 2 OS=Homo sapiens OX=9606 GN=EIF2S2 PE=1 SV=2	0	230.509	61	22	260	22	1	333	38.4	5.8	763.94	22	0	1.652	1.858	1.943	1.776
FALSE	High	Master Protein	Q6PL18	ATPase family AAA domain-containing protein 2 OS=Homo sapiens OX=9606 GN=ATAD2 PE=1 SV=1	0	230.303	38	41	115	37	1	1390	158.5	6.32	306.29	41	4	2.109	1.716	2.266	1.932
FALSE	High	Master Protein	O14617	AP-3 complex subunit delta-1 OS=Homo sapiens OX=9606 GN=AP3D1 PE=1 SV=1	0	229.936	36	36	134	36	1	1153	130.1	8.48	422.34	36	0	1.102	1.119	1.356	1.286
FALSE	High	Master Protein	Q9Y4W6	AFG3-like protein 2 OS=Homo sapiens OX=9606 GN=AFG3L2 PE=1 SV=2	0	229.744	50	37	159	37	1	797	88.5	8.66	464.15	37	0	1.417	1.422	1.444	1.415
FALSE	High	Master Protein	O14983	Sarcoplasmic/endoplasmic reticulum calcium ATPase 1 OS=Homo sapiens OX=9606 GN=ATP2A1 PE=1 SV=1	0	229.334	20	17	257	1	1	1001	110.2	5.16	777.98	17	1	0.845	1.156	0.917	0.867
FALSE	High	Master Protein	Q13619	Cullin-4A OS=Homo sapiens OX=9606 GN=CUL4A PE=1 SV=3	0	228.997	51	39	139	26	1	759	87.6	8.13	425.11	39	0	1.991	1.22	1.2	1.116
FALSE	High	Master Protein	P52907	F-actin-capping protein subunit alpha-1 OS=Homo sapiens OX=9606 GN=CAPZA1 PE=1 SV=3	0	228.905	69	13	329	11	1	286	32.9	5.69	898.79	13	4	0.862	0.821	0.847	0.799
FALSE	High	Master Protein	O60664	Perilipin-3 OS=Homo sapiens OX=9606 GN=PLIN3 PE=1 SV=3	0	228.83	69	20	170	20	1	434	47	5.44	492.15	20	0	1.983	0.958	1.171	1.466
FALSE	High	Master Protein	P05534	HLA class I histocompatibility antigen, A-24 alpha chain OS=Homo sapiens OX=9606 GN=HLA-A PE=1 SV=2	0	228.456	52	18	288	5	1	365	40.7	6.34	823.14	18	5	0.728	0.612	0.666	1.179
FALSE	High	Master Protein	Q86W92	Liprin-beta-1 OS=Homo sapiens OX=9606 GN=PPFIBP1 PE=1 SV=2	0	228.455	45	35	111	33	1	1011	114	5.55	309.31	35	3	1.253	1.223	1.209	1.575
FALSE	High	Master Protein	Q6UB35	Monofunctional C1-tetrahydrofolate synthase, mitochondrial OS=Homo sapiens OX=9606 GN=MTHFD1L PE=1 SV=1	0	228.379	44	36	152	35	1	978	105.7	8.06	482.54	36	0	2.381	3.248	2.38	2.344
FALSE	High	Master Protein	Q92620	Pre-mRNA-splicing factor ATP-dependent RNA helicase PRP16 OS=Homo sapiens OX=9606 GN=DHX38 PE=1 SV=2	0	228.26	36	41	104	40	1	1227	140.4	6.54	313.41	41	1	1.637	1.768	1.607	2.038
FALSE	High	Master Protein	Q09161	Nuclear cap-binding protein subunit 1 OS=Homo sapiens OX=9606 GN=NCBP1 PE=1 SV=1	0	228.195	46	26	124	26	1	790	91.8	6.43	395.33	26	0	1.658	1.614	1.558	1.709
FALSE	High	Master Protein	Q5JRX3	Presequence protease, mitochondrial OS=Homo sapiens OX=9606 GN=PITRM1 PE=1 SV=3	0	227.936	45	38	124	38	1	1037	117.3	6.92	421.18	38	0	1.065	1.614	1.379	1.388
FALSE	High	Master Protein	Q13011	Delta(3,5)-Delta(2,4)-dienoyl-CoA isomerase, mitochondrial OS=Homo sapiens OX=9606 GN=ECH1 PE=1 SV=2	0	227.862	63	15	332	15	1	328	35.8	8	967.75	15	0	1.498	1.641	1.687	1.076
FALSE	High	Master Protein	P01891	HLA class I histocompatibility antigen, A-68 alpha chain OS=Homo sapiens OX=9606 GN=HLA-A PE=1 SV=4	0	226.931	49	16	304	3	1	365	40.9	6.7	899.17	16	2	1.892	1.099	1.1	0.888
FALSE	High	Master Protein	P38606	V-type proton ATPase catalytic subunit A OS=Homo sapiens OX=9606 GN=ATP6V1A PE=1 SV=2	0	226.809	56	28	162	28	1	617	68.3	5.52	524.47	28	0	1.338	1.022	1.227	1.384
FALSE	High	Master Protein	O75083	WD repeat-containing protein 1 OS=Homo sapiens OX=9606 GN=WDR1 PE=1 SV=4	0	226.592	51	24	192	24	1	606	66.2	6.65	586.22	24	0	0.55	0.498	0.592	0.647
FALSE	High	Master Protein	P31942	Heterogeneous nuclear ribonucleoprotein H3 OS=Homo sapiens OX=9606 GN=HNRNPH3 PE=1 SV=2	0	226.577	58	14	305	13	1	346	36.9	6.87	942.56	14	0	1.633	1.854	1.619	1.61
FALSE	High	Master Protein	P55809	Succinyl-CoA:3-ketoacid coenzyme A transferase 1, mitochondrial OS=Homo sapiens OX=9606 GN=OXCT1 PE=1 SV=1	0	226.077	47	18	181	18	1	520	56.1	7.46	548.21	18	0	2.751	2.231	1.474	1.237
FALSE	High	Master Protein	Q8TEQ6	Gem-associated protein 5 OS=Homo sapiens OX=9606 GN=GEMIN5 PE=1 SV=3	0	225.751	36	44	124	44	1	1508	168.5	6.62	388.04	44	0	1.67	1.621	1.502	1.617
FALSE	High	Master Protein	P54578	Ubiquitin carboxyl-terminal hydrolase 14 OS=Homo sapiens OX=9606 GN=USP14 PE=1 SV=3	0	224.935	53	22	244	22	1	494	56	5.3	698.17	22	0	1.22	2.491	3.666	1.233
FALSE	High	Master Protein	Q96PK6	RNA-binding protein 14 OS=Homo sapiens OX=9606 GN=RBM14 PE=1 SV=2	0	224.671	48	31	183	31	1	669	69.4	9.67	557.43	31	0	2.041	2.178	1.993	1.582
FALSE	High	Master Protein	P22695	Cytochrome b-c1 complex subunit 2, mitochondrial OS=Homo sapiens OX=9606 GN=UQCRC2 PE=1 SV=3	0	224.153	60	21	229	21	1	453	48.4	8.63	717.69	21	0	1.284	1.548	1.443	1.42
FALSE	High	Master Protein	Q12873	Chromodomain-helicase-DNA-binding protein 3 OS=Homo sapiens OX=9606 GN=CHD3 PE=1 SV=3	0	223.899	25	45	124	29	1	2000	226.5	7.3	365.44	45	0	2.259	1.814	1.829	1.292
FALSE	High	Master Protein	P60228	Eukaryotic translation initiation factor 3 subunit E OS=Homo sapiens OX=9606 GN=EIF3E PE=1 SV=1	0	223.888	56	22	187	22	1	445	52.2	6.04	487.41	22	0	1.286	1.166	1.295	1.511
FALSE	High	Master Protein	Q16181	Septin-7 OS=Homo sapiens OX=9606 GN=SEPT7 PE=1 SV=2	0	223.866	56	22	203	20	1	437	50.6	8.63	649.17	22	2	1.15	0.657	0.686	0.939
FALSE	High	Master Protein	O15027	Protein transport protein Sec16A OS=Homo sapiens OX=9606 GN=SEC16A PE=1 SV=3	0	223.754	25	42	108	42	1	2179	233.4	5.63	317.97	42	0	1.513	1.375	1.452	1.347
FALSE	High	Master Protein	Q7Z460	CLIP-associating protein 1 OS=Homo sapiens OX=9606 GN=CLASP1 PE=1 SV=1	0	223.632	32	42	96	37	1	1538	169.3	9.03	282.34	42	6	2.27	1.477	1.43	1.446
FALSE	High	Master Protein	O60271	C-Jun-amino-terminal kinase-interacting protein 4 OS=Homo sapiens OX=9606 GN=SPAG9 PE=1 SV=4	0	223.398	36	42	120	36	1	1321	146.1	5.15	358.42	42	7	1.101	1.01	1.037	1.045
FALSE	High	Master Protein	A8K2U0	Alpha-2-macroglobulin-like protein 1 OS=Homo sapiens OX=9606 GN=A2ML1 PE=1 SV=3	0	222.636	29	32	113	32	1	1454	161	5.73	279.28	32	0	0.083	0.081	0.081	0.104
FALSE	High	Master Protein	O94874	E3 UFM1-protein ligase 1 OS=Homo sapiens OX=9606 GN=UFL1 PE=1 SV=2	0	222.503	49	36	149	35	1	794	89.5	6.79	417.74	36	0	1.007	1.299	1.354	1.292
FALSE	High	Master Protein	O14974	Protein phosphatase 1 regulatory subunit 12A OS=Homo sapiens OX=9606 GN=PPP1R12A PE=1 SV=1	0	222.463	43	42	139	41	1	1030	115.2	5.4	434.5	42	2	1.139	1.06	0.74	0.885
FALSE	High	Master Protein	Q15020	Squamous cell carcinoma antigen recognized by T-cells 3 OS=Homo sapiens OX=9606 GN=SART3 PE=1 SV=1	0	222.139	37	35	128	35	1	963	109.9	5.57	376.37	35	0	0.976	1.132	0.949	0.968
FALSE	High	Master Protein	Q9BZZ5	Apoptosis inhibitor 5 OS=Homo sapiens OX=9606 GN=API5 PE=1 SV=3	0	222.117	53	25	264	25	1	524	59	7.34	763.09	25	0	1.217	1.497	1.571	1.558
FALSE	High	Master Protein	P23381	Tryptophan--tRNA ligase, cytoplasmic OS=Homo sapiens OX=9606 GN=WARS PE=1 SV=2	0	222.006	61	22	230	22	1	471	53.1	6.23	653.5	22	0	0.947	0.823	1.072	0.807
FALSE	High	Master Protein	Q96T23	Remodeling and spacing factor 1 OS=Homo sapiens OX=9606 GN=RSF1 PE=1 SV=2	0	221.801	30	40	116	40	1	1441	163.7	5.01	353.77	40	0	1.658	1.676	1.675	1.646
FALSE	High	Master Protein	O00148	ATP-dependent RNA helicase DDX39A OS=Homo sapiens OX=9606 GN=DDX39A PE=1 SV=2	0	221.717	55	20	360	7	1	427	49.1	5.68	960.73	20	22	1.565	1.955	1.642	1.64
FALSE	High	Master Protein	P31150	Rab GDP dissociation inhibitor alpha OS=Homo sapiens OX=9606 GN=GDI1 PE=1 SV=2	0	221.589	61	22	182	12	1	447	50.6	5.14	522.58	22	0	0.426	0.381	0.41	0.496
FALSE	High	Master Protein	P46777	60S ribosomal protein L5 OS=Homo sapiens OX=9606 GN=RPL5 PE=1 SV=3	0	221.569	55	14	356	14	1	297	34.3	9.72	986.09	14	0	1.688	1.569	1.701	1.727
FALSE	High	Master Protein	Q03701	CCAAT/enhancer-binding protein zeta OS=Homo sapiens OX=9606 GN=CEBPZ PE=1 SV=3	0	221.542	33	28	121	28	1	1054	120.9	5.94	370.15	28	0	1.623	2.147	1.864	1.947
FALSE	High	Master Protein	P51858	Hepatoma-derived growth factor OS=Homo sapiens OX=9606 GN=HDGF PE=1 SV=1	0	221.37	73	20	382	19	1	240	26.8	4.73	1141	20	0	2.375	2.37	2.069	1.485
FALSE	High	Master Protein	P0C0L5	Complement C4-B OS=Homo sapiens OX=9606 GN=C4B PE=1 SV=2	0	221.235	25	37	94	3	1	1744	192.6	7.27	239.39	37	39	0.11	0.118	0.134	0.135
FALSE	High	Master Protein	Q709C8	Vacuolar protein sorting-associated protein 13C OS=Homo sapiens OX=9606 GN=VPS13C PE=1 SV=1	0	220.991	18	54	82	53	1	3753	422.1	6.83	222.95	54	1	0.911	0.789	0.937	1.037
FALSE	High	Master Protein	O43719	HIV Tat-specific factor 1 OS=Homo sapiens OX=9606 GN=HTATSF1 PE=1 SV=1	0	220.81	54	41	127	41	1	755	85.8	4.4	353.27	41	0	3.038	2.75	1.93	2.077
FALSE	High	Master Protein	Q9BVJ6	U3 small nucleolar RNA-associated protein 14 homolog A OS=Homo sapiens OX=9606 GN=UTP14A PE=1 SV=1	0	220.635	50	34	134	34	1	771	87.9	7.87	429.28	34	0	1.752	2.893	2.124	2.518
FALSE	High	Master Protein	P51149	Ras-related protein Rab-7a OS=Homo sapiens OX=9606 GN=RAB7A PE=1 SV=1	0	220.566	77	15	368	15	1	207	23.5	6.7	975.01	15	0	0.954	1.157	0.931	1.02
FALSE	High	Master Protein	Q96KR1	Zinc finger RNA-binding protein OS=Homo sapiens OX=9606 GN=ZFR PE=1 SV=2	0	220.425	38	32	105	32	1	1074	116.9	9.04	321.44	32	0	1.529	1.656	1.472	1.174
FALSE	High	Master Protein	Q08945	FACT complex subunit SSRP1 OS=Homo sapiens OX=9606 GN=SSRP1 PE=1 SV=1	0	220.422	41	23	322	23	1	709	81	6.87	901.8	23	0	1.549	2.225	2.031	1.922
FALSE	High	Master Protein	Q9NQW6	Anillin OS=Homo sapiens OX=9606 GN=ANLN PE=1 SV=2	0	219.918	39	43	124	43	1	1124	124.1	8.07	363.44	43	0	2.024	2.412	1.433	3.752
FALSE	High	Master Protein	Q14151	Scaffold attachment factor B2 OS=Homo sapiens OX=9606 GN=SAFB2 PE=1 SV=1	0	219.904	33	33	192	23	1	953	107.4	6.16	618.7	33	0	2.164	2.067	1.804	1.713
FALSE	High	Master Protein	P0C0L4	Complement C4-A OS=Homo sapiens OX=9606 GN=C4A PE=1 SV=2	0	219.848	25	36	99	2	1	1744	192.7	7.08	247.55	36	0	0.15	0.189	0.19	0.235
FALSE	High	Master Protein	P12004	Proliferating cell nuclear antigen OS=Homo sapiens OX=9606 GN=PCNA PE=1 SV=1	0	219.179	73	15	386	15	1	261	28.8	4.69	1135.62	15	0	2.06	1.303	1.564	1.992
FALSE	High	Master Protein	Q7L2E3	Putative ATP-dependent RNA helicase DHX30 OS=Homo sapiens OX=9606 GN=DHX30 PE=1 SV=1	0	218.993	46	48	135	48	1	1194	133.9	8.78	377.4	48	0	2.31	1.872	1.484	2.184
FALSE	High	Master Protein	O43852	Calumenin OS=Homo sapiens OX=9606 GN=CALU PE=1 SV=2	0	218.944	67	18	334	18	1	315	37.1	4.64	1044.91	18	0	1.921	1.274	1.06	1.295
FALSE	High	Master Protein	P49591	Serine--tRNA ligase, cytoplasmic OS=Homo sapiens OX=9606 GN=SARS PE=1 SV=3	0	218.722	49	24	171	24	1	514	58.7	6.43	545.51	24	0	1.44	0.711	0.948	1.187
FALSE	High	Master Protein	Q9Y262	Eukaryotic translation initiation factor 3 subunit L OS=Homo sapiens OX=9606 GN=EIF3L PE=1 SV=1	0	218.715	45	25	178	25	1	564	66.7	6.34	504.75	25	0	1.314	1.27	1.364	1.598
FALSE	High	Master Protein	Q99996	A-kinase anchor protein 9 OS=Homo sapiens OX=9606 GN=AKAP9 PE=1 SV=3	0	218.298	18	60	79	60	1	3911	453.4	4.98	220.26	60	0	1.128	0.921	1.076	1.418
FALSE	High	Master Protein	P05187	Alkaline phosphatase, placental type OS=Homo sapiens OX=9606 GN=ALPP PE=1 SV=2	0	217.88	58	22	167	5	1	535	57.9	6.29	498.56	22	23	5.657	1.005	1.37	1.335
FALSE	High	Master Protein	O95425	Supervillin OS=Homo sapiens OX=9606 GN=SVIL PE=1 SV=2	0	217.519	28	51	104	51	1	2214	247.6	6.98	278	51	0	0.711	0.664	0.709	0.886
FALSE	High	Master Protein	P02679	Fibrinogen gamma chain OS=Homo sapiens OX=9606 GN=FGG PE=1 SV=3	0	217.454	66	22	191	22	1	453	51.5	5.62	474.55	22	0	0.053	0.064	0.063	0.09
FALSE	High	Master Protein	P07195	L-lactate dehydrogenase B chain OS=Homo sapiens OX=9606 GN=LDHB PE=1 SV=2	0	217.034	52	15	632	14	1	334	36.6	6.05	1828.6	15	0	1.613	0.925	1.569	1.476
FALSE	High	Master Protein	Q9BUJ2	Heterogeneous nuclear ribonucleoprotein U-like protein 1 OS=Homo sapiens OX=9606 GN=HNRNPUL1 PE=1 SV=2	0	216.657	37	24	158	24	1	856	95.7	6.92	456.98	24	0	1.939	1.711	1.672	1.602
FALSE	High	Master Protein	Q9UKX7	Nuclear pore complex protein Nup50 OS=Homo sapiens OX=9606 GN=NUP50 PE=1 SV=2	0	216.563	75	27	131	27	1	468	50.1	7.06	390.24	27	0	1.266	1.528	1.573	1.409
FALSE	High	Master Protein	P53992	Protein transport protein Sec24C OS=Homo sapiens OX=9606 GN=SEC24C PE=1 SV=3	0	216.484	37	31	134	30	1	1094	118.2	7.06	375.04	31	1	1.303	0.727	0.924	1.121
FALSE	High	Master Protein	Q16513	Serine/threonine-protein kinase N2 OS=Homo sapiens OX=9606 GN=PKN2 PE=1 SV=1	0	216.135	42	33	101	29	1	984	112	6.3	313.09	33	5	1.412	1.399	1.507	1.266
FALSE	High	Master Protein	O60488	Long-chain-fatty-acid--CoA ligase 4 OS=Homo sapiens OX=9606 GN=ACSL4 PE=1 SV=2	0	215.884	50	27	151	24	1	711	79.1	8.38	431.96	27	0	1.391	1.138	0.962	1.975
FALSE	High	Master Protein	Q96RP9	Elongation factor G, mitochondrial OS=Homo sapiens OX=9606 GN=GFM1 PE=1 SV=2	0	215.527	41	30	173	30	1	751	83.4	7.01	496.56	30	0	2.199	2.112	1.579	1.943
FALSE	High	Master Protein	P05455	Lupus La protein OS=Homo sapiens OX=9606 GN=SSB PE=1 SV=2	0	215.42	58	25	346	25	1	408	46.8	7.12	1019	25	0	1.406	2.154	1.936	1.716
FALSE	High	Master Protein	Q9UIA9	Exportin-7 OS=Homo sapiens OX=9606 GN=XPO7 PE=1 SV=3	0	215.403	36	36	145	36	1	1087	123.8	6.32	381.77	36	0	1.344	1.535	1.588	1.303
FALSE	High	Master Protein	Q5VTR2	E3 ubiquitin-protein ligase BRE1A OS=Homo sapiens OX=9606 GN=RNF20 PE=1 SV=2	0	214.798	44	38	107	36	1	975	113.6	5.94	324.5	38	4	1.311	1.152	1.084	1.653
FALSE	High	Master Protein	Q96I99	Succinate--CoA ligase [GDP-forming] subunit beta, mitochondrial OS=Homo sapiens OX=9606 GN=SUCLG2 PE=1 SV=2	0	214.31	58	21	157	20	1	432	46.5	6.39	502.84	21	1	1.029	0.81	0.898	0.904
FALSE	High	Master Protein	P00352	Retinal dehydrogenase 1 OS=Homo sapiens OX=9606 GN=ALDH1A1 PE=1 SV=2	0	214.01	56	25	147	22	1	501	54.8	6.73	417.49	25	1	0.278	0.261	0.266	0.265
FALSE	High	Master Protein	O00231	26S proteasome non-ATPase regulatory subunit 11 OS=Homo sapiens OX=9606 GN=PSMD11 PE=1 SV=3	0	213.8	70	26	211	26	1	422	47.4	6.48	602.34	26	0	1.167	1.211	1.247	1.47
FALSE	High	Master Protein	P27694	Replication protein A 70 kDa DNA-binding subunit OS=Homo sapiens OX=9606 GN=RPA1 PE=1 SV=2	0	213.397	57	29	181	29	1	616	68.1	7.21	527.59	29	0	1.904	1.793	1.629	1.651
FALSE	High	Master Protein	O00425	Insulin-like growth factor 2 mRNA-binding protein 3 OS=Homo sapiens OX=9606 GN=IGF2BP3 PE=1 SV=2	0	213.231	51	29	135	26	1	579	63.7	8.87	405.5	29	5	2.094	1.694	1.897	1.055
FALSE	High	Master Protein	Q96T58	Msx2-interacting protein OS=Homo sapiens OX=9606 GN=SPEN PE=1 SV=1	0	213.076	16	54	98	54	1	3664	402	7.64	271.72	54	0	2.665	3.477	2.348	2.342
FALSE	High	Master Protein	P23588	Eukaryotic translation initiation factor 4B OS=Homo sapiens OX=9606 GN=EIF4B PE=1 SV=2	0	213.042	44	24	273	24	1	611	69.1	5.73	978.44	24	0	3.356	2.53	2.184	2.348
FALSE	High	Master Protein	Q5JSH3	WD repeat-containing protein 44 OS=Homo sapiens OX=9606 GN=WDR44 PE=1 SV=1	0	212.72	48	36	85	36	1	913	101.3	5.45	268.34	36	0	2.524	0.636	0.772	0.714
FALSE	High	Master Protein	Q9H4A4	Aminopeptidase B OS=Homo sapiens OX=9606 GN=RNPEP PE=1 SV=2	0	212.591	54	27	142	27	1	650	72.5	5.74	425.64	27	0	1.555	1.041	1.49	1.052
FALSE	High	Master Protein	Q13283	Ras GTPase-activating protein-binding protein 1 OS=Homo sapiens OX=9606 GN=G3BP1 PE=1 SV=1	0	212.513	53	19	239	18	1	466	52.1	5.52	710.52	19	1	1.85	1.571	1.627	1.927
FALSE	High	Master Protein	P08133	Annexin A6 OS=Homo sapiens OX=9606 GN=ANXA6 PE=1 SV=3	0	212.501	59	36	170	36	1	673	75.8	5.6	446.17	36	0	0.458	0.111	0.12	0.139
FALSE	High	Master Protein	P49589	Cysteine--tRNA ligase, cytoplasmic OS=Homo sapiens OX=9606 GN=CARS PE=1 SV=3	0	212.489	47	29	120	29	1	748	85.4	6.76	366.73	29	0	1.605	1.031	1.263	1.496
FALSE	High	Master Protein	A6NMY6	Putative annexin A2-like protein OS=Homo sapiens OX=9606 GN=ANXA2P2 PE=5 SV=2	0	212.483	56	21	1161	2	1	339	38.6	6.95	3535.7	21	0	2.908	3.598	3.499	3.931
FALSE	High	Master Protein	Q9P2R3	Rabankyrin-5 OS=Homo sapiens OX=9606 GN=ANKFY1 PE=1 SV=2	0	212.4	37	36	91	35	1	1169	128.3	6.1	281.83	36	1	1.539	1.129	1.266	1.391
FALSE	High	Master Protein	O43847	Nardilysin OS=Homo sapiens OX=9606 GN=NRDC PE=1 SV=2	0	212.388	29	33	116	33	1	1150	131.5	5	361.72	33	0	1.699	1.282	1.834	1.48
FALSE	High	Master Protein	P49756	RNA-binding protein 25 OS=Homo sapiens OX=9606 GN=RBM25 PE=1 SV=3	0	212.229	33	30	163	29	1	843	100.1	6.32	494.66	30	0	1.829	2.343	1.771	1.687
FALSE	High	Master Protein	Q9NSD9	Phenylalanine--tRNA ligase beta subunit OS=Homo sapiens OX=9606 GN=FARSB PE=1 SV=3	0	211.916	62	31	158	31	1	589	66.1	6.84	496.87	31	0	1.398	1.378	1.445	1.614
FALSE	High	Master Protein	O60218	Aldo-keto reductase family 1 member B10 OS=Homo sapiens OX=9606 GN=AKR1B10 PE=1 SV=2	0	211.913	71	22	234	22	1	316	36	7.84	669.27	22	0	0.542	0.744	0.998	0.563
FALSE	High	Master Protein	Q8TDD1	ATP-dependent RNA helicase DDX54 OS=Homo sapiens OX=9606 GN=DDX54 PE=1 SV=2	0	211.893	43	33	117	32	1	881	98.5	10.02	355.93	33	1	1.682	1.524	1.401	1.474
FALSE	High	Master Protein	Q96A33	Coiled-coil domain-containing protein 47 OS=Homo sapiens OX=9606 GN=CCDC47 PE=1 SV=1	0	211.527	43	20	163	20	1	483	55.8	4.87	385.39	20	0	1.426	1.655	1.502	1.486
FALSE	High	Master Protein	Q9Y6N5	Sulfide:quinone oxidoreductase, mitochondrial OS=Homo sapiens OX=9606 GN=SQOR PE=1 SV=1	0	211.391	55	25	135	25	1	450	49.9	9.11	413.52	25	0	0.932	0.786	1.16	0.674
FALSE	High	Master Protein	Q641Q2	WASH complex subunit 2A OS=Homo sapiens OX=9606 GN=WASHC2A PE=1 SV=3	0	210.968	35	33	98	7	1	1341	147.1	4.81	309.1	33	0	1.738	1.592	1.579	1.88
FALSE	High	Master Protein	O95239	Chromosome-associated kinesin KIF4A OS=Homo sapiens OX=9606 GN=KIF4A PE=1 SV=3	0	210.916	36	42	94	41	1	1232	139.8	6.27	292.17	42	1	1.94	1.813	1.372	2.175
FALSE	High	Master Protein	Q9Y3F4	Serine-threonine kinase receptor-associated protein OS=Homo sapiens OX=9606 GN=STRAP PE=1 SV=1	0	210.915	72	19	180	19	1	350	38.4	5.12	597.4	19	0	1.629	1.092	1.551	1.929
FALSE	High	Master Protein	O00232	26S proteasome non-ATPase regulatory subunit 12 OS=Homo sapiens OX=9606 GN=PSMD12 PE=1 SV=3	0	210.606	48	21	150	21	1	456	52.9	7.65	451.15	21	0	1.005	1.168	1.137	1.505
FALSE	High	Master Protein	Q13347	Eukaryotic translation initiation factor 3 subunit I OS=Homo sapiens OX=9606 GN=EIF3I PE=1 SV=1	0	210.345	76	18	169	18	1	325	36.5	5.64	521.45	18	0	1.428	1.334	1.492	1.961
FALSE	High	Master Protein	Q9Y4G6	Talin-2 OS=Homo sapiens OX=9606 GN=TLN2 PE=1 SV=4	0	210.33	19	41	122	25	1	2542	271.4	5.57	356.53	41	1	2.414	2.185	1.406	2.79
FALSE	High	Master Protein	P42765	3-ketoacyl-CoA thiolase, mitochondrial OS=Homo sapiens OX=9606 GN=ACAA2 PE=1 SV=2	0	210.2	68	18	136	18	1	397	41.9	8.09	475.27	18	0	2.684	0.761	0.722	0.691
FALSE	High	Master Protein	P00338	L-lactate dehydrogenase A chain OS=Homo sapiens OX=9606 GN=LDHA PE=1 SV=2	0	210.146	53	16	833	15	1	332	36.7	8.27	2397.89	16	2	1.773	0.722	1.067	1.222
FALSE	High	Master Protein	P17858	ATP-dependent 6-phosphofructokinase, liver type OS=Homo sapiens OX=9606 GN=PFKL PE=1 SV=6	0	210.111	41	25	136	20	1	780	85	7.5	383.12	25	0	1.398	1.084	1.446	1.218
FALSE	High	Master Protein	Q9Y618	Nuclear receptor corepressor 2 OS=Homo sapiens OX=9606 GN=NCOR2 PE=1 SV=2	0	210.076	22	47	86	43	1	2525	274.6	7.59	262.1	47	3	1.832	2.111	2.03	1.376
FALSE	High	Master Protein	O00468	Agrin OS=Homo sapiens OX=9606 GN=AGRN PE=1 SV=5	0	209.598	26	42	95	42	1	2067	217.1	6.39	273.41	42	0	0.825	0.765	0.857	0.711
FALSE	High	Master Protein	Q8N3D4	EH domain-binding protein 1-like protein 1 OS=Homo sapiens OX=9606 GN=EHBP1L1 PE=1 SV=2	0	209.449	34	37	82	35	1	1523	161.8	4.83	259.81	37	3	1.98	1.446	1.414	1.447
FALSE	High	Master Protein	P45974	Ubiquitin carboxyl-terminal hydrolase 5 OS=Homo sapiens OX=9606 GN=USP5 PE=1 SV=2	0	209.42	43	33	172	31	1	858	95.7	5.03	537.67	33	2	0.964	0.79	1.037	1.106
FALSE	High	Master Protein	P05556	Integrin beta-1 OS=Homo sapiens OX=9606 GN=ITGB1 PE=1 SV=2	0	209.25	36	25	198	24	1	798	88.4	5.39	590.66	25	1	0.675	0.907	0.64	0.746
FALSE	High	Master Protein	P02671	Fibrinogen alpha chain OS=Homo sapiens OX=9606 GN=FGA PE=1 SV=2	0	209.053	34	22	147	22	1	866	94.9	6.01	418.29	22	0	0.056	0.059	0.058	0.081
FALSE	High	Master Protein	Q14C86	GTPase-activating protein and VPS9 domain-containing protein 1 OS=Homo sapiens OX=9606 GN=GAPVD1 PE=1 SV=2	0	208.917	28	36	104	36	1	1478	164.9	5.22	305.1	36	0	1.53	1.087	1.175	1.271
FALSE	High	Master Protein	O94776	Metastasis-associated protein MTA2 OS=Homo sapiens OX=9606 GN=MTA2 PE=1 SV=1	0	208.757	60	36	149	32	1	668	75	9.66	433.02	36	4	1.926	2.282	1.937	1.908
FALSE	High	Master Protein	Q9UBE0	SUMO-activating enzyme subunit 1 OS=Homo sapiens OX=9606 GN=SAE1 PE=1 SV=1	0	208.75	68	20	157	20	1	346	38.4	5.3	474.44	20	0	1.664	1.092	1.141	1.7
FALSE	High	Master Protein	Q92614	Unconventional myosin-XVIIIa OS=Homo sapiens OX=9606 GN=MYO18A PE=1 SV=3	0	208.725	26	45	88	45	1	2054	233	6.3	259.28	45	0	0.964	0.993	1.072	1.197
FALSE	High	Master Protein	Q8WWM7	Ataxin-2-like protein OS=Homo sapiens OX=9606 GN=ATXN2L PE=1 SV=2	0	208.652	32	35	134	34	1	1075	113.3	8.59	399.77	35	1	1.889	1.915	1.87	1.878
FALSE	High	Master Protein	P62140	Serine/threonine-protein phosphatase PP1-beta catalytic subunit OS=Homo sapiens OX=9606 GN=PPP1CB PE=1 SV=3	0	208.627	69	17	290	7	1	327	37.2	6.19	909.73	17	0	1.206	1.368	1.22	1.241
FALSE	High	Master Protein	Q9P258	Protein RCC2 OS=Homo sapiens OX=9606 GN=RCC2 PE=1 SV=2	0	208.546	63	24	173	24	1	522	56	8.78	592.93	24	0	2.182	2.48	2.036	1.523
FALSE	High	Master Protein	Q12874	Splicing factor 3A subunit 3 OS=Homo sapiens OX=9606 GN=SF3A3 PE=1 SV=1	0	208.517	47	23	173	23	1	501	58.8	5.38	576.28	23	0	1.602	1.792	1.659	1.876
FALSE	High	Master Protein	P36873	Serine/threonine-protein phosphatase PP1-gamma catalytic subunit OS=Homo sapiens OX=9606 GN=PPP1CC PE=1 SV=1	0	208.404	63	16	279	3	1	323	37	6.54	890.97	16	0	1.797	1.319	1.259	1.614
FALSE	High	Master Protein	P62191	26S proteasome regulatory subunit 4 OS=Homo sapiens OX=9606 GN=PSMC1 PE=1 SV=1	0	208.367	57	24	251	22	1	440	49.2	6.21	707.26	24	0	1.485	1.982	1.846	2.144
FALSE	High	Master Protein	O75367	Core histone macro-H2A.1 OS=Homo sapiens OX=9606 GN=H2AFY PE=1 SV=4	0	208.246	53	18	381	16	1	372	39.6	9.79	1206.7	18	4	0.992	1.29	1.387	0.987
FALSE	High	Master Protein	Q9UBC2	Epidermal growth factor receptor substrate 15-like 1 OS=Homo sapiens OX=9606 GN=EPS15L1 PE=1 SV=1	0	208.201	50	33	99	33	1	864	94.2	5.11	292.91	33	0	1.205	0.863	1.096	1.182
FALSE	High	Master Protein	Q2NL82	Pre-rRNA-processing protein TSR1 homolog OS=Homo sapiens OX=9606 GN=TSR1 PE=1 SV=1	0	208.196	42	29	107	29	1	804	91.8	7.42	345.62	29	0	2.455	2.917	2.506	2.643
FALSE	High	Master Protein	Q8IZL8	Proline-, glutamic acid- and leucine-rich protein 1 OS=Homo sapiens OX=9606 GN=PELP1 PE=1 SV=2	0	208.079	31	25	122	25	1	1130	119.6	4.34	414.26	25	0	1.714	2.475	1.983	1.969
FALSE	High	Master Protein	Q4V328	GRIP1-associated protein 1 OS=Homo sapiens OX=9606 GN=GRIPAP1 PE=1 SV=1	0	207.905	52	33	84	32	1	841	95.9	5.11	269.99	33	1	1.544	1.018	1.08	1.222
FALSE	High	Master Protein	O60341	Lysine-specific histone demethylase 1A OS=Homo sapiens OX=9606 GN=KDM1A PE=1 SV=2	0	207.756	41	29	111	29	1	852	92.8	6.52	367.83	29	0	1.569	1.579	1.719	1.511
FALSE	High	Master Protein	P12277	Creatine kinase B-type OS=Homo sapiens OX=9606 GN=CKB PE=1 SV=1	0	207.736	61	17	213	17	1	381	42.6	5.59	668.43	17	0	1.163	0.257	0.293	0.275
FALSE	High	Master Protein	P07996	Thrombospondin-1 OS=Homo sapiens OX=9606 GN=THBS1 PE=1 SV=2	0	207.36	37	34	88	32	1	1170	129.3	4.94	261.22	34	1	0.289	0.489	0.322	1.203
FALSE	High	Master Protein	P04181	Ornithine aminotransferase, mitochondrial OS=Homo sapiens OX=9606 GN=OAT PE=1 SV=1	0	206.892	65	21	236	21	1	439	48.5	7.03	785.54	21	0	1.059	2.343	1.284	2.948
FALSE	High	Master Protein	Q13573	SNW domain-containing protein 1 OS=Homo sapiens OX=9606 GN=SNW1 PE=1 SV=1	0	206.759	48	23	125	23	1	536	61.5	9.52	383.71	23	0	1.603	2.026	1.773	1.737
FALSE	High	Master Protein	O75116	Rho-associated protein kinase 2 OS=Homo sapiens OX=9606 GN=ROCK2 PE=1 SV=4	0	206.666	35	45	101	40	1	1388	160.8	6.02	275.46	45	6	1.847	1.311	1.081	0.732
FALSE	High	Master Protein	A0FGR8	Extended synaptotagmin-2 OS=Homo sapiens OX=9606 GN=ESYT2 PE=1 SV=1	0	206.491	40	28	129	28	1	921	102.3	9.26	403.96	28	0	1.96	1.545	1.638	1.216
FALSE	High	Master Protein	P07942	Laminin subunit beta-1 OS=Homo sapiens OX=9606 GN=LAMB1 PE=1 SV=2	0	206.391	27	41	108	41	1	1786	197.9	4.94	318.19	41	0	0.419	0.262	0.245	0.457
FALSE	High	Master Protein	P35573	Glycogen debranching enzyme OS=Homo sapiens OX=9606 GN=AGL PE=1 SV=3	0	206.216	37	47	98	47	1	1532	174.7	6.76	275.89	47	0	1.342	1.086	1.364	1.126
FALSE	High	Master Protein	P35251	Replication factor C subunit 1 OS=Homo sapiens OX=9606 GN=RFC1 PE=1 SV=4	0	206.023	34	34	93	34	1	1148	128.2	9.36	275.96	34	0	1.92	2.127	2.17	2.602
FALSE	High	Master Protein	P09104	Gamma-enolase OS=Homo sapiens OX=9606 GN=ENO2 PE=1 SV=3	0	205.965	69	18	327	14	1	434	47.2	5.03	1268.17	18	1	0.813	0.474	0.599	0.58
FALSE	High	Master Protein	P55084	Trifunctional enzyme subunit beta, mitochondrial OS=Homo sapiens OX=9606 GN=HADHB PE=1 SV=3	0	205.832	57	21	210	21	1	474	51.3	9.41	592.86	21	0	1.258	1.316	1.498	1.034
FALSE	High	Master Protein	O60287	Nucleolar pre-ribosomal-associated protein 1 OS=Homo sapiens OX=9606 GN=URB1 PE=1 SV=4	0	205.499	26	47	84	47	1	2271	254.2	6.47	261.05	47	0	1.788	2.351	1.892	2.348
FALSE	High	Master Protein	Q12769	Nuclear pore complex protein Nup160 OS=Homo sapiens OX=9606 GN=NUP160 PE=1 SV=3	0	205.048	30	34	112	34	1	1436	162	5.5	356.1	34	0	1.411	1.388	1.356	1.366
FALSE	High	Master Protein	P18669	Phosphoglycerate mutase 1 OS=Homo sapiens OX=9606 GN=PGAM1 PE=1 SV=2	0	204.987	66	14	320	14	1	254	28.8	7.18	991.88	14	0	1.039	0.641	0.876	0.916
FALSE	High	Master Protein	Q12959	Disks large homolog 1 OS=Homo sapiens OX=9606 GN=DLG1 PE=1 SV=2	0	204.985	41	31	122	29	1	904	100.4	5.76	363.55	31	3	1.095	1.633	1.701	1.692
FALSE	High	Master Protein	P51148	Ras-related protein Rab-5C OS=Homo sapiens OX=9606 GN=RAB5C PE=1 SV=2	0	204.861	78	11	200	8	1	216	23.5	8.41	649.54	11	5	1.304	1.378	1.341	1.489
FALSE	High	Master Protein	O76094	Signal recognition particle subunit SRP72 OS=Homo sapiens OX=9606 GN=SRP72 PE=1 SV=3	0	204.749	45	27	136	27	1	671	74.6	9.26	424.24	27	0	1.278	1.307	1.298	1.262
FALSE	High	Master Protein	Q9UQB8	Brain-specific angiogenesis inhibitor 1-associated protein 2 OS=Homo sapiens OX=9606 GN=BAIAP2 PE=1 SV=1	0	204.666	62	29	119	29	1	552	60.8	8.9	344.5	29	0	0.924	1.09	1.25	1.196
FALSE	High	Master Protein	P10515	Dihydrolipoyllysine-residue acetyltransferase component of pyruvate dehydrogenase complex, mitochondrial OS=Homo sapiens OX=9606 GN=DLAT PE=1 SV=3	0	204.532	44	20	143	20	1	647	69	7.84	434.95	20	0	1.447	1.093	1.273	1.717
FALSE	High	Master Protein	P09960	Leukotriene A-4 hydrolase OS=Homo sapiens OX=9606 GN=LTA4H PE=1 SV=2	0	204.513	47	24	144	24	1	611	69.2	6.18	413.29	24	0	0.574	0.544	0.591	0.551
FALSE	High	Master Protein	Q13308	Inactive tyrosine-protein kinase 7 OS=Homo sapiens OX=9606 GN=PTK7 PE=1 SV=2	0	204.505	41	33	124	33	1	1070	118.3	7.09	372.34	33	0	0.686	1.202	1.244	0.933
FALSE	High	Master Protein	P13804	Electron transfer flavoprotein subunit alpha, mitochondrial OS=Homo sapiens OX=9606 GN=ETFA PE=1 SV=1	0	204.434	65	17	256	17	1	333	35.1	8.38	804.03	17	0	1.594	1.419	1.574	1.395
FALSE	High	Master Protein	Q9HCS7	Pre-mRNA-splicing factor SYF1 OS=Homo sapiens OX=9606 GN=XAB2 PE=1 SV=2	0	204.065	56	40	114	40	1	855	99.9	6.23	325.78	40	0	1.389	1.449	1.251	1.417
FALSE	High	Master Protein	P08581	Hepatocyte growth factor receptor OS=Homo sapiens OX=9606 GN=MET PE=1 SV=4	0	203.947	27	31	85	30	1	1390	155.4	7.33	239.8	31	1	1.415	1.848	1.512	1.82
FALSE	High	Master Protein	Q9GZR7	ATP-dependent RNA helicase DDX24 OS=Homo sapiens OX=9606 GN=DDX24 PE=1 SV=1	0	203.92	41	30	113	30	1	859	96.3	9.06	366.52	30	0	1.635	1.586	1.389	1.239
FALSE	High	Master Protein	P53675	Clathrin heavy chain 2 OS=Homo sapiens OX=9606 GN=CLTCL1 PE=1 SV=2	0	203.88	14	21	224	3	1	1640	186.9	5.85	654	21	0	0.964	1.027	1.14	1.003
FALSE	High	Master Protein	P52895	Aldo-keto reductase family 1 member C2 OS=Homo sapiens OX=9606 GN=AKR1C2 PE=1 SV=3	0	203.844	63	20	442	4	1	323	36.7	7.49	1361.07	20	0	1.069	1.177	2.773	0.802
FALSE	High	Master Protein	Q15063	Periostin OS=Homo sapiens OX=9606 GN=POSTN PE=1 SV=2	0	203.755	39	24	124	24	1	836	93.3	7.53	309.24	24	0	0.064	0.068	0.067	0.094
FALSE	High	Master Protein	O75955	Flotillin-1 OS=Homo sapiens OX=9606 GN=FLOT1 PE=1 SV=3	0	203.402	71	26	111	26	1	427	47.3	7.49	361.93	26	0	1.029	1.082	1.074	1.094
FALSE	High	Master Protein	Q5K651	Sterile alpha motif domain-containing protein 9 OS=Homo sapiens OX=9606 GN=SAMD9 PE=1 SV=1	0	203.31	32	39	96	39	1	1589	184.2	7.83	297.53	39	0	0.608	0.688	1.194	1.358
FALSE	High	Master Protein	Q12965	Unconventional myosin-Ie OS=Homo sapiens OX=9606 GN=MYO1E PE=1 SV=2	0	203.301	35	33	110	33	1	1108	127	8.92	328.58	33	0	2.965	0.742	0.924	1.41
FALSE	High	Master Protein	Q9Y2A7	Nck-associated protein 1 OS=Homo sapiens OX=9606 GN=NCKAP1 PE=1 SV=1	0	203.253	32	33	118	32	1	1128	128.7	6.62	317.19	33	2	0.874	1.08	1.125	1.208
FALSE	High	Master Protein	Q9NTI5	Sister chromatid cohesion protein PDS5 homolog B OS=Homo sapiens OX=9606 GN=PDS5B PE=1 SV=1	0	203.004	29	43	134	39	1	1447	164.6	8.47	380.16	43	0	1.806	1.795	1.793	1.537
FALSE	High	Master Protein	Q13310	Polyadenylate-binding protein 4 OS=Homo sapiens OX=9606 GN=PABPC4 PE=1 SV=1	0	202.922	40	23	302	13	1	644	70.7	9.26	847.85	23	0	1.78	1.939	1.656	1.572
FALSE	High	Master Protein	P50895	Basal cell adhesion molecule OS=Homo sapiens OX=9606 GN=BCAM PE=1 SV=2	0	202.869	47	24	142	24	1	628	67.4	5.81	412.83	24	0	0.749	1.415	0.933	1.01
FALSE	High	Master Protein	Q5VT52	Regulation of nuclear pre-mRNA domain-containing protein 2 OS=Homo sapiens OX=9606 GN=RPRD2 PE=1 SV=1	0	202.78	31	36	82	36	1	1461	155.9	7.42	260.64	36	0	1.221	1.255	1.388	0.973
FALSE	High	Master Protein	Q15067	Peroxisomal acyl-coenzyme A oxidase 1 OS=Homo sapiens OX=9606 GN=ACOX1 PE=1 SV=3	0	202.66	49	24	103	24	1	660	74.4	8.16	346.92	24	0	1.419	1.058	1.087	0.932
FALSE	High	Master Protein	Q15293	Reticulocalbin-1 OS=Homo sapiens OX=9606 GN=RCN1 PE=1 SV=1	0	202.623	61	15	220	15	1	331	38.9	5	714.87	15	0	2.263	1.189	1.412	1.917
FALSE	High	Master Protein	Q8N201	Integrator complex subunit 1 OS=Homo sapiens OX=9606 GN=INTS1 PE=1 SV=2	0	202.528	25	45	75	45	1	2190	244.1	6.13	217.45	45	0	0.938	0.978	1.036	1.051
FALSE	High	Master Protein	Q96T37	Putative RNA-binding protein 15 OS=Homo sapiens OX=9606 GN=RBM15 PE=1 SV=2	0	202.249	40	36	108	34	1	977	107.1	10.08	352.07	36	2	1.968	2.497	1.901	1.661
FALSE	High	Master Protein	P48163	NADP-dependent malic enzyme OS=Homo sapiens OX=9606 GN=ME1 PE=1 SV=1	0	202.119	59	25	128	25	1	572	64.1	6.13	354.38	25	0	1.147	1.337	2.506	0.898
FALSE	High	Master Protein	P08243	Asparagine synthetase [glutamine-hydrolyzing] OS=Homo sapiens OX=9606 GN=ASNS PE=1 SV=4	0	202.079	53	25	152	25	1	561	64.3	6.86	425.01	25	0	3.148	1.918	2.384	2.28
FALSE	High	Master Protein	O15371	Eukaryotic translation initiation factor 3 subunit D OS=Homo sapiens OX=9606 GN=EIF3D PE=1 SV=1	0	201.792	53	21	133	21	1	548	63.9	6.05	396.53	21	0	1.314	1.412	1.351	1.63
FALSE	High	Master Protein	Q9UGP8	Translocation protein SEC63 homolog OS=Homo sapiens OX=9606 GN=SEC63 PE=1 SV=2	0	201.779	47	29	113	29	1	760	87.9	5.31	355.45	29	0	0.862	1.341	1.239	0.874
FALSE	High	Master Protein	P08758	Annexin A5 OS=Homo sapiens OX=9606 GN=ANXA5 PE=1 SV=2	0	201.752	74	21	451	20	1	320	35.9	5.05	1354.64	21	0	1.006	0.627	0.71	0.691
FALSE	High	Master Protein	Q9NQC3	Reticulon-4 OS=Homo sapiens OX=9606 GN=RTN4 PE=1 SV=2	0	201.723	27	18	182	18	1	1192	129.9	4.5	645.38	18	0	1.008	1.71	1.088	0.925
FALSE	High	Master Protein	Q9NZ08	Endoplasmic reticulum aminopeptidase 1 OS=Homo sapiens OX=9606 GN=ERAP1 PE=1 SV=3	0	201.641	36	29	103	29	1	941	107.2	6.46	294.92	29	0	0.508	0.78	1	0.587
FALSE	High	Master Protein	Q96HE7	ERO1-like protein alpha OS=Homo sapiens OX=9606 GN=ERO1A PE=1 SV=2	0	201.214	60	23	121	22	1	468	54.4	5.68	414.08	23	2	0.517	1.057	0.871	0.598
FALSE	High	Master Protein	O14578	Citron Rho-interacting kinase OS=Homo sapiens OX=9606 GN=CIT PE=1 SV=2	0	201.199	28	53	87	53	1	2027	231.3	6.57	250.99	53	0	1.854	1.834	1.507	2.005
FALSE	High	Master Protein	P16188	HLA class I histocompatibility antigen, A-30 alpha chain OS=Homo sapiens OX=9606 GN=HLA-A PE=1 SV=2	0	201.187	48	16	283	1	1	365	40.9	6.1	796.46	16	8	0.801	1.033	1.022	0.84
FALSE	High	Master Protein	Q9BY44	Eukaryotic translation initiation factor 2A OS=Homo sapiens OX=9606 GN=EIF2A PE=1 SV=3	0	201.088	56	25	147	25	1	585	64.9	8.87	379.8	25	0	1.651	1.141	1.093	1.638
FALSE	High	Master Protein	Q86V48	Leucine zipper protein 1 OS=Homo sapiens OX=9606 GN=LUZP1 PE=1 SV=2	0	201.009	42	40	87	40	1	1076	120.2	8.5	259.83	40	0	1.266	1.6	1.271	1.399
FALSE	High	Master Protein	O43592	Exportin-T OS=Homo sapiens OX=9606 GN=XPOT PE=1 SV=2	0	200.936	35	27	108	27	1	962	109.9	5.39	327.45	27	0	1.624	1.369	1.342	1.771
FALSE	High	Master Protein	Q07021	Complement component 1 Q subcomponent-binding protein, mitochondrial OS=Homo sapiens OX=9606 GN=C1QBP PE=1 SV=1	0	200.888	43	9	700	9	1	282	31.3	4.84	2368.35	9	0	1.467	1.972	2.015	2.213
FALSE	High	Master Protein	P16190	HLA class I histocompatibility antigen, A-33 alpha chain OS=Homo sapiens OX=9606 GN=HLA-A PE=1 SV=3	0	200.705	50	16	294	4	1	365	40.9	6.7	841.77	16	0	0.728	2.083	1.812	0.912
FALSE	High	Master Protein	Q12955	Ankyrin-3 OS=Homo sapiens OX=9606 GN=ANK3 PE=1 SV=3	0	200.68	11	39	77	36	1	4377	480.1	6.49	215.84	39	2	1.018	1.142	1.535	0.937
FALSE	High	Master Protein	P61981	14-3-3 protein gamma OS=Homo sapiens OX=9606 GN=YWHAG PE=1 SV=2	0	200.601	59	14	736	9	1	247	28.3	4.89	2169.98	14	1	1.416	1.486	1.686	2.221
FALSE	High	Master Protein	P09622	Dihydrolipoyl dehydrogenase, mitochondrial OS=Homo sapiens OX=9606 GN=DLD PE=1 SV=2	0	200.514	48	19	244	19	1	509	54.1	7.85	775.6	19	0	1.624	1.811	1.844	1.683
FALSE	High	Master Protein	Q14692	Ribosome biogenesis protein BMS1 homolog OS=Homo sapiens OX=9606 GN=BMS1 PE=1 SV=1	0	200.279	32	36	109	36	1	1282	145.7	6.44	357.19	36	0	2.13	3.047	2.637	2.348
FALSE	High	Master Protein	Q53EL6	Programmed cell death protein 4 OS=Homo sapiens OX=9606 GN=PDCD4 PE=1 SV=2	0	200.236	63	22	118	22	1	469	51.7	5.21	360.91	22	0	2.038	0.693	0.776	0.741
FALSE	High	Master Protein	Q9P2I0	Cleavage and polyadenylation specificity factor subunit 2 OS=Homo sapiens OX=9606 GN=CPSF2 PE=1 SV=2	0	200.157	51	30	95	30	1	782	88.4	5.11	282.86	30	0	1.257	1.495	1.37	1.375
FALSE	High	Master Protein	O75150	E3 ubiquitin-protein ligase BRE1B OS=Homo sapiens OX=9606 GN=RNF40 PE=1 SV=4	0	200.093	38	35	104	33	1	1001	113.6	6.23	313.16	35	0	1.884	1.596	1.52	2.061
FALSE	High	Master Protein	P52597	Heterogeneous nuclear ribonucleoprotein F OS=Homo sapiens OX=9606 GN=HNRNPF PE=1 SV=3	0	200.001	53	16	567	14	1	415	45.6	5.58	1966.25	16	5	2.295	1.867	2.037	1.951
FALSE	High	Master Protein	P47895	Aldehyde dehydrogenase family 1 member A3 OS=Homo sapiens OX=9606 GN=ALDH1A3 PE=1 SV=2	0	199.951	56	25	180	21	1	512	56.1	7.25	580.18	25	4	0.936	2.328	2.459	1.12
FALSE	High	Master Protein	Q9ULV4	Coronin-1C OS=Homo sapiens OX=9606 GN=CORO1C PE=1 SV=1	0	199.883	47	25	200	24	1	474	53.2	7.08	618.26	25	1	1.031	1.201	0.874	1.101
FALSE	High	Master Protein	Q9UNX4	WD repeat-containing protein 3 OS=Homo sapiens OX=9606 GN=WDR3 PE=1 SV=1	0	199.783	48	32	111	32	1	943	106	6.64	349.37	32	0	2.454	3.633	2.565	3.093
FALSE	High	Master Protein	O14497	AT-rich interactive domain-containing protein 1A OS=Homo sapiens OX=9606 GN=ARID1A PE=1 SV=3	0	199.612	20	34	82	32	1	2285	241.9	6.7	263.53	34	4	1.423	1.673	1.586	1.372
FALSE	High	Master Protein	P00387	NADH-cytochrome b5 reductase 3 OS=Homo sapiens OX=9606 GN=CYB5R3 PE=1 SV=3	0	199.268	50	13	199	13	1	301	34.2	7.59	606.91	13	0	1.11	1.507	1.154	0.877
FALSE	High	Master Protein	Q16555	Dihydropyrimidinase-related protein 2 OS=Homo sapiens OX=9606 GN=DPYSL2 PE=1 SV=1	0	199.096	61	23	126	18	1	572	62.3	6.38	374.56	23	11	0.618	0.405	0.403	0.469
FALSE	High	Master Protein	Q14651	Plastin-1 OS=Homo sapiens OX=9606 GN=PLS1 PE=1 SV=2	0	199.056	46	27	130	22	1	629	70.2	5.41	388.65	27	0	1.34	1.027	1.332	2.364
FALSE	High	Master Protein	O43776	Asparagine--tRNA ligase, cytoplasmic OS=Homo sapiens OX=9606 GN=NARS PE=1 SV=1	0	198.981	43	19	175	19	1	548	62.9	6.25	506.79	19	0	1.376	0.978	1.204	1.666
FALSE	High	Master Protein	O75746	Calcium-binding mitochondrial carrier protein Aralar1 OS=Homo sapiens OX=9606 GN=SLC25A12 PE=1 SV=2	0	198.708	59	31	128	24	1	678	74.7	8.38	381.24	31	11	0.966	0.877	1.05	1.018
FALSE	High	Master Protein	Q8NI27	THO complex subunit 2 OS=Homo sapiens OX=9606 GN=THOC2 PE=1 SV=2	0	198.698	27	41	130	41	1	1593	182.7	8.44	357.76	41	0	2.07	2.824	2.183	2.004
FALSE	High	Master Protein	P61158	Actin-related protein 3 OS=Homo sapiens OX=9606 GN=ACTR3 PE=1 SV=3	0	198.545	57	21	204	18	1	418	47.3	5.88	641.05	21	4	0.728	0.887	0.77	1.072
FALSE	High	Master Protein	P62495	Eukaryotic peptide chain release factor subunit 1 OS=Homo sapiens OX=9606 GN=ETF1 PE=1 SV=3	0	198.422	51	19	182	19	1	437	49	5.71	537.62	19	0	1.517	1.111	1.5	1.636
FALSE	High	Master Protein	Q8N766	ER membrane protein complex subunit 1 OS=Homo sapiens OX=9606 GN=EMC1 PE=1 SV=1	0	198.378	33	26	118	26	1	993	111.7	7.66	405.15	26	0	1.236	1.928	1.43	1.362
FALSE	High	Master Protein	Q9Y4E1	WASH complex subunit 2C OS=Homo sapiens OX=9606 GN=WASHC2C PE=1 SV=3	0	198.165	37	34	92	8	1	1318	144.6	4.79	277.17	34	28	1.492	1.388	1.383	1.666
FALSE	High	Master Protein	P21281	V-type proton ATPase subunit B, brain isoform OS=Homo sapiens OX=9606 GN=ATP6V1B2 PE=1 SV=3	0	198.088	66	24	137	24	1	511	56.5	5.81	406.32	24	0	0.953	0.899	1.038	1.061
FALSE	High	Master Protein	Q12830	Nucleosome-remodeling factor subunit BPTF OS=Homo sapiens OX=9606 GN=BPTF PE=1 SV=3	0	197.936	16	46	72	46	1	3046	338.1	6.54	209.66	46	0	1.795	1.746	1.591	1.905
FALSE	High	Master Protein	Q9HD20	Manganese-transporting ATPase 13A1 OS=Homo sapiens OX=9606 GN=ATP13A1 PE=1 SV=2	0	197.858	35	33	101	33	1	1204	132.9	8.13	310.38	33	0	0.898	0.955	0.956	1.126
FALSE	High	Master Protein	Q14676	Mediator of DNA damage checkpoint protein 1 OS=Homo sapiens OX=9606 GN=MDC1 PE=1 SV=3	0	197.784	30	45	85	45	1	2089	226.5	5.47	272.24	45	0	1.774	1.623	1.777	2.739
FALSE	High	Master Protein	Q02241	Kinesin-like protein KIF23 OS=Homo sapiens OX=9606 GN=KIF23 PE=1 SV=3	0	197.578	38	31	114	31	1	960	110	8.51	356.11	31	0	2.583	2.447	1.994	2.351
FALSE	High	Master Protein	P30419	Glycylpeptide N-tetradecanoyltransferase 1 OS=Homo sapiens OX=9606 GN=NMT1 PE=1 SV=2	0	197.294	43	17	134	13	1	496	56.8	7.8	392.69	17	11	1.514	1.58	1.491	1.543
FALSE	High	Master Protein	P31947	14-3-3 protein sigma OS=Homo sapiens OX=9606 GN=SFN PE=1 SV=1	0	197.267	69	16	851	12	1	248	27.8	4.74	2397.29	16	0	0.444	0.628	0.912	0.748
FALSE	High	Master Protein	Q04917	14-3-3 protein eta OS=Homo sapiens OX=9606 GN=YWHAH PE=1 SV=4	0	197.183	68	16	597	12	1	246	28.2	4.84	1736.91	16	0	0.662	0.837	0.95	0.817
FALSE	High	Master Protein	Q15366	Poly(rC)-binding protein 2 OS=Homo sapiens OX=9606 GN=PCBP2 PE=1 SV=1	0	196.806	56	15	345	9	1	365	38.6	6.79	1000.7	15	15	1.522	1.243	1.399	1.506
FALSE	High	Master Protein	Q13616	Cullin-1 OS=Homo sapiens OX=9606 GN=CUL1 PE=1 SV=2	0	196.791	47	33	109	33	1	776	89.6	8	274.05	33	0	1.346	1.058	1.167	1.185
FALSE	High	Master Protein	Q7Z6E9	E3 ubiquitin-protein ligase RBBP6 OS=Homo sapiens OX=9606 GN=RBBP6 PE=1 SV=1	0	196.685	22	38	92	38	1	1792	201.4	9.64	274.09	38	0	2.261	2.811	2.332	1.693
FALSE	High	Master Protein	Q9NY33	Dipeptidyl peptidase 3 OS=Homo sapiens OX=9606 GN=DPP3 PE=1 SV=2	0	196.654	50	28	161	28	1	737	82.5	5.1	529.61	28	0	0.963	0.804	1.015	0.977
FALSE	High	Master Protein	Q10570	Cleavage and polyadenylation specificity factor subunit 1 OS=Homo sapiens OX=9606 GN=CPSF1 PE=1 SV=2	0	196.634	31	43	124	43	1	1443	160.8	6.4	361.69	43	0	1.598	2.22	1.913	1.849
FALSE	High	Master Protein	P00966	Argininosuccinate synthase OS=Homo sapiens OX=9606 GN=ASS1 PE=1 SV=2	0	196.576	58	21	338	21	1	412	46.5	8.02	884.32	21	0	8.987	1.214	2.153	1.275
FALSE	High	Master Protein	O94901	SUN domain-containing protein 1 OS=Homo sapiens OX=9606 GN=SUN1 PE=1 SV=3	0	196.574	44	27	105	26	1	812	90	7.08	327.55	27	1	1.1	1.224	1.055	1.038
FALSE	High	Master Protein	Q6NZI2	Caveolae-associated protein 1 OS=Homo sapiens OX=9606 GN=CAVIN1 PE=1 SV=1	0	196.445	45	15	345	15	1	390	43.5	5.6	984.04	15	0	0.699	1.021	0.846	0.88
FALSE	High	Master Protein	Q14137	Ribosome biogenesis protein BOP1 OS=Homo sapiens OX=9606 GN=BOP1 PE=1 SV=2	0	196.356	50	25	118	25	1	746	83.6	6.19	352.07	25	0	1.614	2.394	1.785	1.977
FALSE	High	Master Protein	Q9H845	Acyl-CoA dehydrogenase family member 9, mitochondrial OS=Homo sapiens OX=9606 GN=ACAD9 PE=1 SV=1	0	196.062	56	30	147	30	1	621	68.7	7.96	378.73	30	0	1.49	1.458	1.338	1.029
FALSE	High	Master Protein	Q10471	Polypeptide N-acetylgalactosaminyltransferase 2 OS=Homo sapiens OX=9606 GN=GALNT2 PE=1 SV=1	0	195.961	55	27	125	25	1	571	64.7	8.35	350.57	27	3	1.458	1.813	1.712	1.387
FALSE	High	Master Protein	Q92576	PHD finger protein 3 OS=Homo sapiens OX=9606 GN=PHF3 PE=1 SV=3	0	195.757	27	44	90	43	1	2039	229.3	6.96	235.43	44	0	1.727	2.267	2.335	1.897
FALSE	High	Master Protein	Q13561	Dynactin subunit 2 OS=Homo sapiens OX=9606 GN=DCTN2 PE=1 SV=4	0	195.43	60	19	132	19	1	401	44.2	5.21	441.85	19	0	1.071	0.813	0.845	1.121
FALSE	High	Master Protein	Q9BQ52	Zinc phosphodiesterase ELAC protein 2 OS=Homo sapiens OX=9606 GN=ELAC2 PE=1 SV=2	0	195.427	46	29	103	29	1	826	92.2	7.9	316.65	29	0	2.095	1.819	1.754	2.526
FALSE	High	Master Protein	Q6NUK1	Calcium-binding mitochondrial carrier protein SCaMC-1 OS=Homo sapiens OX=9606 GN=SLC25A24 PE=1 SV=2	0	195.372	64	26	154	26	1	477	53.3	6.33	487.63	26	0	1.574	1.328	1.067	1.56
FALSE	High	Master Protein	Q15019	Septin-2 OS=Homo sapiens OX=9606 GN=SEPT2 PE=1 SV=1	0	195.254	61	17	166	17	1	361	41.5	6.6	511.56	17	0	1.369	0.895	0.894	1.216
FALSE	High	Master Protein	P21980	Protein-glutamine gamma-glutamyltransferase 2 OS=Homo sapiens OX=9606 GN=TGM2 PE=1 SV=2	0	194.875	41	25	133	25	1	687	77.3	5.22	384.27	25	0	0.229	0.192	0.213	0.922
FALSE	High	Master Protein	Q6YN16	Hydroxysteroid dehydrogenase-like protein 2 OS=Homo sapiens OX=9606 GN=HSDL2 PE=1 SV=1	0	194.461	62	21	166	21	1	418	45.4	7.99	530.79	21	0	1.663	1.054	1.193	1.205
FALSE	High	Master Protein	Q9BUQ8	Probable ATP-dependent RNA helicase DDX23 OS=Homo sapiens OX=9606 GN=DDX23 PE=1 SV=3	0	194.378	44	38	146	38	1	820	95.5	9.55	447.25	38	0	1.844	1.92	1.684	1.713
FALSE	High	Master Protein	Q99623	Prohibitin-2 OS=Homo sapiens OX=9606 GN=PHB2 PE=1 SV=2	0	194.075	73	23	416	23	1	299	33.3	9.83	1150.21	23	0	1.335	1.604	1.643	1.465
FALSE	High	Master Protein	P47755	F-actin-capping protein subunit alpha-2 OS=Homo sapiens OX=9606 GN=CAPZA2 PE=1 SV=3	0	194.01	70	13	180	11	1	286	32.9	5.85	569.2	13	0	0.847	0.729	0.847	0.705
FALSE	High	Master Protein	O96008	Mitochondrial import receptor subunit TOM40 homolog OS=Homo sapiens OX=9606 GN=TOMM40 PE=1 SV=1	0	193.911	47	10	194	10	1	361	37.9	7.25	592.03	10	0	1.695	2.29	1.983	1.792
FALSE	High	Master Protein	O76021	Ribosomal L1 domain-containing protein 1 OS=Homo sapiens OX=9606 GN=RSL1D1 PE=1 SV=3	0	193.9	46	22	274	22	1	490	54.9	10.13	719.62	22	0	1.628	2.476	1.836	1.533
FALSE	High	Master Protein	Q8TD16	Protein bicaudal D homolog 2 OS=Homo sapiens OX=9606 GN=BICD2 PE=1 SV=1	0	193.747	47	34	78	31	1	824	93.5	5.44	238.22	34	4	0.791	1.229	0.957	1.348
FALSE	High	Master Protein	O14776	Transcription elongation regulator 1 OS=Homo sapiens OX=9606 GN=TCERG1 PE=1 SV=2	0	193.676	29	35	146	35	1	1098	123.8	8.65	450.27	35	0	1.637	1.856	1.688	1.537
FALSE	High	Master Protein	O60231	Pre-mRNA-splicing factor ATP-dependent RNA helicase DHX16 OS=Homo sapiens OX=9606 GN=DHX16 PE=1 SV=2	0	193.439	37	34	101	33	1	1041	119.2	6.8	291.22	34	0	1.849	2.009	1.845	2.974
FALSE	High	Master Protein	Q13948	Protein CASP OS=Homo sapiens OX=9606 GN=CUX1 PE=1 SV=2	0	193.217	59	41	89	11	1	678	77.4	5.44	249.62	41	0	1.748	1.968	2.103	1.798
FALSE	High	Master Protein	Q13332	Receptor-type tyrosine-protein phosphatase S OS=Homo sapiens OX=9606 GN=PTPRS PE=1 SV=3	0	193.053	26	36	88	29	1	1948	216.9	6.46	252.14	36	0	2.054	1.736	1.78	1.299
FALSE	High	Master Protein	Q15269	Periodic tryptophan protein 2 homolog OS=Homo sapiens OX=9606 GN=PWP2 PE=2 SV=2	0	193.025	37	28	99	28	1	919	102.4	6.15	302.61	28	0	2.002	2.791	1.949	2.43
FALSE	High	Master Protein	Q6PGP7	Tetratricopeptide repeat protein 37 OS=Homo sapiens OX=9606 GN=TTC37 PE=1 SV=1	0	192.33	29	39	81	39	1	1564	175.4	7.53	232.63	39	0	1.028	0.763	1.012	1.047
FALSE	High	Master Protein	P48506	Glutamate--cysteine ligase catalytic subunit OS=Homo sapiens OX=9606 GN=GCLC PE=1 SV=2	0	192.205	47	24	147	23	1	637	72.7	6.09	444.94	24	0	1.009	1.057	1.825	1.054
FALSE	High	Master Protein	Q9UNM6	26S proteasome non-ATPase regulatory subunit 13 OS=Homo sapiens OX=9606 GN=PSMD13 PE=1 SV=2	0	191.713	60	22	175	22	1	376	42.9	5.81	495.04	22	0	1.027	1.086	1.236	1.449
FALSE	High	Master Protein	Q14240	Eukaryotic initiation factor 4A-II OS=Homo sapiens OX=9606 GN=EIF4A2 PE=1 SV=2	0	191.311	61	22	399	11	1	407	46.4	5.48	1097.86	22	0	0.807	0.644	0.731	0.936
FALSE	High	Master Protein	Q9Y4W2	Ribosomal biogenesis protein LAS1L OS=Homo sapiens OX=9606 GN=LAS1L PE=1 SV=2	0	191.167	44	28	102	28	1	734	83	4.73	309.01	28	0	1.546	2.371	1.786	1.705
FALSE	High	Master Protein	O76031	ATP-dependent Clp protease ATP-binding subunit clpX-like, mitochondrial OS=Homo sapiens OX=9606 GN=CLPX PE=1 SV=2	0	191.06	47	27	108	27	1	633	69.2	7.58	333.69	27	0	1.706	1.78	1.795	1.684
FALSE	High	Master Protein	P42345	Serine/threonine-protein kinase mTOR OS=Homo sapiens OX=9606 GN=MTOR PE=1 SV=1	0	190.848	20	45	88	45	1	2549	288.7	7.17	254.43	45	0	1.431	1.513	1.523	1.365
FALSE	High	Master Protein	Q6PJT7	Zinc finger CCCH domain-containing protein 14 OS=Homo sapiens OX=9606 GN=ZC3H14 PE=1 SV=1	0	190.773	45	26	92	26	1	736	82.8	7.31	281.25	26	0	1.595	1.909	1.653	1.588
FALSE	High	Master Protein	P36952	Serpin B5 OS=Homo sapiens OX=9606 GN=SERPINB5 PE=1 SV=2	0	190.67	61	19	180	19	1	375	42.1	6.05	550.06	19	0	0.218	0.405	0.526	0.481
FALSE	High	Master Protein	O60814	Histone H2B type 1-K OS=Homo sapiens OX=9606 GN=HIST1H2BK PE=1 SV=3	0	190.498	64	12	3951	3	1	126	13.9	10.32	10031.8	12	22	1.699	1.614	1.658	1.524
FALSE	High	Master Protein	Q9NW13	RNA-binding protein 28 OS=Homo sapiens OX=9606 GN=RBM28 PE=1 SV=3	0	190.357	40	31	115	31	1	759	85.7	9.22	334.94	31	0	2.089	2.561	1.64	2.066
FALSE	High	Master Protein	P08865	40S ribosomal protein SA OS=Homo sapiens OX=9606 GN=RPSA PE=1 SV=4	0	190.261	49	12	342	12	1	295	32.8	4.87	1156.14	12	0	1.559	1.323	1.376	1.567
FALSE	High	Master Protein	O15067	Phosphoribosylformylglycinamidine synthase OS=Homo sapiens OX=9606 GN=PFAS PE=1 SV=4	0	190.137	34	34	94	34	1	1338	144.6	5.76	305.79	34	0	3.108	1.527	1.72	2.371
FALSE	High	Master Protein	Q5JTV8	Torsin-1A-interacting protein 1 OS=Homo sapiens OX=9606 GN=TOR1AIP1 PE=1 SV=2	0	189.813	53	25	143	24	1	583	66.2	8.18	452.03	25	2	1.21	1.323	1.317	1.211
FALSE	High	Master Protein	Q8IWZ3	Ankyrin repeat and KH domain-containing protein 1 OS=Homo sapiens OX=9606 GN=ANKHD1 PE=1 SV=1	0	189.752	17	33	82	20	1	2542	269.3	5.73	263.93	33	0	2.202	1.835	2.174	2.171
FALSE	High	Master Protein	P62937	Peptidyl-prolyl cis-trans isomerase A OS=Homo sapiens OX=9606 GN=PPIA PE=1 SV=2	0	189.682	74	12	1035	12	1	165	18	7.81	2316.13	12	0	1.395	0.729	1.248	1.291
FALSE	High	Master Protein	Q7L0Y3	tRNA methyltransferase 10 homolog C OS=Homo sapiens OX=9606 GN=TRMT10C PE=1 SV=2	0	189.678	67	25	142	25	1	403	47.3	9.36	398.05	25	0	1.368	2.185	1.732	1.776
FALSE	High	Master Protein	Q6NZY4	Zinc finger CCHC domain-containing protein 8 OS=Homo sapiens OX=9606 GN=ZCCHC8 PE=1 SV=2	0	189.549	47	24	82	24	1	707	78.5	4.87	263.88	24	0	1.62	1.72	1.637	1.738
FALSE	High	Master Protein	P68871	Hemoglobin subunit beta OS=Homo sapiens OX=9606 GN=HBB PE=1 SV=2	0	189.191	78	10	949	6	1	147	16	7.28	2637.9	10	0	0.054	0.058	0.057	0.085
FALSE	High	Master Protein	Q14669	E3 ubiquitin-protein ligase TRIP12 OS=Homo sapiens OX=9606 GN=TRIP12 PE=1 SV=1	0	189.161	23	41	81	41	1	1992	220.3	8.48	247.29	41	0	1.476	1.889	1.928	2.117
FALSE	High	Master Protein	Q9NVI7	ATPase family AAA domain-containing protein 3A OS=Homo sapiens OX=9606 GN=ATAD3A PE=1 SV=2	0	188.775	46	26	159	13	1	634	71.3	8.98	434.53	26	17	1.64	1.747	1.561	1.239
FALSE	High	Master Protein	P46063	ATP-dependent DNA helicase Q1 OS=Homo sapiens OX=9606 GN=RECQL PE=1 SV=3	0	188.615	48	26	124	25	1	649	73.4	7.88	353.12	26	1	1.239	0.96	0.995	1.319
FALSE	High	Master Protein	P48444	Coatomer subunit delta OS=Homo sapiens OX=9606 GN=ARCN1 PE=1 SV=1	0	188.288	49	27	159	27	1	511	57.2	6.21	456.25	27	0	1.273	0.914	1.085	1.583
FALSE	High	Master Protein	Q9NVI1	Fanconi anemia group I protein OS=Homo sapiens OX=9606 GN=FANCI PE=1 SV=4	0	188.245	32	41	85	41	1	1328	149.2	6.74	249.23	41	0	2.32	2.217	1.991	2.771
FALSE	High	Master Protein	O95793	Double-stranded RNA-binding protein Staufen homolog 1 OS=Homo sapiens OX=9606 GN=STAU1 PE=1 SV=2	0	187.96	51	27	126	24	1	577	63.1	9.44	362.59	27	6	0.87	1.521	1.67	1.98
FALSE	High	Master Protein	Q9UH99	SUN domain-containing protein 2 OS=Homo sapiens OX=9606 GN=SUN2 PE=1 SV=3	0	187.934	50	25	86	24	1	717	80.3	6.73	321.24	25	0	1.091	0.997	0.993	1.223
FALSE	High	Master Protein	Q8IX12	Cell division cycle and apoptosis regulator protein 1 OS=Homo sapiens OX=9606 GN=CCAR1 PE=1 SV=2	0	187.894	29	34	127	34	1	1150	132.7	5.76	362.17	34	0	2.544	1.987	2.134	1.834
FALSE	High	Master Protein	P18031	Tyrosine-protein phosphatase non-receptor type 1 OS=Homo sapiens OX=9606 GN=PTPN1 PE=1 SV=1	0	187.78	57	23	178	23	1	435	49.9	6.27	487.58	23	0	1.396	1.652	1.479	2.055
FALSE	High	Master Protein	O75400	Pre-mRNA-processing factor 40 homolog A OS=Homo sapiens OX=9606 GN=PRPF40A PE=1 SV=2	0	187.662	26	23	142	21	1	957	108.7	7.56	419.93	23	2	1.771	2.669	2.344	1.909
FALSE	High	Master Protein	O60568	Procollagen-lysine,2-oxoglutarate 5-dioxygenase 3 OS=Homo sapiens OX=9606 GN=PLOD3 PE=1 SV=1	0	187.622	48	28	117	28	1	738	84.7	6.05	364.29	28	0	1.723	1.347	1.144	1.585
FALSE	High	Master Protein	Q9HCK8	Chromodomain-helicase-DNA-binding protein 8 OS=Homo sapiens OX=9606 GN=CHD8 PE=1 SV=5	0	187.609	19	40	80	31	1	2581	290.3	6.47	225.47	40	7	1.425	1.72	1.65	1.625
FALSE	High	Master Protein	Q01970	1-phosphatidylinositol 4,5-bisphosphate phosphodiesterase beta-3 OS=Homo sapiens OX=9606 GN=PLCB3 PE=1 SV=2	0	187.54	35	39	104	39	1	1234	138.7	5.9	305.42	39	0	1.477	1.48	2.142	1.291
FALSE	High	Master Protein	Q12849	G-rich sequence factor 1 OS=Homo sapiens OX=9606 GN=GRSF1 PE=1 SV=3	0	187.29	44	17	142	17	1	480	53.1	6.19	382.19	17	0	1.496	2.211	1.502	1.482
FALSE	High	Master Protein	P11177	Pyruvate dehydrogenase E1 component subunit beta, mitochondrial OS=Homo sapiens OX=9606 GN=PDHB PE=1 SV=3	0	187.278	68	17	176	17	1	359	39.2	6.65	538.54	17	0	1.71	1.592	1.492	1.64
FALSE	High	Master Protein	P51114	Fragile X mental retardation syndrome-related protein 1 OS=Homo sapiens OX=9606 GN=FXR1 PE=1 SV=3	0	187.256	49	30	129	27	1	621	69.7	6.15	405.13	30	5	1.323	1.596	1.226	1.487
FALSE	High	Master Protein	P55209	Nucleosome assembly protein 1-like 1 OS=Homo sapiens OX=9606 GN=NAP1L1 PE=1 SV=1	0	186.958	45	12	240	11	1	391	45.3	4.46	756.23	12	1	2.27	1.437	1.537	1.764
FALSE	High	Master Protein	Q8TAT6	Nuclear protein localization protein 4 homolog OS=Homo sapiens OX=9606 GN=NPLOC4 PE=1 SV=3	0	186.382	47	24	137	24	1	608	68.1	6.38	390.48	24	0	1.22	1.162	1.314	1.208
FALSE	High	Master Protein	P62879	Guanine nucleotide-binding protein G(I)/G(S)/G(T) subunit beta-2 OS=Homo sapiens OX=9606 GN=GNB2 PE=1 SV=3	0	186.262	49	12	276	4	1	340	37.3	6	903.02	12	0	0.847	0.709	0.808	0.968
FALSE	High	Master Protein	Q9UHB9	Signal recognition particle subunit SRP68 OS=Homo sapiens OX=9606 GN=SRP68 PE=1 SV=2	0	185.873	47	26	132	26	1	627	70.7	8.56	448.52	26	0	1.412	1.384	1.475	1.311
FALSE	High	Master Protein	A0AVT1	Ubiquitin-like modifier-activating enzyme 6 OS=Homo sapiens OX=9606 GN=UBA6 PE=1 SV=1	0	185.841	38	32	97	32	1	1052	117.9	6.14	281.98	32	0	0.689	0.665	0.837	0.861
FALSE	High	Master Protein	P13861	cAMP-dependent protein kinase type II-alpha regulatory subunit OS=Homo sapiens OX=9606 GN=PRKAR2A PE=1 SV=2	0	185.685	63	21	121	18	1	404	45.5	5.07	380.97	21	6	1.45	1.118	1.014	1.292
FALSE	High	Master Protein	P55010	Eukaryotic translation initiation factor 5 OS=Homo sapiens OX=9606 GN=EIF5 PE=1 SV=2	0	185.425	52	23	164	22	1	431	49.2	5.58	447.8	23	1	1.669	1.669	2.228	1.762
FALSE	High	Master Protein	P08708	40S ribosomal protein S17 OS=Homo sapiens OX=9606 GN=RPS17 PE=1 SV=2	0	185.172	63	10	427	10	1	135	15.5	9.85	1131.35	10	0	1.828	1.499	1.666	1.89
FALSE	High	Master Protein	P12830	Cadherin-1 OS=Homo sapiens OX=9606 GN=CDH1 PE=1 SV=3	0	184.791	35	22	171	20	1	882	97.4	4.73	505.92	22	3	0.536	1.124	1.432	1.133
FALSE	High	Master Protein	Q02818	Nucleobindin-1 OS=Homo sapiens OX=9606 GN=NUCB1 PE=1 SV=4	0	184.591	59	25	150	25	1	461	53.8	5.25	405.27	25	0	1.775	2.101	1.637	1.518
FALSE	High	Master Protein	P41091	Eukaryotic translation initiation factor 2 subunit 3 OS=Homo sapiens OX=9606 GN=EIF2S3 PE=1 SV=3	0	184.562	50	21	177	21	1	472	51.1	8.4	552.64	21	0	2.283	2.116	2.395	1.826
FALSE	High	Master Protein	P28288	ATP-binding cassette sub-family D member 3 OS=Homo sapiens OX=9606 GN=ABCD3 PE=1 SV=1	0	184.27	43	25	125	25	1	659	75.4	9.36	322.12	25	0	2.388	2.998	2.218	1.789
FALSE	High	Master Protein	Q96A65	Exocyst complex component 4 OS=Homo sapiens OX=9606 GN=EXOC4 PE=1 SV=1	0	184.254	40	34	75	34	1	974	110.4	6.49	197.78	34	0	1.452	1.256	1.833	1.188
FALSE	High	Master Protein	Q14997	Proteasome activator complex subunit 4 OS=Homo sapiens OX=9606 GN=PSME4 PE=1 SV=2	0	184.04	26	36	81	36	1	1843	211.2	6.9	242.92	36	0	1.564	1.714	1.552	1.551
FALSE	High	Master Protein	P49959	Double-strand break repair protein MRE11 OS=Homo sapiens OX=9606 GN=MRE11 PE=1 SV=3	0	183.735	45	28	116	28	1	708	80.5	5.9	321.22	28	0	1.709	1.255	1.544	2.264
FALSE	High	Master Protein	Q7Z5K2	Wings apart-like protein homolog OS=Homo sapiens OX=9606 GN=WAPL PE=1 SV=1	0	183.726	36	35	73	35	1	1190	132.9	5.44	214.31	35	0	1.765	1.713	1.733	1.879
FALSE	High	Master Protein	Q9P2N5	RNA-binding protein 27 OS=Homo sapiens OX=9606 GN=RBM27 PE=1 SV=2	0	183.708	26	28	106	27	1	1060	118.6	9.19	313.31	28	0	2.144	2.274	1.898	1.797
FALSE	High	Master Protein	P36871	Phosphoglucomutase-1 OS=Homo sapiens OX=9606 GN=PGM1 PE=1 SV=3	0	183.684	57	28	128	28	1	562	61.4	6.76	356.97	28	0	0.559	0.296	0.405	0.617
FALSE	High	Master Protein	O00203	AP-3 complex subunit beta-1 OS=Homo sapiens OX=9606 GN=AP3B1 PE=1 SV=3	0	183.653	38	36	99	30	1	1094	121.2	6.04	287.78	36	7	0.953	1.028	1.227	1.254
FALSE	High	Master Protein	Q8WX93	Palladin OS=Homo sapiens OX=9606 GN=PALLD PE=1 SV=3	0	183.535	25	27	109	27	1	1383	150.5	7.09	336.43	27	0	0.295	0.278	0.229	0.222
FALSE	High	Master Protein	Q29963	HLA class I histocompatibility antigen, Cw-6 alpha chain OS=Homo sapiens OX=9606 GN=HLA-C PE=1 SV=2	0	183.472	52	16	183	2	1	366	40.9	6	535.07	16	2	2.087	1.118	1.269	0.893
FALSE	High	Master Protein	Q6PD62	RNA polymerase-associated protein CTR9 homolog OS=Homo sapiens OX=9606 GN=CTR9 PE=1 SV=1	0	183.301	32	33	102	33	1	1173	133.4	6.77	322.57	33	0	1.849	1.484	1.652	1.782
FALSE	High	Master Protein	Q06830	Peroxiredoxin-1 OS=Homo sapiens OX=9606 GN=PRDX1 PE=1 SV=1	0	183.288	73	15	728	11	1	199	22.1	8.13	1907	15	3	1.434	0.948	1.616	0.902
FALSE	High	Master Protein	P35232	Prohibitin OS=Homo sapiens OX=9606 GN=PHB PE=1 SV=1	0	183.274	81	18	496	18	1	272	29.8	5.76	1575.95	18	0	1.385	1.576	1.752	1.609
FALSE	High	Master Protein	P12081	Histidine--tRNA ligase, cytoplasmic OS=Homo sapiens OX=9606 GN=HARS PE=1 SV=2	0	183.139	66	29	135	22	1	509	57.4	5.88	402.81	29	8	1.269	0.989	1.398	2.326
FALSE	High	Master Protein	Q8NI35	InaD-like protein OS=Homo sapiens OX=9606 GN=PATJ PE=1 SV=3	0	183.13	29	39	74	38	1	1801	196.2	4.94	215.65	39	0	1.574	1.486	1.84	1.737
FALSE	High	Master Protein	Q7L2H7	Eukaryotic translation initiation factor 3 subunit M OS=Homo sapiens OX=9606 GN=EIF3M PE=1 SV=1	0	182.782	46	12	138	12	1	374	42.5	5.63	415.53	12	0	1.345	1.075	1.16	1.595
FALSE	High	Master Protein	P61247	40S ribosomal protein S3a OS=Homo sapiens OX=9606 GN=RPS3A PE=1 SV=2	0	182.681	61	16	519	16	1	264	29.9	9.73	1454.5	16	0	1.491	1.295	1.45	1.544
FALSE	High	Master Protein	O95163	Elongator complex protein 1 OS=Homo sapiens OX=9606 GN=ELP1 PE=1 SV=3	0	182.071	32	33	85	33	1	1332	150.2	5.94	248.41	33	0	1.761	1.289	1.546	1.354
FALSE	High	Master Protein	P62873	Guanine nucleotide-binding protein G(I)/G(S)/G(T) subunit beta-1 OS=Homo sapiens OX=9606 GN=GNB1 PE=1 SV=3	0	181.98	58	13	286	6	1	340	37.4	6	932.7	13	3	1.499	1.902	1.772	1.436
FALSE	High	Master Protein	Q14257	Reticulocalbin-2 OS=Homo sapiens OX=9606 GN=RCN2 PE=1 SV=1	0	181.951	52	15	144	15	1	317	36.9	4.4	495.82	15	0	1.082	1.4	1.385	1.412
FALSE	High	Master Protein	Q9H223	EH domain-containing protein 4 OS=Homo sapiens OX=9606 GN=EHD4 PE=1 SV=1	0	181.748	57	25	106	20	1	541	61.1	6.76	323.47	25	2	0.544	0.624	0.756	1.002
FALSE	High	Master Protein	Q9UIW2	Plexin-A1 OS=Homo sapiens OX=9606 GN=PLXNA1 PE=1 SV=3	0	181.74	27	45	87	37	1	1896	210.9	6.92	266.21	45	7	1.043	1.74	1.236	1.409
FALSE	High	Master Protein	P30040	Endoplasmic reticulum resident protein 29 OS=Homo sapiens OX=9606 GN=ERP29 PE=1 SV=4	0	181.135	56	11	265	11	1	261	29	7.31	815.85	11	0	1.005	1.224	1.089	1.17
FALSE	High	Master Protein	Q8IWA0	WD repeat-containing protein 75 OS=Homo sapiens OX=9606 GN=WDR75 PE=1 SV=1	0	180.87	40	29	99	29	1	830	94.4	5.96	300.36	29	0	1.641	2.433	1.915	2.175
FALSE	High	Master Protein	P22223	Cadherin-3 OS=Homo sapiens OX=9606 GN=CDH3 PE=1 SV=2	0	180.808	35	21	105	19	1	829	91.4	4.75	325.1	21	0	0.832	2.264	2.072	1.564
FALSE	High	Master Protein	Q14254	Flotillin-2 OS=Homo sapiens OX=9606 GN=FLOT2 PE=1 SV=2	0	180.779	60	22	119	22	1	428	47	5.25	377.37	22	0	1.046	1.198	1.21	1.075
FALSE	High	Master Protein	P37837	Transaldolase OS=Homo sapiens OX=9606 GN=TALDO1 PE=1 SV=2	0	180.769	50	19	277	19	1	337	37.5	6.81	748.21	19	0	1.11	0.83	1.245	0.85
FALSE	High	Master Protein	O00541	Pescadillo homolog OS=Homo sapiens OX=9606 GN=PES1 PE=1 SV=1	0	180.047	40	23	142	23	1	588	68	7.33	417.18	23	0	1.5	2.367	1.765	1.82
FALSE	High	Master Protein	Q07866	Kinesin light chain 1 OS=Homo sapiens OX=9606 GN=KLC1 PE=1 SV=2	0	179.978	55	31	98	22	1	573	65.3	6.2	284.1	31	10	1.179	0.712	0.857	1.191
FALSE	High	Master Protein	P22033	Methylmalonyl-CoA mutase, mitochondrial OS=Homo sapiens OX=9606 GN=MUT PE=1 SV=4	0	179.663	37	23	93	23	1	750	83.1	6.93	279.04	23	0	1.386	1.119	1.525	1.009
FALSE	High	Master Protein	Q9BPX3	Condensin complex subunit 3 OS=Homo sapiens OX=9606 GN=NCAPG PE=1 SV=1	0	179.591	36	32	102	32	1	1015	114.3	5.59	274.14	32	0	2.848	1.558	1.689	2.207
FALSE	High	Master Protein	Q5T5P2	Sickle tail protein homolog OS=Homo sapiens OX=9606 GN=KIAA1217 PE=1 SV=2	0	179.47	27	45	73	45	1	1943	214	7.06	212.1	45	0	0.761	0.999	0.937	1.223
FALSE	High	Master Protein	O15294	UDP-N-acetylglucosamine--peptide N-acetylglucosaminyltransferase 110 kDa subunit OS=Homo sapiens OX=9606 GN=OGT PE=1 SV=3	0	179.402	37	30	86	30	1	1046	116.9	6.7	261.13	30	0	1.34	1.594	1.156	1.589
FALSE	High	Master Protein	P30084	Enoyl-CoA hydratase, mitochondrial OS=Homo sapiens OX=9606 GN=ECHS1 PE=1 SV=4	0	179.318	58	15	250	15	1	290	31.4	8.07	771.47	15	0	1.262	1.546	1.533	1.184
FALSE	High	Master Protein	P62701	40S ribosomal protein S4, X isoform OS=Homo sapiens OX=9606 GN=RPS4X PE=1 SV=2	0	179.287	57	17	432	17	1	263	29.6	10.15	1242.8	17	0	1.664	1.402	1.625	1.661
FALSE	High	Master Protein	Q99615	DnaJ homolog subfamily C member 7 OS=Homo sapiens OX=9606 GN=DNAJC7 PE=1 SV=2	0	179.251	53	29	117	29	1	494	56.4	6.96	340.81	29	0	1.545	1.264	1.29	2.033
FALSE	High	Master Protein	Q96KP4	Cytosolic non-specific dipeptidase OS=Homo sapiens OX=9606 GN=CNDP2 PE=1 SV=2	0	179.187	59	23	114	23	1	475	52.8	5.97	324.42	23	0	0.463	0.526	0.687	0.931
FALSE	High	Master Protein	Q15582	Transforming growth factor-beta-induced protein ig-h3 OS=Homo sapiens OX=9606 GN=TGFBI PE=1 SV=1	0	179.081	47	21	99	21	1	683	74.6	7.71	271.1	21	0	0.084	0.195	0.113	0.126
FALSE	High	Master Protein	P22059	Oxysterol-binding protein 1 OS=Homo sapiens OX=9606 GN=OSBP PE=1 SV=1	0	179.058	38	27	92	27	1	807	89.4	7.3	299.31	27	0	1.298	1.328	1.426	1.513
FALSE	High	Master Protein	P23368	NAD-dependent malic enzyme, mitochondrial OS=Homo sapiens OX=9606 GN=ME2 PE=1 SV=1	0	179.046	53	22	86	21	1	584	65.4	7.61	276.74	22	1	0.913	1.052	1.377	0.983
FALSE	High	Master Protein	P20290	Transcription factor BTF3 OS=Homo sapiens OX=9606 GN=BTF3 PE=1 SV=1	0	179.001	63	11	193	11	1	206	22.2	9.38	571.48	11	0	2.042	1.214	1.765	2.282
FALSE	High	Master Protein	Q9Y512	Sorting and assembly machinery component 50 homolog OS=Homo sapiens OX=9606 GN=SAMM50 PE=1 SV=3	0	178.956	53	21	147	21	1	469	51.9	6.9	389.81	21	0	1.268	1.708	1.65	1.268
FALSE	High	Master Protein	Q9Y617	Phosphoserine aminotransferase OS=Homo sapiens OX=9606 GN=PSAT1 PE=1 SV=2	0	178.607	51	17	143	17	1	370	40.4	7.66	415.46	17	0	2.492	1.784	2.599	1.605
FALSE	High	Master Protein	A1L0T0	Acetolactate synthase-like protein OS=Homo sapiens OX=9606 GN=ILVBL PE=1 SV=2	0	178.603	45	20	83	20	1	632	67.8	8.15	284.81	20	0	2.043	1.513	1.304	1.479
FALSE	High	Master Protein	Q96P70	Importin-9 OS=Homo sapiens OX=9606 GN=IPO9 PE=1 SV=3	0	178.066	34	29	93	29	1	1041	115.9	4.81	300.14	29	0	1.992	1.44	1.847	1.342
FALSE	High	Master Protein	Q9BZF1	Oxysterol-binding protein-related protein 8 OS=Homo sapiens OX=9606 GN=OSBPL8 PE=1 SV=3	0	177.69	39	29	89	26	1	889	101.1	6.96	279.9	29	4	1.838	2.057	1.55	1.496
FALSE	High	Master Protein	Q9UNZ2	NSFL1 cofactor p47 OS=Homo sapiens OX=9606 GN=NSFL1C PE=1 SV=2	0	177.183	62	19	125	19	1	370	40.5	5.1	385.32	19	0	1.284	1.187	1.45	1.527
FALSE	High	Master Protein	Q6P996	Pyridoxal-dependent decarboxylase domain-containing protein 1 OS=Homo sapiens OX=9606 GN=PDXDC1 PE=1 SV=2	0	177.076	44	26	88	26	1	788	86.7	5.38	280.48	26	0	1.725	1.143	1.715	1.79
FALSE	High	Master Protein	Q9BQ39	ATP-dependent RNA helicase DDX50 OS=Homo sapiens OX=9606 GN=DDX50 PE=1 SV=1	0	177.043	46	29	115	26	1	737	82.5	9.17	339.62	29	0	1.791	1.345	1.496	1.743
FALSE	High	Master Protein	Q53GS9	U4/U6.U5 tri-snRNP-associated protein 2 OS=Homo sapiens OX=9606 GN=USP39 PE=1 SV=2	0	176.888	41	24	145	24	1	565	65.3	8.91	455.42	24	0	1.47	1.967	1.675	1.503
FALSE	High	Master Protein	Q5H9R7	Serine/threonine-protein phosphatase 6 regulatory subunit 3 OS=Homo sapiens OX=9606 GN=PPP6R3 PE=1 SV=2	0	176.838	45	33	96	33	1	873	97.6	4.6	275.55	33	0	1.869	1.365	1.549	1.943
FALSE	High	Master Protein	P16152	Carbonyl reductase [NADPH] 1 OS=Homo sapiens OX=9606 GN=CBR1 PE=1 SV=3	0	176.828	76	17	180	14	1	277	30.4	8.32	503.16	17	4	0.714	0.493	0.647	0.642
FALSE	High	Master Protein	Q9H2U1	ATP-dependent RNA helicase DHX36 OS=Homo sapiens OX=9606 GN=DHX36 PE=1 SV=2	0	176.661	36	30	83	29	1	1008	114.7	7.68	251.34	30	1	1.519	1.305	1.243	1.585
FALSE	High	Master Protein	Q8N1G4	Leucine-rich repeat-containing protein 47 OS=Homo sapiens OX=9606 GN=LRRC47 PE=1 SV=1	0	176.573	64	28	123	28	1	583	63.4	8.28	394.34	28	0	1.41	1.273	1.52	1.602
FALSE	High	Master Protein	Q9Y6M1	Insulin-like growth factor 2 mRNA-binding protein 2 OS=Homo sapiens OX=9606 GN=IGF2BP2 PE=1 SV=2	0	176.55	43	23	122	21	1	599	66.1	8.46	354.27	23	0	0.825	1.296	1.015	1.437
FALSE	High	Master Protein	Q9ULW0	Targeting protein for Xklp2 OS=Homo sapiens OX=9606 GN=TPX2 PE=1 SV=2	0	176.498	44	31	111	29	1	747	85.6	9.23	317.16	31	1	2.112	2.498	1.788	2.31
FALSE	High	Master Protein	Q14978	Nucleolar and coiled-body phosphoprotein 1 OS=Homo sapiens OX=9606 GN=NOLC1 PE=1 SV=2	0	176.497	29	24	271	24	1	699	73.6	9.47	782.2	24	0	2.859	3.665	2.912	3.248
FALSE	High	Master Protein	Q9P265	Disco-interacting protein 2 homolog B OS=Homo sapiens OX=9606 GN=DIP2B PE=1 SV=3	0	176.256	28	38	80	37	1	1576	171.4	8.09	239.75	38	1	1.241	1.072	0.932	0.988
FALSE	High	Master Protein	P24534	Elongation factor 1-beta OS=Homo sapiens OX=9606 GN=EEF1B2 PE=1 SV=3	0	176.24	73	14	341	10	1	225	24.7	4.67	1136.88	14	0	1.444	1.649	2.093	1.601
FALSE	High	Master Protein	Q8TEX9	Importin-4 OS=Homo sapiens OX=9606 GN=IPO4 PE=1 SV=2	0	176.07	34	29	93	29	1	1081	118.6	4.96	298.18	29	0	1.654	1.808	2.169	1.966
FALSE	High	Master Protein	Q9NYL9	Tropomodulin-3 OS=Homo sapiens OX=9606 GN=TMOD3 PE=1 SV=1	0	175.842	53	17	151	15	1	352	39.6	5.19	425.96	17	3	1.169	1.277	1.186	1.358
FALSE	High	Master Protein	Q96CS3	FAS-associated factor 2 OS=Homo sapiens OX=9606 GN=FAF2 PE=1 SV=2	0	175.772	48	19	114	19	1	445	52.6	5.62	379.14	19	0	1.317	2.221	1.7	2.099
FALSE	High	Master Protein	Q96RQ3	Methylcrotonoyl-CoA carboxylase subunit alpha, mitochondrial OS=Homo sapiens OX=9606 GN=MCCC1 PE=1 SV=3	0	175.674	44	23	80	23	1	725	80.4	7.78	246.39	23	0	1.269	1.301	1.377	1.255
FALSE	High	Master Protein	Q16851	UTP--glucose-1-phosphate uridylyltransferase OS=Homo sapiens OX=9606 GN=UGP2 PE=1 SV=5	0	175.616	58	26	108	26	1	508	56.9	8.15	317.58	26	0	1.378	0.906	1.393	0.998
FALSE	High	Master Protein	O95433	Activator of 90 kDa heat shock protein ATPase homolog 1 OS=Homo sapiens OX=9606 GN=AHSA1 PE=1 SV=1	0	175.575	67	17	184	17	1	338	38.3	5.53	529.97	17	0	1.111	1.254	1.501	1.679
FALSE	High	Master Protein	P23396	40S ribosomal protein S3 OS=Homo sapiens OX=9606 GN=RPS3 PE=1 SV=2	0	175.559	81	20	472	20	1	243	26.7	9.66	1395.16	20	0	1.303	1.008	1.247	1.297
FALSE	High	Master Protein	Q6UN15	Pre-mRNA 3'-end-processing factor FIP1 OS=Homo sapiens OX=9606 GN=FIP1L1 PE=1 SV=1	0	175.5	40	18	96	18	1	594	66.5	5.59	295.97	18	0	1.549	1.702	1.627	1.476
FALSE	High	Master Protein	Q68E01	Integrator complex subunit 3 OS=Homo sapiens OX=9606 GN=INTS3 PE=1 SV=1	0	175.412	35	29	78	29	1	1043	118	5.8	269.8	29	0	1.705	1.576	1.508	1.481
FALSE	High	Master Protein	Q10713	Mitochondrial-processing peptidase subunit alpha OS=Homo sapiens OX=9606 GN=PMPCA PE=1 SV=2	0	175.408	48	24	125	24	1	525	58.2	6.92	375.04	24	0	1.956	2.196	1.896	1.876
FALSE	High	Master Protein	Q58FF7	Putative heat shock protein HSP 90-beta-3 OS=Homo sapiens OX=9606 GN=HSP90AB3P PE=5 SV=1	0	175.352	26	20	534	1	1	597	68.3	4.79	1612.02	20	0	1.781	1.231	1.43	1.351
FALSE	High	Master Protein	P55263	Adenosine kinase OS=Homo sapiens OX=9606 GN=ADK PE=1 SV=2	0	175.346	65	17	141	17	1	362	40.5	6.7	481.77	17	0	1.718	0.949	1.546	1.583
FALSE	High	Master Protein	O60293	Zinc finger C3H1 domain-containing protein OS=Homo sapiens OX=9606 GN=ZFC3H1 PE=1 SV=3	0	175.079	23	37	70	37	1	1989	226.2	8.13	201.55	37	0	2.06	1.91	1.776	1.767
FALSE	High	Master Protein	Q8N257	Histone H2B type 3-B OS=Homo sapiens OX=9606 GN=HIST3H2BB PE=1 SV=3	0	174.957	62	11	3690	1	1	126	13.9	10.32	9393.97	11	2	1.723	1.797	1.737	1.057
FALSE	High	Master Protein	Q96JM3	Chromosome alignment-maintaining phosphoprotein 1 OS=Homo sapiens OX=9606 GN=CHAMP1 PE=1 SV=2	0	174.644	48	38	89	38	1	812	89	8.44	261.83	38	0	1.931	1.765	1.754	1.529
FALSE	High	Master Protein	Q9Y266	Nuclear migration protein nudC OS=Homo sapiens OX=9606 GN=NUDC PE=1 SV=1	0	174.598	65	22	185	22	1	331	38.2	5.38	521.53	22	0	1.79	1.495	1.742	1.607
FALSE	High	Master Protein	O43747	AP-1 complex subunit gamma-1 OS=Homo sapiens OX=9606 GN=AP1G1 PE=1 SV=5	0	174.521	38	26	114	25	1	822	91.3	6.8	352.49	26	1	0.997	1.111	1.199	1.275
FALSE	High	Master Protein	O00515	Ladinin-1 OS=Homo sapiens OX=9606 GN=LAD1 PE=1 SV=2	0	174.415	49	27	105	27	1	517	57.1	9.67	312.76	27	0	0.412	1.342	0.939	1.034
FALSE	High	Master Protein	Q14498	RNA-binding protein 39 OS=Homo sapiens OX=9606 GN=RBM39 PE=1 SV=2	0	174.382	39	17	155	15	1	530	59.3	10.1	457.42	17	4	1.9	1.823	1.642	1.754
FALSE	High	Master Protein	Q8TBA6	Golgin subfamily A member 5 OS=Homo sapiens OX=9606 GN=GOLGA5 PE=1 SV=3	0	174.354	53	33	71	33	1	731	83	5.83	218.93	33	0	1.129	1.833	1.855	1.394
FALSE	High	Master Protein	Q13547	Histone deacetylase 1 OS=Homo sapiens OX=9606 GN=HDAC1 PE=1 SV=1	0	174.264	52	23	125	17	1	482	55.1	5.48	368.77	23	11	1.862	1.886	1.586	1.863
FALSE	High	Master Protein	P26196	Probable ATP-dependent RNA helicase DDX6 OS=Homo sapiens OX=9606 GN=DDX6 PE=1 SV=2	0	174.189	48	19	131	19	1	483	54.4	8.66	346.63	19	0	1.071	1.253	1.054	1.143
FALSE	High	Master Protein	Q13148	TAR DNA-binding protein 43 OS=Homo sapiens OX=9606 GN=TARDBP PE=1 SV=1	0	174.024	52	16	124	16	1	414	44.7	6.19	402.5	16	0	1.801	1.884	1.831	1.525
FALSE	High	Master Protein	Q9P2B2	Prostaglandin F2 receptor negative regulator OS=Homo sapiens OX=9606 GN=PTGFRN PE=1 SV=2	0	173.984	39	31	105	31	1	879	98.5	6.61	304.09	31	0	0.961	1.132	1.14	1.152
FALSE	High	Master Protein	Q9H2P0	Activity-dependent neuroprotector homeobox protein OS=Homo sapiens OX=9606 GN=ADNP PE=1 SV=1	0	173.859	38	36	86	36	1	1102	123.5	7.34	248.65	36	0	1.897	1.503	1.768	1.881
FALSE	High	Master Protein	P18465	HLA class I histocompatibility antigen, B-57 alpha chain OS=Homo sapiens OX=9606 GN=HLA-B PE=1 SV=1	0	173.793	46	13	346	3	1	362	40.2	6.3	1016.79	13	0	5.937	1.764	1.559	1.772
FALSE	High	Master Protein	O00443	Phosphatidylinositol 4-phosphate 3-kinase C2 domain-containing subunit alpha OS=Homo sapiens OX=9606 GN=PIK3C2A PE=1 SV=2	0	173.64	26	40	79	39	1	1686	190.6	8.02	231.66	40	1	1.664	1.184	1.593	1.524
FALSE	High	Master Protein	Q14166	Tubulin--tyrosine ligase-like protein 12 OS=Homo sapiens OX=9606 GN=TTLL12 PE=1 SV=2	0	173.595	51	25	99	25	1	644	74.4	5.53	303.18	25	0	0.916	0.987	1.134	0.768
FALSE	High	Master Protein	O75822	Eukaryotic translation initiation factor 3 subunit J OS=Homo sapiens OX=9606 GN=EIF3J PE=1 SV=2	0	173.501	61	18	129	18	1	258	29	4.83	406.39	18	0	1.907	1.316	1.506	1.744
FALSE	High	Master Protein	Q9Y277	Voltage-dependent anion-selective channel protein 3 OS=Homo sapiens OX=9606 GN=VDAC3 PE=1 SV=1	0	173.237	61	15	258	14	1	283	30.6	8.66	735.84	15	1	1.414	1.766	1.504	1.136
FALSE	High	Master Protein	Q16401	26S proteasome non-ATPase regulatory subunit 5 OS=Homo sapiens OX=9606 GN=PSMD5 PE=1 SV=3	0	173.139	52	22	128	22	1	504	56.2	5.48	402.22	22	0	1.631	0.911	1.237	1.192
FALSE	High	Master Protein	P52732	Kinesin-like protein KIF11 OS=Homo sapiens OX=9606 GN=KIF11 PE=1 SV=2	0	173.133	37	36	63	36	1	1056	119.1	5.64	191.3	36	0	2.539	2.171	1.844	2.669
FALSE	High	Master Protein	Q99590	Protein SCAF11 OS=Homo sapiens OX=9606 GN=SCAF11 PE=1 SV=2	0	173.037	20	25	78	25	1	1463	164.6	8.41	243.63	25	0	1.59	1.801	1.482	1.604
FALSE	High	Master Protein	P28070	Proteasome subunit beta type-4 OS=Homo sapiens OX=9606 GN=PSMB4 PE=1 SV=4	0	172.977	48	8	201	8	1	264	29.2	5.97	561.44	8	0	1.208	0.926	1.117	1.189
FALSE	High	Master Protein	O60502	Protein O-GlcNAcase OS=Homo sapiens OX=9606 GN=MGEA5 PE=1 SV=2	0	172.892	45	33	96	33	1	916	102.8	4.91	285.05	33	0	1.824	1.617	1.464	1.604
FALSE	High	Master Protein	Q96EY7	Pentatricopeptide repeat domain-containing protein 3, mitochondrial OS=Homo sapiens OX=9606 GN=PTCD3 PE=1 SV=3	0	172.648	42	23	116	23	1	689	78.5	6.42	325.4	23	0	1.301	1.734	1.735	1.672
FALSE	High	Master Protein	Q15746	Myosin light chain kinase, smooth muscle OS=Homo sapiens OX=9606 GN=MYLK PE=1 SV=4	0	172.569	17	27	126	26	1	1914	210.6	6.15	335.61	27	1	0.121	0.112	0.103	0.13
FALSE	High	Master Protein	Q96PZ0	Pseudouridylate synthase 7 homolog OS=Homo sapiens OX=9606 GN=PUS7 PE=1 SV=2	0	172.567	52	30	93	30	1	661	75	6.37	280.8	30	0	2.256	2.053	1.728	1.498
FALSE	High	Master Protein	Q99575	Ribonucleases P/MRP protein subunit POP1 OS=Homo sapiens OX=9606 GN=POP1 PE=1 SV=2	0	172.561	42	33	75	33	1	1024	114.6	9.22	242.19	33	0	1.709	1.636	1.523	1.756
FALSE	High	Master Protein	Q7Z3K3	Pogo transposable element with ZNF domain OS=Homo sapiens OX=9606 GN=POGZ PE=1 SV=2	0	172.473	29	30	69	30	1	1410	155.2	7.4	209.7	30	0	1.773	2.069	1.902	1.481
FALSE	High	Master Protein	O75439	Mitochondrial-processing peptidase subunit beta OS=Homo sapiens OX=9606 GN=PMPCB PE=1 SV=2	0	172.46	44	18	149	17	1	489	54.3	6.83	500.49	18	0	1.444	1.561	1.419	1.434
FALSE	High	Master Protein	Q9UMX0	Ubiquilin-1 OS=Homo sapiens OX=9606 GN=UBQLN1 PE=1 SV=2	0	172.371	31	11	175	5	1	589	62.5	5.11	511.13	11	2	1.277	1.119	1.281	1.299
FALSE	High	Master Protein	P22087	rRNA 2'-O-methyltransferase fibrillarin OS=Homo sapiens OX=9606 GN=FBL PE=1 SV=2	0	172.363	50	18	277	18	1	321	33.8	10.18	920.59	18	0	1.916	2.842	2.139	1.913
FALSE	High	Master Protein	P46379	Large proline-rich protein BAG6 OS=Homo sapiens OX=9606 GN=BAG6 PE=1 SV=2	0	172.357	27	24	97	24	1	1132	119.3	5.6	285.45	24	0	1.591	1.495	1.427	1.814
FALSE	High	Master Protein	Q32P51	Heterogeneous nuclear ribonucleoprotein A1-like 2 OS=Homo sapiens OX=9606 GN=HNRNPA1L2 PE=2 SV=2	0	172.334	48	15	982	1	1	320	34.2	9	2785.07	15	0	2.669	3.908	2.915	2.944
FALSE	High	Master Protein	Q12996	Cleavage stimulation factor subunit 3 OS=Homo sapiens OX=9606 GN=CSTF3 PE=1 SV=1	0	172.116	40	25	102	25	1	717	82.9	8.12	281.48	25	0	1.326	1.544	1.627	1.324
FALSE	High	Master Protein	Q8IVT2	Mitotic interactor and substrate of PLK1 OS=Homo sapiens OX=9606 GN=MISP PE=1 SV=1	0	172.031	47	26	95	26	1	679	75.3	6.83	279.04	26	0	2.605	2.759	1.58	2.143
FALSE	High	Master Protein	Q86VI3	Ras GTPase-activating-like protein IQGAP3 OS=Homo sapiens OX=9606 GN=IQGAP3 PE=1 SV=2	0	171.891	29	37	74	35	1	1631	184.6	7.65	203.31	37	0	1.685	1.512	1.483	2.06
FALSE	High	Master Protein	P22392	Nucleoside diphosphate kinase B OS=Homo sapiens OX=9606 GN=NME2 PE=1 SV=1	0	171.811	78	14	365	3	1	152	17.3	8.41	1068.67	14	27	1.969	1.202	1.697	1.566
FALSE	High	Master Protein	P35908	Keratin, type II cytoskeletal 2 epidermal OS=Homo sapiens OX=9606 GN=KRT2 PE=1 SV=2	0	171.758	44	27	671	14	1	639	65.4	8	1904.42	27	0	0.757	1.377	0.791	0.875
FALSE	High	Master Protein	Q8NBS9	Thioredoxin domain-containing protein 5 OS=Homo sapiens OX=9606 GN=TXNDC5 PE=1 SV=2	0	171.645	58	21	209	21	1	432	47.6	5.97	636.6	21	0	0.884	1.263	1.061	0.937
FALSE	High	Master Protein	Q9NR09	Baculoviral IAP repeat-containing protein 6 OS=Homo sapiens OX=9606 GN=BIRC6 PE=1 SV=2	0	171.63	12	45	62	45	1	4857	529.9	6.05	180.07	45	0	1.41	1.138	1.394	1.866
FALSE	High	Master Protein	Q14258	E3 ubiquitin/ISG15 ligase TRIM25 OS=Homo sapiens OX=9606 GN=TRIM25 PE=1 SV=2	0	171.519	45	26	130	26	1	630	70.9	8.09	422.54	26	0	1.259	1.199	1.163	1.211
FALSE	High	Master Protein	O75179	Ankyrin repeat domain-containing protein 17 OS=Homo sapiens OX=9606 GN=ANKRD17 PE=1 SV=3	0	171.477	15	35	79	20	1	2603	274.1	6.52	245.92	35	17	2.307	1.743	1.976	1.937
FALSE	High	Master Protein	Q07000	HLA class I histocompatibility antigen, Cw-15 alpha chain OS=Homo sapiens OX=9606 GN=HLA-C PE=1 SV=1	0	171.405	57	17	168	2	1	366	40.8	6.33	492.65	17	10	1.19	0.74	0.779	0.698
FALSE	High	Master Protein	P10696	Alkaline phosphatase, placental-like OS=Homo sapiens OX=9606 GN=ALPPL2 PE=2 SV=4	0	171.163	52	20	134	3	1	532	57.3	6.34	428.28	20	0	1.072	0.892	0.839	0.914
FALSE	High	Master Protein	P48735	Isocitrate dehydrogenase [NADP], mitochondrial OS=Homo sapiens OX=9606 GN=IDH2 PE=1 SV=2	0	171.137	48	20	158	18	1	452	50.9	8.69	456.9	20	0	0.386	0.301	0.422	0.526
FALSE	High	Master Protein	O75131	Copine-3 OS=Homo sapiens OX=9606 GN=CPNE3 PE=1 SV=1	0	170.981	47	20	111	19	1	537	60.1	5.85	361.77	20	1	0.6	0.436	0.667	0.773
FALSE	High	Master Protein	Q9Y5S2	Serine/threonine-protein kinase MRCK beta OS=Homo sapiens OX=9606 GN=CDC42BPB PE=1 SV=2	0	170.913	27	41	84	32	1	1711	194.2	6.37	237.16	41	9	1.03	0.885	1	0.923
FALSE	High	Master Protein	Q7Z478	ATP-dependent RNA helicase DHX29 OS=Homo sapiens OX=9606 GN=DHX29 PE=1 SV=2	0	170.88	28	33	62	32	1	1369	155.1	8.09	168.38	33	1	1.407	1.24	1.288	1.665
FALSE	High	Master Protein	Q8WUF5	RelA-associated inhibitor OS=Homo sapiens OX=9606 GN=PPP1R13L PE=1 SV=4	0	170.871	44	27	88	27	1	828	89	6.81	291.22	27	0	1.655	1.667	1.556	2.038
FALSE	High	Master Protein	Q9H2M9	Rab3 GTPase-activating protein non-catalytic subunit OS=Homo sapiens OX=9606 GN=RAB3GAP2 PE=1 SV=1	0	170.724	28	33	93	32	1	1393	155.9	5.62	264.3	33	2	1.198	1.294	1.393	1.868
FALSE	High	Master Protein	P29317	Ephrin type-A receptor 2 OS=Homo sapiens OX=9606 GN=EPHA2 PE=1 SV=2	0	170.651	36	28	91	26	1	976	108.2	6.23	282.93	28	0	0.896	2.68	0.943	1.836
FALSE	High	Master Protein	Q15758	Neutral amino acid transporter B(0) OS=Homo sapiens OX=9606 GN=SLC1A5 PE=1 SV=2	0	170.472	33	13	167	13	1	541	56.6	5.48	583.78	13	0	2.008	3.604	2.577	2.476
FALSE	High	Master Protein	Q8WVM7	Cohesin subunit SA-1 OS=Homo sapiens OX=9606 GN=STAG1 PE=1 SV=3	0	170.451	25	29	94	20	1	1258	144.3	5.59	272.64	29	0	1.821	2.028	1.602	1.663
FALSE	High	Master Protein	P07099	Epoxide hydrolase 1 OS=Homo sapiens OX=9606 GN=EPHX1 PE=1 SV=1	0	170.363	58	21	183	21	1	455	52.9	7.25	542.96	21	0	0.953	0.938	1.299	0.608
FALSE	High	Master Protein	Q01105	Protein SET OS=Homo sapiens OX=9606 GN=SET PE=1 SV=3	0	170.3	48	12	581	12	1	290	33.5	4.32	1591.68	12	0	2.579	2.059	1.933	2.135
FALSE	High	Master Protein	O00299	Chloride intracellular channel protein 1 OS=Homo sapiens OX=9606 GN=CLIC1 PE=1 SV=4	0	170.139	74	12	360	12	1	241	26.9	5.17	1239.73	12	0	1.038	0.6	0.834	0.764
FALSE	High	Master Protein	Q8NI36	WD repeat-containing protein 36 OS=Homo sapiens OX=9606 GN=WDR36 PE=1 SV=1	0	170.107	37	29	104	29	1	951	105.3	7.53	310.4	29	0	1.855	2.595	2.042	2.376
FALSE	High	Master Protein	Q5T8P6	RNA-binding protein 26 OS=Homo sapiens OX=9606 GN=RBM26 PE=1 SV=3	0	170.045	29	29	107	28	1	1007	113.5	9.16	293.17	29	3	1.749	2.047	1.91	1.65
FALSE	High	Master Protein	P04439	HLA class I histocompatibility antigen, A-3 alpha chain OS=Homo sapiens OX=9606 GN=HLA-A PE=1 SV=2	0	169.891	45	15	248	2	1	365	40.8	6	685.04	15	0	0.335	0.338	0.315	0.356
FALSE	High	Master Protein	P15170	Eukaryotic peptide chain release factor GTP-binding subunit ERF3A OS=Homo sapiens OX=9606 GN=GSPT1 PE=1 SV=1	0	169.672	46	21	112	10	1	499	55.7	5.62	368.66	21	14	1.718	1.1	1.364	1.386
FALSE	High	Master Protein	Q14574	Desmocollin-3 OS=Homo sapiens OX=9606 GN=DSC3 PE=1 SV=3	0	169.647	40	30	84	27	1	896	99.9	6.1	228.12	30	4	0.505	0.6	0.652	0.672
FALSE	High	Master Protein	A0MZ66	Shootin-1 OS=Homo sapiens OX=9606 GN=SHTN1 PE=1 SV=4	0	169.594	52	29	85	29	1	631	71.6	5.33	258.23	29	0	1.749	0.882	1.323	1.508
FALSE	High	Master Protein	P62424	60S ribosomal protein L7a OS=Homo sapiens OX=9606 GN=RPL7A PE=1 SV=2	0	169.45	41	11	358	11	1	266	30	10.61	1059.81	11	0	1.46	1.273	1.406	1.374
FALSE	High	Master Protein	Q9NXV6	CDKN2A-interacting protein OS=Homo sapiens OX=9606 GN=CDKN2AIP PE=1 SV=3	0	169.371	52	23	61	23	1	580	61.1	9.01	189.86	23	0	1.509	1.97	1.416	1.239
FALSE	High	Master Protein	P56537	Eukaryotic translation initiation factor 6 OS=Homo sapiens OX=9606 GN=EIF6 PE=1 SV=1	0	169.209	57	8	167	8	1	245	26.6	4.68	545.09	8	0	1.16	1.265	1.235	1.526
FALSE	High	Master Protein	Q9Y6K5	2'-5'-oligoadenylate synthase 3 OS=Homo sapiens OX=9606 GN=OAS3 PE=1 SV=3	0	169.127	32	32	105	32	1	1087	121.1	8.4	310.26	32	0	1.303	0.758	0.889	0.954
FALSE	High	Master Protein	P80303	Nucleobindin-2 OS=Homo sapiens OX=9606 GN=NUCB2 PE=1 SV=2	0	168.983	53	17	130	17	1	420	50.2	5.12	337.36	17	0	1.31	0.616	0.922	0.928
FALSE	High	Master Protein	P16070	CD44 antigen OS=Homo sapiens OX=9606 GN=CD44 PE=1 SV=3	0	168.942	19	14	294	14	1	742	81.5	5.33	887.49	14	0	1.436	2.47	1.674	2.367
FALSE	High	Master Protein	Q9NXF1	Testis-expressed protein 10 OS=Homo sapiens OX=9606 GN=TEX10 PE=1 SV=2	0	168.782	33	29	92	29	1	929	105.6	9.36	284.05	29	0	1.321	1.953	1.639	1.69
FALSE	High	Master Protein	Q14684	Ribosomal RNA processing protein 1 homolog B OS=Homo sapiens OX=9606 GN=RRP1B PE=1 SV=3	0	168.698	39	28	95	28	1	758	84.4	9.76	290.1	28	0	2.634	2.948	2.166	2.015
FALSE	High	Master Protein	Q12802	A-kinase anchor protein 13 OS=Homo sapiens OX=9606 GN=AKAP13 PE=1 SV=2	0	168.643	19	39	65	39	1	2813	307.4	5.24	176.23	39	0	0.95	1.018	1.001	1.076
FALSE	High	Master Protein	Q8NCN5	Pyruvate dehydrogenase phosphatase regulatory subunit, mitochondrial OS=Homo sapiens OX=9606 GN=PDPR PE=1 SV=2	0	168.625	39	33	90	33	1	879	99.3	6.35	256.71	33	0	1.32	2.207	1.535	1.912
FALSE	High	Master Protein	Q15691	Microtubule-associated protein RP/EB family member 1 OS=Homo sapiens OX=9606 GN=MAPRE1 PE=1 SV=3	0	168.545	74	16	128	14	1	268	30	5.14	357.6	16	3	1.198	0.842	1.054	1.468
FALSE	High	Master Protein	P48449	Lanosterol synthase OS=Homo sapiens OX=9606 GN=LSS PE=1 SV=1	0	168.204	45	27	72	27	1	732	83.3	6.61	202.16	27	0	1.618	1.187	1.087	1.01
FALSE	High	Master Protein	Q92769	Histone deacetylase 2 OS=Homo sapiens OX=9606 GN=HDAC2 PE=1 SV=2	0	168.027	48	18	97	12	1	488	55.3	5.91	303.06	18	0	1.848	2.558	2.303	2.191
FALSE	High	Master Protein	Q05707	Collagen alpha-1(XIV) chain OS=Homo sapiens OX=9606 GN=COL14A1 PE=1 SV=3	0	167.762	24	30	74	30	1	1796	193.4	5.3	198.78	30	0	0.097	0.099	0.102	0.122
FALSE	High	Master Protein	P08621	U1 small nuclear ribonucleoprotein 70 kDa OS=Homo sapiens OX=9606 GN=SNRNP70 PE=1 SV=2	0	167.737	48	21	178	21	1	437	51.5	9.94	510.67	21	0	2.198	2.752	2.474	2.143
FALSE	High	Master Protein	P17480	Nucleolar transcription factor 1 OS=Homo sapiens OX=9606 GN=UBTF PE=1 SV=1	0	167.466	38	29	110	29	1	764	89.4	5.81	312.1	29	0	1.735	2.015	1.58	1.539
FALSE	High	Master Protein	Q9P0V9	Septin-10 OS=Homo sapiens OX=9606 GN=SEPT10 PE=1 SV=2	0	167.38	50	14	88	13	1	454	52.6	6.8	279.22	14	0	1.175	0.845	0.888	1.041
FALSE	High	Master Protein	P07947	Tyrosine-protein kinase Yes OS=Homo sapiens OX=9606 GN=YES1 PE=1 SV=3	0	167.361	50	25	168	16	1	543	60.8	6.74	459.62	25	10	0.925	2.169	1.924	1.157
FALSE	High	Master Protein	Q96N67	Dedicator of cytokinesis protein 7 OS=Homo sapiens OX=9606 GN=DOCK7 PE=1 SV=4	0	167.33	21	40	74	36	1	2140	242.4	6.8	219.28	40	4	1.107	1.373	1.222	1.581
FALSE	High	Master Protein	Q02487	Desmocollin-2 OS=Homo sapiens OX=9606 GN=DSC2 PE=1 SV=1	0	167.324	30	21	110	18	1	901	99.9	5.34	319.75	21	0	0.171	0.215	0.319	0.215
FALSE	High	Master Protein	P61160	Actin-related protein 2 OS=Homo sapiens OX=9606 GN=ACTR2 PE=1 SV=1	0	167.311	44	13	146	13	1	394	44.7	6.74	432.37	13	0	0.66	0.702	0.751	0.909
FALSE	High	Master Protein	Q9HCC0	Methylcrotonoyl-CoA carboxylase beta chain, mitochondrial OS=Homo sapiens OX=9606 GN=MCCC2 PE=1 SV=1	0	167.302	47	22	133	22	1	563	61.3	7.68	367.7	22	0	0.809	1.008	1.073	0.938
FALSE	High	Master Protein	Q9BZQ8	Protein Niban OS=Homo sapiens OX=9606 GN=FAM129A PE=1 SV=1	0	167.269	39	29	83	29	1	928	103.1	4.78	246.88	29	0	0.684	0.981	0.89	0.719
FALSE	High	Master Protein	O00291	Huntingtin-interacting protein 1 OS=Homo sapiens OX=9606 GN=HIP1 PE=1 SV=5	0	167.108	38	34	71	32	1	1037	116.1	5.3	203.36	34	0	1.218	1.046	1.062	1.465
FALSE	High	Master Protein	Q9BW92	Threonine--tRNA ligase, mitochondrial OS=Homo sapiens OX=9606 GN=TARS2 PE=1 SV=1	0	166.597	46	27	76	27	1	718	81	7.3	228.72	27	0	1.519	1.994	2.101	1.337
FALSE	High	Master Protein	P31153	S-adenosylmethionine synthase isoform type-2 OS=Homo sapiens OX=9606 GN=MAT2A PE=1 SV=1	0	166.401	52	19	174	16	1	395	43.6	6.48	518.54	19	4	1.916	1.54	1.522	1.681
FALSE	High	Master Protein	Q9NUQ9	Protein FAM49B OS=Homo sapiens OX=9606 GN=FAM49B PE=1 SV=1	0	166.308	65	15	89	15	1	324	36.7	6.06	269.03	15	0	0.899	0.819	0.972	1.061
FALSE	High	Master Protein	Q96AC1	Fermitin family homolog 2 OS=Homo sapiens OX=9606 GN=FERMT2 PE=1 SV=1	0	166.223	47	26	91	23	1	680	77.8	6.7	291.45	26	3	0.367	0.407	0.397	0.217
FALSE	High	Master Protein	P22307	Non-specific lipid-transfer protein OS=Homo sapiens OX=9606 GN=SCP2 PE=1 SV=2	0	166.03	43	23	147	23	1	547	59	6.89	410.67	23	0	1.283	1.106	1.347	1.094
FALSE	High	Master Protein	P50748	Kinetochore-associated protein 1 OS=Homo sapiens OX=9606 GN=KNTC1 PE=1 SV=1	0	166.017	21	39	64	38	1	2209	250.6	5.97	197.95	39	1	1.769	1.229	1.485	1.858
FALSE	High	Master Protein	P39656	Dolichyl-diphosphooligosaccharide--protein glycosyltransferase 48 kDa subunit OS=Homo sapiens OX=9606 GN=DDOST PE=1 SV=4	0	165.961	55	18	152	18	1	456	50.8	6.55	488.22	18	0	1.72	2.015	1.782	1.738
FALSE	High	Master Protein	Q9HCE1	Putative helicase MOV-10 OS=Homo sapiens OX=9606 GN=MOV10 PE=1 SV=2	0	165.944	39	34	82	34	1	1003	113.6	8.82	238.25	34	0	1.223	0.973	1.263	1.083
FALSE	High	Master Protein	Q06323	Proteasome activator complex subunit 1 OS=Homo sapiens OX=9606 GN=PSME1 PE=1 SV=1	0	165.771	63	16	221	16	1	249	28.7	6.02	646.89	16	0	0.598	0.679	1.067	0.843
FALSE	High	Master Protein	P54819	Adenylate kinase 2, mitochondrial OS=Homo sapiens OX=9606 GN=AK2 PE=1 SV=2	0	165.556	69	13	193	13	1	239	26.5	7.81	570.47	13	0	1.47	1.451	1.431	1.561
FALSE	High	Master Protein	Q02809	Procollagen-lysine,2-oxoglutarate 5-dioxygenase 1 OS=Homo sapiens OX=9606 GN=PLOD1 PE=1 SV=2	0	165.325	36	22	115	21	1	727	83.5	6.95	361.18	22	1	1.213	1.241	1.227	0.92
FALSE	High	Master Protein	P07737	Profilin-1 OS=Homo sapiens OX=9606 GN=PFN1 PE=1 SV=2	0	165.316	68	10	590	10	1	140	15	8.27	1847.74	10	0	0.874	0.577	0.903	0.958
FALSE	High	Master Protein	P05388	60S acidic ribosomal protein P0 OS=Homo sapiens OX=9606 GN=RPLP0 PE=1 SV=1	0	165.196	54	12	367	12	1	317	34.3	5.97	1141.77	12	0	1.364	1.192	1.415	1.369
FALSE	High	Master Protein	O43615	Mitochondrial import inner membrane translocase subunit TIM44 OS=Homo sapiens OX=9606 GN=TIMM44 PE=1 SV=2	0	165.099	52	25	118	25	1	452	51.3	8.32	381.61	25	0	2.002	2.829	2.366	1.864
FALSE	High	Master Protein	P51003	Poly(A) polymerase alpha OS=Homo sapiens OX=9606 GN=PAPOLA PE=1 SV=4	0	165.087	42	25	74	23	1	745	82.8	7.37	232.59	25	2	1.525	1.49	1.515	1.44
FALSE	High	Master Protein	P40763	Signal transducer and activator of transcription 3 OS=Homo sapiens OX=9606 GN=STAT3 PE=1 SV=2	0	165.034	41	25	83	25	1	770	88	6.3	266.1	25	0	0.849	0.584	0.794	0.802
FALSE	High	Master Protein	P52292	Importin subunit alpha-1 OS=Homo sapiens OX=9606 GN=KPNA2 PE=1 SV=1	0	164.982	46	16	100	16	1	529	57.8	5.4	307.99	16	0	1.686	1.677	1.287	2.315
FALSE	High	Master Protein	P14735	Insulin-degrading enzyme OS=Homo sapiens OX=9606 GN=IDE PE=1 SV=4	0	164.963	35	35	90	35	1	1019	117.9	6.61	266.69	35	0	1.35	1.012	1.393	1.104
FALSE	High	Master Protein	P30481	HLA class I histocompatibility antigen, B-44 alpha chain OS=Homo sapiens OX=9606 GN=HLA-B PE=1 SV=1	0	164.952	48	14	238	4	1	362	40.5	6.04	698.11	14	9	1.859	1.313	1.575	0.75
FALSE	High	Master Protein	Q9UHD9	Ubiquilin-2 OS=Homo sapiens OX=9606 GN=UBQLN2 PE=1 SV=2	0	164.78	27	11	139	6	1	624	65.7	5.22	430.27	11	11	0.994	0.733	0.929	0.965
FALSE	High	Master Protein	Q14914	Prostaglandin reductase 1 OS=Homo sapiens OX=9606 GN=PTGR1 PE=1 SV=2	0	164.689	58	14	134	14	1	329	35.8	8.29	354.93	14	0	1.104	0.779	1.018	0.676
FALSE	High	Master Protein	Q9H3S7	Tyrosine-protein phosphatase non-receptor type 23 OS=Homo sapiens OX=9606 GN=PTPN23 PE=1 SV=1	0	164.654	27	38	66	38	1	1636	178.9	6.92	196.96	38	0	1.177	0.918	0.957	1.26
FALSE	High	Master Protein	Q15397	Pumilio homolog 3 OS=Homo sapiens OX=9606 GN=PUM3 PE=1 SV=3	0	164.547	50	27	102	27	1	648	73.5	9.64	298	27	0	2.027	2.757	2.396	2.43
FALSE	High	Master Protein	Q99567	Nuclear pore complex protein Nup88 OS=Homo sapiens OX=9606 GN=NUP88 PE=1 SV=2	0	164.41	43	26	95	26	1	741	83.5	5.69	278.27	26	0	1.577	1.623	1.471	1.627
FALSE	High	Master Protein	Q13523	Serine/threonine-protein kinase PRP4 homolog OS=Homo sapiens OX=9606 GN=PRPF4B PE=1 SV=3	0	164.33	24	23	98	23	1	1007	116.9	10.26	278.71	23	0	1.659	1.943	1.934	1.573
FALSE	High	Master Protein	P08237	ATP-dependent 6-phosphofructokinase, muscle type OS=Homo sapiens OX=9606 GN=PFKM PE=1 SV=2	0	164.315	44	28	99	25	1	780	85.1	7.99	302.75	28	2	1.667	0.861	0.929	1.006
FALSE	High	Master Protein	Q05086	Ubiquitin-protein ligase E3A OS=Homo sapiens OX=9606 GN=UBE3A PE=1 SV=4	0	164.217	39	27	62	27	1	875	100.6	5.22	191.93	27	0	1.11	1.396	1.388	1.691
FALSE	High	Master Protein	P12532	Creatine kinase U-type, mitochondrial OS=Homo sapiens OX=9606 GN=CKMT1A PE=1 SV=1	0	164.21	50	16	122	16	1	417	47	8.34	432.5	16	0	0.634	0.52	0.529	0.798
FALSE	High	Master Protein	Q13492	Phosphatidylinositol-binding clathrin assembly protein OS=Homo sapiens OX=9606 GN=PICALM PE=1 SV=2	0	164.054	33	18	109	18	1	652	70.7	7.9	386.36	18	0	1.285	1.303	1.326	1.079
FALSE	High	Master Protein	P98194	Calcium-transporting ATPase type 2C member 1 OS=Homo sapiens OX=9606 GN=ATP2C1 PE=1 SV=3	0	163.726	35	23	75	23	1	919	100.5	6.74	219.07	23	0	1.274	1.247	1.063	1.133
FALSE	High	Master Protein	Q8WWQ0	PH-interacting protein OS=Homo sapiens OX=9606 GN=PHIP PE=1 SV=2	0	163.694	23	38	75	35	1	1821	206.6	8.85	208.28	38	3	1.622	2.003	2.009	1.402
FALSE	High	Master Protein	Q99873	Protein arginine N-methyltransferase 1 OS=Homo sapiens OX=9606 GN=PRMT1 PE=1 SV=2	0	163.559	53	18	179	18	1	361	41.5	5.43	561.03	18	0	1.254	2.336	1.847	2.151
FALSE	High	Master Protein	O96019	Actin-like protein 6A OS=Homo sapiens OX=9606 GN=ACTL6A PE=1 SV=1	0	163.518	47	15	125	15	1	429	47.4	5.6	353.19	15	0	1.349	1.397	1.343	1.51
FALSE	High	Master Protein	Q08380	Galectin-3-binding protein OS=Homo sapiens OX=9606 GN=LGALS3BP PE=1 SV=1	0	163.511	40	18	118	18	1	585	65.3	5.27	383.08	18	0	0.552	0.844	1.023	0.964
FALSE	High	Master Protein	Q95604	HLA class I histocompatibility antigen, Cw-17 alpha chain OS=Homo sapiens OX=9606 GN=HLA-C PE=1 SV=1	0	163.302	45	14	249	1	1	372	41.2	6.8	700.71	14	1	0.271	0.29	0.343	0.313
FALSE	High	Master Protein	Q9BS26	Endoplasmic reticulum resident protein 44 OS=Homo sapiens OX=9606 GN=ERP44 PE=1 SV=1	0	163.208	45	18	159	17	1	406	46.9	5.26	439.01	18	0	0.88	1.047	1.147	1.106
FALSE	High	Master Protein	O14981	TATA-binding protein-associated factor 172 OS=Homo sapiens OX=9606 GN=BTAF1 PE=1 SV=2	0	163.066	21	34	61	34	1	1849	206.8	6.52	174.68	34	0	1.313	1.271	1.189	1.172
FALSE	High	Master Protein	Q03169	Tumor necrosis factor alpha-induced protein 2 OS=Homo sapiens OX=9606 GN=TNFAIP2 PE=2 SV=2	0	162.49	50	29	82	29	1	654	72.6	6.46	258.47	29	0	1.145	0.939	1.309	1.006
FALSE	High	Master Protein	Q01581	Hydroxymethylglutaryl-CoA synthase, cytoplasmic OS=Homo sapiens OX=9606 GN=HMGCS1 PE=1 SV=2	0	162.444	42	18	132	18	1	520	57.3	5.41	389.24	18	0	2.163	2.276	2.617	0.797
FALSE	High	Master Protein	A2RRP1	Neuroblastoma-amplified sequence OS=Homo sapiens OX=9606 GN=NBAS PE=1 SV=2	0	162.403	19	39	66	39	1	2371	268.4	5.96	202.08	39	0	1.136	1.242	1.32	1.017
FALSE	High	Master Protein	O43172	U4/U6 small nuclear ribonucleoprotein Prp4 OS=Homo sapiens OX=9606 GN=PRPF4 PE=1 SV=2	0	162.379	56	22	116	22	1	522	58.4	7.42	369.89	22	0	1.271	1.498	1.317	1.527
FALSE	High	Master Protein	Q13330	Metastasis-associated protein MTA1 OS=Homo sapiens OX=9606 GN=MTA1 PE=1 SV=2	0	162.3	46	28	88	24	1	715	80.7	9.26	277.63	28	4	1.325	1.603	1.541	1.605
FALSE	High	Master Protein	Q13618	Cullin-3 OS=Homo sapiens OX=9606 GN=CUL3 PE=1 SV=2	0	162.228	36	27	77	26	1	768	88.9	8.48	224.84	27	0	0.965	1.233	1.337	1.198
FALSE	High	Master Protein	Q6PI48	Aspartate--tRNA ligase, mitochondrial OS=Homo sapiens OX=9606 GN=DARS2 PE=1 SV=1	0	162.094	49	25	93	25	1	645	73.5	8.02	261.02	25	0	1.261	1.232	1.416	1.513
FALSE	High	Master Protein	Q9NTK5	Obg-like ATPase 1 OS=Homo sapiens OX=9606 GN=OLA1 PE=1 SV=2	0	162.028	64	22	159	22	1	396	44.7	7.81	461.77	22	0	1.32	1.264	2.059	1.718
FALSE	High	Master Protein	P23528	Cofilin-1 OS=Homo sapiens OX=9606 GN=CFL1 PE=1 SV=3	0	161.853	66	14	534	10	1	166	18.5	8.09	1737.03	14	5	1.576	0.875	1.282	1.216
FALSE	High	Master Protein	P50995	Annexin A11 OS=Homo sapiens OX=9606 GN=ANXA11 PE=1 SV=1	0	161.842	42	21	131	21	1	505	54.4	7.65	400.13	21	0	1.145	0.664	1.033	1.087
FALSE	High	Master Protein	Q9BT78	COP9 signalosome complex subunit 4 OS=Homo sapiens OX=9606 GN=COPS4 PE=1 SV=1	0	161.437	59	19	98	19	1	406	46.2	5.83	307.75	19	0	1.166	0.977	1.209	1.175
FALSE	High	Master Protein	P52888	Thimet oligopeptidase OS=Homo sapiens OX=9606 GN=THOP1 PE=1 SV=2	0	161.4	45	29	93	29	1	689	78.8	6.05	282.92	29	0	2.263	1.981	2.207	1.78
FALSE	High	Master Protein	Q562R1	Beta-actin-like protein 2 OS=Homo sapiens OX=9606 GN=ACTBL2 PE=1 SV=2	0	161.362	38	12	1704	6	1	376	42	5.59	4833.52	12	0	1.197	1.126	1.023	1.113
FALSE	High	Master Protein	O15042	U2 snRNP-associated SURP motif-containing protein OS=Homo sapiens OX=9606 GN=U2SURP PE=1 SV=2	0	161.354	29	30	112	30	1	1029	118.2	8.47	334.47	30	0	1.984	2.057	1.935	2.171
FALSE	High	Master Protein	P14550	Alcohol dehydrogenase [NADP(+)] OS=Homo sapiens OX=9606 GN=AKR1A1 PE=1 SV=3	0	161.341	73	22	140	21	1	325	36.6	6.79	426.78	22	1	1.035	0.668	0.976	0.752
FALSE	High	Master Protein	O43432	Eukaryotic translation initiation factor 4 gamma 3 OS=Homo sapiens OX=9606 GN=EIF4G3 PE=1 SV=2	0	161.294	24	36	103	28	1	1585	176.5	5.38	254.2	36	1	1.477	1.465	1.803	1.564
FALSE	High	Master Protein	Q9BZK7	F-box-like/WD repeat-containing protein TBL1XR1 OS=Homo sapiens OX=9606 GN=TBL1XR1 PE=1 SV=1	0	161.283	55	18	106	12	1	514	55.6	5.55	347	18	6	1.514	1.46	1.472	1.428
FALSE	High	Master Protein	Q01995	Transgelin OS=Homo sapiens OX=9606 GN=TAGLN PE=1 SV=4	0	161.276	65	16	337	16	1	201	22.6	8.84	675.23	16	0	0.051	0.057	0.057	0.081
FALSE	High	Master Protein	P67775	Serine/threonine-protein phosphatase 2A catalytic subunit alpha isoform OS=Homo sapiens OX=9606 GN=PPP2CA PE=1 SV=1	0	161.272	60	15	161	2	1	309	35.6	5.54	445.35	15	0	1.605	1.628	1.577	1.8
FALSE	High	Master Protein	Q8N3C0	Activating signal cointegrator 1 complex subunit 3 OS=Homo sapiens OX=9606 GN=ASCC3 PE=1 SV=3	0	161.054	22	44	74	44	1	2202	251.3	7.09	203.39	44	0	0.97	0.922	1.075	1.401
FALSE	High	Master Protein	Q5VT79	Annexin A8-like protein 1 OS=Homo sapiens OX=9606 GN=ANXA8L1 PE=2 SV=2	0	160.993	64	17	210	2	1	327	36.9	5.78	661.93	17	0	0.634	0.391	0.808	1.156
FALSE	High	Master Protein	P35249	Replication factor C subunit 4 OS=Homo sapiens OX=9606 GN=RFC4 PE=1 SV=2	0	160.851	62	20	104	20	1	363	39.7	8.02	321.77	20	0	1.898	1.808	1.755	2.159
FALSE	High	Master Protein	Q96AG4	Leucine-rich repeat-containing protein 59 OS=Homo sapiens OX=9606 GN=LRRC59 PE=1 SV=1	0	160.562	47	13	255	13	1	307	34.9	9.57	778.49	13	0	1.574	1.947	1.743	1.418
FALSE	High	Master Protein	Q5JTZ9	Alanine--tRNA ligase, mitochondrial OS=Homo sapiens OX=9606 GN=AARS2 PE=1 SV=1	0	160.548	39	31	68	31	1	985	107.3	6.27	191.66	31	0	1.045	1.131	1.077	0.879
FALSE	High	Master Protein	P37268	Squalene synthase OS=Homo sapiens OX=9606 GN=FDFT1 PE=1 SV=1	0	160.316	54	19	106	19	1	417	48.1	6.54	296.38	19	0	1.402	2.191	2.943	0.765
FALSE	High	Master Protein	P49755	Transmembrane emp24 domain-containing protein 10 OS=Homo sapiens OX=9606 GN=TMED10 PE=1 SV=2	0	160.313	42	10	307	10	1	219	25	7.44	1003.21	10	0	1.581	2.291	1.715	1.526
FALSE	High	Master Protein	Q9Y2U8	Inner nuclear membrane protein Man1 OS=Homo sapiens OX=9606 GN=LEMD3 PE=1 SV=2	0	160.14	43	27	83	27	1	911	99.9	7.55	278.15	27	0	1.153	1.666	1.407	1.392
FALSE	High	Master Protein	O00629	Importin subunit alpha-3 OS=Homo sapiens OX=9606 GN=KPNA4 PE=1 SV=1	0	160.009	51	18	132	11	1	521	57.9	4.96	469.64	18	0	0.926	1.179	1.011	0.998
FALSE	High	Master Protein	O43823	A-kinase anchor protein 8 OS=Homo sapiens OX=9606 GN=AKAP8 PE=1 SV=1	0	159.942	40	26	78	26	1	692	76.1	5.15	257.3	26	0	2.643	1.955	1.826	1.918
FALSE	High	Master Protein	Q9Y5L0	Transportin-3 OS=Homo sapiens OX=9606 GN=TNPO3 PE=1 SV=3	0	159.934	37	27	80	27	1	923	104.1	5.57	221.83	27	0	2.223	1.576	1.654	1.837
FALSE	High	Master Protein	P00491	Purine nucleoside phosphorylase OS=Homo sapiens OX=9606 GN=PNP PE=1 SV=2	0	159.91	69	15	124	15	1	289	32.1	6.95	421.6	15	0	1.304	1.275	1.383	1.455
FALSE	High	Master Protein	Q15042	Rab3 GTPase-activating protein catalytic subunit OS=Homo sapiens OX=9606 GN=RAB3GAP1 PE=1 SV=3	0	159.897	40	31	72	31	1	981	110.5	5.55	222.53	31	0	1.141	1.293	1.365	1.715
FALSE	High	Master Protein	Q9UBB4	Ataxin-10 OS=Homo sapiens OX=9606 GN=ATXN10 PE=1 SV=1	0	159.861	44	18	92	18	1	475	53.5	5.25	274.82	18	0	1.716	0.967	1.274	1.333
FALSE	High	Master Protein	Q69YN4	Protein virilizer homolog OS=Homo sapiens OX=9606 GN=VIRMA PE=1 SV=2	0	159.612	20	36	78	36	1	1812	201.9	5.01	223.1	36	0	2.023	2.092	2.073	1.904
FALSE	High	Master Protein	Q8TD19	Serine/threonine-protein kinase Nek9 OS=Homo sapiens OX=9606 GN=NEK9 PE=1 SV=2	0	159.436	29	25	63	25	1	979	107.1	5.74	186.91	25	0	0.963	0.906	1.091	0.86
FALSE	High	Master Protein	P61106	Ras-related protein Rab-14 OS=Homo sapiens OX=9606 GN=RAB14 PE=1 SV=4	0	159.333	85	15	187	14	1	215	23.9	6.21	559.75	15	2	1.28	1.264	1.264	1.303
FALSE	High	Master Protein	P27695	DNA-(apurinic or apyrimidinic site) lyase OS=Homo sapiens OX=9606 GN=APEX1 PE=1 SV=2	0	159.332	53	12	159	12	1	318	35.5	8.12	526.09	12	0	1.345	1.413	1.329	1.05
FALSE	High	Master Protein	O75821	Eukaryotic translation initiation factor 3 subunit G OS=Homo sapiens OX=9606 GN=EIF3G PE=1 SV=2	0	159.315	58	16	137	16	1	320	35.6	6.13	424.25	16	0	1.686	1.557	2.034	1.816
FALSE	High	Master Protein	Q15061	WD repeat-containing protein 43 OS=Homo sapiens OX=9606 GN=WDR43 PE=1 SV=3	0	159.298	35	22	98	22	1	677	74.8	5.57	258.92	22	0	1.49	2.399	1.72	1.787
FALSE	High	Master Protein	Q08043	Alpha-actinin-3 OS=Homo sapiens OX=9606 GN=ACTN3 PE=1 SV=2	0	159.272	16	13	269	2	1	901	103.2	5.52	770.99	13	0	0.909	1.151	1.053	0.687
FALSE	High	Master Protein	O75475	PC4 and SFRS1-interacting protein OS=Homo sapiens OX=9606 GN=PSIP1 PE=1 SV=1	0	159.151	45	23	163	22	1	530	60.1	9.13	438.98	23	1	1.969	2.218	2.048	1.854
FALSE	High	Master Protein	Q14444	Caprin-1 OS=Homo sapiens OX=9606 GN=CAPRIN1 PE=1 SV=2	0	159.132	33	19	156	19	1	709	78.3	5.25	408.11	19	0	1.697	1.305	1.817	1.691
FALSE	High	Master Protein	Q07954	Prolow-density lipoprotein receptor-related protein 1 OS=Homo sapiens OX=9606 GN=LRP1 PE=1 SV=2	0	159.116	11	43	64	43	1	4544	504.3	5.39	174.59	43	0	1.452	0.611	0.655	0.727
FALSE	High	Master Protein	P30520	Adenylosuccinate synthetase isozyme 2 OS=Homo sapiens OX=9606 GN=ADSS PE=1 SV=3	0	159.07	53	19	94	17	1	456	50.1	6.55	267.5	19	0	1.255	1.022	1.484	1.104
FALSE	High	Master Protein	Q15008	26S proteasome non-ATPase regulatory subunit 6 OS=Homo sapiens OX=9606 GN=PSMD6 PE=1 SV=1	0	159.013	62	23	121	23	1	389	45.5	5.62	360.54	23	0	1.337	1.521	1.392	1.634
FALSE	High	Master Protein	Q9UKN8	General transcription factor 3C polypeptide 4 OS=Homo sapiens OX=9606 GN=GTF3C4 PE=1 SV=2	0	158.976	46	31	96	31	1	822	91.9	6.65	282.14	31	0	1.798	1.963	1.618	1.879
FALSE	High	Master Protein	Q08188	Protein-glutamine gamma-glutamyltransferase E OS=Homo sapiens OX=9606 GN=TGM3 PE=1 SV=4	0	158.802	45	22	113	22	1	693	76.6	5.86	313.09	22	0	0.092	0.085	0.08	0.111
FALSE	High	Master Protein	P05067	Amyloid-beta A4 protein OS=Homo sapiens OX=9606 GN=APP PE=1 SV=3	0	158.695	38	25	87	25	1	770	86.9	4.82	278.38	25	0	1.144	1.225	0.889	1.15
FALSE	High	Master Protein	Q86SF2	N-acetylgalactosaminyltransferase 7 OS=Homo sapiens OX=9606 GN=GALNT7 PE=1 SV=1	0	158.616	46	26	79	26	1	657	75.3	7.11	210.53	26	0	0.749	1.137	1.301	1.113
FALSE	High	Master Protein	Q96G03	Phosphoglucomutase-2 OS=Homo sapiens OX=9606 GN=PGM2 PE=1 SV=4	0	158.365	44	25	93	25	1	612	68.2	6.73	250.35	25	0	0.453	0.387	0.464	0.591
FALSE	High	Master Protein	O60832	H/ACA ribonucleoprotein complex subunit 4 OS=Homo sapiens OX=9606 GN=DKC1 PE=1 SV=3	0	158.327	46	26	129	26	1	514	57.6	9.42	389.33	26	0	1.862	2.339	1.857	1.637
FALSE	High	Master Protein	P23786	Carnitine O-palmitoyltransferase 2, mitochondrial OS=Homo sapiens OX=9606 GN=CPT2 PE=1 SV=2	0	158.229	41	26	117	26	1	658	73.7	8.18	332.73	26	0	1.397	1.523	1.864	1.606
FALSE	High	Master Protein	Q9BVP2	Guanine nucleotide-binding protein-like 3 OS=Homo sapiens OX=9606 GN=GNL3 PE=1 SV=2	0	158.2	48	25	99	24	1	549	62	9.16	298.82	25	2	2.222	2.929	2.221	2.446
FALSE	High	Master Protein	Q9NQW7	Xaa-Pro aminopeptidase 1 OS=Homo sapiens OX=9606 GN=XPNPEP1 PE=1 SV=3	0	158.032	44	24	91	23	1	623	69.9	5.67	283.38	24	1	1.513	0.667	1.051	1.499
FALSE	High	Master Protein	O43395	U4/U6 small nuclear ribonucleoprotein Prp3 OS=Homo sapiens OX=9606 GN=PRPF3 PE=1 SV=2	0	157.908	51	29	98	29	1	683	77.5	9.5	264.7	29	0	1.7	2.035	1.705	1.726
FALSE	High	Master Protein	P30740	Leukocyte elastase inhibitor OS=Homo sapiens OX=9606 GN=SERPINB1 PE=1 SV=1	0	157.86	52	18	145	17	1	379	42.7	6.28	388.11	18	1	0.238	0.157	0.312	0.221
FALSE	High	Master Protein	P07476	Involucrin OS=Homo sapiens OX=9606 GN=IVL PE=1 SV=2	0	157.715	41	17	64	17	1	585	68.4	4.61	152.75	17	0	0.071	0.098	0.089	0.108
FALSE	High	Master Protein	O14936	Peripheral plasma membrane protein CASK OS=Homo sapiens OX=9606 GN=CASK PE=1 SV=3	0	157.697	35	28	87	28	1	926	105.1	6.43	242.26	28	0	1.083	1.551	1.834	1.303
FALSE	High	Master Protein	P62917	60S ribosomal protein L8 OS=Homo sapiens OX=9606 GN=RPL8 PE=1 SV=2	0	157.456	55	13	291	13	1	257	28	11.03	932.33	13	0	1.938	1.793	1.928	1.969
FALSE	High	Master Protein	Q14103	Heterogeneous nuclear ribonucleoprotein D0 OS=Homo sapiens OX=9606 GN=HNRNPD PE=1 SV=1	0	157.161	37	16	522	14	1	355	38.4	7.81	1530.21	16	2	1.984	2.591	2.176	1.779
FALSE	High	Master Protein	Q14694	Ubiquitin carboxyl-terminal hydrolase 10 OS=Homo sapiens OX=9606 GN=USP10 PE=1 SV=2	0	157.03	37	25	88	25	1	798	87.1	5.31	281.95	25	0	1.322	1.424	1.473	1.443
FALSE	High	Master Protein	P35052	Glypican-1 OS=Homo sapiens OX=9606 GN=GPC1 PE=1 SV=2	0	156.786	42	18	100	18	1	558	61.6	7.3	322.35	18	0	0.919	1.749	1.898	1.244
FALSE	High	Master Protein	P25786	Proteasome subunit alpha type-1 OS=Homo sapiens OX=9606 GN=PSMA1 PE=1 SV=1	0	156.596	70	18	167	18	1	263	29.5	6.61	504.86	18	0	1.679	1.412	1.778	1.606
FALSE	High	Master Protein	Q9BTT0	Acidic leucine-rich nuclear phosphoprotein 32 family member E OS=Homo sapiens OX=9606 GN=ANP32E PE=1 SV=1	0	156.49	45	10	118	10	1	268	30.7	3.85	372.55	10	0	2.626	1.32	1.443	2.105
FALSE	High	Master Protein	P54920	Alpha-soluble NSF attachment protein OS=Homo sapiens OX=9606 GN=NAPA PE=1 SV=3	0	156.464	65	15	101	15	1	295	33.2	5.36	277.67	15	0	0.729	0.716	0.712	0.859
FALSE	High	Master Protein	Q99536	Synaptic vesicle membrane protein VAT-1 homolog OS=Homo sapiens OX=9606 GN=VAT1 PE=1 SV=2	0	156.46	53	13	109	13	1	393	41.9	6.29	386.65	13	0	1.188	0.807	0.792	0.848
FALSE	High	Master Protein	Q13724	Mannosyl-oligosaccharide glucosidase OS=Homo sapiens OX=9606 GN=MOGS PE=1 SV=5	0	156.36	44	28	111	28	1	837	91.9	8.9	353.71	28	0	0.932	1.068	0.96	1.36
FALSE	High	Master Protein	O75152	Zinc finger CCCH domain-containing protein 11A OS=Homo sapiens OX=9606 GN=ZC3H11A PE=1 SV=3	0	156.331	44	31	82	31	1	810	89.1	8.37	231.49	31	0	1.863	2.233	1.85	1.748
FALSE	High	Master Protein	P42566	Epidermal growth factor receptor substrate 15 OS=Homo sapiens OX=9606 GN=EPS15 PE=1 SV=2	0	155.989	41	27	70	27	1	896	98.6	4.64	218.85	27	0	1.048	0.984	1.09	1.218
FALSE	High	Master Protein	P17174	Aspartate aminotransferase, cytoplasmic OS=Homo sapiens OX=9606 GN=GOT1 PE=1 SV=3	0	155.987	58	19	129	19	1	413	46.2	7.01	432.38	19	0	0.937	0.548	0.789	0.837
FALSE	High	Master Protein	P51991	Heterogeneous nuclear ribonucleoprotein A3 OS=Homo sapiens OX=9606 GN=HNRNPA3 PE=1 SV=2	0	155.974	52	20	572	17	1	378	39.6	9.01	1640.39	20	0	1.507	1.947	1.902	1.74
FALSE	High	Master Protein	Q7Z417	Nuclear fragile X mental retardation-interacting protein 2 OS=Homo sapiens OX=9606 GN=NUFIP2 PE=1 SV=1	0	155.889	48	24	76	24	1	695	76.1	8.7	236.1	24	0	1.891	2.256	1.784	2.156
FALSE	High	Master Protein	Q6WCQ1	Myosin phosphatase Rho-interacting protein OS=Homo sapiens OX=9606 GN=MPRIP PE=1 SV=3	0	155.832	39	34	79	33	1	1025	116.5	6.21	236.37	34	1	1.315	1.115	1.016	1.289
FALSE	High	Master Protein	O75306	NADH dehydrogenase [ubiquinone] iron-sulfur protein 2, mitochondrial OS=Homo sapiens OX=9606 GN=NDUFS2 PE=1 SV=2	0	155.675	56	19	137	19	1	463	52.5	7.55	408.2	19	0	0.904	1.025	1.042	0.994
FALSE	High	Master Protein	Q02388	Collagen alpha-1(VII) chain OS=Homo sapiens OX=9606 GN=COL7A1 PE=1 SV=2	0	155.671	17	34	60	34	1	2944	295	6.27	173.57	34	0	0.517	0.642	0.577	0.432
FALSE	High	Master Protein	P0DOX5	Immunoglobulin gamma-1 heavy chain OS=Homo sapiens OX=9606 PE=1 SV=1	0	155.655	42	14	552	7	1	449	49.3	8.72	1253.85	14	12	0.068	0.073	0.074	0.101
FALSE	High	Master Protein	P55036	26S proteasome non-ATPase regulatory subunit 4 OS=Homo sapiens OX=9606 GN=PSMD4 PE=1 SV=1	0	155.254	45	13	151	10	1	377	40.7	4.79	465.66	13	7	1.356	1.37	1.534	1.529
FALSE	High	Master Protein	O14744	Protein arginine N-methyltransferase 5 OS=Homo sapiens OX=9606 GN=PRMT5 PE=1 SV=4	0	155.19	46	22	100	22	1	637	72.6	6.29	280.1	22	0	1.488	1.377	1.38	1.719
FALSE	High	Master Protein	Q9UG63	ATP-binding cassette sub-family F member 2 OS=Homo sapiens OX=9606 GN=ABCF2 PE=1 SV=2	0	155.184	39	25	103	25	1	623	71.2	7.37	283.21	25	0	2.179	1.335	1.225	1.692
FALSE	High	Master Protein	Q9UBU9	Nuclear RNA export factor 1 OS=Homo sapiens OX=9606 GN=NXF1 PE=1 SV=1	0	155.159	35	19	81	19	1	619	70.1	8.51	239.36	19	0	2.241	2.446	2.076	1.942
FALSE	High	Master Protein	Q9HDC9	Adipocyte plasma membrane-associated protein OS=Homo sapiens OX=9606 GN=APMAP PE=1 SV=2	0	155.122	55	19	114	19	1	416	46.5	6.16	325.04	19	0	0.808	1.063	0.892	1.075
FALSE	High	Master Protein	Q8IXT5	RNA-binding protein 12B OS=Homo sapiens OX=9606 GN=RBM12B PE=1 SV=2	0	155.104	45	38	105	38	1	1001	118	6.81	315.08	38	0	1.514	1.641	1.445	1.456
FALSE	High	Master Protein	Q15477	Helicase SKI2W OS=Homo sapiens OX=9606 GN=SKIV2L PE=1 SV=3	0	155.069	30	27	65	27	1	1246	137.7	6.06	213.79	27	0	1.115	0.888	1.091	1.163
FALSE	High	Master Protein	Q93052	Lipoma-preferred partner OS=Homo sapiens OX=9606 GN=LPP PE=1 SV=1	0	155.019	57	19	90	19	1	612	65.7	7.37	217.63	19	0	0.304	0.224	0.247	0.331
FALSE	High	Master Protein	Q12792	Twinfilin-1 OS=Homo sapiens OX=9606 GN=TWF1 PE=1 SV=3	0	154.641	56	18	117	15	1	350	40.3	6.96	373.55	18	3	1.063	1.024	1.209	1.149
FALSE	High	Master Protein	P12110	Collagen alpha-2(VI) chain OS=Homo sapiens OX=9606 GN=COL6A2 PE=1 SV=4	0	154.614	24	20	138	20	1	1019	108.5	6.21	310.77	20	0	0.092	0.092	0.085	0.116
FALSE	High	Master Protein	P31689	DnaJ homolog subfamily A member 1 OS=Homo sapiens OX=9606 GN=DNAJA1 PE=1 SV=2	0	154.602	56	18	112	18	1	397	44.8	7.08	325.77	18	0	1.586	1.799	1.417	1.913
FALSE	High	Master Protein	Q8IWA4	Mitofusin-1 OS=Homo sapiens OX=9606 GN=MFN1 PE=1 SV=2	0	154.57	44	26	76	25	1	741	84	6.25	220.57	26	1	1.229	1.24	0.961	1.102
FALSE	High	Master Protein	Q9H0S4	Probable ATP-dependent RNA helicase DDX47 OS=Homo sapiens OX=9606 GN=DDX47 PE=1 SV=1	0	154.415	44	16	87	16	1	455	50.6	9.1	280.97	16	0	1.688	1.821	1.91	2.824
FALSE	High	Master Protein	Q14195	Dihydropyrimidinase-related protein 3 OS=Homo sapiens OX=9606 GN=DPYSL3 PE=1 SV=1	0	154.306	44	19	82	15	1	570	61.9	6.49	217.2	19	0	0.071	0.08	0.076	0.106
FALSE	High	Master Protein	P51812	Ribosomal protein S6 kinase alpha-3 OS=Homo sapiens OX=9606 GN=RPS6KA3 PE=1 SV=1	0	154.171	44	29	87	19	1	740	83.7	6.89	261.99	29	10	1.492	0.928	1.341	1.173
FALSE	High	Master Protein	Q96TA2	ATP-dependent zinc metalloprotease YME1L1 OS=Homo sapiens OX=9606 GN=YME1L1 PE=1 SV=2	0	154.075	38	23	68	23	1	773	86.4	8.76	223.4	23	0	1.286	1.433	1.213	1.656
FALSE	High	Master Protein	Q14527	Helicase-like transcription factor OS=Homo sapiens OX=9606 GN=HLTF PE=1 SV=2	0	153.79	39	37	66	37	1	1009	113.9	8.6	200.6	37	0	3.592	1.077	1.067	0.835
FALSE	High	Master Protein	Q86Y56	Dynein assembly factor 5, axonemal OS=Homo sapiens OX=9606 GN=DNAAF5 PE=1 SV=4	0	153.762	46	32	78	32	1	855	93.5	6.42	232.97	32	0	2.411	1.971	2.508	1.873
FALSE	High	Master Protein	O14979	Heterogeneous nuclear ribonucleoprotein D-like OS=Homo sapiens OX=9606 GN=HNRNPDL PE=1 SV=3	0	153.742	34	15	285	14	1	420	46.4	9.57	768.27	15	0	2.634	2.985	2.159	1.922
FALSE	High	Master Protein	P42356	Phosphatidylinositol 4-kinase alpha OS=Homo sapiens OX=9606 GN=PI4KA PE=1 SV=4	0	153.643	17	32	58	32	1	2102	236.7	7.06	163.13	32	0	0.93	0.728	0.771	0.982
FALSE	High	Master Protein	Q5T1M5	FK506-binding protein 15 OS=Homo sapiens OX=9606 GN=FKBP15 PE=1 SV=2	0	153.554	32	31	57	31	1	1219	133.5	5.2	179.92	31	0	1.304	1.051	1.195	1.392
FALSE	High	Master Protein	Q9ULT8	E3 ubiquitin-protein ligase HECTD1 OS=Homo sapiens OX=9606 GN=HECTD1 PE=1 SV=3	0	153.087	17	39	63	39	1	2610	289.2	5.35	201.88	39	0	1.26	0.804	0.879	1.529
FALSE	High	Master Protein	Q9NP81	Serine--tRNA ligase, mitochondrial OS=Homo sapiens OX=9606 GN=SARS2 PE=1 SV=1	0	153.033	53	22	89	22	1	518	58.2	8.13	269.38	22	0	1.032	1.197	1.182	0.838
FALSE	High	Master Protein	Q92888	Rho guanine nucleotide exchange factor 1 OS=Homo sapiens OX=9606 GN=ARHGEF1 PE=1 SV=2	0	152.971	42	32	70	32	1	912	102.4	5.66	216.77	32	0	1.106	0.711	0.676	0.932
FALSE	High	Master Protein	Q15437	Protein transport protein Sec23B OS=Homo sapiens OX=9606 GN=SEC23B PE=1 SV=2	0	152.954	34	20	92	17	1	767	86.4	6.89	279.97	20	0	0.912	0.756	1.043	1.199
FALSE	High	Master Protein	Q6P179	Endoplasmic reticulum aminopeptidase 2 OS=Homo sapiens OX=9606 GN=ERAP2 PE=1 SV=2	0	152.927	32	30	90	30	1	960	110.4	6.71	250.53	30	0	0.694	1.958	2.339	0.851
FALSE	High	Master Protein	P26368	Splicing factor U2AF 65 kDa subunit OS=Homo sapiens OX=9606 GN=U2AF2 PE=1 SV=4	0	152.841	45	13	198	13	1	475	53.5	9.09	528.32	13	0	2.05	2.447	2.161	2.214
FALSE	High	Master Protein	O95817	BAG family molecular chaperone regulator 3 OS=Homo sapiens OX=9606 GN=BAG3 PE=1 SV=3	0	152.84	51	25	82	25	1	575	61.6	6.95	263.72	25	0	0.954	0.935	0.915	1.498
FALSE	High	Master Protein	P49189	4-trimethylaminobutyraldehyde dehydrogenase OS=Homo sapiens OX=9606 GN=ALDH9A1 PE=1 SV=3	0	152.818	44	18	126	18	1	494	53.8	5.87	356.05	18	0	0.818	0.578	0.646	0.767
FALSE	High	Master Protein	Q5QJE6	Deoxynucleotidyltransferase terminal-interacting protein 2 OS=Homo sapiens OX=9606 GN=DNTTIP2 PE=1 SV=2	0	152.779	39	24	85	24	1	756	84.4	6.16	256.39	24	0	1.94	2.954	2.215	2.589
FALSE	High	Master Protein	P32969	60S ribosomal protein L9 OS=Homo sapiens OX=9606 GN=RPL9 PE=1 SV=1	0	152.754	54	8	321	8	1	192	21.9	9.95	921.58	8	0	1.386	1.184	1.399	1.51
FALSE	High	Master Protein	P82094	TATA element modulatory factor OS=Homo sapiens OX=9606 GN=TMF1 PE=1 SV=2	0	152.664	33	31	56	31	1	1093	122.8	4.92	165.17	31	0	1.212	1.034	1.203	1.497
FALSE	High	Master Protein	P49916	DNA ligase 3 OS=Homo sapiens OX=9606 GN=LIG3 PE=1 SV=2	0	152.658	41	36	85	36	1	1009	112.8	9.01	245.71	36	0	1.553	2.025	1.792	1.339
FALSE	High	Master Protein	Q15058	Kinesin-like protein KIF14 OS=Homo sapiens OX=9606 GN=KIF14 PE=1 SV=1	0	152.624	25	38	64	38	1	1648	186.4	7.91	185.55	38	0	1.777	1.961	1.68	1.412
FALSE	High	Master Protein	P08559	Pyruvate dehydrogenase E1 component subunit alpha, somatic form, mitochondrial OS=Homo sapiens OX=9606 GN=PDHA1 PE=1 SV=3	0	152.512	65	21	159	21	1	390	43.3	8.06	410.56	21	0	1.787	1.776	1.502	1.694
FALSE	High	Master Protein	P25787	Proteasome subunit alpha type-2 OS=Homo sapiens OX=9606 GN=PSMA2 PE=1 SV=2	0	152.45	72	11	196	11	1	234	25.9	7.43	688.48	11	0	1.952	1.625	2.133	1.674
FALSE	High	Master Protein	P0DP25	Calmodulin-3 OS=Homo sapiens OX=9606 GN=CALM3 PE=1 SV=1	0	152.366	64	11	667	9	1	149	16.8	4.22	1813.14	11	3	1.44	1.267	1.482	1.434
FALSE	High	Master Protein	Q9H6S3	Epidermal growth factor receptor kinase substrate 8-like protein 2 OS=Homo sapiens OX=9606 GN=EPS8L2 PE=1 SV=2	0	152.287	44	26	84	26	1	715	80.6	6.84	262.09	26	0	1.01	0.589	1.04	1.22
FALSE	High	Master Protein	Q13409	Cytoplasmic dynein 1 intermediate chain 2 OS=Homo sapiens OX=9606 GN=DYNC1I2 PE=1 SV=3	0	152.276	32	13	105	13	1	638	71.4	5.2	340.88	13	0	1.004	1.088	1.126	1.255
FALSE	High	Master Protein	Q3SY69	Mitochondrial 10-formyltetrahydrofolate dehydrogenase OS=Homo sapiens OX=9606 GN=ALDH1L2 PE=1 SV=2	0	152.241	43	36	61	29	1	923	101.7	6.52	170.36	36	6	0.681	0.584	0.708	0.49
FALSE	High	Master Protein	P28066	Proteasome subunit alpha type-5 OS=Homo sapiens OX=9606 GN=PSMA5 PE=1 SV=3	0	152.221	68	11	272	11	1	241	26.4	4.79	773.12	11	0	1.616	1.204	1.553	1.545
FALSE	High	Master Protein	O00505	Importin subunit alpha-4 OS=Homo sapiens OX=9606 GN=KPNA3 PE=1 SV=2	0	152.104	46	18	105	11	1	521	57.8	4.94	342.73	18	8	1.539	1.716	1.839	1.723
FALSE	High	Master Protein	Q9Y6G9	Cytoplasmic dynein 1 light intermediate chain 1 OS=Homo sapiens OX=9606 GN=DYNC1LI1 PE=1 SV=3	0	152.069	49	25	81	24	1	523	56.5	6.42	247.62	25	1	1.286	1.265	1.092	1.461
FALSE	High	Master Protein	P61011	Signal recognition particle 54 kDa protein OS=Homo sapiens OX=9606 GN=SRP54 PE=1 SV=1	0	152.029	48	20	86	20	1	504	55.7	8.75	267.77	20	0	1.945	1.612	2.353	1.202
FALSE	High	Master Protein	P62714	Serine/threonine-protein phosphatase 2A catalytic subunit beta isoform OS=Homo sapiens OX=9606 GN=PPP2CB PE=1 SV=1	0	151.945	60	15	145	2	1	309	35.6	5.43	401.25	15	26	0.916	0.895	0.915	1.033
FALSE	High	Master Protein	P13928	Annexin A8 OS=Homo sapiens OX=9606 GN=ANXA8 PE=1 SV=3	0	151.925	64	18	175	3	1	327	36.9	5.78	510.18	18	22	0.637	0.473	0.92	1.174
FALSE	High	Master Protein	Q15418	Ribosomal protein S6 kinase alpha-1 OS=Homo sapiens OX=9606 GN=RPS6KA1 PE=1 SV=2	0	151.847	46	28	85	18	1	735	82.7	7.83	260.01	28	0	1.114	0.909	1.388	0.949
FALSE	High	Master Protein	O75390	Citrate synthase, mitochondrial OS=Homo sapiens OX=9606 GN=CS PE=1 SV=2	0	151.757	39	17	258	17	1	466	51.7	8.32	714.84	17	0	1.269	1.237	1.207	1.081
FALSE	High	Master Protein	O43264	Centromere/kinetochore protein zw10 homolog OS=Homo sapiens OX=9606 GN=ZW10 PE=1 SV=3	0	151.752	42	25	88	25	1	779	88.8	6.27	260.83	25	0	1.286	1.092	1.244	1.71
FALSE	High	Master Protein	Q9Y4E8	Ubiquitin carboxyl-terminal hydrolase 15 OS=Homo sapiens OX=9606 GN=USP15 PE=1 SV=3	0	151.745	37	31	80	30	1	981	112.3	5.22	229.43	31	1	1.141	0.995	0.968	1.252
FALSE	High	Master Protein	O96005	Cleft lip and palate transmembrane protein 1 OS=Homo sapiens OX=9606 GN=CLPTM1 PE=1 SV=1	0	151.619	28	14	77	14	1	669	76	6.3	287.31	14	0	1.415	1.641	1.641	1.451
FALSE	High	Master Protein	P13929	Beta-enolase OS=Homo sapiens OX=9606 GN=ENO3 PE=1 SV=5	0	151.536	38	11	405	6	1	434	47	7.71	1477.49	11	0	3.167	0.817	0.973	0.806
FALSE	High	Master Protein	P04899	Guanine nucleotide-binding protein G(i) subunit alpha-2 OS=Homo sapiens OX=9606 GN=GNAI2 PE=1 SV=3	0	151.489	57	15	133	9	1	355	40.4	5.54	393.48	15	6	0.735	0.668	0.632	0.75
FALSE	High	Master Protein	Q31612	HLA class I histocompatibility antigen, B-73 alpha chain OS=Homo sapiens OX=9606 GN=HLA-B PE=1 SV=1	0	151.402	39	12	172	1	1	363	40.4	6.24	497.51	12	0
FALSE	High	Master Protein	Q8IWT6	Volume-regulated anion channel subunit LRRC8A OS=Homo sapiens OX=9606 GN=LRRC8A PE=1 SV=1	0	151.402	39	26	61	24	1	810	94.1	7.94	198.11	26	2	1.25	1.691	1.339	1.504
FALSE	High	Master Protein	Q96FV9	THO complex subunit 1 OS=Homo sapiens OX=9606 GN=THOC1 PE=1 SV=1	0	151.03	47	28	89	28	1	657	75.6	4.98	240.9	28	0	1.506	2.293	1.814	1.459
FALSE	High	Master Protein	P15531	Nucleoside diphosphate kinase A OS=Homo sapiens OX=9606 GN=NME1 PE=1 SV=1	0	150.836	70	10	235	5	1	152	17.1	6.19	655.56	10	0	3.022	1.275	1.892	2.022
FALSE	High	Master Protein	Q9H0U4	Ras-related protein Rab-1B OS=Homo sapiens OX=9606 GN=RAB1B PE=1 SV=1	0	150.824	78	14	390	6	1	201	22.2	5.73	1128.58	14	10	1.463	1.606	1.417	1.377
FALSE	High	Master Protein	Q9H0B6	Kinesin light chain 2 OS=Homo sapiens OX=9606 GN=KLC2 PE=1 SV=1	0	150.775	52	28	67	20	1	622	68.9	7.15	197.57	28	2	1.753	1.165	1.226	1.99
FALSE	High	Master Protein	P29323	Ephrin type-B receptor 2 OS=Homo sapiens OX=9606 GN=EPHB2 PE=1 SV=5	0	150.759	34	29	62	27	1	1055	117.4	6.55	165.6	29	3	1.039	1.655	1.712	1.236
FALSE	High	Master Protein	P20339	Ras-related protein Rab-5A OS=Homo sapiens OX=9606 GN=RAB5A PE=1 SV=2	0	150.704	65	10	111	7	1	215	23.6	8.15	347.32	10	0	1.482	1.548	1.407	1.714
FALSE	High	Master Protein	Q7Z3B4	Nucleoporin p54 OS=Homo sapiens OX=9606 GN=NUP54 PE=1 SV=2	0	150.664	54	23	86	23	1	507	55.4	7.02	254.3	23	0	1.436	1.782	1.651	1.602
FALSE	High	Master Protein	P60900	Proteasome subunit alpha type-6 OS=Homo sapiens OX=9606 GN=PSMA6 PE=1 SV=1	0	150.524	67	15	201	15	1	246	27.4	6.76	678.02	15	0	1.284	1.188	1.437	1.238
FALSE	High	Master Protein	Q8IZH2	5'-3' exoribonuclease 1 OS=Homo sapiens OX=9606 GN=XRN1 PE=1 SV=1	0	150.472	23	37	68	37	1	1706	194	7.21	185.6	37	0	1.885	1.16	1.169	1.191
FALSE	High	Master Protein	Q9UNF1	Melanoma-associated antigen D2 OS=Homo sapiens OX=9606 GN=MAGED2 PE=1 SV=2	0	150.268	43	20	74	20	1	606	64.9	9.32	264.52	20	0	4.18	1.939	1.5	2.465
FALSE	High	Master Protein	Q9Y6D9	Mitotic spindle assembly checkpoint protein MAD1 OS=Homo sapiens OX=9606 GN=MAD1L1 PE=1 SV=2	0	150.201	43	30	70	30	1	718	83	5.92	200.82	30	0	2.404	2.407	1.937	2.143
FALSE	High	Master Protein	Q8WVV9	Heterogeneous nuclear ribonucleoprotein L-like OS=Homo sapiens OX=9606 GN=HNRNPLL PE=1 SV=1	0	150.148	56	23	100	22	1	542	60	7.72	298	23	2	1.313	1.457	1.317	1.141
FALSE	High	Master Protein	Q9H8H0	Nucleolar protein 11 OS=Homo sapiens OX=9606 GN=NOL11 PE=1 SV=1	0	150.147	41	25	82	25	1	719	81.1	6.07	254.81	25	0	1.48	2.212	1.67	1.91
FALSE	High	Master Protein	Q86V81	THO complex subunit 4 OS=Homo sapiens OX=9606 GN=ALYREF PE=1 SV=3	0	149.93	44	10	202	10	1	257	26.9	11.15	570.62	10	0	1.967	2.2	2.015	2.279
FALSE	High	Master Protein	Q9Y3T9	Nucleolar complex protein 2 homolog OS=Homo sapiens OX=9606 GN=NOC2L PE=1 SV=4	0	149.91	29	23	114	23	1	749	84.9	5.62	348.73	23	0	2.304	2.846	2.135	2.824
FALSE	High	Master Protein	P61019	Ras-related protein Rab-2A OS=Homo sapiens OX=9606 GN=RAB2A PE=1 SV=1	0	149.867	64	12	171	5	1	212	23.5	6.54	472.56	12	10	1.175	1.211	1.189	1.143
FALSE	High	Master Protein	Q2TAY7	WD40 repeat-containing protein SMU1 OS=Homo sapiens OX=9606 GN=SMU1 PE=1 SV=2	0	149.822	43	18	98	18	1	513	57.5	7.18	314.18	18	0	1.79	2.075	1.841	1.951
FALSE	High	Master Protein	Q9BZF9	Uveal autoantigen with coiled-coil domains and ankyrin repeats OS=Homo sapiens OX=9606 GN=UACA PE=1 SV=2	0	149.552	30	40	60	40	1	1416	162.4	7.03	166.47	40	0	0.943	0.786	1.029	1.081
FALSE	High	Master Protein	Q15436	Protein transport protein Sec23A OS=Homo sapiens OX=9606 GN=SEC23A PE=1 SV=2	0	149.526	35	22	81	19	1	765	86.1	7.08	232.52	22	4	1.001	0.674	0.756	0.904
FALSE	High	Master Protein	Q15648	Mediator of RNA polymerase II transcription subunit 1 OS=Homo sapiens OX=9606 GN=MED1 PE=1 SV=4	0	149.117	26	31	66	31	1	1581	168.4	8.73	198.41	31	0	1.89	2.168	1.768	1.934
FALSE	High	Master Protein	P40222	Alpha-taxilin OS=Homo sapiens OX=9606 GN=TXLNA PE=1 SV=3	0	148.764	50	24	79	24	1	546	61.9	6.52	252.59	24	0	2.002	1.612	1.428	2.516
FALSE	High	Master Protein	Q12768	WASH complex subunit 5 OS=Homo sapiens OX=9606 GN=WASHC5 PE=1 SV=1	0	148.681	33	33	68	33	1	1159	134.2	6.98	178.73	33	0	1.266	1.201	1.199	1.317
FALSE	High	Master Protein	P30048	Thioredoxin-dependent peroxide reductase, mitochondrial OS=Homo sapiens OX=9606 GN=PRDX3 PE=1 SV=3	0	148.664	41	9	319	9	1	256	27.7	7.78	984.17	9	0	1.266	1.444	1.562	1.751
FALSE	High	Master Protein	P18858	DNA ligase 1 OS=Homo sapiens OX=9606 GN=LIG1 PE=1 SV=1	0	148.543	39	30	78	30	1	919	101.7	5.62	226.33	30	0	1.862	2.751	2.391	2.839
FALSE	High	Master Protein	Q96SI9	Spermatid perinuclear RNA-binding protein OS=Homo sapiens OX=9606 GN=STRBP PE=1 SV=1	0	148.398	41	31	163	24	1	672	73.6	8.72	468	31	0	2.287	1.986	1.932	1.871
FALSE	High	Master Protein	Q92974	Rho guanine nucleotide exchange factor 2 OS=Homo sapiens OX=9606 GN=ARHGEF2 PE=1 SV=4	0	148.321	37	32	72	32	1	986	111.5	7.27	215.39	32	0	2.268	1.637	1.372	1.378
FALSE	High	Master Protein	Q9Y4I1	Unconventional myosin-Va OS=Homo sapiens OX=9606 GN=MYO5A PE=1 SV=2	0	148.155	22	39	51	33	1	1855	215.3	8.48	138.79	39	6	1.227	1.262	1.239	1.599
FALSE	High	Master Protein	Q12904	Aminoacyl tRNA synthase complex-interacting multifunctional protein 1 OS=Homo sapiens OX=9606 GN=AIMP1 PE=1 SV=2	0	148.112	59	16	125	15	1	312	34.3	8.43	338.53	16	0	1.568	1.522	1.734	1.74
FALSE	High	Master Protein	P22234	Multifunctional protein ADE2 OS=Homo sapiens OX=9606 GN=PAICS PE=1 SV=3	0	147.999	54	17	137	17	1	425	47	7.23	387.49	17	0	1.772	1.379	1.828	1.604
FALSE	High	Master Protein	P32004	Neural cell adhesion molecule L1 OS=Homo sapiens OX=9606 GN=L1CAM PE=1 SV=2	0	147.772	29	29	71	29	1	1257	139.9	6.24	217.86	29	0	2.655	2.438	2.754	2.221
FALSE	High	Master Protein	Q6Y7W6	GRB10-interacting GYF protein 2 OS=Homo sapiens OX=9606 GN=GIGYF2 PE=1 SV=1	0	147.688	26	28	73	27	1	1299	150	5.54	221.56	28	0	1.548	1.497	1.716	1.861
FALSE	High	Master Protein	Q6IN85	Serine/threonine-protein phosphatase 4 regulatory subunit 3A OS=Homo sapiens OX=9606 GN=PPP4R3A PE=1 SV=1	0	147.556	39	27	87	19	1	833	95.3	4.94	241.15	27	8	1.463	1.587	1.482	1.439
FALSE	High	Master Protein	Q8TED0	U3 small nucleolar RNA-associated protein 15 homolog OS=Homo sapiens OX=9606 GN=UTP15 PE=1 SV=3	0	147.462	47	23	76	23	1	518	58.4	9.11	230.02	23	0	1.689	2.298	2.021	1.911
FALSE	High	Master Protein	O95453	Poly(A)-specific ribonuclease PARN OS=Homo sapiens OX=9606 GN=PARN PE=1 SV=1	0	147.422	41	24	80	24	1	639	73.4	6.2	222.63	24	0	1.916	1.982	1.876	1.803
FALSE	High	Master Protein	Q9UKM9	RNA-binding protein Raly OS=Homo sapiens OX=9606 GN=RALY PE=1 SV=1	0	147.37	67	18	177	18	1	306	32.4	9.17	530.2	18	0	1.769	1.839	1.726	1.812
FALSE	High	Master Protein	O43837	Isocitrate dehydrogenase [NAD] subunit beta, mitochondrial OS=Homo sapiens OX=9606 GN=IDH3B PE=1 SV=2	0	147.256	54	18	99	18	1	385	42.2	8.46	307.93	18	0	1.671	1.678	1.703	1.807
FALSE	High	Master Protein	O95714	E3 ubiquitin-protein ligase HERC2 OS=Homo sapiens OX=9606 GN=HERC2 PE=1 SV=2	0	147.241	9	40	49	40	1	4834	526.9	6.28	136.77	40	0	1.638	1.829	1.709	2.083
FALSE	High	Master Protein	P06493	Cyclin-dependent kinase 1 OS=Homo sapiens OX=9606 GN=CDK1 PE=1 SV=3	0	147.134	63	18	144	16	1	297	34.1	8.4	381.03	18	1	2.525	1.142	1.014	1.423
FALSE	High	Master Protein	P78406	mRNA export factor OS=Homo sapiens OX=9606 GN=RAE1 PE=1 SV=1	0	147.125	42	14	107	14	1	368	40.9	7.83	298.88	14	0	1.332	1.573	1.43	1.499
FALSE	High	Master Protein	Q9BXW7	Haloacid dehalogenase-like hydrolase domain-containing 5 OS=Homo sapiens OX=9606 GN=HDHD5 PE=1 SV=1	0	146.995	44	14	96	14	1	423	46.3	8.13	275.59	14	0	1.732	1.922	1.791	1.543
FALSE	High	Master Protein	Q96CW1	AP-2 complex subunit mu OS=Homo sapiens OX=9606 GN=AP2M1 PE=1 SV=2	0	146.932	52	21	118	21	1	435	49.6	9.54	333.28	21	0	1.047	1.211	1.263	1.003
FALSE	High	Master Protein	Q9H6T3	RNA polymerase II-associated protein 3 OS=Homo sapiens OX=9606 GN=RPAP3 PE=1 SV=2	0	146.794	50	28	73	28	1	665	75.7	6.84	199.84	28	0	1.277	1.126	1.168	1.331
FALSE	High	Master Protein	P35613	Basigin OS=Homo sapiens OX=9606 GN=BSG PE=1 SV=2	0	146.762	36	11	178	11	1	385	42.2	5.66	498.29	11	0	2.092	1.967	1.388	1.631
FALSE	High	Master Protein	O60684	Importin subunit alpha-7 OS=Homo sapiens OX=9606 GN=KPNA6 PE=1 SV=1	0	146.629	41	20	84	11	1	536	60	4.98	267.6	20	15	1.379	1.261	1.173	1.152
FALSE	High	Master Protein	P63241	Eukaryotic translation initiation factor 5A-1 OS=Homo sapiens OX=9606 GN=EIF5A PE=1 SV=2	0	146.564	53	10	362	4	1	154	16.8	5.24	1181.04	10	14	1.57	1.062	1.685	1.722
FALSE	High	Master Protein	Q8TDN6	Ribosome biogenesis protein BRX1 homolog OS=Homo sapiens OX=9606 GN=BRIX1 PE=1 SV=2	0	146.558	56	19	133	19	1	353	41.4	9.92	406.49	19	0	2.673	3.508	2.532	2.379
FALSE	High	Master Protein	P01893	Putative HLA class I histocompatibility antigen, alpha chain H OS=Homo sapiens OX=9606 GN=HLA-H PE=5 SV=3	0	146.531	36	12	133	2	1	362	40.9	6.3	361.28	12	0	1.13	0.461	0.506	0.681
FALSE	High	Master Protein	Q96K76	Ubiquitin carboxyl-terminal hydrolase 47 OS=Homo sapiens OX=9606 GN=USP47 PE=1 SV=3	0	146.395	31	36	55	36	1	1375	157.2	5.08	163.06	36	0	1.94	0.805	1.055	1.411
FALSE	High	Master Protein	P27105	Erythrocyte band 7 integral membrane protein OS=Homo sapiens OX=9606 GN=STOM PE=1 SV=3	0	146.393	59	14	123	14	1	288	31.7	7.88	350.9	14	0	1.744	1.446	1.492	0.648
FALSE	High	Master Protein	Q6ZN66	Guanylate-binding protein 6 OS=Homo sapiens OX=9606 GN=GBP6 PE=2 SV=1	0	146.226	44	25	89	25	1	633	72.4	6.37	226.12	25	0	0.129	0.132	0.14	0.15
FALSE	High	Master Protein	P82933	28S ribosomal protein S9, mitochondrial OS=Homo sapiens OX=9606 GN=MRPS9 PE=1 SV=2	0	146.197	53	19	103	19	1	396	45.8	9.51	308.04	19	0	2.191	2.401	2.148	2.315
FALSE	High	Master Protein	Q9NZI8	Insulin-like growth factor 2 mRNA-binding protein 1 OS=Homo sapiens OX=9606 GN=IGF2BP1 PE=1 SV=2	0	146.095	41	23	90	21	1	577	63.4	9.2	283.29	23	0	1.843	1.449	1.254	0.727
FALSE	High	Master Protein	P30154	Serine/threonine-protein phosphatase 2A 65 kDa regulatory subunit A beta isoform OS=Homo sapiens OX=9606 GN=PPP2R1B PE=1 SV=3	0	146.058	38	19	101	13	1	601	66.2	4.94	318.19	19	0	2.136	1.053	1.439	1.854
FALSE	High	Master Protein	Q9H9B4	Sideroflexin-1 OS=Homo sapiens OX=9606 GN=SFXN1 PE=1 SV=4	0	145.654	56	13	139	12	1	322	35.6	9.07	371.64	13	0	1.584	1.756	1.495	1.688
FALSE	High	Master Protein	P17812	CTP synthase 1 OS=Homo sapiens OX=9606 GN=CTPS1 PE=1 SV=2	0	145.611	47	25	113	22	1	591	66.6	6.46	367.05	25	4	3.515	1.608	1.853	2.135
FALSE	High	Master Protein	Q9Y305	Acyl-coenzyme A thioesterase 9, mitochondrial OS=Homo sapiens OX=9606 GN=ACOT9 PE=1 SV=2	0	145.56	52	20	119	20	1	439	49.9	8.6	348.89	20	0	1.806	1.557	1.384	1.468
FALSE	High	Master Protein	P63151	Serine/threonine-protein phosphatase 2A 55 kDa regulatory subunit B alpha isoform OS=Homo sapiens OX=9606 GN=PPP2R2A PE=1 SV=1	0	145.54	50	18	97	11	1	447	51.7	6.2	283.85	18	10	1.403	1.306	1.278	1.513
FALSE	High	Master Protein	Q8WWY3	U4/U6 small nuclear ribonucleoprotein Prp31 OS=Homo sapiens OX=9606 GN=PRPF31 PE=1 SV=2	0	145.483	46	18	85	18	1	499	55.4	5.78	289.26	18	0	1.326	1.895	1.694	1.628
FALSE	High	Master Protein	Q09028	Histone-binding protein RBBP4 OS=Homo sapiens OX=9606 GN=RBBP4 PE=1 SV=3	0	145.462	54	16	207	9	1	425	47.6	4.89	617.46	16	0	1.993	1.689	1.763	1.843
FALSE	High	Master Protein	Q76FK4	Nucleolar protein 8 OS=Homo sapiens OX=9606 GN=NOL8 PE=1 SV=1	0	145.417	28	30	60	30	1	1167	131.5	7.09	181.64	30	0	1.649	2.225	1.753	2.097
FALSE	High	Master Protein	Q16576	Histone-binding protein RBBP7 OS=Homo sapiens OX=9606 GN=RBBP7 PE=1 SV=1	0	145.383	50	16	212	9	1	425	47.8	5.05	642.86	16	10	2.981	2.181	2.246	2.624
FALSE	High	Master Protein	Q13206	Probable ATP-dependent RNA helicase DDX10 OS=Homo sapiens OX=9606 GN=DDX10 PE=1 SV=2	0	145.335	38	29	73	29	1	875	100.8	8.63	209.04	29	0	2.465	2.236	1.971	2.309
FALSE	High	Master Protein	Q9Y224	RNA transcription, translation and transport factor protein OS=Homo sapiens OX=9606 GN=RTRAF PE=1 SV=1	0	145.3	64	14	155	14	1	244	28.1	6.65	441.21	14	0	1.395	1.55	1.405	1.304
FALSE	High	Master Protein	P29590	Protein PML OS=Homo sapiens OX=9606 GN=PML PE=1 SV=3	0	145.23	34	29	77	29	1	882	97.5	6.21	228.94	29	0	0.483	0.507	0.586	0.739
FALSE	High	Master Protein	Q9P0L0	Vesicle-associated membrane protein-associated protein A OS=Homo sapiens OX=9606 GN=VAPA PE=1 SV=3	0	145.211	51	12	197	11	1	249	27.9	8.62	605.38	12	0	1.314	1.395	1.416	1.69
FALSE	High	Master Protein	Q9UHG3	Prenylcysteine oxidase 1 OS=Homo sapiens OX=9606 GN=PCYOX1 PE=1 SV=3	0	145.14	36	16	113	16	1	505	56.6	6.18	333.12	16	0	0.772	1.035	0.91	0.8
FALSE	High	Master Protein	Q9UH65	Switch-associated protein 70 OS=Homo sapiens OX=9606 GN=SWAP70 PE=1 SV=1	0	145.062	51	30	81	29	1	585	69	5.87	235.17	30	1	1.812	0.897	1.231	1.242
FALSE	High	Master Protein	P18124	60S ribosomal protein L7 OS=Homo sapiens OX=9606 GN=RPL7 PE=1 SV=1	0	145.052	54	14	306	14	1	248	29.2	10.65	792.91	14	0	1.508	1.153	1.491	1.235
FALSE	High	Master Protein	O75844	CAAX prenyl protease 1 homolog OS=Homo sapiens OX=9606 GN=ZMPSTE24 PE=1 SV=2	0	145.033	32	15	135	15	1	475	54.8	7.49	416.76	15	0	1.533	2.299	1.936	1.548
FALSE	High	Master Protein	P09429	High mobility group protein B1 OS=Homo sapiens OX=9606 GN=HMGB1 PE=1 SV=3	0	145.027	48	10	233	7	1	215	24.9	5.74	621.92	10	4	1.165	1.074	1.12	1.201
FALSE	High	Master Protein	P20073	Annexin A7 OS=Homo sapiens OX=9606 GN=ANXA7 PE=1 SV=3	0	144.899	42	20	110	20	1	488	52.7	5.68	323.42	20	0	1.23	0.67	1.081	0.919
FALSE	High	Master Protein	Q15003	Condensin complex subunit 2 OS=Homo sapiens OX=9606 GN=NCAPH PE=1 SV=3	0	144.794	36	21	64	21	1	741	82.5	5.06	185.9	21	0	2.788	1.36	1.583	2.032
FALSE	High	Master Protein	Q9GZY8	Mitochondrial fission factor OS=Homo sapiens OX=9606 GN=MFF PE=1 SV=1	0	144.617	49	13	72	13	1	342	38.4	8.95	232.19	13	0	2.459	2.024	1.776	1.394
FALSE	High	Master Protein	Q9TNN7	HLA class I histocompatibility antigen, Cw-5 alpha chain OS=Homo sapiens OX=9606 GN=HLA-C PE=1 SV=1	0	144.56	45	14	141	1	1	366	40.9	7.44	411.45	14	0	5.029	17.307	7.457	6.578
FALSE	High	Master Protein	P09382	Galectin-1 OS=Homo sapiens OX=9606 GN=LGALS1 PE=1 SV=2	0	144.415	59	8	617	8	1	135	14.7	5.5	1825.97	8	0	0.986	1.486	1.114	1.315
FALSE	High	Master Protein	Q5T0W9	Protein FAM83B OS=Homo sapiens OX=9606 GN=FAM83B PE=1 SV=1	0	144.402	38	33	73	33	1	1011	114.7	8.97	206.9	33	0	0.964	2.118	1.781	1.687
FALSE	High	Master Protein	P38159	RNA-binding motif protein, X chromosome OS=Homo sapiens OX=9606 GN=RBMX PE=1 SV=3	0	144.276	54	25	430	9	1	391	42.3	10.05	1211.9	25	20	3.449	4	3.202	2.938
FALSE	High	Master Protein	Q13823	Nucleolar GTP-binding protein 2 OS=Homo sapiens OX=9606 GN=GNL2 PE=1 SV=1	0	144.18	39	28	77	28	1	731	83.6	9.25	239.91	28	0	2.553	3.502	2.745	2.972
FALSE	High	Master Protein	P05141	ADP/ATP translocase 2 OS=Homo sapiens OX=9606 GN=SLC25A5 PE=1 SV=7	0	143.978	47	17	608	6	1	298	32.8	9.69	1730.74	17	19	1.633	1.513	1.538	1.469
FALSE	High	Master Protein	O75410	Transforming acidic coiled-coil-containing protein 1 OS=Homo sapiens OX=9606 GN=TACC1 PE=1 SV=2	0	143.947	49	31	65	28	1	805	87.7	4.88	207.24	31	4	1.134	0.934	0.923	0.887
FALSE	High	Master Protein	O15382	Branched-chain-amino-acid aminotransferase, mitochondrial OS=Homo sapiens OX=9606 GN=BCAT2 PE=1 SV=2	0	143.931	44	15	92	15	1	392	44.3	8.65	273.12	15	0	1.324	1.891	1.802	1.431
FALSE	High	Master Protein	Q13564	NEDD8-activating enzyme E1 regulatory subunit OS=Homo sapiens OX=9606 GN=NAE1 PE=1 SV=1	0	143.924	47	16	89	16	1	534	60.2	5.4	243.21	16	0	1.182	1.037	1.154	1.147
FALSE	High	Master Protein	Q96HC4	PDZ and LIM domain protein 5 OS=Homo sapiens OX=9606 GN=PDLIM5 PE=1 SV=5	0	143.922	43	19	77	19	1	596	63.9	8.21	245.37	19	0	0.727	1.073	1.201	0.73
FALSE	High	Master Protein	P49821	NADH dehydrogenase [ubiquinone] flavoprotein 1, mitochondrial OS=Homo sapiens OX=9606 GN=NDUFV1 PE=1 SV=4	0	143.749	58	21	111	21	1	464	50.8	8.21	355.73	21	0	1.189	1.488	1.453	1.215
FALSE	High	Master Protein	Q9Y4C8	Probable RNA-binding protein 19 OS=Homo sapiens OX=9606 GN=RBM19 PE=1 SV=3	0	143.529	29	23	58	23	1	960	107.3	6.54	186.42	23	0	1.61	2.302	1.775	2.042
FALSE	High	Master Protein	Q9NTZ6	RNA-binding protein 12 OS=Homo sapiens OX=9606 GN=RBM12 PE=1 SV=1	0	143.488	23	19	127	19	1	932	97.3	8.63	377.49	19	0	2.087	1.921	1.894	1.899
FALSE	High	Master Protein	Q9NVA2	Septin-11 OS=Homo sapiens OX=9606 GN=SEPT11 PE=1 SV=3	0	143.343	44	17	109	7	1	429	49.4	6.81	311.81	17	16	0.907	0.416	0.421	0.702
FALSE	High	Master Protein	Q53H12	Acylglycerol kinase, mitochondrial OS=Homo sapiens OX=9606 GN=AGK PE=1 SV=2	0	143.283	54	19	87	19	1	422	47.1	8.09	253.44	19	0	1.348	1.515	1.511	1.643
FALSE	High	Master Protein	O75962	Triple functional domain protein OS=Homo sapiens OX=9606 GN=TRIO PE=1 SV=2	0	143.039	13	34	52	34	1	3097	346.7	6.37	151.46	34	0	1.689	2.128	1.538	1.698
FALSE	High	Master Protein	Q9NYH9	U3 small nucleolar RNA-associated protein 6 homolog OS=Homo sapiens OX=9606 GN=UTP6 PE=2 SV=2	0	142.977	43	24	76	23	1	597	70.1	7.28	225.22	24	1	1.416	2.076	1.584	1.742
FALSE	High	Master Protein	O43396	Thioredoxin-like protein 1 OS=Homo sapiens OX=9606 GN=TXNL1 PE=1 SV=3	0	142.903	66	15	83	15	1	289	32.2	4.96	245.81	15	0	0.742	0.587	0.809	0.849
FALSE	High	Master Protein	Q14146	Unhealthy ribosome biogenesis protein 2 homolog OS=Homo sapiens OX=9606 GN=URB2 PE=2 SV=2	0	142.873	23	32	62	32	1	1524	170.4	7.31	174.49	32	0	1.726	2.183	1.778	1.956
FALSE	High	Master Protein	Q14202	Zinc finger MYM-type protein 3 OS=Homo sapiens OX=9606 GN=ZMYM3 PE=1 SV=2	0	142.796	26	27	64	25	1	1370	152.3	6.35	212.01	27	2	1.44	1.426	1.406	1.608
FALSE	High	Master Protein	Q9H444	Charged multivesicular body protein 4b OS=Homo sapiens OX=9606 GN=CHMP4B PE=1 SV=1	0	142.725	75	16	103	15	1	224	24.9	4.82	310.15	16	1	1.483	0.944	1.551	1.788
FALSE	High	Master Protein	O94925	Glutaminase kidney isoform, mitochondrial OS=Homo sapiens OX=9606 GN=GLS PE=1 SV=1	0	142.6	30	16	102	15	1	669	73.4	7.77	277.06	16	1	1.18	2.018	1.033	1.373
FALSE	High	Master Protein	Q14746	Conserved oligomeric Golgi complex subunit 2 OS=Homo sapiens OX=9606 GN=COG2 PE=1 SV=1	0	142.554	37	22	54	22	1	738	83.2	6.62	178.24	22	0	1.066	1.001	1.333	1.312
FALSE	High	Master Protein	O75376	Nuclear receptor corepressor 1 OS=Homo sapiens OX=9606 GN=NCOR1 PE=1 SV=2	0	142.468	16	35	50	31	1	2440	270	7.11	155.46	35	0	1.531	0.965	1.108	1.411
FALSE	High	Master Protein	O60361	Putative nucleoside diphosphate kinase OS=Homo sapiens OX=9606 GN=NME2P1 PE=5 SV=1	0	142.453	63	10	271	1	1	137	15.5	8.57	808.48	10	0	3.207	2.449	2.78	2.726
FALSE	High	Master Protein	Q9H1A4	Anaphase-promoting complex subunit 1 OS=Homo sapiens OX=9606 GN=ANAPC1 PE=1 SV=1	0	142.412	20	30	64	30	1	1944	216.4	6.3	209.68	30	0	1.57	1.427	1.436	1.757
FALSE	High	Master Protein	P50552	Vasodilator-stimulated phosphoprotein OS=Homo sapiens OX=9606 GN=VASP PE=1 SV=3	0	142.266	47	17	78	17	1	380	39.8	8.94	242.77	17	0	1.396	1.003	0.981	0.824
FALSE	High	Master Protein	P61289	Proteasome activator complex subunit 3 OS=Homo sapiens OX=9606 GN=PSME3 PE=1 SV=1	0	142.259	50	12	222	12	1	254	29.5	5.95	737.7	12	0	1.748	1.631	1.712	2.37
FALSE	High	Master Protein	Q15637	Splicing factor 1 OS=Homo sapiens OX=9606 GN=SF1 PE=1 SV=4	0	142.212	34	14	104	14	1	639	68.3	8.98	338.3	14	0	1.101	1.034	1.044	1.019
FALSE	High	Master Protein	P12236	ADP/ATP translocase 3 OS=Homo sapiens OX=9606 GN=SLC25A6 PE=1 SV=4	0	142.053	58	16	532	2	1	298	32.8	9.74	1554.59	16	5	1.802	1.308	1.292	1.107
FALSE	High	Master Protein	O14950	Myosin regulatory light chain 12B OS=Homo sapiens OX=9606 GN=MYL12B PE=1 SV=2	0	142.028	62	10	427	3	1	172	19.8	4.84	1071.26	10	14	0.319	0.475	0.427	0.477
FALSE	High	Master Protein	Q16543	Hsp90 co-chaperone Cdc37 OS=Homo sapiens OX=9606 GN=CDC37 PE=1 SV=1	0	141.922	36	13	149	13	1	378	44.4	5.25	423.09	13	0	1.564	1.279	1.393	2.165
FALSE	High	Master Protein	P11172	Uridine 5'-monophosphate synthase OS=Homo sapiens OX=9606 GN=UMPS PE=1 SV=1	0	141.875	48	24	93	24	1	480	52.2	7.24	272.35	24	0	1.487	1.179	1.353	1.515
FALSE	High	Master Protein	Q8IWX8	Calcium homeostasis endoplasmic reticulum protein OS=Homo sapiens OX=9606 GN=CHERP PE=1 SV=3	0	141.628	26	20	89	20	1	916	103.6	9.04	258.99	20	0	2.166	2.139	2.067	2.497
FALSE	High	Master Protein	Q9H089	Large subunit GTPase 1 homolog OS=Homo sapiens OX=9606 GN=LSG1 PE=1 SV=2	0	141.58	51	30	78	30	1	658	75.2	6.38	209.6	30	0	1.448	2.934	1.868	1.813
FALSE	High	Master Protein	Q8IY21	Probable ATP-dependent RNA helicase DDX60 OS=Homo sapiens OX=9606 GN=DDX60 PE=1 SV=3	0	141.432	21	32	65	30	1	1712	197.7	7.59	176.96	32	1	0.684	0.727	0.97	0.813
FALSE	High	Master Protein	Q9Y6D6	Brefeldin A-inhibited guanine nucleotide-exchange protein 1 OS=Homo sapiens OX=9606 GN=ARFGEF1 PE=1 SV=2	0	141.424	22	36	68	24	1	1849	208.6	5.85	177.22	36	10	0.978	0.891	1.185	1.363
FALSE	High	Master Protein	O15226	NF-kappa-B-repressing factor OS=Homo sapiens OX=9606 GN=NKRF PE=1 SV=2	0	141.313	44	30	78	30	1	690	77.6	8.79	228.2	30	0	2.42	3.035	2.392	2.657
FALSE	High	Master Protein	P16989	Y-box-binding protein 3 OS=Homo sapiens OX=9606 GN=YBX3 PE=1 SV=4	0	141.248	64	16	194	12	1	372	40.1	9.77	618.46	16	6	1.272	1.425	1.531	1.705
FALSE	High	Master Protein	P62241	40S ribosomal protein S8 OS=Homo sapiens OX=9606 GN=RPS8 PE=1 SV=2	0	141.244	56	12	405	12	1	208	24.2	10.32	1086.67	12	0	1.282	1.098	1.258	1.29
FALSE	High	Master Protein	Q13162	Peroxiredoxin-4 OS=Homo sapiens OX=9606 GN=PRDX4 PE=1 SV=1	0	141.226	62	15	285	12	1	271	30.5	6.29	835.36	15	4	2.201	1.838	2.392	1.509
FALSE	High	Master Protein	Q92541	RNA polymerase-associated protein RTF1 homolog OS=Homo sapiens OX=9606 GN=RTF1 PE=1 SV=4	0	141.206	36	25	79	25	1	710	80.3	8.15	223.63	25	0	1.681	1.59	1.532	1.683
FALSE	High	Master Protein	P56182	Ribosomal RNA processing protein 1 homolog A OS=Homo sapiens OX=9606 GN=RRP1 PE=1 SV=1	0	141.126	41	21	89	21	1	461	52.8	9.33	261.4	21	0	2.482	3.243	2.399	2.337
FALSE	High	Master Protein	Q5SSJ5	Heterochromatin protein 1-binding protein 3 OS=Homo sapiens OX=9606 GN=HP1BP3 PE=1 SV=1	0	141.096	34	20	192	20	1	553	61.2	9.67	553.71	20	0	1.092	1.609	1.27	0.919
FALSE	High	Master Protein	O95758	Polypyrimidine tract-binding protein 3 OS=Homo sapiens OX=9606 GN=PTBP3 PE=1 SV=2	0	141.044	32	14	122	11	1	552	59.7	9.04	407.51	14	0	1.153	1.277	1.435	1.284
FALSE	High	Master Protein	O14745	Na(+)/H(+) exchange regulatory cofactor NHE-RF1 OS=Homo sapiens OX=9606 GN=SLC9A3R1 PE=1 SV=4	0	141.036	64	20	111	20	1	358	38.8	5.77	337.94	20	0	0.972	0.47	0.782	0.784
FALSE	High	Master Protein	P0DOX7	Immunoglobulin kappa light chain OS=Homo sapiens OX=9606 PE=1 SV=1	0	141.024	54	7	292	3	1	214	23.4	7.17	636.39	7	10	0.08	0.079	0.081	0.108
FALSE	High	Master Protein	Q7Z2K6	Endoplasmic reticulum metallopeptidase 1 OS=Homo sapiens OX=9606 GN=ERMP1 PE=1 SV=2	0	141.016	26	19	74	19	1	904	100.2	7.52	224.67	19	0	1.012	1.196	1.352	2.993
FALSE	High	Master Protein	P50579	Methionine aminopeptidase 2 OS=Homo sapiens OX=9606 GN=METAP2 PE=1 SV=1	0	140.872	45	16	92	16	1	478	52.9	5.82	302.39	16	0	1.952	1.577	1.241	1.579
FALSE	High	Master Protein	O15269	Serine palmitoyltransferase 1 OS=Homo sapiens OX=9606 GN=SPTLC1 PE=1 SV=1	0	140.822	42	18	81	18	1	473	52.7	6.01	262.01	18	0	1.514	1.879	1.449	1.667
FALSE	High	Master Protein	Q9NQG5	Regulation of nuclear pre-mRNA domain-containing protein 1B OS=Homo sapiens OX=9606 GN=RPRD1B PE=1 SV=1	0	140.813	54	13	99	11	1	326	36.9	5.97	330.64	13	3	1.332	1.572	1.473	1.79
FALSE	High	Master Protein	Q9Y3P9	Rab GTPase-activating protein 1 OS=Homo sapiens OX=9606 GN=RABGAP1 PE=1 SV=3	0	140.763	30	30	63	27	1	1069	121.7	5.25	176.4	30	3	1.08	0.861	1.027	1.339
FALSE	High	Master Protein	Q9H6Z4	Ran-binding protein 3 OS=Homo sapiens OX=9606 GN=RANBP3 PE=1 SV=1	0	140.592	44	19	63	19	1	567	60.2	4.78	190.08	19	0	1.364	1.2	1.275	1.365
FALSE	High	Master Protein	Q9NY61	Protein AATF OS=Homo sapiens OX=9606 GN=AATF PE=1 SV=1	0	140.567	40	19	69	19	1	560	63.1	4.94	235.86	19	0	1.56	2.6	2.171	2.509
FALSE	High	Master Protein	Q9H6R4	Nucleolar protein 6 OS=Homo sapiens OX=9606 GN=NOL6 PE=1 SV=2	0	140.529	29	26	76	26	1	1146	127.5	7.64	247.88	26	0	1.475	2.039	1.772	1.894
FALSE	High	Master Protein	P07602	Prosaposin OS=Homo sapiens OX=9606 GN=PSAP PE=1 SV=2	0	140.462	35	18	355	18	1	524	58.1	5.17	1003.03	18	0	1.156	1.468	1.517	0.905
FALSE	High	Master Protein	Q96AY3	Peptidyl-prolyl cis-trans isomerase FKBP10 OS=Homo sapiens OX=9606 GN=FKBP10 PE=1 SV=1	0	140.387	44	23	133	22	1	582	64.2	5.62	356.94	23	1	1.508	0.701	0.815	1.422
FALSE	High	Master Protein	Q06124	Tyrosine-protein phosphatase non-receptor type 11 OS=Homo sapiens OX=9606 GN=PTPN11 PE=1 SV=2	0	140.143	52	30	74	30	1	597	68.4	7.3	217.82	30	0	1.323	1.188	1.228	1.448
FALSE	High	Master Protein	Q16787	Laminin subunit alpha-3 OS=Homo sapiens OX=9606 GN=LAMA3 PE=1 SV=2	0	140.102	11	31	61	29	1	3333	366.4	7.24	180.37	31	0	0.295	0.667	0.352	0.398
FALSE	High	Master Protein	Q99986	Serine/threonine-protein kinase VRK1 OS=Homo sapiens OX=9606 GN=VRK1 PE=1 SV=1	0	140.048	53	19	77	19	1	396	45.4	8.91	254.21	19	0	1.81	1.918	1.886	1.956
FALSE	High	Master Protein	P30461	HLA class I histocompatibility antigen, B-13 alpha chain OS=Homo sapiens OX=9606 GN=HLA-B PE=1 SV=1	0	139.958	46	13	137	2	1	362	40.4	6.14	395.07	13	2	0.736	0.72	0.732	0.732
FALSE	High	Master Protein	Q9P0K7	Ankycorbin OS=Homo sapiens OX=9606 GN=RAI14 PE=1 SV=2	0	139.943	34	31	55	31	1	980	110	6.21	168.89	31	0	1.414	1.299	0.935	1.019
FALSE	High	Master Protein	P02042	Hemoglobin subunit delta OS=Homo sapiens OX=9606 GN=HBD PE=1 SV=2	0	139.723	78	10	376	6	1	147	16	8.05	1173.96	10	8	0.084	0.086	0.087	0.116
FALSE	High	Master Protein	P51116	Fragile X mental retardation syndrome-related protein 2 OS=Homo sapiens OX=9606 GN=FXR2 PE=1 SV=2	0	139.641	44	24	83	20	1	673	74.2	6.23	259.71	24	3	1.922	1.96	1.773	2.047
FALSE	High	Master Protein	O95302	Peptidyl-prolyl cis-trans isomerase FKBP9 OS=Homo sapiens OX=9606 GN=FKBP9 PE=1 SV=2	0	139.633	48	23	126	22	1	570	63	5.08	347.71	23	0	1.068	1.175	1.089	1.107
FALSE	High	Master Protein	O75976	Carboxypeptidase D OS=Homo sapiens OX=9606 GN=CPD PE=1 SV=2	0	139.388	23	30	70	30	1	1380	152.8	6.05	186.52	30	0	1.506	1.24	1.347	1.455
FALSE	High	Master Protein	P22061	Protein-L-isoaspartate(D-aspartate) O-methyltransferase OS=Homo sapiens OX=9606 GN=PCMT1 PE=1 SV=4	0	139.052	66	12	82	12	1	227	24.6	7.21	256.14	12	0	1.291	1.361	1.598	1.347
FALSE	High	Master Protein	P21283	V-type proton ATPase subunit C 1 OS=Homo sapiens OX=9606 GN=ATP6V1C1 PE=1 SV=4	0	139.036	54	20	82	19	1	382	43.9	7.46	236.48	20	1	1.207	1.012	1.252	1.276
FALSE	High	Master Protein	Q5SW79	Centrosomal protein of 170 kDa OS=Homo sapiens OX=9606 GN=CEP170 PE=1 SV=1	0	138.705	26	33	54	32	1	1584	175.2	7.11	165.29	33	1	3.154	2.012	1.646	1.832
FALSE	High	Master Protein	Q99797	Mitochondrial intermediate peptidase OS=Homo sapiens OX=9606 GN=MIPEP PE=1 SV=2	0	138.498	45	27	72	27	1	713	80.6	7.05	200.24	27	0	1.388	2.395	2.053	1.98
FALSE	High	Master Protein	Q03519	Antigen peptide transporter 2 OS=Homo sapiens OX=9606 GN=TAP2 PE=1 SV=1	0	138.479	37	20	77	19	1	686	75.6	8.02	252.69	20	1	1.004	0.785	0.774	0.772
FALSE	High	Master Protein	P21399	Cytoplasmic aconitate hydratase OS=Homo sapiens OX=9606 GN=ACO1 PE=1 SV=3	0	138.354	39	28	66	28	1	889	98.3	6.68	195.99	28	0	0.717	0.392	0.528	0.439
FALSE	High	Master Protein	P05186	Alkaline phosphatase, tissue-nonspecific isozyme OS=Homo sapiens OX=9606 GN=ALPL PE=1 SV=4	0	138.248	43	18	100	18	1	524	57.3	6.67	250.28	18	0	11.759	1.692	1.832	1.539
FALSE	High	Master Protein	Q9BTW9	Tubulin-specific chaperone D OS=Homo sapiens OX=9606 GN=TBCD PE=1 SV=2	0	138.182	32	29	52	29	1	1192	132.5	6.19	168.6	29	0	1.387	0.911	1.165	1.222
FALSE	High	Master Protein	O43399	Tumor protein D54 OS=Homo sapiens OX=9606 GN=TPD52L2 PE=1 SV=2	0	138.15	68	14	115	14	1	206	22.2	5.36	406.01	14	0	0.947	0.998	0.967	1.222
FALSE	High	Master Protein	Q9H7Z7	Prostaglandin E synthase 2 OS=Homo sapiens OX=9606 GN=PTGES2 PE=1 SV=1	0	138.118	52	18	101	18	1	377	41.9	9.16	333.23	18	0	2.222	2.251	1.958	1.527
FALSE	High	Master Protein	Q96KP1	Exocyst complex component 2 OS=Homo sapiens OX=9606 GN=EXOC2 PE=1 SV=1	0	138.102	35	30	56	30	1	924	104	6.9	173.55	30	0	0.913	1.078	1.165	1.058
FALSE	High	Master Protein	Q9Y6E0	Serine/threonine-protein kinase 24 OS=Homo sapiens OX=9606 GN=STK24 PE=1 SV=1	0	137.959	49	18	81	12	1	443	49.3	5.69	231.91	18	8	1.214	0.888	1.058	1.111
FALSE	High	Master Protein	Q08257	Quinone oxidoreductase OS=Homo sapiens OX=9606 GN=CRYZ PE=1 SV=1	0	137.76	78	20	80	20	1	329	35.2	8.44	241.23	20	0	1.553	1.197	1.654	1.148
FALSE	High	Master Protein	Q9Y6D5	Brefeldin A-inhibited guanine nucleotide-exchange protein 2 OS=Homo sapiens OX=9606 GN=ARFGEF2 PE=1 SV=3	0	137.73	21	35	62	23	1	1785	201.9	6.33	174.89	35	0	1.496	1.382	1.664	1.783
FALSE	High	Master Protein	Q5BKZ1	DBIRD complex subunit ZNF326 OS=Homo sapiens OX=9606 GN=ZNF326 PE=1 SV=2	0	137.721	43	19	85	19	1	582	65.6	5.15	231.66	19	0	1.503	1.882	1.759	1.639
FALSE	High	Master Protein	P39748	Flap endonuclease 1 OS=Homo sapiens OX=9606 GN=FEN1 PE=1 SV=1	0	137.653	47	16	127	16	1	380	42.6	8.62	441.11	16	0	2.852	1.532	1.62	2.469
FALSE	High	Master Protein	Q9UIQ6	Leucyl-cystinyl aminopeptidase OS=Homo sapiens OX=9606 GN=LNPEP PE=1 SV=3	0	137.579	31	26	72	26	1	1025	117.3	5.73	209.54	26	0	1.066	1.391	1.303	1.237
FALSE	High	Master Protein	Q9NP58	ATP-binding cassette sub-family B member 6, mitochondrial OS=Homo sapiens OX=9606 GN=ABCB6 PE=1 SV=1	0	137.496	34	21	59	21	1	842	93.8	8.48	177.56	21	0	1.952	2.288	3.221	1.103
FALSE	High	Master Protein	Q9P2R7	Succinate--CoA ligase [ADP-forming] subunit beta, mitochondrial OS=Homo sapiens OX=9606 GN=SUCLA2 PE=1 SV=3	0	137.439	52	22	86	22	1	463	50.3	7.42	271.51	22	0	1.066	1.072	1.278	1.123
FALSE	High	Master Protein	Q9H0H5	Rac GTPase-activating protein 1 OS=Homo sapiens OX=9606 GN=RACGAP1 PE=1 SV=1	0	137.273	44	24	86	24	1	632	71	8.88	220.67	24	0	2.341	1.944	1.638	2.021
FALSE	High	Master Protein	P34896	Serine hydroxymethyltransferase, cytosolic OS=Homo sapiens OX=9606 GN=SHMT1 PE=1 SV=1	0	137.231	47	19	94	18	1	483	53	7.71	286.45	19	0	1.253	0.803	1.149	1.428
FALSE	High	Master Protein	Q9UBF2	Coatomer subunit gamma-2 OS=Homo sapiens OX=9606 GN=COPG2 PE=1 SV=1	0	137.219	38	25	70	22	1	871	97.6	5.81	239.37	25	0	1.121	0.846	1.062	1.551
FALSE	High	Master Protein	P19525	Interferon-induced, double-stranded RNA-activated protein kinase OS=Homo sapiens OX=9606 GN=EIF2AK2 PE=1 SV=2	0	137.141	36	18	80	18	1	551	62.1	8.4	255.2	18	0	1.535	1.472	1.841	1.729
FALSE	High	Master Protein	Q9Y5Q9	General transcription factor 3C polypeptide 3 OS=Homo sapiens OX=9606 GN=GTF3C3 PE=1 SV=1	0	137.04	36	25	52	25	1	886	101.2	5.07	162.12	25	0	1.951	2.387	1.588	2.293
FALSE	High	Master Protein	Q14677	Clathrin interactor 1 OS=Homo sapiens OX=9606 GN=CLINT1 PE=1 SV=1	0	137.007	32	19	100	19	1	625	68.2	6.42	306.95	19	0	1.241	1.227	1.55	1.69
FALSE	High	Master Protein	P53582	Methionine aminopeptidase 1 OS=Homo sapiens OX=9606 GN=METAP1 PE=1 SV=2	0	136.985	61	17	86	17	1	386	43.2	7.17	288.52	17	0	1.044	1.259	1.355	1.164
FALSE	High	Master Protein	P62805	Histone H4 OS=Homo sapiens OX=9606 GN=HIST1H4A PE=1 SV=2	0	136.9	62	12	1453	12	1	103	11.4	11.36	4238.5	12	0	1.18	1.181	1.31	1.219
FALSE	High	Master Protein	P30519	Heme oxygenase 2 OS=Homo sapiens OX=9606 GN=HMOX2 PE=1 SV=2	0	136.735	59	14	91	14	1	316	36	5.41	280.19	14	0	1.614	1.77	1.219	2.025
FALSE	High	Master Protein	P35250	Replication factor C subunit 2 OS=Homo sapiens OX=9606 GN=RFC2 PE=1 SV=3	0	136.675	61	18	79	18	1	354	39.1	6.44	236.03	18	0	1.428	1.415	1.423	1.627
FALSE	High	Master Protein	P98175	RNA-binding protein 10 OS=Homo sapiens OX=9606 GN=RBM10 PE=1 SV=3	0	136.652	31	26	86	22	1	930	103.5	5.97	263.77	26	2	1.746	1.748	1.589	1.64
FALSE	High	Master Protein	O75146	Huntingtin-interacting protein 1-related protein OS=Homo sapiens OX=9606 GN=HIP1R PE=1 SV=2	0	136.604	32	34	60	32	1	1068	119.3	6.67	170.63	34	2	0.988	0.831	0.762	1.145
FALSE	High	Master Protein	Q9BSC4	Nucleolar protein 10 OS=Homo sapiens OX=9606 GN=NOL10 PE=1 SV=1	0	136.558	42	25	74	24	1	688	80.3	8.46	235.15	25	1	1.459	2.342	1.901	2.232
FALSE	High	Master Protein	Q12907	Vesicular integral-membrane protein VIP36 OS=Homo sapiens OX=9606 GN=LMAN2 PE=1 SV=1	0	136.375	56	14	114	14	1	356	40.2	6.95	341.46	14	0	0.917	1.124	1.106	1.478
FALSE	High	Master Protein	P30044	Peroxiredoxin-5, mitochondrial OS=Homo sapiens OX=9606 GN=PRDX5 PE=1 SV=4	0	136.253	56	9	394	9	1	214	22.1	8.7	1135.9	9	0	1.039	0.819	1.228	0.916
FALSE	High	Master Protein	Q3ZCM7	Tubulin beta-8 chain OS=Homo sapiens OX=9606 GN=TUBB8 PE=1 SV=2	0	136.241	30	10	508	2	1	444	49.7	4.89	1335.78	10	0	0.957	0.497	0.836	1.138
FALSE	High	Master Protein	Q9Y3Z3	Deoxynucleoside triphosphate triphosphohydrolase SAMHD1 OS=Homo sapiens OX=9606 GN=SAMHD1 PE=1 SV=2	0	136.092	50	25	76	25	1	626	72.2	7.14	214.99	25	0	0.303	0.25	0.277	0.484
FALSE	High	Master Protein	P68400	Casein kinase II subunit alpha OS=Homo sapiens OX=9606 GN=CSNK2A1 PE=1 SV=1	0	136.09	44	14	107	13	1	391	45.1	7.74	312.53	14	0	1.081	1.348	1.141	1.493
FALSE	High	Master Protein	Q9BWD1	Acetyl-CoA acetyltransferase, cytosolic OS=Homo sapiens OX=9606 GN=ACAT2 PE=1 SV=2	0	136.044	44	11	77	11	1	397	41.3	6.92	297.85	11	0	2.05	1.211	2.486	0.66
FALSE	High	Master Protein	O94905	Erlin-2 OS=Homo sapiens OX=9606 GN=ERLIN2 PE=1 SV=1	0	136.036	51	16	123	13	1	339	37.8	5.62	388.64	16	4	0.802	1.06	0.999	0.942
FALSE	High	Master Protein	P33121	Long-chain-fatty-acid--CoA ligase 1 OS=Homo sapiens OX=9606 GN=ACSL1 PE=1 SV=1	0	135.779	39	26	70	25	1	698	77.9	7.15	198.29	26	0	0.813	1.326	1.624	0.85
FALSE	High	Master Protein	Q4G0N4	NAD kinase 2, mitochondrial OS=Homo sapiens OX=9606 GN=NADK2 PE=1 SV=2	0	135.692	49	20	71	20	1	442	49.4	8.18	224.06	20	0	1.396	2.089	1.32	0.912
FALSE	High	Master Protein	Q9UJA5	tRNA (adenine(58)-N(1))-methyltransferase non-catalytic subunit TRM6 OS=Homo sapiens OX=9606 GN=TRMT6 PE=1 SV=1	0	135.582	44	24	81	24	1	497	55.8	7.55	240.62	24	0	1.134	1.539	1.336	2.084
FALSE	High	Master Protein	P09661	U2 small nuclear ribonucleoprotein A' OS=Homo sapiens OX=9606 GN=SNRPA1 PE=1 SV=2	0	135.558	55	15	120	15	1	255	28.4	8.62	380.68	15	0	1.303	1.437	1.46	1.245
FALSE	High	Master Protein	O14818	Proteasome subunit alpha type-7 OS=Homo sapiens OX=9606 GN=PSMA7 PE=1 SV=1	0	135.474	59	13	155	13	1	248	27.9	8.46	466.14	13	0	1.418	1.22	1.45	1.343
FALSE	High	Master Protein	Q9UMD9	Collagen alpha-1(XVII) chain OS=Homo sapiens OX=9606 GN=COL17A1 PE=1 SV=3	0	135.392	20	28	95	28	1	1497	150.3	8.79	293.8	28	0	0.863	1.791	1.036	2.103
FALSE	High	Master Protein	P26232	Catenin alpha-2 OS=Homo sapiens OX=9606 GN=CTNNA2 PE=1 SV=5	0	135.364	19	15	179	3	1	953	105.2	5.71	445.89	15	0	0.342	0.572	0.596	0.524
FALSE	High	Master Protein	P09110	3-ketoacyl-CoA thiolase, peroxisomal OS=Homo sapiens OX=9606 GN=ACAA1 PE=1 SV=2	0	135.317	56	13	50	13	1	424	44.3	8.44	169.97	13	0	0.801	0.892	0.897	0.784
FALSE	High	Master Protein	Q13464	Rho-associated protein kinase 1 OS=Homo sapiens OX=9606 GN=ROCK1 PE=1 SV=1	0	135.177	27	32	54	27	1	1354	158.1	5.9	151.82	32	0	0.927	0.506	0.616	0.777
FALSE	High	Master Protein	P28074	Proteasome subunit beta type-5 OS=Homo sapiens OX=9606 GN=PSMB5 PE=1 SV=3	0	135.147	63	13	107	13	1	263	28.5	6.92	352.67	13	0	2.024	2.005	2.087	2.083
FALSE	High	Master Protein	P28482	Mitogen-activated protein kinase 1 OS=Homo sapiens OX=9606 GN=MAPK1 PE=1 SV=3	0	135.087	58	18	90	13	1	360	41.4	6.98	276.65	18	8	0.751	0.59	0.734	0.745
FALSE	High	Master Protein	P43897	Elongation factor Ts, mitochondrial OS=Homo sapiens OX=9606 GN=TSFM PE=1 SV=2	0	135.043	49	12	64	12	1	325	35.4	8.38	223.74	12	0	1.735	1.678	1.605	1.776
FALSE	High	Master Protein	P51398	28S ribosomal protein S29, mitochondrial OS=Homo sapiens OX=9606 GN=DAP3 PE=1 SV=1	0	135.041	45	14	100	14	1	398	45.5	8.88	297.47	14	0	1.423	1.946	1.499	1.615
FALSE	High	Master Protein	Q9H4L5	Oxysterol-binding protein-related protein 3 OS=Homo sapiens OX=9606 GN=OSBPL3 PE=1 SV=1	0	134.976	32	24	48	24	1	887	101.2	6.87	133.92	24	0	1.416	1.285	1.166	1.59
FALSE	High	Master Protein	Q96J02	E3 ubiquitin-protein ligase Itchy homolog OS=Homo sapiens OX=9606 GN=ITCH PE=1 SV=2	0	134.973	30	22	63	18	1	903	102.7	6.3	200.26	22	4	1.339	1.471	1.418	2.454
FALSE	High	Master Protein	Q13185	Chromobox protein homolog 3 OS=Homo sapiens OX=9606 GN=CBX3 PE=1 SV=4	0	134.935	58	9	221	7	1	183	20.8	5.33	829.17	9	3	1.868	1.465	1.729	2.267
FALSE	High	Master Protein	Q9UIF9	Bromodomain adjacent to zinc finger domain protein 2A OS=Homo sapiens OX=9606 GN=BAZ2A PE=1 SV=4	0	134.918	21	28	57	28	1	1905	211.1	6.64	177.74	28	0	1.35	1.544	1.314	1.412
FALSE	High	Master Protein	Q13123	Protein Red OS=Homo sapiens OX=9606 GN=IK PE=1 SV=3	0	134.842	39	19	102	19	1	557	65.6	6.64	296.65	19	0	1.58	2.164	1.84	1.948
FALSE	High	Master Protein	Q07666	KH domain-containing, RNA-binding, signal transduction-associated protein 1 OS=Homo sapiens OX=9606 GN=KHDRBS1 PE=1 SV=1	0	134.793	28	10	193	10	1	443	48.2	8.66	646.71	10	0	2.129	2.367	1.979	1.964
FALSE	High	Master Protein	P12235	ADP/ATP translocase 1 OS=Homo sapiens OX=9606 GN=SLC25A4 PE=1 SV=4	0	134.728	57	15	382	4	1	298	33	9.76	1145.1	15	0	0.855	1.556	0.924	0.496
FALSE	High	Master Protein	Q9NRL2	Bromodomain adjacent to zinc finger domain protein 1A OS=Homo sapiens OX=9606 GN=BAZ1A PE=1 SV=2	0	134.701	23	34	57	34	1	1556	178.6	6.6	164.23	34	0	1.525	1.392	1.726	1.597
FALSE	High	Master Protein	Q13151	Heterogeneous nuclear ribonucleoprotein A0 OS=Homo sapiens OX=9606 GN=HNRNPA0 PE=1 SV=1	0	134.635	56	12	375	11	1	305	30.8	9.29	916.61	12	0	2.499	3.444	2.687	2.522
FALSE	High	Master Protein	O95171	Sciellin OS=Homo sapiens OX=9606 GN=SCEL PE=1 SV=2	0	134.624	44	28	55	28	1	688	77.5	9.38	131.92	28	0	0.133	0.15	0.16	0.179
FALSE	High	Master Protein	Q9UPT8	Zinc finger CCCH domain-containing protein 4 OS=Homo sapiens OX=9606 GN=ZC3H4 PE=1 SV=3	0	134.595	23	20	71	20	1	1303	140.2	6.27	233.85	20	0	1.573	2.204	2.119	1.553
FALSE	High	Master Protein	O43660	Pleiotropic regulator 1 OS=Homo sapiens OX=9606 GN=PLRG1 PE=1 SV=1	0	134.582	51	22	87	22	1	514	57.2	9.17	259.69	22	0	1.837	2.328	2.18	1.973
FALSE	High	Master Protein	Q9Y295	Developmentally-regulated GTP-binding protein 1 OS=Homo sapiens OX=9606 GN=DRG1 PE=1 SV=1	0	134.492	57	18	83	17	1	367	40.5	8.9	274.42	18	1	0.954	1.005	1.275	1.211
FALSE	High	Master Protein	Q92520	Protein FAM3C OS=Homo sapiens OX=9606 GN=FAM3C PE=1 SV=1	0	134.224	65	12	92	12	1	227	24.7	8.29	271.65	12	0	0.89	1.264	1.294	1.135
FALSE	High	Master Protein	P67936	Tropomyosin alpha-4 chain OS=Homo sapiens OX=9606 GN=TPM4 PE=1 SV=3	0	134.208	61	20	366	7	1	248	28.5	4.69	987.18	20	15	1.058	0.96	0.831	1.222
FALSE	High	Master Protein	Q9Y383	Putative RNA-binding protein Luc7-like 2 OS=Homo sapiens OX=9606 GN=LUC7L2 PE=1 SV=2	0	134.161	45	19	136	13	1	392	46.5	10.01	371.34	19	8	1.82	1.412	1.437	1.536
FALSE	High	Master Protein	Q9BW27	Nuclear pore complex protein Nup85 OS=Homo sapiens OX=9606 GN=NUP85 PE=1 SV=1	0	134.061	34	18	72	18	1	656	75	5.55	212.81	18	0	1.459	1.477	1.408	1.449
FALSE	High	Master Protein	O00566	U3 small nucleolar ribonucleoprotein protein MPP10 OS=Homo sapiens OX=9606 GN=MPHOSPH10 PE=1 SV=2	0	133.99	30	17	84	17	1	681	78.8	4.86	266.08	17	0	1.976	2.807	2.411	2.296
FALSE	High	Master Protein	Q52LJ0	Protein FAM98B OS=Homo sapiens OX=9606 GN=FAM98B PE=1 SV=1	0	133.968	46	12	70	9	1	330	37.2	6.29	194.06	12	3	1.396	1.709	1.318	1.387
FALSE	High	Master Protein	Q9H078	Caseinolytic peptidase B protein homolog OS=Homo sapiens OX=9606 GN=CLPB PE=1 SV=1	0	133.936	39	21	71	21	1	707	78.7	9.01	218.03	21	0	0.819	0.749	0.614	0.803
FALSE	High	Master Protein	P62820	Ras-related protein Rab-1A OS=Homo sapiens OX=9606 GN=RAB1A PE=1 SV=3	0	133.866	75	13	393	5	1	205	22.7	6.21	1105.72	13	0	1.931	2.232	2.096	1.61
FALSE	High	Master Protein	P54709	Sodium/potassium-transporting ATPase subunit beta-3 OS=Homo sapiens OX=9606 GN=ATP1B3 PE=1 SV=1	0	133.699	45	13	195	13	1	279	31.5	8.35	527.2	13	0	1.618	1.432	1.366	1.16
FALSE	High	Master Protein	O14646	Chromodomain-helicase-DNA-binding protein 1 OS=Homo sapiens OX=9606 GN=CHD1 PE=1 SV=2	0	133.576	23	35	66	28	1	1710	196.6	7.14	186.6	35	6	1.685	2.177	1.867	1.877
FALSE	High	Master Protein	P25789	Proteasome subunit alpha type-4 OS=Homo sapiens OX=9606 GN=PSMA4 PE=1 SV=1	0	133.569	53	11	178	11	1	261	29.5	7.72	601.47	11	0	1.437	1.244	1.703	1.286
FALSE	High	Master Protein	Q6P1M0	Long-chain fatty acid transport protein 4 OS=Homo sapiens OX=9606 GN=SLC27A4 PE=1 SV=1	0	133.411	42	24	69	20	1	643	72	8.47	197.41	24	3	1.241	1.568	1.138	1.087
FALSE	High	Master Protein	P30405	Peptidyl-prolyl cis-trans isomerase F, mitochondrial OS=Homo sapiens OX=9606 GN=PPIF PE=1 SV=1	0	133.336	59	11	149	9	1	207	22	9.38	482.98	11	0	1.256	1.192	1.138	1.543
FALSE	High	Master Protein	Q9BZH6	WD repeat-containing protein 11 OS=Homo sapiens OX=9606 GN=WDR11 PE=1 SV=1	0	133.138	32	30	63	30	1	1224	136.6	6.92	170.46	30	0	1.889	2.165	1.794	2.375
FALSE	High	Master Protein	P17066	Heat shock 70 kDa protein 6 OS=Homo sapiens OX=9606 GN=HSPA6 PE=1 SV=2	0	133.059	23	14	814	2	1	643	71	6.14	2238.53	14	0	1.47	1.222	1.593	1.326
FALSE	High	Master Protein	P09493	Tropomyosin alpha-1 chain OS=Homo sapiens OX=9606 GN=TPM1 PE=1 SV=2	0	132.981	51	19	273	9	1	284	32.7	4.74	686.45	19	10	0.381	0.483	0.312	0.319
FALSE	High	Master Protein	Q15833	Syntaxin-binding protein 2 OS=Homo sapiens OX=9606 GN=STXBP2 PE=1 SV=2	0	132.974	43	22	64	22	1	593	66.4	6.55	207.54	22	0	1.206	1.091	1.202	1.153
FALSE	High	Master Protein	O60518	Ran-binding protein 6 OS=Homo sapiens OX=9606 GN=RANBP6 PE=1 SV=2	0	132.788	23	20	74	18	1	1105	124.6	5.01	211.59	20	0	1.653	1.118	1.127	2.989
FALSE	High	Master Protein	Q9NP72	Ras-related protein Rab-18 OS=Homo sapiens OX=9606 GN=RAB18 PE=1 SV=1	0	132.76	70	12	118	12	1	206	23	5.24	350.76	12	0	0.789	0.846	0.807	1.079
FALSE	High	Master Protein	Q14CX7	N-alpha-acetyltransferase 25, NatB auxiliary subunit OS=Homo sapiens OX=9606 GN=NAA25 PE=1 SV=1	0	132.572	32	28	60	28	1	972	112.2	6.64	169.19	28	0	2.012	1.575	1.719	1.707
FALSE	High	Master Protein	Q9NR12	PDZ and LIM domain protein 7 OS=Homo sapiens OX=9606 GN=PDLIM7 PE=1 SV=1	0	132.559	50	17	134	17	1	457	49.8	8.41	387.61	17	0	0.454	1.216	0.495	0.583
FALSE	High	Master Protein	Q8NBJ5	Procollagen galactosyltransferase 1 OS=Homo sapiens OX=9606 GN=COLGALT1 PE=1 SV=1	0	132.399	36	23	124	23	1	622	71.6	7.31	342.39	23	0	1.485	1.652	1.386	1.435
FALSE	High	Master Protein	Q16850	Lanosterol 14-alpha demethylase OS=Homo sapiens OX=9606 GN=CYP51A1 PE=1 SV=3	0	132.25	41	18	88	18	1	503	56.8	8.53	271.78	18	0	3.282	1.823	1.583	1.792
FALSE	High	Master Protein	Q96HP0	Dedicator of cytokinesis protein 6 OS=Homo sapiens OX=9606 GN=DOCK6 PE=1 SV=3	0	132.158	18	34	58	30	1	2047	229.4	6.74	163.34	34	0	1.056	1.768	1.358	1.179
FALSE	High	Master Protein	P00738	Haptoglobin OS=Homo sapiens OX=9606 GN=HP PE=1 SV=1	0	132.157	40	17	97	17	1	406	45.2	6.58	214.07	17	0	0.054	0.057	0.058	0.082
FALSE	High	Master Protein	O60934	Nibrin OS=Homo sapiens OX=9606 GN=NBN PE=1 SV=1	0	132.139	45	27	60	27	1	754	84.9	6.9	176.19	27	0	1.312	1.071	1.38	1.714
FALSE	High	Master Protein	Q9NYV4	Cyclin-dependent kinase 12 OS=Homo sapiens OX=9606 GN=CDK12 PE=1 SV=2	0	132.11	22	27	74	23	1	1490	164.1	9.44	200.14	27	4	1.693	1.826	1.626	1.679
FALSE	High	Master Protein	P51648	Fatty aldehyde dehydrogenase OS=Homo sapiens OX=9606 GN=ALDH3A2 PE=1 SV=1	0	132.108	38	18	196	17	1	485	54.8	7.88	563.42	18	0	0.964	1.64	1.364	1.032
FALSE	High	Master Protein	Q86U86	Protein polybromo-1 OS=Homo sapiens OX=9606 GN=PBRM1 PE=1 SV=1	0	132.044	25	38	75	38	1	1689	192.8	6.89	207.63	38	0	1.423	1.656	1.467	0.904
FALSE	High	Master Protein	P09525	Annexin A4 OS=Homo sapiens OX=9606 GN=ANXA4 PE=1 SV=4	0	132.04	65	22	122	21	1	319	35.9	6.13	358.61	22	1	0.704	0.403	0.62	0.557
FALSE	High	Master Protein	P13995	Bifunctional methylenetetrahydrofolate dehydrogenase/cyclohydrolase, mitochondrial OS=Homo sapiens OX=9606 GN=MTHFD2 PE=1 SV=2	0	131.893	45	13	130	13	1	350	37.9	8.73	414.57	13	0	1.822	2.948	2.329	1.754
FALSE	High	Master Protein	Q15717	ELAV-like protein 1 OS=Homo sapiens OX=9606 GN=ELAVL1 PE=1 SV=2	0	131.635	47	12	151	11	1	326	36.1	9.17	405.81	12	3	1.344	1.511	1.503	1.51
FALSE	High	Master Protein	P42330	Aldo-keto reductase family 1 member C3 OS=Homo sapiens OX=9606 GN=AKR1C3 PE=1 SV=4	0	131.633	58	19	165	8	1	323	36.8	7.94	488.23	19	0	1.62	0.456	0.46	0.462
FALSE	High	Master Protein	P08754	Guanine nucleotide-binding protein G(k) subunit alpha OS=Homo sapiens OX=9606 GN=GNAI3 PE=1 SV=3	0	131.546	51	13	137	7	1	354	40.5	5.69	401.69	13	0	0.929	0.906	0.953	0.917
FALSE	High	Master Protein	P09543	2',3'-cyclic-nucleotide 3'-phosphodiesterase OS=Homo sapiens OX=9606 GN=CNP PE=1 SV=2	0	131.423	46	20	84	19	1	421	47.5	9.07	272.09	20	0	1.12	0.861	1.151	0.804
FALSE	High	Master Protein	P62906	60S ribosomal protein L10a OS=Homo sapiens OX=9606 GN=RPL10A PE=1 SV=2	0	131.38	43	10	249	10	1	217	24.8	9.94	693.58	10	0	1.565	1.432	1.522	1.546
FALSE	High	Master Protein	Q86U38	Nucleolar protein 9 OS=Homo sapiens OX=9606 GN=NOP9 PE=1 SV=1	0	131.122	43	19	53	19	1	636	69.4	7.28	183.09	19	0	1.982	1.897	2.296	2.168
FALSE	High	Master Protein	O43815	Striatin OS=Homo sapiens OX=9606 GN=STRN PE=1 SV=4	0	131.093	39	23	72	22	1	780	86.1	5.27	215.19	23	1	1.093	1.197	1.265	1.457
FALSE	High	Master Protein	P28370	Probable global transcription activator SNF2L1 OS=Homo sapiens OX=9606 GN=SMARCA1 PE=1 SV=2	0	131.059	32	36	103	21	1	1054	122.5	8.09	262.42	36	0	1.849	1.174	1.187	2.194
FALSE	High	Master Protein	Q8WXF1	Paraspeckle component 1 OS=Homo sapiens OX=9606 GN=PSPC1 PE=1 SV=1	0	131	38	21	126	19	1	523	58.7	6.67	353.66	21	0	1.278	1.476	1.621	1.653
FALSE	High	Master Protein	P60660	Myosin light polypeptide 6 OS=Homo sapiens OX=9606 GN=MYL6 PE=1 SV=2	0	130.99	78	10	338	7	1	151	16.9	4.65	967.13	10	10	0.512	0.603	0.571	0.653
FALSE	High	Master Protein	Q9BTU6	Phosphatidylinositol 4-kinase type 2-alpha OS=Homo sapiens OX=9606 GN=PI4K2A PE=1 SV=1	0	130.925	58	22	53	22	1	479	54	8.29	161.06	22	0	1.01	1.202	1.051	1.409
FALSE	High	Master Protein	Q8N7H5	RNA polymerase II-associated factor 1 homolog OS=Homo sapiens OX=9606 GN=PAF1 PE=1 SV=2	0	130.914	49	21	61	21	1	531	59.9	4.63	186.6	21	0	1.587	1.502	1.623	1.683
FALSE	High	Master Protein	O43237	Cytoplasmic dynein 1 light intermediate chain 2 OS=Homo sapiens OX=9606 GN=DYNC1LI2 PE=1 SV=1	0	130.886	44	14	75	13	1	492	54.1	6.38	244.93	14	0	0.824	1.061	1.195	0.974
FALSE	High	Master Protein	Q08170	Serine/arginine-rich splicing factor 4 OS=Homo sapiens OX=9606 GN=SRSF4 PE=1 SV=2	0	130.882	28	18	167	12	1	494	56.6	11.52	454.8	18	9	2.63	2.658	2.515	2.319
FALSE	High	Master Protein	O60884	DnaJ homolog subfamily A member 2 OS=Homo sapiens OX=9606 GN=DNAJA2 PE=1 SV=1	0	130.88	42	13	172	13	1	412	45.7	6.48	513.67	13	0	1.395	1.578	1.694	2.066
FALSE	High	Master Protein	O00161	Synaptosomal-associated protein 23 OS=Homo sapiens OX=9606 GN=SNAP23 PE=1 SV=1	0	130.832	70	13	78	13	1	211	23.3	5.01	255.54	13	0	1.233	1.536	1.463	1.596
FALSE	High	Master Protein	P02788	Lactotransferrin OS=Homo sapiens OX=9606 GN=LTF PE=1 SV=6	0	130.805	42	23	60	23	1	710	78.1	8.12	150.54	23	0	0.142	0.158	0.15	0.179
FALSE	High	Master Protein	P51911	Calponin-1 OS=Homo sapiens OX=9606 GN=CNN1 PE=1 SV=2	0	130.803	42	10	123	10	1	297	33.2	9.07	289.31	10	0	0.056	0.059	0.059	0.089
FALSE	High	Master Protein	P36957	Dihydrolipoyllysine-residue succinyltransferase component of 2-oxoglutarate dehydrogenase complex, mitochondrial OS=Homo sapiens OX=9606 GN=DLST PE=1 SV=4	0	130.756	53	18	145	18	1	453	48.7	8.95	459.95	18	0	1.18	1.635	1.542	1.24
FALSE	High	Master Protein	P52294	Importin subunit alpha-5 OS=Homo sapiens OX=9606 GN=KPNA1 PE=1 SV=3	0	130.679	36	19	85	10	1	538	60.2	5.01	261.4	19	0	1.275	1.098	0.942	0.996
FALSE	High	Master Protein	Q9Y2H6	Fibronectin type-III domain-containing protein 3A OS=Homo sapiens OX=9606 GN=FNDC3A PE=1 SV=4	0	130.602	27	25	49	25	1	1198	131.8	6.71	153.56	25	0	1.37	1.453	1.731	1.512
FALSE	High	Master Protein	Q9NZL9	Methionine adenosyltransferase 2 subunit beta OS=Homo sapiens OX=9606 GN=MAT2B PE=1 SV=1	0	130.585	54	15	80	15	1	334	37.5	7.36	259.55	15	0	1.912	1.698	1.766	1.966
FALSE	High	Master Protein	Q9Y5K6	CD2-associated protein OS=Homo sapiens OX=9606 GN=CD2AP PE=1 SV=1	0	130.544	46	28	73	28	1	639	71.4	6.4	212.25	28	0	0.82	1.652	1.552	1.386
FALSE	High	Master Protein	Q9Y394	Dehydrogenase/reductase SDR family member 7 OS=Homo sapiens OX=9606 GN=DHRS7 PE=1 SV=1	0	130.478	53	14	85	14	1	339	38.3	8.32	245.27	14	0	1.044	2.325	2.147	1.289
FALSE	High	Master Protein	Q3LXA3	Triokinase/FMN cyclase OS=Homo sapiens OX=9606 GN=TKFC PE=1 SV=2	0	130.414	56	24	68	24	1	575	58.9	7.49	222.09	24	0	1.421	0.821	1.141	0.937
FALSE	High	Master Protein	Q9UPT5	Exocyst complex component 7 OS=Homo sapiens OX=9606 GN=EXOC7 PE=1 SV=3	0	130.412	46	28	59	28	1	735	83.3	6.79	142.82	28	0	1.091	1.044	1.179	0.963
FALSE	High	Master Protein	Q9H9Y6	DNA-directed RNA polymerase I subunit RPA2 OS=Homo sapiens OX=9606 GN=POLR1B PE=1 SV=2	0	130.392	27	29	61	29	1	1135	128.1	7.83	174.14	29	0	2.056	2.689	2.174	2.872
FALSE	High	Master Protein	Q8TBC4	NEDD8-activating enzyme E1 catalytic subunit OS=Homo sapiens OX=9606 GN=UBA3 PE=1 SV=2	0	130.365	52	18	77	18	1	463	51.8	5.45	259.24	18	0	1.298	1.211	1.259	1.201
FALSE	High	Master Protein	P78316	Nucleolar protein 14 OS=Homo sapiens OX=9606 GN=NOP14 PE=1 SV=3	0	130.289	31	24	67	24	1	857	97.6	7.58	202.89	24	0	2.84	3.05	2.143	2.47
FALSE	High	Master Protein	Q13315	Serine-protein kinase ATM OS=Homo sapiens OX=9606 GN=ATM PE=1 SV=4	0	130.215	13	34	50	34	1	3056	350.5	6.81	146.86	34	0	1.79	1.292	1.327	1.827
FALSE	High	Master Protein	O75828	Carbonyl reductase [NADPH] 3 OS=Homo sapiens OX=9606 GN=CBR3 PE=1 SV=3	0	130.211	65	14	85	11	1	277	30.8	6.18	227.49	14	0	0.367	0.322	0.665	0.453
FALSE	High	Master Protein	O15439	Multidrug resistance-associated protein 4 OS=Homo sapiens OX=9606 GN=ABCC4 PE=1 SV=3	0	130.208	23	28	48	26	1	1325	149.4	8.19	133.62	28	2	1.284	1.644	1.512	1.714
FALSE	High	Master Protein	Q6DKJ4	Nucleoredoxin OS=Homo sapiens OX=9606 GN=NXN PE=1 SV=2	0	130.202	54	19	60	19	1	435	48.4	4.97	217.64	19	0	1.234	0.879	1.087	1.728
FALSE	High	Master Protein	Q9BYG3	MKI67 FHA domain-interacting nucleolar phosphoprotein OS=Homo sapiens OX=9606 GN=NIFK PE=1 SV=1	0	130.183	50	13	116	13	1	293	34.2	9.88	344.23	13	0	1.887	2.669	1.986	2.279
FALSE	High	Master Protein	Q969X6	U3 small nucleolar RNA-associated protein 4 homolog OS=Homo sapiens OX=9606 GN=UTP4 PE=1 SV=1	0	130.16	33	19	87	19	1	686	76.8	8.85	276.8	19	0	1.262	1.789	1.479	1.65
FALSE	High	Master Protein	Q92804	TATA-binding protein-associated factor 2N OS=Homo sapiens OX=9606 GN=TAF15 PE=1 SV=1	0	130.154	28	12	250	10	1	592	61.8	8.02	697.93	12	2	2.281	2.153	2.525	1.804
FALSE	High	Master Protein	Q6ZXV5	Transmembrane and TPR repeat-containing protein 3 OS=Homo sapiens OX=9606 GN=TMTC3 PE=1 SV=2	0	129.899	32	25	90	24	1	915	103.9	8.87	239.94	25	1	1.071	1.545	1.355	1.2
FALSE	High	Master Protein	P22570	NADPH:adrenodoxin oxidoreductase, mitochondrial OS=Homo sapiens OX=9606 GN=FDXR PE=1 SV=3	0	129.888	54	23	97	23	1	491	53.8	8.44	304.88	23	0	1.235	1.729	1.608	1.477
FALSE	High	Master Protein	O95361	Tripartite motif-containing protein 16 OS=Homo sapiens OX=9606 GN=TRIM16 PE=1 SV=3	0	129.863	44	20	65	20	1	564	63.9	5.49	189.23	20	0	0.811	0.908	1.119	1.288
FALSE	High	Master Protein	Q9Y5J1	U3 small nucleolar RNA-associated protein 18 homolog OS=Homo sapiens OX=9606 GN=UTP18 PE=1 SV=3	0	129.817	38	16	63	16	1	556	62	8.76	193.16	16	0	1.872	2.489	2.072	2.056
FALSE	High	Master Protein	O60749	Sorting nexin-2 OS=Homo sapiens OX=9606 GN=SNX2 PE=1 SV=2	0	129.78	41	18	71	16	1	519	58.4	5.12	213.03	18	0	0.839	0.573	0.783	0.816
FALSE	High	Master Protein	Q96HW7	Integrator complex subunit 4 OS=Homo sapiens OX=9606 GN=INTS4 PE=1 SV=2	0	129.767	29	21	50	21	1	963	108.1	6.44	168.22	21	0	1.298	1.379	1.401	1.61
FALSE	High	Master Protein	P78332	RNA-binding protein 6 OS=Homo sapiens OX=9606 GN=RBM6 PE=1 SV=5	0	129.76	28	33	66	30	1	1123	128.6	6.32	169.29	33	3	2.022	2.481	1.842	2.045
FALSE	High	Master Protein	Q13535	Serine/threonine-protein kinase ATR OS=Homo sapiens OX=9606 GN=ATR PE=1 SV=3	0	129.748	13	32	54	32	1	2644	301.2	7.43	142.35	32	0	1.423	1.362	1.261	1.198
FALSE	High	Master Protein	P01834	Immunoglobulin kappa constant OS=Homo sapiens OX=9606 GN=IGKC PE=1 SV=2	0	129.627	79	5	389	1	1	107	11.8	6.52	968.55	5	0	0.053	0.06	0.055	0.089
FALSE	High	Master Protein	Q7RTP6	[F-actin]-monooxygenase MICAL3 OS=Homo sapiens OX=9606 GN=MICAL3 PE=1 SV=2	0	129.551	17	29	41	28	1	2002	224.2	5.55	129.21	29	1	1.339	1.643	1.504	1.623
FALSE	High	Master Protein	Q8N8S7	Protein enabled homolog OS=Homo sapiens OX=9606 GN=ENAH PE=1 SV=2	0	129.534	39	21	67	20	1	591	66.5	6.93	187.1	21	1	1.989	2.515	2.875	1.46
FALSE	High	Master Protein	Q9NUQ8	ATP-binding cassette sub-family F member 3 OS=Homo sapiens OX=9606 GN=ABCF3 PE=1 SV=2	0	129.489	41	24	62	24	1	709	79.7	6.34	194.67	24	0	1.124	0.954	0.956	1.227
FALSE	High	Master Protein	Q15007	Pre-mRNA-splicing regulator WTAP OS=Homo sapiens OX=9606 GN=WTAP PE=1 SV=2	0	129.487	39	13	58	13	1	396	44.2	5.19	167.53	13	0	1.869	1.887	1.892	1.806
FALSE	High	Master Protein	P13674	Prolyl 4-hydroxylase subunit alpha-1 OS=Homo sapiens OX=9606 GN=P4HA1 PE=1 SV=2	0	129.452	43	20	86	20	1	534	61	6.01	256.68	20	0	1.028	0.9	0.712	0.681
FALSE	High	Master Protein	Q15738	Sterol-4-alpha-carboxylate 3-dehydrogenase, decarboxylating OS=Homo sapiens OX=9606 GN=NSDHL PE=1 SV=2	0	129.434	64	21	91	21	1	373	41.9	8.06	254	21	0	2.052	1.933	1.682	1.36
FALSE	High	Master Protein	P11182	Lipoamide acyltransferase component of branched-chain alpha-keto acid dehydrogenase complex, mitochondrial OS=Homo sapiens OX=9606 GN=DBT PE=1 SV=3	0	129.422	50	17	65	17	1	482	53.5	8.51	222.94	17	0	1.023	1.627	1.663	1.519
FALSE	High	Master Protein	P50402	Emerin OS=Homo sapiens OX=9606 GN=EMD PE=1 SV=1	0	129.354	57	13	130	13	1	254	29	5.5	403.03	13	0	2.005	1.95	1.537	1.505
FALSE	High	Master Protein	Q9H2U2	Inorganic pyrophosphatase 2, mitochondrial OS=Homo sapiens OX=9606 GN=PPA2 PE=1 SV=2	0	129.332	58	17	112	16	1	334	37.9	7.39	322.21	17	0	1.033	1.17	1.349	0.706
FALSE	High	Master Protein	Q7L1Q6	Basic leucine zipper and W2 domain-containing protein 1 OS=Homo sapiens OX=9606 GN=BZW1 PE=1 SV=1	0	129.325	44	19	156	17	1	419	48	5.92	466.59	19	0	1.981	1.77	1.755	2.056
FALSE	High	Master Protein	Q15050	Ribosome biogenesis regulatory protein homolog OS=Homo sapiens OX=9606 GN=RRS1 PE=1 SV=2	0	129.169	42	16	100	16	1	365	41.2	10.7	277.95	16	0	2.323	4.083	3.149	2.969
FALSE	High	Master Protein	O75122	CLIP-associating protein 2 OS=Homo sapiens OX=9606 GN=CLASP2 PE=1 SV=2	0	129.154	23	24	56	19	1	1294	141	8.47	149.31	24	0	1.223	1.312	1.086	1.523
FALSE	High	Master Protein	P43034	Platelet-activating factor acetylhydrolase IB subunit alpha OS=Homo sapiens OX=9606 GN=PAFAH1B1 PE=1 SV=2	0	129.109	49	19	108	18	1	410	46.6	7.37	269.46	19	1	0.987	0.827	0.979	1.03
FALSE	High	Master Protein	P26006	Integrin alpha-3 OS=Homo sapiens OX=9606 GN=ITGA3 PE=1 SV=5	0	129.085	20	19	96	19	1	1051	116.5	6.77	265.75	19	0	1.622	3.363	3.006	2.431
FALSE	High	Master Protein	Q12860	Contactin-1 OS=Homo sapiens OX=9606 GN=CNTN1 PE=1 SV=1	0	129.064	37	28	57	28	1	1018	113.2	5.9	159.54	28	0	1.227	1.208	1.18	1.239
FALSE	High	Master Protein	Q16698	2,4-dienoyl-CoA reductase, mitochondrial OS=Homo sapiens OX=9606 GN=DECR1 PE=1 SV=1	0	129.018	51	15	91	15	1	335	36	9.28	248.15	15	0	0.873	0.492	0.548	0.719
FALSE	High	Master Protein	Q8NHH9	Atlastin-2 OS=Homo sapiens OX=9606 GN=ATL2 PE=1 SV=2	0	128.877	41	19	60	18	1	583	66.2	5.48	184.03	19	1	1.166	1.921	1.127	1.396
FALSE	High	Master Protein	P27635	60S ribosomal protein L10 OS=Homo sapiens OX=9606 GN=RPL10 PE=1 SV=4	0	128.801	47	11	187	11	1	214	24.6	10.08	540.79	11	0	1.173	1.065	1.228	1.228
FALSE	High	Master Protein	O43252	Bifunctional 3'-phosphoadenosine 5'-phosphosulfate synthase 1 OS=Homo sapiens OX=9606 GN=PAPSS1 PE=1 SV=2	0	128.753	35	20	71	18	1	624	70.8	6.86	217.88	20	2	1.74	1.619	1.53	1.439
FALSE	High	Master Protein	Q9UN86	Ras GTPase-activating protein-binding protein 2 OS=Homo sapiens OX=9606 GN=G3BP2 PE=1 SV=2	0	128.71	38	18	104	17	1	482	54.1	5.55	294.58	18	0	2.139	2.015	1.998	1.695
FALSE	High	Master Protein	Q13596	Sorting nexin-1 OS=Homo sapiens OX=9606 GN=SNX1 PE=1 SV=3	0	128.613	40	18	63	16	1	522	59	5.15	189.14	18	2	0.752	0.507	0.658	0.96
FALSE	High	Master Protein	P46108	Adapter molecule crk OS=Homo sapiens OX=9606 GN=CRK PE=1 SV=2	0	128.609	58	16	92	16	1	304	33.8	5.55	303.76	16	0	1.203	1.068	1.267	1.61
FALSE	High	Master Protein	P63208	S-phase kinase-associated protein 1 OS=Homo sapiens OX=9606 GN=SKP1 PE=1 SV=2	0	128.59	60	9	151	9	1	163	18.6	4.54	422.6	9	0	1.345	1.077	1.636	1.399
FALSE	High	Master Protein	Q00325	Phosphate carrier protein, mitochondrial OS=Homo sapiens OX=9606 GN=SLC25A3 PE=1 SV=2	0	128.498	33	11	248	11	1	362	40.1	9.38	726.11	11	0	1.429	1.737	1.315	1.416
FALSE	High	Master Protein	Q13753	Laminin subunit gamma-2 OS=Homo sapiens OX=9606 GN=LAMC2 PE=1 SV=2	0	128.448	25	27	63	27	1	1193	130.9	6.19	171.18	27	0	0.617	1.479	0.634	0.776
FALSE	High	Master Protein	Q9NQR4	Omega-amidase NIT2 OS=Homo sapiens OX=9606 GN=NIT2 PE=1 SV=1	0	128.367	65	15	91	15	1	276	30.6	7.21	301.56	15	0	1.321	1.196	1.695	1.309
FALSE	High	Master Protein	P13798	Acylamino-acid-releasing enzyme OS=Homo sapiens OX=9606 GN=APEH PE=1 SV=4	0	128.346	36	20	78	20	1	732	81.2	5.48	242.39	20	0	1.227	0.768	0.91	1.347
FALSE	High	Master Protein	P37198	Nuclear pore glycoprotein p62 OS=Homo sapiens OX=9606 GN=NUP62 PE=1 SV=3	0	128.299	35	13	80	13	1	522	53.2	5.31	247.32	13	0	1.986	2.146	2.291	1.773
FALSE	High	Master Protein	Q9GZL7	Ribosome biogenesis protein WDR12 OS=Homo sapiens OX=9606 GN=WDR12 PE=1 SV=2	0	128.241	54	17	107	17	1	423	47.7	5.9	304.99	17	0	1.715	3.135	1.728	2.184
FALSE	High	Master Protein	P10768	S-formylglutathione hydrolase OS=Homo sapiens OX=9606 GN=ESD PE=1 SV=2	0	128.211	63	12	90	12	1	282	31.4	7.02	271.02	12	0	0.631	0.454	0.702	0.717
FALSE	High	Master Protein	P10253	Lysosomal alpha-glucosidase OS=Homo sapiens OX=9606 GN=GAA PE=1 SV=4	0	128.197	27	17	62	17	1	952	105.3	6	200.52	17	0	0.816	0.942	1.29	1.062
FALSE	High	Master Protein	Q9UNE7	E3 ubiquitin-protein ligase CHIP OS=Homo sapiens OX=9606 GN=STUB1 PE=1 SV=2	0	128.143	75	20	63	20	1	303	34.8	5.87	200.65	20	0	2.175	1.454	1.74	2.257
FALSE	High	Master Protein	P51531	Probable global transcription activator SNF2L2 OS=Homo sapiens OX=9606 GN=SMARCA2 PE=1 SV=2	0	128.084	18	28	66	10	1	1590	181.2	7.2	195.21	28	0	0.638	0.322	0.323	0.497
FALSE	High	Master Protein	Q2M389	WASH complex subunit 4 OS=Homo sapiens OX=9606 GN=WASHC4 PE=1 SV=2	0	127.977	24	25	54	25	1	1173	136.3	7.44	165.79	25	0	1.216	1.234	1.234	1.36
FALSE	High	Master Protein	P48637	Glutathione synthetase OS=Homo sapiens OX=9606 GN=GSS PE=1 SV=1	0	127.907	48	21	80	21	1	474	52.4	5.92	262.68	21	0	1.434	0.967	1.363	1.401
FALSE	High	Master Protein	O15270	Serine palmitoyltransferase 2 OS=Homo sapiens OX=9606 GN=SPTLC2 PE=1 SV=1	0	127.611	49	23	57	22	1	562	62.9	7.78	165.66	23	1	1.645	1.47	1.468	1.582
FALSE	High	Master Protein	P61224	Ras-related protein Rap-1b OS=Homo sapiens OX=9606 GN=RAP1B PE=1 SV=1	0	127.605	80	12	157	4	1	184	20.8	5.78	430.85	12	10	1.035	1.214	1.098	1.174
FALSE	High	Master Protein	Q86XI2	Condensin-2 complex subunit G2 OS=Homo sapiens OX=9606 GN=NCAPG2 PE=1 SV=1	0	127.548	29	29	65	29	1	1143	130.9	6.87	198.89	29	0	2.169	1.879	1.548	2.138
FALSE	High	Master Protein	P08069	Insulin-like growth factor 1 receptor OS=Homo sapiens OX=9606 GN=IGF1R PE=1 SV=1	0	127.502	22	25	61	22	1	1367	154.7	5.8	157.03	25	4	1.184	1.8	1.184	0.902
FALSE	High	Master Protein	P21359	Neurofibromin OS=Homo sapiens OX=9606 GN=NF1 PE=1 SV=2	0	127.464	13	31	46	31	1	2839	319.2	7.39	130.58	31	0	0.832	0.905	1.007	1.357
FALSE	High	Master Protein	Q8IYB8	ATP-dependent RNA helicase SUPV3L1, mitochondrial OS=Homo sapiens OX=9606 GN=SUPV3L1 PE=1 SV=1	0	127.436	38	24	68	24	1	786	87.9	7.99	207.73	24	0	1.43	1.476	1.288	1.116
FALSE	High	Master Protein	Q96Q15	Serine/threonine-protein kinase SMG1 OS=Homo sapiens OX=9606 GN=SMG1 PE=1 SV=3	0	127.24	11	31	39	31	1	3661	410.2	6.46	125.27	31	0	1.427	1.553	1.308	1.268
FALSE	High	Master Protein	Q9BSJ2	Gamma-tubulin complex component 2 OS=Homo sapiens OX=9606 GN=TUBGCP2 PE=1 SV=2	0	127.126	33	25	54	25	1	902	102.5	6.84	149.97	25	0	1.48	1.163	1.244	1.538
FALSE	High	Master Protein	Q9BYD6	39S ribosomal protein L1, mitochondrial OS=Homo sapiens OX=9606 GN=MRPL1 PE=1 SV=2	0	126.964	46	13	76	13	1	325	36.9	8.78	254.37	13	0	1.14	2.345	2.146	1.744
FALSE	High	Master Protein	Q9HC35	Echinoderm microtubule-associated protein-like 4 OS=Homo sapiens OX=9606 GN=EML4 PE=1 SV=3	0	126.893	30	26	67	26	1	981	108.8	6.4	200.79	26	0	1.052	1.257	1.406	1.167
FALSE	High	Master Protein	Q86U44	N6-adenosine-methyltransferase catalytic subunit OS=Homo sapiens OX=9606 GN=METTL3 PE=1 SV=2	0	126.809	42	19	54	19	1	580	64.4	6.42	170.49	19	0	1.398	1.655	1.585	1.906
FALSE	High	Master Protein	P13807	Glycogen [starch] synthase, muscle OS=Homo sapiens OX=9606 GN=GYS1 PE=1 SV=2	0	126.798	36	20	67	20	1	737	83.7	6.18	202.59	20	0	1.353	1.201	1.103	0.906
FALSE	High	Master Protein	P30837	Aldehyde dehydrogenase X, mitochondrial OS=Homo sapiens OX=9606 GN=ALDH1B1 PE=1 SV=3	0	126.78	46	22	87	19	1	517	57.2	6.8	263.63	22	0	0.885	0.797	0.752	0.481
FALSE	High	Master Protein	P49257	Protein ERGIC-53 OS=Homo sapiens OX=9606 GN=LMAN1 PE=1 SV=2	0	126.762	35	17	104	17	1	510	57.5	6.77	274.37	17	0	1.243	1.17	1.239	1.097
FALSE	High	Master Protein	O14828	Secretory carrier-associated membrane protein 3 OS=Homo sapiens OX=9606 GN=SCAMP3 PE=1 SV=3	0	126.64	35	9	67	9	1	347	38.3	7.64	200.86	9	0	2.196	1.914	1.945	2.066
FALSE	High	Master Protein	Q96BP3	Peptidylprolyl isomerase domain and WD repeat-containing protein 1 OS=Homo sapiens OX=9606 GN=PPWD1 PE=1 SV=1	0	126.575	47	26	61	26	1	646	73.5	7.15	185.6	26	0	1.624	1.61	1.525	1.841
FALSE	High	Master Protein	Q9HC38	Glyoxalase domain-containing protein 4 OS=Homo sapiens OX=9606 GN=GLOD4 PE=1 SV=1	0	126.542	57	15	81	15	1	313	34.8	5.6	262.59	15	0	0.765	0.691	1.031	0.82
FALSE	High	Master Protein	Q9NTJ5	Phosphatidylinositide phosphatase SAC1 OS=Homo sapiens OX=9606 GN=SACM1L PE=1 SV=2	0	126.476	47	25	75	25	1	587	66.9	7.12	212.16	25	0	1.266	1.568	1.219	1.401
FALSE	High	Master Protein	Q9ULK4	Mediator of RNA polymerase II transcription subunit 23 OS=Homo sapiens OX=9606 GN=MED23 PE=1 SV=2	0	126.457	19	22	45	22	1	1368	156.4	7.4	138.75	22	0	1.319	1.627	1.526	1.483
FALSE	High	Master Protein	P38117	Electron transfer flavoprotein subunit beta OS=Homo sapiens OX=9606 GN=ETFB PE=1 SV=3	0	126.422	61	18	194	18	1	255	27.8	8.1	628.51	18	0	1.606	1.357	1.477	1.454
FALSE	High	Master Protein	Q92597	Protein NDRG1 OS=Homo sapiens OX=9606 GN=NDRG1 PE=1 SV=1	0	126.397	39	10	55	10	1	394	42.8	5.82	168.27	10	0	0.322	0.285	0.252	0.323
FALSE	High	Master Protein	A3KN83	Protein strawberry notch homolog 1 OS=Homo sapiens OX=9606 GN=SBNO1 PE=1 SV=1	0	126.331	21	22	49	22	1	1393	154.2	7.88	141.55	22	0	1.581	1.573	1.389	1.615
FALSE	High	Master Protein	P32322	Pyrroline-5-carboxylate reductase 1, mitochondrial OS=Homo sapiens OX=9606 GN=PYCR1 PE=1 SV=2	0	126.215	47	10	78	9	1	319	33.3	7.61	258.65	10	0	2.449	2.04	1.657	1.025
FALSE	High	Master Protein	Q9BY89	Uncharacterized protein KIAA1671 OS=Homo sapiens OX=9606 GN=KIAA1671 PE=1 SV=2	0	125.994	24	38	53	38	1	1806	196.6	8.47	159.85	38	0	2.105	2.329	2.072	2.63
FALSE	High	Master Protein	P28290	Sperm-specific antigen 2 OS=Homo sapiens OX=9606 GN=SSFA2 PE=1 SV=3	0	125.989	24	28	56	28	1	1259	138.3	5.19	164.1	28	0	1.422	1.887	1.438	1.764
FALSE	High	Master Protein	Q5JSZ5	Protein PRRC2B OS=Homo sapiens OX=9606 GN=PRRC2B PE=1 SV=2	0	125.94	16	28	47	26	1	2229	242.8	8.34	133.18	28	0	1.491	1.568	1.218	1.799
FALSE	High	Master Protein	P20618	Proteasome subunit beta type-1 OS=Homo sapiens OX=9606 GN=PSMB1 PE=1 SV=2	0	125.883	57	12	135	12	1	241	26.5	8.13	400.12	12	0	1.03	1.271	1.195	1.041
FALSE	High	Master Protein	Q8IY37	Probable ATP-dependent RNA helicase DHX37 OS=Homo sapiens OX=9606 GN=DHX37 PE=1 SV=1	0	125.812	29	27	54	27	1	1157	129.5	8.1	163.93	27	0	2.116	2.693	1.92	2.353
FALSE	High	Master Protein	P35527	Keratin, type I cytoskeletal 9 OS=Homo sapiens OX=9606 GN=KRT9 PE=1 SV=3	0	125.807	42	19	177	18	1	623	62	5.24	470.07	19	0	0.873	1.424	0.678	0.889
FALSE	High	Master Protein	Q15262	Receptor-type tyrosine-protein phosphatase kappa OS=Homo sapiens OX=9606 GN=PTPRK PE=1 SV=2	0	125.712	23	27	54	26	1	1439	162	5.9	142.62	27	2	0.9	2.013	1.85	1.217
FALSE	High	Master Protein	Q9UKL0	REST corepressor 1 OS=Homo sapiens OX=9606 GN=RCOR1 PE=1 SV=2	0	125.685	42	16	66	12	1	485	53.3	7.03	187.78	16	5	1.498	1.511	1.756	1.472
FALSE	High	Master Protein	P30041	Peroxiredoxin-6 OS=Homo sapiens OX=9606 GN=PRDX6 PE=1 SV=3	0	125.599	65	17	258	17	1	224	25	6.38	753.83	17	0	1.121	0.728	0.987	0.848
FALSE	High	Master Protein	P35237	Serpin B6 OS=Homo sapiens OX=9606 GN=SERPINB6 PE=1 SV=3	0	125.466	51	15	80	14	1	376	42.6	5.27	249.69	15	1	0.922	0.515	0.811	0.546
FALSE	High	Master Protein	Q9NVX2	Notchless protein homolog 1 OS=Homo sapiens OX=9606 GN=NLE1 PE=1 SV=4	0	125.424	46	15	56	15	1	485	53.3	7.34	155.73	15	0	1.732	1.938	1.659	1.832
FALSE	High	Master Protein	Q02252	Methylmalonate-semialdehyde dehydrogenase [acylating], mitochondrial OS=Homo sapiens OX=9606 GN=ALDH6A1 PE=1 SV=2	0	125.404	47	20	70	20	1	535	57.8	8.5	205.15	20	0	1.086	1.017	1.096	0.812
FALSE	High	Master Protein	P30038	Delta-1-pyrroline-5-carboxylate dehydrogenase, mitochondrial OS=Homo sapiens OX=9606 GN=ALDH4A1 PE=1 SV=3	0	125.376	44	21	76	21	1	563	61.7	8.07	220.73	21	0	0.573	1.246	0.735	0.705
FALSE	High	Master Protein	Q8NB90	Spermatogenesis-associated protein 5 OS=Homo sapiens OX=9606 GN=SPATA5 PE=1 SV=3	0	125.339	33	23	64	22	1	893	97.8	5.66	200.26	23	0	1.368	1.572	1.433	1.8
FALSE	High	Master Protein	Q9NY93	Probable ATP-dependent RNA helicase DDX56 OS=Homo sapiens OX=9606 GN=DDX56 PE=1 SV=1	0	125.336	47	21	76	21	1	547	61.6	9.26	230.28	21	0	1.761	2.215	1.784	2.025
FALSE	High	Master Protein	Q9UL46	Proteasome activator complex subunit 2 OS=Homo sapiens OX=9606 GN=PSME2 PE=1 SV=4	0	125.266	56	13	154	13	1	239	27.4	5.73	448.83	13	0	0.744	0.829	1.148	0.997
FALSE	High	Master Protein	Q9BTV4	Transmembrane protein 43 OS=Homo sapiens OX=9606 GN=TMEM43 PE=1 SV=1	0	125.19	57	19	106	19	1	400	44.8	8.13	368.67	19	0	1.035	1.611	0.95	1.042
FALSE	High	Master Protein	P54727	UV excision repair protein RAD23 homolog B OS=Homo sapiens OX=9606 GN=RAD23B PE=1 SV=1	0	125.187	39	13	143	10	1	409	43.1	4.84	391.13	13	6	1.139	1.061	1.583	1.459
FALSE	High	Master Protein	P21127	Cyclin-dependent kinase 11B OS=Homo sapiens OX=9606 GN=CDK11B PE=1 SV=3	0	125.167	32	28	84	3	1	795	92.7	5.57	237.04	28	26	1.643	1.832	1.664	1.689
FALSE	High	Master Protein	O00186	Syntaxin-binding protein 3 OS=Homo sapiens OX=9606 GN=STXBP3 PE=1 SV=2	0	125.152	45	24	66	24	1	592	67.7	7.8	193.59	24	0	1.201	1.209	1.156	1.248
FALSE	High	Master Protein	Q9H9B1	Histone-lysine N-methyltransferase EHMT1 OS=Homo sapiens OX=9606 GN=EHMT1 PE=1 SV=4	0	125.129	27	27	50	26	1	1298	141.4	5.76	150.68	27	1	1.802	1.781	1.598	1.929
FALSE	High	Master Protein	Q9H4A3	Serine/threonine-protein kinase WNK1 OS=Homo sapiens OX=9606 GN=WNK1 PE=1 SV=2	0	125.012	16	33	58	33	1	2382	250.6	6.34	161.12	33	0	1.103	0.803	0.933	0.919
FALSE	High	Master Protein	P09012	U1 small nuclear ribonucleoprotein A OS=Homo sapiens OX=9606 GN=SNRPA PE=1 SV=3	0	125.012	42	10	161	8	1	282	31.3	9.83	519.94	10	2	1.681	2.014	1.651	1.563
FALSE	High	Master Protein	P32119	Peroxiredoxin-2 OS=Homo sapiens OX=9606 GN=PRDX2 PE=1 SV=5	0	124.974	66	14	265	13	1	198	21.9	5.97	802.69	14	0	1.084	0.242	0.296	0.882
FALSE	High	Master Protein	P11766	Alcohol dehydrogenase class-3 OS=Homo sapiens OX=9606 GN=ADH5 PE=1 SV=4	0	124.974	56	16	131	16	1	374	39.7	7.49	379.13	16	0	0.463	0.422	0.501	0.469
FALSE	High	Master Protein	Q9ULU4	Protein kinase C-binding protein 1 OS=Homo sapiens OX=9606 GN=ZMYND8 PE=1 SV=2	0	124.901	26	27	64	27	1	1186	131.6	7.2	163.01	27	0	1.392	1.97	2.117	1.801
FALSE	High	Master Protein	P42892	Endothelin-converting enzyme 1 OS=Homo sapiens OX=9606 GN=ECE1 PE=1 SV=2	0	124.874	32	18	59	18	1	770	87.1	5.88	172.86	18	0	0.893	1.035	0.757	1.054
FALSE	High	Master Protein	Q5JWF2	Guanine nucleotide-binding protein G(s) subunit alpha isoforms XLas OS=Homo sapiens OX=9606 GN=GNAS PE=1 SV=2	0	124.848	15	13	126	12	1	1037	111	5.03	372.27	13	0	1.415	1.497	1.495	1.546
FALSE	High	Master Protein	O75477	Erlin-1 OS=Homo sapiens OX=9606 GN=ERLIN1 PE=1 SV=1	0	124.838	46	15	92	12	1	346	38.9	7.87	298.17	15	0	1.543	2.074	1.879	2.205
FALSE	High	Master Protein	O43684	Mitotic checkpoint protein BUB3 OS=Homo sapiens OX=9606 GN=BUB3 PE=1 SV=1	0	124.786	59	15	98	15	1	328	37.1	6.84	273.67	15	0	2.057	1.93	1.863	2.026
FALSE	High	Master Protein	P05166	Propionyl-CoA carboxylase beta chain, mitochondrial OS=Homo sapiens OX=9606 GN=PCCB PE=1 SV=3	0	124.751	52	21	58	21	1	539	58.2	7.64	167.63	21	0	0.65	0.73	0.784	0.654
FALSE	High	Master Protein	O95747	Serine/threonine-protein kinase OSR1 OS=Homo sapiens OX=9606 GN=OXSR1 PE=1 SV=1	0	124.656	39	16	64	14	1	527	58	6.43	213.11	16	1	1.449	1.062	1.091	1.392
FALSE	High	Master Protein	Q8NF37	Lysophosphatidylcholine acyltransferase 1 OS=Homo sapiens OX=9606 GN=LPCAT1 PE=1 SV=2	0	124.628	40	18	69	18	1	534	59.1	6.02	234.61	18	0	3.291	4.882	2.369	2.129
FALSE	High	Master Protein	Q9H501	ESF1 homolog OS=Homo sapiens OX=9606 GN=ESF1 PE=1 SV=1	0	124.427	28	22	65	22	1	851	98.7	5.11	189.1	22	0	1.415	1.966	1.648	1.983
FALSE	High	Master Protein	O60885	Bromodomain-containing protein 4 OS=Homo sapiens OX=9606 GN=BRD4 PE=1 SV=2	0	124.287	22	28	67	20	1	1362	152.1	9.19	200.62	28	7	1.471	1.142	1.138	1.252
FALSE	High	Master Protein	Q9UDT6	CAP-Gly domain-containing linker protein 2 OS=Homo sapiens OX=9606 GN=CLIP2 PE=1 SV=1	0	124.209	31	31	56	25	1	1046	115.8	6.73	150.74	31	0	1.256	1.079	1.02	1.548
FALSE	High	Master Protein	Q9GZS3	WD repeat-containing protein 61 OS=Homo sapiens OX=9606 GN=WDR61 PE=1 SV=1	0	124.147	58	12	73	12	1	305	33.6	5.47	253.2	12	0	1.469	1.226	1.379	1.63
FALSE	High	Master Protein	Q16719	Kynureninase OS=Homo sapiens OX=9606 GN=KYNU PE=1 SV=1	0	124.08	46	19	87	19	1	465	52.3	7.03	278.6	19	0	2.856	1.528	2.834	0.84
FALSE	High	Master Protein	Q96I25	Splicing factor 45 OS=Homo sapiens OX=9606 GN=RBM17 PE=1 SV=1	0	123.977	53	19	70	18	1	401	44.9	5.97	219.21	19	0	1.191	1.116	1.1	1.382
FALSE	High	Master Protein	Q9BWF3	RNA-binding protein 4 OS=Homo sapiens OX=9606 GN=RBM4 PE=1 SV=1	0	123.848	52	17	105	3	1	364	40.3	7.08	310.26	17	20	1.81	1.722	1.785	1.64
FALSE	High	Master Protein	O75436	Vacuolar protein sorting-associated protein 26A OS=Homo sapiens OX=9606 GN=VPS26A PE=1 SV=2	0	123.719	55	16	93	15	1	327	38.1	6.57	237.77	16	1	1.355	1.037	1.08	1.34
FALSE	High	Master Protein	Q9UKY7	Protein CDV3 homolog OS=Homo sapiens OX=9606 GN=CDV3 PE=1 SV=1	0	123.362	66	13	61	13	1	258	27.3	6.4	217.14	13	0	1.92	1.341	1.472	1.386
FALSE	High	Master Protein	Q969V3	Nicalin OS=Homo sapiens OX=9606 GN=NCLN PE=1 SV=2	0	123.295	39	19	74	19	1	563	62.9	6.89	237.75	19	0	1.592	2.148	1.914	1.464
FALSE	High	Master Protein	Q96T88	E3 ubiquitin-protein ligase UHRF1 OS=Homo sapiens OX=9606 GN=UHRF1 PE=1 SV=1	0	123.269	45	27	62	25	1	793	89.8	7.56	183.3	27	2	2.18	1.956	1.47	2.405
FALSE	High	Master Protein	Q9Y5M8	Signal recognition particle receptor subunit beta OS=Homo sapiens OX=9606 GN=SRPRB PE=1 SV=3	0	123.229	58	13	89	13	1	271	29.7	9.04	295.38	13	0	1.627	1.893	1.437	1.613
FALSE	High	Master Protein	O00461	Golgi integral membrane protein 4 OS=Homo sapiens OX=9606 GN=GOLIM4 PE=1 SV=1	0	123.116	37	24	56	24	1	696	81.8	4.77	172.43	24	0	2.165	1.545	1.238	1.456
FALSE	High	Master Protein	P18615	Negative elongation factor E OS=Homo sapiens OX=9606 GN=NELFE PE=1 SV=3	0	123.102	55	16	65	16	1	380	43.2	9.33	202.54	16	0	2.374	2.651	1.907	2.018
FALSE	High	Master Protein	O00154	Cytosolic acyl coenzyme A thioester hydrolase OS=Homo sapiens OX=9606 GN=ACOT7 PE=1 SV=3	0	123.093	43	13	103	13	1	380	41.8	8.54	306.55	13	0	1.379	1.94	1.81	1.36
FALSE	High	Master Protein	P61204	ADP-ribosylation factor 3 OS=Homo sapiens OX=9606 GN=ARF3 PE=1 SV=2	0	122.967	57	8	215	4	1	181	20.6	7.43	642.67	8	0	1.14	0.957	1.337	0.856
FALSE	High	Master Protein	Q9NW82	WD repeat-containing protein 70 OS=Homo sapiens OX=9606 GN=WDR70 PE=1 SV=1	0	122.666	34	18	55	18	1	654	73.2	6.33	146.92	18	0	1.657	1.548	1.215	1.384
FALSE	High	Master Protein	Q9BZE1	39S ribosomal protein L37, mitochondrial OS=Homo sapiens OX=9606 GN=MRPL37 PE=1 SV=2	0	122.657	54	20	89	20	1	423	48.1	8.59	280.63	20	0	1.431	1.828	1.731	1.469
FALSE	High	Master Protein	Q9NVH1	DnaJ homolog subfamily C member 11 OS=Homo sapiens OX=9606 GN=DNAJC11 PE=1 SV=2	0	122.655	43	22	80	22	1	559	63.2	8.4	240.93	22	0	1.615	2.149	1.645	1.468
FALSE	High	Master Protein	Q5VZK9	F-actin-uncapping protein LRRC16A OS=Homo sapiens OX=9606 GN=CARMIL1 PE=1 SV=1	0	122.654	22	27	55	27	1	1371	151.5	7.85	162.21	27	0	1.762	1.2	1.542	2.273
FALSE	High	Master Protein	Q9H3P7	Golgi resident protein GCP60 OS=Homo sapiens OX=9606 GN=ACBD3 PE=1 SV=4	0	122.642	37	14	82	14	1	528	60.6	5.06	256.2	14	0	1.212	1.034	1.201	1.06
FALSE	High	Master Protein	P15880	40S ribosomal protein S2 OS=Homo sapiens OX=9606 GN=RPS2 PE=1 SV=2	0	122.588	50	14	352	14	1	293	31.3	10.24	1063.3	14	0	1.507	1.216	1.449	1.491
FALSE	High	Master Protein	P05165	Propionyl-CoA carboxylase alpha chain, mitochondrial OS=Homo sapiens OX=9606 GN=PCCA PE=1 SV=4	0	122.504	45	28	58	28	1	728	80	7.52	168.99	28	0	0.748	0.878	0.993	0.904
FALSE	High	Master Protein	P51884	Lumican OS=Homo sapiens OX=9606 GN=LUM PE=1 SV=2	0	122.491	40	11	121	11	1	338	38.4	6.61	309.76	11	0	0.073	0.07	0.071	0.097
FALSE	High	Master Protein	P00751	Complement factor B OS=Homo sapiens OX=9606 GN=CFB PE=1 SV=2	0	122.394	28	18	54	18	1	764	85.5	7.06	153.15	18	0	0.085	0.091	0.111	0.114
FALSE	High	Master Protein	O60508	Pre-mRNA-processing factor 17 OS=Homo sapiens OX=9606 GN=CDC40 PE=1 SV=1	0	122.312	45	21	60	21	1	579	65.5	7.06	170.21	21	0	1.087	1.549	1.393	1.681
FALSE	High	Master Protein	Q8NBF2	NHL repeat-containing protein 2 OS=Homo sapiens OX=9606 GN=NHLRC2 PE=1 SV=1	0	122.259	37	19	50	19	1	726	79.4	5.55	160.74	19	0	1.097	0.718	1.076	1.109
FALSE	High	Master Protein	Q96KG9	N-terminal kinase-like protein OS=Homo sapiens OX=9606 GN=SCYL1 PE=1 SV=1	0	122.212	37	23	59	23	1	808	89.6	6.3	181.41	23	0	1.361	0.953	1.011	1.093
FALSE	High	Master Protein	Q96PC5	Melanoma inhibitory activity protein 2 OS=Homo sapiens OX=9606 GN=MIA2 PE=1 SV=4	0	122.21	19	27	56	27	1	1412	159.7	4.69	155.68	27	0	1.281	1.732	2.003	1.479
FALSE	High	Master Protein	Q14318	Peptidyl-prolyl cis-trans isomerase FKBP8 OS=Homo sapiens OX=9606 GN=FKBP8 PE=1 SV=2	0	122.058	39	13	70	13	1	412	44.5	4.84	222.15	13	0	1.528	1.376	1.178	1.337
FALSE	High	Master Protein	P22735	Protein-glutamine gamma-glutamyltransferase K OS=Homo sapiens OX=9606 GN=TGM1 PE=1 SV=4	0	122.029	34	26	60	26	1	817	89.7	6.04	164.45	26	0	0.176	0.194	0.236	0.195
FALSE	High	Master Protein	Q96E39	RNA binding motif protein, X-linked-like-1 OS=Homo sapiens OX=9606 GN=RBMXL1 PE=1 SV=1	0	121.945	47	21	320	5	1	390	42.1	9.89	940.53	21	0	1.822	2.706	2.283	2.028
FALSE	High	Master Protein	Q9Y2Z0	Protein SGT1 homolog OS=Homo sapiens OX=9606 GN=SUGT1 PE=1 SV=3	0	121.855	62	19	73	19	1	365	41	5.16	232.91	19	0	1.443	1.02	1.435	1.507
FALSE	High	Master Protein	Q9UGU0	Transcription factor 20 OS=Homo sapiens OX=9606 GN=TCF20 PE=1 SV=3	0	121.708	16	25	44	24	1	1960	211.6	9.04	144.9	25	0	1.013	1.284	1.204	0.925
FALSE	High	Master Protein	Q86XL3	Ankyrin repeat and LEM domain-containing protein 2 OS=Homo sapiens OX=9606 GN=ANKLE2 PE=1 SV=4	0	121.701	35	29	58	29	1	938	104.1	7.09	154.06	29	0	1.666	1.535	1.205	1.191
FALSE	High	Master Protein	Q6NXG1	Epithelial splicing regulatory protein 1 OS=Homo sapiens OX=9606 GN=ESRP1 PE=1 SV=2	0	121.653	39	21	70	20	1	681	75.5	6.68	209.46	21	2	0.791	1.837	1.594	1.29
FALSE	High	Master Protein	Q7L2J0	7SK snRNA methylphosphate capping enzyme OS=Homo sapiens OX=9606 GN=MEPCE PE=1 SV=1	0	121.52	43	23	59	23	1	689	74.3	9.57	211.96	23	0	2.219	2.002	1.655	1.657
FALSE	High	Master Protein	Q9NNW7	Thioredoxin reductase 2, mitochondrial OS=Homo sapiens OX=9606 GN=TXNRD2 PE=1 SV=3	0	121.48	50	17	64	16	1	524	56.5	7.5	192.75	17	0	2.508	1.502	1.593	2
FALSE	High	Master Protein	Q9HB40	Retinoid-inducible serine carboxypeptidase OS=Homo sapiens OX=9606 GN=SCPEP1 PE=1 SV=1	0	121.314	38	14	82	14	1	452	50.8	5.81	218.42	14	0	0.999	1.232	1.856	1.793
FALSE	High	Master Protein	Q99805	Transmembrane 9 superfamily member 2 OS=Homo sapiens OX=9606 GN=TM9SF2 PE=1 SV=1	0	121.265	24	13	95	13	1	663	75.7	7.44	284.95	13	0	1.392	1.253	1.35	1.535
FALSE	High	Master Protein	Q4G0J3	La-related protein 7 OS=Homo sapiens OX=9606 GN=LARP7 PE=1 SV=1	0	121.233	32	19	61	19	1	582	66.9	9.55	198.95	19	0	1.329	1.477	1.413	1.209
FALSE	High	Master Protein	O75521	Enoyl-CoA delta isomerase 2, mitochondrial OS=Homo sapiens OX=9606 GN=ECI2 PE=1 SV=4	0	121.23	57	17	70	17	1	394	43.6	9	240.55	17	0	2.068	2.023	1.9	1.176
FALSE	High	Master Protein	Q5M775	Cytospin-B OS=Homo sapiens OX=9606 GN=SPECC1 PE=1 SV=1	0	121.207	30	29	70	27	1	1068	118.5	6.7	200.93	29	1	1.923	2.29	1.803	2.207
FALSE	High	Master Protein	Q9Y697	Cysteine desulfurase, mitochondrial OS=Homo sapiens OX=9606 GN=NFS1 PE=1 SV=3	0	121.112	53	18	75	18	1	457	50.2	8.31	203.44	18	0	1.423	1.785	1.485	1.316
FALSE	High	Master Protein	Q9Y2R4	Probable ATP-dependent RNA helicase DDX52 OS=Homo sapiens OX=9606 GN=DDX52 PE=1 SV=3	0	121.026	40	20	75	19	1	599	67.5	9.67	250.94	20	0	2.766	4.169	3.438	2.879
FALSE	High	Master Protein	P02647	Apolipoprotein A-I OS=Homo sapiens OX=9606 GN=APOA1 PE=1 SV=1	0	120.952	59	16	115	16	1	267	30.8	5.76	305.68	16	0	0.054	0.055	0.053	0.081
FALSE	High	Master Protein	Q8IXI1	Mitochondrial Rho GTPase 2 OS=Homo sapiens OX=9606 GN=RHOT2 PE=1 SV=2	0	120.824	41	16	80	14	1	618	68.1	5.86	257.4	16	2	1.538	1.317	1.295	1.277
FALSE	High	Master Protein	O75947	ATP synthase subunit d, mitochondrial OS=Homo sapiens OX=9606 GN=ATP5H PE=1 SV=3	0	120.791	70	10	243	10	1	161	18.5	5.3	553.09	10	0	1.32	1.131	1.395	1.276
FALSE	High	Master Protein	Q9BYT8	Neurolysin, mitochondrial OS=Homo sapiens OX=9606 GN=NLN PE=1 SV=1	0	120.527	35	22	72	22	1	704	80.6	6.64	235.08	22	0	1.423	2.042	1.88	1.605
FALSE	High	Master Protein	Q9Y696	Chloride intracellular channel protein 4 OS=Homo sapiens OX=9606 GN=CLIC4 PE=1 SV=4	0	120.524	68	12	99	12	1	253	28.8	5.59	307.07	12	0	0.52	0.466	0.475	0.364
FALSE	High	Master Protein	Q8WXX5	DnaJ homolog subfamily C member 9 OS=Homo sapiens OX=9606 GN=DNAJC9 PE=1 SV=1	0	120.443	63	16	77	16	1	260	29.9	5.73	228.37	16	0	2.471	1.607	1.549	1.965
FALSE	High	Master Protein	P62979	Ubiquitin-40S ribosomal protein S27a OS=Homo sapiens OX=9606 GN=RPS27A PE=1 SV=2	0	120.439	60	9	743	2	1	156	18	9.64	2290.51	9	14	1.016	0.874	1.014	1.057
FALSE	High	Master Protein	O14647	Chromodomain-helicase-DNA-binding protein 2 OS=Homo sapiens OX=9606 GN=CHD2 PE=1 SV=2	0	120.367	17	30	53	23	1	1828	211.2	8.1	147.61	30	0	1.232	1.741	1.44	1.165
FALSE	High	Master Protein	P33240	Cleavage stimulation factor subunit 2 OS=Homo sapiens OX=9606 GN=CSTF2 PE=1 SV=1	0	120.366	32	15	108	9	1	577	60.9	6.83	330.17	15	13	1.731	1.805	1.914	2.137
FALSE	High	Master Protein	Q9UBV2	Protein sel-1 homolog 1 OS=Homo sapiens OX=9606 GN=SEL1L PE=1 SV=3	0	120.321	35	18	57	18	1	794	88.7	5.39	196.86	18	0	0.991	1.334	1.18	1.174
FALSE	High	Master Protein	Q9BX40	Protein LSM14 homolog B OS=Homo sapiens OX=9606 GN=LSM14B PE=1 SV=1	0	120.198	45	14	58	12	1	385	42	9.69	167.45	14	2	0.714	1.22	0.889	0.811
FALSE	High	Master Protein	Q9NUU7	ATP-dependent RNA helicase DDX19A OS=Homo sapiens OX=9606 GN=DDX19A PE=1 SV=1	0	120.137	43	18	92	2	1	478	53.9	6.58	267.36	18	21	1.479	1.168	1.394	1.611
FALSE	High	Master Protein	Q9UQR1	Zinc finger protein 148 OS=Homo sapiens OX=9606 GN=ZNF148 PE=1 SV=2	0	120.07	39	21	48	21	1	794	88.9	6.48	153.76	21	0	1.578	1.74	1.79	1.442
FALSE	High	Master Protein	Q96HY6	DDRGK domain-containing protein 1 OS=Homo sapiens OX=9606 GN=DDRGK1 PE=1 SV=2	0	119.967	50	12	64	12	1	314	35.6	5.12	231	12	0	1.816	2.45	2.387	2.446
FALSE	High	Master Protein	Q86VP1	Tax1-binding protein 1 OS=Homo sapiens OX=9606 GN=TAX1BP1 PE=1 SV=2	0	119.911	39	31	81	31	1	789	90.8	5.43	206.69	31	0	1.306	1.295	1.414	2.009
FALSE	High	Master Protein	P19784	Casein kinase II subunit alpha' OS=Homo sapiens OX=9606 GN=CSNK2A2 PE=1 SV=1	0	119.862	57	16	80	15	1	350	41.2	8.56	235.13	16	1	1.707	2.146	1.907	2.1
FALSE	High	Master Protein	Q92805	Golgin subfamily A member 1 OS=Homo sapiens OX=9606 GN=GOLGA1 PE=1 SV=3	0	119.836	49	31	60	31	1	767	88.1	5.27	159.36	31	0	1.534	1.199	1.226	1.289
FALSE	High	Master Protein	Q14847	LIM and SH3 domain protein 1 OS=Homo sapiens OX=9606 GN=LASP1 PE=1 SV=2	0	119.804	49	14	125	14	1	261	29.7	7.05	377	14	0	1.764	1.073	1.699	1.44
FALSE	High	Master Protein	Q99661	Kinesin-like protein KIF2C OS=Homo sapiens OX=9606 GN=KIF2C PE=1 SV=2	0	119.784	35	20	53	18	1	725	81.3	7.83	152.05	20	2	2.237	2.862	1.875	2.386
FALSE	High	Master Protein	Q9HAV0	Guanine nucleotide-binding protein subunit beta-4 OS=Homo sapiens OX=9606 GN=GNB4 PE=1 SV=3	0	119.75	56	13	122	7	1	340	37.5	6	372.16	13	9	1.764	1.797	1.666	1.502
FALSE	High	Master Protein	P15559	NAD(P)H dehydrogenase [quinone] 1 OS=Homo sapiens OX=9606 GN=NQO1 PE=1 SV=1	0	119.599	47	13	151	13	1	274	30.8	8.88	470.14	13	0	2.696	2.927	4.235	1.809
FALSE	High	Master Protein	Q16706	Alpha-mannosidase 2 OS=Homo sapiens OX=9606 GN=MAN2A1 PE=1 SV=2	0	119.563	26	24	51	23	1	1144	131.1	7.58	151.6	24	1	1.152	1.618	1.412	1.351
FALSE	High	Master Protein	P08603	Complement factor H OS=Homo sapiens OX=9606 GN=CFH PE=1 SV=4	0	119.539	26	23	52	22	1	1231	139	6.61	117.39	23	1	0.104	0.107	0.109	0.132
FALSE	High	Master Protein	Q86SQ0	Pleckstrin homology-like domain family B member 2 OS=Homo sapiens OX=9606 GN=PHLDB2 PE=1 SV=2	0	119.463	24	28	48	28	1	1253	142.1	7.43	140.49	28	0	1.037	2.114	1.055	1.581
FALSE	High	Master Protein	P31937	3-hydroxyisobutyrate dehydrogenase, mitochondrial OS=Homo sapiens OX=9606 GN=HIBADH PE=1 SV=2	0	119.388	41	9	84	9	1	336	35.3	8.13	285.29	9	0	1.528	1.052	1.669	1.371
FALSE	High	Master Protein	Q9H5V8	CUB domain-containing protein 1 OS=Homo sapiens OX=9606 GN=CDCP1 PE=1 SV=3	0	119.368	30	23	63	23	1	836	92.9	7.96	168.9	23	0	0.805	1.744	1.279	1.793
FALSE	High	Master Protein	O75027	ATP-binding cassette sub-family B member 7, mitochondrial OS=Homo sapiens OX=9606 GN=ABCB7 PE=1 SV=2	0	119.363	26	16	51	16	1	752	82.6	9.33	177.15	16	0	1.859	1.798	1.585	1.601
FALSE	High	Master Protein	P20340	Ras-related protein Rab-6A OS=Homo sapiens OX=9606 GN=RAB6A PE=1 SV=3	0	119.352	56	13	126	8	1	208	23.6	5.54	347.97	13	7	0.928	1.196	1.195	1.059
FALSE	High	Master Protein	Q9BZJ0	Crooked neck-like protein 1 OS=Homo sapiens OX=9606 GN=CRNKL1 PE=1 SV=4	0	119.349	28	23	76	23	1	848	100.4	8	212.47	23	0	1.302	1.633	1.522	1.892
FALSE	High	Master Protein	P48047	ATP synthase subunit O, mitochondrial OS=Homo sapiens OX=9606 GN=ATP5O PE=1 SV=1	0	119.2	53	9	173	9	1	213	23.3	9.96	566.23	9	0	1.091	1.034	1.209	1.068
FALSE	High	Master Protein	Q13126	S-methyl-5'-thioadenosine phosphorylase OS=Homo sapiens OX=9606 GN=MTAP PE=1 SV=2	0	119.081	69	15	74	15	1	283	31.2	7.18	242.25	15	0	0.891	0.919	1.109	1.101
FALSE	High	Master Protein	Q86VM9	Zinc finger CCCH domain-containing protein 18 OS=Homo sapiens OX=9606 GN=ZC3H18 PE=1 SV=2	0	119.07	30	27	83	27	1	953	106.3	8.32	264.26	27	0	2.274	2.894	2.176	2.692
FALSE	High	Master Protein	P61201	COP9 signalosome complex subunit 2 OS=Homo sapiens OX=9606 GN=COPS2 PE=1 SV=1	0	119.032	43	16	67	16	1	443	51.6	5.53	211.82	16	0	1.539	1.221	1.533	1.546
FALSE	High	Master Protein	O14802	DNA-directed RNA polymerase III subunit RPC1 OS=Homo sapiens OX=9606 GN=POLR3A PE=1 SV=2	0	118.988	26	32	55	31	1	1390	155.5	8.48	143.73	32	0	1.584	1.658	1.623	1.495
FALSE	High	Master Protein	P21266	Glutathione S-transferase Mu 3 OS=Homo sapiens OX=9606 GN=GSTM3 PE=1 SV=3	0	118.968	75	17	141	15	1	225	26.5	5.54	402.13	17	2	1.958	0.692	0.777	0.498
FALSE	High	Master Protein	O75934	Pre-mRNA-splicing factor SPF27 OS=Homo sapiens OX=9606 GN=BCAS2 PE=1 SV=1	0	118.938	67	13	86	13	1	225	26.1	5.66	242.1	13	0	2.124	2.066	2.263	1.846
FALSE	High	Master Protein	Q9BXK5	Bcl-2-like protein 13 OS=Homo sapiens OX=9606 GN=BCL2L13 PE=1 SV=1	0	118.791	48	16	89	16	1	485	52.7	4.44	293.5	16	0	1.277	1.576	1.664	1.39
FALSE	High	Master Protein	O95140	Mitofusin-2 OS=Homo sapiens OX=9606 GN=MFN2 PE=1 SV=3	0	118.675	36	23	56	22	1	757	86.3	6.98	159.15	23	0	1.546	2.359	1.55	1.347
FALSE	High	Master Protein	P01112	GTPase HRas OS=Homo sapiens OX=9606 GN=HRAS PE=1 SV=1	0	118.665	69	10	60	2	1	189	21.3	5.31	190.29	10	4	1.56	1.609	1.801	1.776
FALSE	High	Master Protein	Q9NXH9	tRNA (guanine(26)-N(2))-dimethyltransferase OS=Homo sapiens OX=9606 GN=TRMT1 PE=1 SV=1	0	118.656	36	22	65	21	1	659	72.2	7.64	190.16	22	1	2.035	2.513	2.241	2.127
FALSE	High	Master Protein	Q07955	Serine/arginine-rich splicing factor 1 OS=Homo sapiens OX=9606 GN=SRSF1 PE=1 SV=2	0	118.627	48	16	384	16	1	248	27.7	10.36	1179.9	16	0	1.797	1.746	1.696	1.732
FALSE	High	Master Protein	Q8N8A6	ATP-dependent RNA helicase DDX51 OS=Homo sapiens OX=9606 GN=DDX51 PE=1 SV=3	0	118.626	49	24	48	24	1	666	72.4	8.16	157.94	24	0	1.365	1.858	1.591	1.541
FALSE	High	Master Protein	Q16630	Cleavage and polyadenylation specificity factor subunit 6 OS=Homo sapiens OX=9606 GN=CPSF6 PE=1 SV=2	0	118.597	31	13	109	13	1	551	59.2	7.15	359.9	13	0	2.113	2.075	1.959	1.956
FALSE	High	Master Protein	Q9Y624	Junctional adhesion molecule A OS=Homo sapiens OX=9606 GN=F11R PE=1 SV=1	0	118.532	48	13	118	13	1	299	32.6	7.9	345.35	13	0	0.721	1.886	1.68	1.102
FALSE	High	Master Protein	Q9Y4P3	Transducin beta-like protein 2 OS=Homo sapiens OX=9606 GN=TBL2 PE=1 SV=1	0	118.469	44	19	79	19	1	447	49.8	9.44	243.72	19	0	1.502	1.583	1.644	1.679
FALSE	High	Master Protein	Q9Y4B6	DDB1- and CUL4-associated factor 1 OS=Homo sapiens OX=9606 GN=DCAF1 PE=1 SV=3	0	118.408	23	31	51	31	1	1507	168.9	5.06	128.99	31	0	1.584	1.618	1.628	1.792
FALSE	High	Master Protein	P42696	RNA-binding protein 34 OS=Homo sapiens OX=9606 GN=RBM34 PE=1 SV=2	0	118.355	50	20	73	20	1	430	48.5	10.11	228.71	20	0	1.744	2.179	2.083	2.605
FALSE	High	Master Protein	Q9Y285	Phenylalanine--tRNA ligase alpha subunit OS=Homo sapiens OX=9606 GN=FARSA PE=1 SV=3	0	118.343	34	14	84	14	1	508	57.5	7.8	263.76	14	0	1.291	1.275	1.445	1.567
FALSE	High	Master Protein	Q15907	Ras-related protein Rab-11B OS=Homo sapiens OX=9606 GN=RAB11B PE=1 SV=4	0	117.99	63	13	153	2	1	218	24.5	5.94	442.32	13	18	0.939	1.139	1.026	1.184
FALSE	High	Master Protein	Q969Z0	FAST kinase domain-containing protein 4 OS=Homo sapiens OX=9606 GN=TBRG4 PE=1 SV=1	0	117.976	41	21	84	21	1	631	70.7	7.42	245.09	21	0	2.052	2.398	2.169	2.193
FALSE	High	Master Protein	Q9ULH0	Kinase D-interacting substrate of 220 kDa OS=Homo sapiens OX=9606 GN=KIDINS220 PE=1 SV=3	0	117.963	19	30	46	30	1	1771	196.4	6.62	137.9	30	0	1.459	1.505	1.442	1.214
FALSE	High	Master Protein	P12429	Annexin A3 OS=Homo sapiens OX=9606 GN=ANXA3 PE=1 SV=3	0	117.927	56	19	113	19	1	323	36.4	5.92	356.13	19	0	1.177	1.04	1.352	1.724
FALSE	High	Master Protein	Q9UBL3	Set1/Ash2 histone methyltransferase complex subunit ASH2 OS=Homo sapiens OX=9606 GN=ASH2L PE=1 SV=1	0	117.82	33	18	61	18	1	628	68.7	5.69	196.31	18	0	1.588	1.841	1.651	1.437
FALSE	High	Master Protein	Q6P1J9	Parafibromin OS=Homo sapiens OX=9606 GN=CDC73 PE=1 SV=1	0	117.79	47	25	80	25	1	531	60.5	9.61	207.02	25	0	1.587	1.722	1.522	1.459
FALSE	High	Master Protein	P40925	Malate dehydrogenase, cytoplasmic OS=Homo sapiens OX=9606 GN=MDH1 PE=1 SV=4	0	117.785	46	15	162	15	1	334	36.4	7.36	424.69	15	0	1.134	0.712	1.089	0.991
FALSE	High	Master Protein	Q7Z5L9	Interferon regulatory factor 2-binding protein 2 OS=Homo sapiens OX=9606 GN=IRF2BP2 PE=1 SV=2	0	117.763	43	19	60	16	1	587	61	8.69	214.67	19	0	2.376	1.527	1.747	2.13
FALSE	High	Master Protein	A5A3E0	POTE ankyrin domain family member F OS=Homo sapiens OX=9606 GN=POTEF PE=1 SV=2	0	117.738	10	10	1401	2	1	1075	121.4	6.2	4198.18	10	0	0.305	0.319	0.297	0.357
FALSE	High	Master Protein	Q9HB71	Calcyclin-binding protein OS=Homo sapiens OX=9606 GN=CACYBP PE=1 SV=2	0	117.645	56	15	146	15	1	228	26.2	8.25	402.91	15	0	2.686	1.762	2.215	2.247
FALSE	High	Master Protein	Q13131	5'-AMP-activated protein kinase catalytic subunit alpha-1 OS=Homo sapiens OX=9606 GN=PRKAA1 PE=1 SV=4	0	117.641	43	19	52	19	1	559	64	8.12	157.41	19	0	1.268	1.158	1.055	1.451
FALSE	High	Master Protein	Q96KA5	Cleft lip and palate transmembrane protein 1-like protein OS=Homo sapiens OX=9606 GN=CLPTM1L PE=1 SV=1	0	117.574	32	15	58	15	1	538	62.2	8.56	193.9	15	0	1.895	2.114	1.456	1.37
FALSE	High	Master Protein	Q9H6S0	Probable ATP-dependent RNA helicase YTHDC2 OS=Homo sapiens OX=9606 GN=YTHDC2 PE=1 SV=2	0	117.464	24	28	39	28	1	1430	160.1	8.4	125.31	28	0	1.313	0.966	1.179	1.418
FALSE	High	Master Protein	Q96S55	ATPase WRNIP1 OS=Homo sapiens OX=9606 GN=WRNIP1 PE=1 SV=2	0	117.42	38	21	58	21	1	665	72.1	6.1	164.56	21	0	1.007	1.4	1.15	0.923
FALSE	High	Master Protein	P06753	Tropomyosin alpha-3 chain OS=Homo sapiens OX=9606 GN=TPM3 PE=1 SV=2	0	117.325	44	16	362	4	1	285	32.9	4.72	970.76	16	0	1.816	1.691	1.709	1.78
FALSE	High	Master Protein	O14964	Hepatocyte growth factor-regulated tyrosine kinase substrate OS=Homo sapiens OX=9606 GN=HGS PE=1 SV=1	0	117.234	36	24	74	24	1	777	86.1	6.16	196.51	24	0	1.061	0.885	0.951	1.413
FALSE	High	Master Protein	Q8TCT9	Minor histocompatibility antigen H13 OS=Homo sapiens OX=9606 GN=HM13 PE=1 SV=1	0	117.072	23	9	165	9	1	377	41.5	6.43	433.19	9	0	1.207	1.815	1.836	1.308
FALSE	High	Master Protein	Q7Z4V5	Hepatoma-derived growth factor-related protein 2 OS=Homo sapiens OX=9606 GN=HDGFL2 PE=1 SV=1	0	117.069	28	22	101	21	1	671	74.3	7.49	312.31	22	0	2.727	2.169	2.192	2.197
FALSE	High	Master Protein	Q8IZ83	Aldehyde dehydrogenase family 16 member A1 OS=Homo sapiens OX=9606 GN=ALDH16A1 PE=1 SV=2	0	116.995	28	18	64	18	1	802	85.1	6.79	202.1	18	0	0.803	0.929	1.022	0.986
FALSE	High	Master Protein	Q9UMR2	ATP-dependent RNA helicase DDX19B OS=Homo sapiens OX=9606 GN=DDX19B PE=1 SV=1	0	116.984	42	17	85	1	1	479	53.9	6.3	256.4	17	0	1.246	0.855	1.105	1.414
FALSE	High	Master Protein	P09884	DNA polymerase alpha catalytic subunit OS=Homo sapiens OX=9606 GN=POLA1 PE=1 SV=2	0	116.929	21	24	44	24	1	1462	165.8	5.85	129.15	24	0	2.539	1.201	1.567	1.81
FALSE	High	Master Protein	Q9H9J2	39S ribosomal protein L44, mitochondrial OS=Homo sapiens OX=9606 GN=MRPL44 PE=1 SV=1	0	116.793	52	16	65	16	1	332	37.5	8.4	248.64	16	0	1.574	2.191	2.015	2.033
FALSE	High	Master Protein	P35269	General transcription factor IIF subunit 1 OS=Homo sapiens OX=9606 GN=GTF2F1 PE=1 SV=2	0	116.782	32	14	65	14	1	517	58.2	7.49	204.69	14	0	1.678	1.683	1.588	2.783
FALSE	High	Master Protein	P01009	Alpha-1-antitrypsin OS=Homo sapiens OX=9606 GN=SERPINA1 PE=1 SV=3	0	116.705	34	11	130	11	1	418	46.7	5.59	341.21	11	0	0.047	0.053	0.053	0.078
FALSE	High	Master Protein	Q9UKJ3	G patch domain-containing protein 8 OS=Homo sapiens OX=9606 GN=GPATCH8 PE=1 SV=2	0	116.637	20	23	54	23	1	1502	164.1	8.66	154.76	23	0	1.914	2.226	1.986	1.964
FALSE	High	Master Protein	Q03135	Caveolin-1 OS=Homo sapiens OX=9606 GN=CAV1 PE=1 SV=4	0	116.488	68	12	291	12	1	178	20.5	6.02	885.73	12	0	1.027	2.016	1.646	2.101
FALSE	High	Master Protein	Q99439	Calponin-2 OS=Homo sapiens OX=9606 GN=CNN2 PE=1 SV=4	0	116.487	51	11	77	10	1	309	33.7	7.33	234.74	11	1	0.562	0.552	0.665	1.031
FALSE	High	Master Protein	P11310	Medium-chain specific acyl-CoA dehydrogenase, mitochondrial OS=Homo sapiens OX=9606 GN=ACADM PE=1 SV=1	0	116.377	48	18	97	18	1	421	46.6	8.37	270.07	18	0	1.645	1.534	1.878	1.206
FALSE	High	Master Protein	P51649	Succinate-semialdehyde dehydrogenase, mitochondrial OS=Homo sapiens OX=9606 GN=ALDH5A1 PE=1 SV=2	0	116.145	50	19	60	19	1	535	57.2	8.28	179.84	19	0	2.809	1.488	1.693	0.988
FALSE	High	Master Protein	P62316	Small nuclear ribonucleoprotein Sm D2 OS=Homo sapiens OX=9606 GN=SNRPD2 PE=1 SV=1	0	116.027	62	8	180	8	1	118	13.5	9.91	544.1	8	0	1.556	2.008	1.983	1.52
FALSE	High	Master Protein	Q9UQ88	Cyclin-dependent kinase 11A OS=Homo sapiens OX=9606 GN=CDK11A PE=1 SV=4	0	116.015	31	26	72	1	1	783	91.3	5.36	204.18	26	0	1.495	1.889	1.57	2.146
FALSE	High	Master Protein	Q02539	Histone H1.1 OS=Homo sapiens OX=9606 GN=HIST1H1A PE=1 SV=3	0	115.998	38	13	305	5	1	215	21.8	10.99	873.86	13	0	1.963	0.675	0.635	0.745
FALSE	High	Master Protein	Q9Y450	HBS1-like protein OS=Homo sapiens OX=9606 GN=HBS1L PE=1 SV=1	0	115.91	39	20	55	20	1	684	75.4	6.61	171.62	20	0	1.473	1.81	1.997	1.769
FALSE	High	Master Protein	Q93050	V-type proton ATPase 116 kDa subunit a isoform 1 OS=Homo sapiens OX=9606 GN=ATP6V0A1 PE=1 SV=3	0	115.893	26	19	57	18	1	837	96.4	6.43	151.85	19	0	1.351	1.51	1.199	1.114
FALSE	High	Master Protein	Q86YP4	Transcriptional repressor p66-alpha OS=Homo sapiens OX=9606 GN=GATAD2A PE=1 SV=1	0	115.863	44	24	55	22	1	633	68	9.94	155.68	24	2	1.886	1.301	1.409	1.462
FALSE	High	Master Protein	P17931	Galectin-3 OS=Homo sapiens OX=9606 GN=LGALS3 PE=1 SV=5	0	115.858	41	11	169	11	1	250	26.1	8.56	443.48	11	0	1.088	1.186	1.837	1.071
FALSE	High	Master Protein	Q5T9A4	ATPase family AAA domain-containing protein 3B OS=Homo sapiens OX=9606 GN=ATAD3B PE=1 SV=1	0	115.633	35	20	104	7	1	648	72.5	9.2	294.54	20	0	2.262	2.682	2.235	2.216
FALSE	High	Master Protein	P83916	Chromobox protein homolog 1 OS=Homo sapiens OX=9606 GN=CBX1 PE=1 SV=1	0	115.616	54	8	127	7	1	185	21.4	4.93	457.4	8	0	1.406	1.844	1.419	1.752
FALSE	High	Master Protein	P47756	F-actin-capping protein subunit beta OS=Homo sapiens OX=9606 GN=CAPZB PE=1 SV=4	0	115.573	44	13	143	13	1	277	31.3	5.59	420.89	13	0	0.742	0.786	0.769	0.722
FALSE	High	Master Protein	Q7Z434	Mitochondrial antiviral-signaling protein OS=Homo sapiens OX=9606 GN=MAVS PE=1 SV=2	0	115.57	38	13	65	13	1	540	56.5	5.52	196.83	13	0	1.113	1.269	1.431	1.227
FALSE	High	Master Protein	Q99733	Nucleosome assembly protein 1-like 4 OS=Homo sapiens OX=9606 GN=NAP1L4 PE=1 SV=1	0	115.512	39	10	112	9	1	375	42.8	4.69	330.64	10	0	1.727	0.704	1.031	1.113
FALSE	High	Master Protein	Q969S3	Zinc finger protein 622 OS=Homo sapiens OX=9606 GN=ZNF622 PE=1 SV=1	0	115.469	47	22	60	22	1	477	54.2	6.15	180.44	22	0	2.655	3.497	2.364	2.533
FALSE	High	Master Protein	Q9BX66	Sorbin and SH3 domain-containing protein 1 OS=Homo sapiens OX=9606 GN=SORBS1 PE=1 SV=3	0	115.455	26	24	40	23	1	1292	142.4	6.84	116.15	24	1	0.139	0.101	0.103	0.127
FALSE	High	Master Protein	Q15185	Prostaglandin E synthase 3 OS=Homo sapiens OX=9606 GN=PTGES3 PE=1 SV=1	0	115.45	56	9	134	9	1	160	18.7	4.54	394.66	9	0	1.89	1.584	1.628	1.552
FALSE	High	Master Protein	Q14BN4	Sarcolemmal membrane-associated protein OS=Homo sapiens OX=9606 GN=SLMAP PE=1 SV=1	0	115.438	33	27	58	26	1	828	95.1	5.47	153.08	27	1	0.34	0.479	0.355	0.424
FALSE	High	Master Protein	P38432	Coilin OS=Homo sapiens OX=9606 GN=COIL PE=1 SV=1	0	115.408	36	15	59	15	1	576	62.6	9.07	177.57	15	0	1.347	1.429	1.455	1.305
FALSE	High	Master Protein	Q92544	Transmembrane 9 superfamily member 4 OS=Homo sapiens OX=9606 GN=TM9SF4 PE=1 SV=2	0	115.38	26	14	70	14	1	642	74.5	6.54	194.83	14	0	1.023	1.151	1.12	1.278
FALSE	High	Master Protein	Q9BWU0	Kanadaptin OS=Homo sapiens OX=9606 GN=SLC4A1AP PE=1 SV=1	0	115.337	39	25	50	25	1	796	88.8	5.19	157.38	25	0	1.823	1.841	1.672	1.889
FALSE	High	Master Protein	P50502	Hsc70-interacting protein OS=Homo sapiens OX=9606 GN=ST13 PE=1 SV=2	0	115.318	33	11	156	11	1	369	41.3	5.27	477.51	11	0	1.142	1.128	1.319	0.941
FALSE	High	Master Protein	Q9Y2Z4	Tyrosine--tRNA ligase, mitochondrial OS=Homo sapiens OX=9606 GN=YARS2 PE=1 SV=2	0	115.268	46	19	78	19	1	477	53.2	8.98	248.78	19	0	1.952	2.275	1.998	2.724
FALSE	High	Master Protein	Q9Y6C2	EMILIN-1 OS=Homo sapiens OX=9606 GN=EMILIN1 PE=1 SV=3	0	115.19	25	18	53	18	1	1016	106.6	5.17	150.21	18	0	0.119	0.128	0.119	0.142
FALSE	High	Master Protein	Q9P287	BRCA2 and CDKN1A-interacting protein OS=Homo sapiens OX=9606 GN=BCCIP PE=1 SV=1	0	115.181	50	14	78	14	1	314	36	4.61	215.8	14	0	1.37	1.628	1.629	2.009
FALSE	High	Master Protein	Q96SB8	Structural maintenance of chromosomes protein 6 OS=Homo sapiens OX=9606 GN=SMC6 PE=1 SV=2	0	115.147	29	29	53	29	1	1091	126.2	6.99	165.36	29	0	2.484	3.168	2.504	2.202
FALSE	High	Master Protein	P15121	Aldose reductase OS=Homo sapiens OX=9606 GN=AKR1B1 PE=1 SV=3	0	115.072	56	18	89	17	1	316	35.8	6.98	257.78	18	0	1.233	0.979	1.253	0.77
FALSE	High	Master Protein	O75151	Lysine-specific demethylase PHF2 OS=Homo sapiens OX=9606 GN=PHF2 PE=1 SV=4	0	115.037	24	24	48	23	1	1096	120.7	9.17	150.17	24	1	1.361	1.461	1.455	1.558
FALSE	High	Master Protein	Q96HY7	Probable 2-oxoglutarate dehydrogenase E1 component DHKTD1, mitochondrial OS=Homo sapiens OX=9606 GN=DHTKD1 PE=1 SV=2	0	114.964	28	22	55	22	1	919	103	6.93	179.87	22	0	1.976	2.011	2.037	2.098
FALSE	High	Master Protein	P40121	Macrophage-capping protein OS=Homo sapiens OX=9606 GN=CAPG PE=1 SV=2	0	114.957	42	10	59	10	1	348	38.5	6.19	188.04	10	0	0.49	0.221	0.325	0.255
FALSE	High	Master Protein	P07951	Tropomyosin beta chain OS=Homo sapiens OX=9606 GN=TPM2 PE=1 SV=1	0	114.952	45	17	272	6	1	284	32.8	4.7	755.58	17	0	0.601	0.173	0.18	0.186
FALSE	High	Master Protein	O14579	Coatomer subunit epsilon OS=Homo sapiens OX=9606 GN=COPE PE=1 SV=3	0	114.906	45	12	108	12	1	308	34.5	5.12	353.08	12	0	1.966	1.052	1.251	1.593
FALSE	High	Master Protein	Q53GQ0	Very-long-chain 3-oxoacyl-CoA reductase OS=Homo sapiens OX=9606 GN=HSD17B12 PE=1 SV=2	0	114.777	42	12	99	12	1	312	34.3	9.32	330.17	12	0	0.825	1.649	1.663	1.082
FALSE	High	Master Protein	P52788	Spermine synthase OS=Homo sapiens OX=9606 GN=SMS PE=1 SV=2	0	114.753	65	18	89	18	1	366	41.2	5.02	281.54	18	0	1.48	1.066	1.301	1.507
FALSE	High	Master Protein	Q5TFE4	5'-nucleotidase domain-containing protein 1 OS=Homo sapiens OX=9606 GN=NT5DC1 PE=1 SV=1	0	114.635	45	15	73	15	1	455	51.8	6.35	213.43	15	0	1.017	1.038	1.495	1.294
FALSE	High	Master Protein	Q01469	Fatty acid-binding protein, epidermal OS=Homo sapiens OX=9606 GN=FABP5 PE=1 SV=3	0	114.586	60	8	191	8	1	135	15.2	7.01	523.48	8	0	0.096	0.116	0.128	0.137
FALSE	High	Master Protein	P83436	Conserved oligomeric Golgi complex subunit 7 OS=Homo sapiens OX=9606 GN=COG7 PE=1 SV=1	0	114.57	33	23	46	23	1	770	86.3	5.47	143.24	23	0	1.463	1.056	1.465	1.439
FALSE	High	Master Protein	Q9UIJ7	GTP:AMP phosphotransferase AK3, mitochondrial OS=Homo sapiens OX=9606 GN=AK3 PE=1 SV=4	0	114.519	68	16	109	16	1	227	25.6	9.16	315.43	16	0	0.963	0.838	1.057	0.89
FALSE	High	Master Protein	Q7Z5J4	Retinoic acid-induced protein 1 OS=Homo sapiens OX=9606 GN=RAI1 PE=1 SV=2	0	114.497	18	28	41	27	1	1906	203.2	8.79	122.88	28	1	1.517	1.708	2.002	1.911
FALSE	High	Master Protein	P46109	Crk-like protein OS=Homo sapiens OX=9606 GN=CRKL PE=1 SV=1	0	114.493	56	13	86	13	1	303	33.8	6.74	285.62	13	0	1.109	0.962	1.262	1.235
FALSE	High	Master Protein	P05386	60S acidic ribosomal protein P1 OS=Homo sapiens OX=9606 GN=RPLP1 PE=1 SV=1	0	114.417	67	3	194	2	1	114	11.5	4.32	689.33	3	0	1.359	1.087	1.388	1.527
FALSE	High	Master Protein	Q7L5N7	Lysophosphatidylcholine acyltransferase 2 OS=Homo sapiens OX=9606 GN=LPCAT2 PE=1 SV=1	0	114.303	43	20	57	20	1	544	60.2	6.55	164.41	20	0	0.879	1.651	1.486	1.961
FALSE	High	Master Protein	Q9Y2Q3	Glutathione S-transferase kappa 1 OS=Homo sapiens OX=9606 GN=GSTK1 PE=1 SV=3	0	114.293	66	12	88	12	1	226	25.5	8.41	227.05	12	0	1.675	1.201	1.339	1.435
FALSE	High	Master Protein	P55011	Solute carrier family 12 member 2 OS=Homo sapiens OX=9606 GN=SLC12A2 PE=1 SV=1	0	114.291	27	25	48	25	1	1212	131.4	6.4	149.3	25	0	0.753	2.053	1.41	1.306
FALSE	High	Master Protein	P60891	Ribose-phosphate pyrophosphokinase 1 OS=Homo sapiens OX=9606 GN=PRPS1 PE=1 SV=2	0	114.279	52	13	84	6	1	318	34.8	6.98	239.93	13	0	1.816	0.913	1.04	1.348
FALSE	High	Master Protein	O00330	Pyruvate dehydrogenase protein X component, mitochondrial OS=Homo sapiens OX=9606 GN=PDHX PE=1 SV=3	0	114.227	51	20	72	20	1	501	54.1	8.66	212.79	20	0	1.853	1.784	2.282	1.802
FALSE	High	Master Protein	Q9UJV9	Probable ATP-dependent RNA helicase DDX41 OS=Homo sapiens OX=9606 GN=DDX41 PE=1 SV=2	0	114.171	42	25	53	25	1	622	69.8	6.84	146.62	25	0	0.768	1.338	1.22	1.371
FALSE	High	Master Protein	Q9H7N4	Splicing factor, arginine/serine-rich 19 OS=Homo sapiens OX=9606 GN=SCAF1 PE=1 SV=3	0	114.158	16	14	48	13	1	1312	139.2	9.25	167.17	14	1	2.307	3.297	2.787	2.464
FALSE	High	Master Protein	O15381	Nuclear valosin-containing protein-like OS=Homo sapiens OX=9606 GN=NVL PE=1 SV=1	0	114.066	38	25	40	25	1	856	95	6.48	112.91	25	0	1.297	1.049	1.21	0.932
FALSE	High	Master Protein	Q9P289	Serine/threonine-protein kinase 26 OS=Homo sapiens OX=9606 GN=STK26 PE=1 SV=2	0	114.022	38	14	78	7	1	416	46.5	5.29	196.82	14	3	1.38	0.972	1.012	1.074
FALSE	High	Master Protein	Q9UK61	Protein TASOR OS=Homo sapiens OX=9606 GN=FAM208A PE=1 SV=3	0	113.968	18	30	53	30	1	1670	188.9	5.8	140.44	30	0	1.9	1.497	1.656	1.54
FALSE	High	Master Protein	Q9C0J8	pre-mRNA 3' end processing protein WDR33 OS=Homo sapiens OX=9606 GN=WDR33 PE=1 SV=2	0	113.842	22	23	72	23	1	1336	145.8	9.17	200.39	23	0	2.221	2.479	2.31	2.016
FALSE	High	Master Protein	O95232	Luc7-like protein 3 OS=Homo sapiens OX=9606 GN=LUC7L3 PE=1 SV=2	0	113.786	38	17	108	17	1	432	51.4	9.79	316.44	17	0	2.903	3.192	2.158	2.415
FALSE	High	Master Protein	Q99598	Translin-associated protein X OS=Homo sapiens OX=9606 GN=TSNAX PE=1 SV=1	0	113.784	72	17	77	17	1	290	33.1	6.55	206.77	17	0	1.98	1.77	1.453	1.493
FALSE	High	Master Protein	Q6ZRS2	Helicase SRCAP OS=Homo sapiens OX=9606 GN=SRCAP PE=1 SV=3	0	113.715	10	28	47	28	1	3230	343.3	5.96	128.32	28	0	1.673	2.046	1.794	1.759
FALSE	High	Master Protein	Q9HB07	UPF0160 protein MYG1, mitochondrial OS=Homo sapiens OX=9606 GN=C12orf10 PE=1 SV=2	0	113.694	44	12	48	12	1	376	42.4	6.67	158.29	12	0	1.598	1.118	1.273	1.774
FALSE	High	Master Protein	Q9Y6X9	MORC family CW-type zinc finger protein 2 OS=Homo sapiens OX=9606 GN=MORC2 PE=1 SV=2	0	113.69	32	29	64	29	1	1032	117.8	8.38	166.25	29	0	1.746	2.354	1.682	1.695
FALSE	High	Master Protein	Q92665	28S ribosomal protein S31, mitochondrial OS=Homo sapiens OX=9606 GN=MRPS31 PE=1 SV=3	0	113.644	46	17	61	17	1	395	45.3	9.29	213.65	17	0	1.599	2.174	2.135	2.351
FALSE	High	Master Protein	P61964	WD repeat-containing protein 5 OS=Homo sapiens OX=9606 GN=WDR5 PE=1 SV=1	0	113.615	52	13	86	13	1	334	36.6	8.27	272.81	13	0	1.538	1.986	1.479	1.887
FALSE	High	Master Protein	P61020	Ras-related protein Rab-5B OS=Homo sapiens OX=9606 GN=RAB5B PE=1 SV=1	0	113.554	65	10	99	7	1	215	23.7	8.13	299.32	10	0	1.038	0.78	0.837	0.825
FALSE	High	Master Protein	Q93034	Cullin-5 OS=Homo sapiens OX=9606 GN=CUL5 PE=1 SV=4	0	113.548	36	26	56	26	1	780	90.9	7.94	144.37	26	0	1.065	0.829	0.865	1.205
FALSE	High	Master Protein	P21964	Catechol O-methyltransferase OS=Homo sapiens OX=9606 GN=COMT PE=1 SV=2	0	113.453	73	14	86	14	1	271	30	5.47	319.18	14	0	1.034	1.09	1.097	1.173
FALSE	High	Master Protein	Q9Y2T3	Guanine deaminase OS=Homo sapiens OX=9606 GN=GDA PE=1 SV=1	0	113.371	48	18	78	18	1	454	51	5.68	248.34	18	0	9.593	1.162	1.368	1.277
FALSE	High	Master Protein	P51572	B-cell receptor-associated protein 31 OS=Homo sapiens OX=9606 GN=BCAP31 PE=1 SV=3	0	113.274	47	14	162	14	1	246	28	8.44	437.08	14	0	1.445	2.36	1.74	2.12
FALSE	High	Master Protein	Q96P11	Probable 28S rRNA (cytosine-C(5))-methyltransferase OS=Homo sapiens OX=9606 GN=NSUN5 PE=1 SV=2	0	113.184	61	23	60	23	1	429	46.7	8.62	195.17	23	0	1.712	1.666	1.324	1.797
FALSE	High	Master Protein	O00170	AH receptor-interacting protein OS=Homo sapiens OX=9606 GN=AIP PE=1 SV=2	0	112.919	55	15	60	15	1	330	37.6	6.29	193.05	15	0	1.778	1.315	1.443	1.806
FALSE	High	Master Protein	P23193	Transcription elongation factor A protein 1 OS=Homo sapiens OX=9606 GN=TCEA1 PE=1 SV=2	0	112.915	50	13	86	11	1	301	33.9	8.38	243.1	13	3	1.302	1.775	1.531	1.416
FALSE	High	Master Protein	P05387	60S acidic ribosomal protein P2 OS=Homo sapiens OX=9606 GN=RPLP2 PE=1 SV=1	0	112.898	91	7	329	6	1	115	11.7	4.54	1039.02	7	2	1.098	0.87	1.119	1.185
FALSE	High	Master Protein	Q15057	Arf-GAP with coiled-coil, ANK repeat and PH domain-containing protein 2 OS=Homo sapiens OX=9606 GN=ACAP2 PE=1 SV=3	0	112.893	30	20	50	20	1	778	88	6.8	149.67	20	0	0.577	0.646	0.598	0.717
FALSE	High	Master Protein	Q8IXB1	DnaJ homolog subfamily C member 10 OS=Homo sapiens OX=9606 GN=DNAJC10 PE=1 SV=2	0	112.877	29	19	64	19	1	793	91	7.18	176.54	19	0	1.574	2.919	2.519	1.708
FALSE	High	Master Protein	Q96A49	Synapse-associated protein 1 OS=Homo sapiens OX=9606 GN=SYAP1 PE=1 SV=1	0	112.87	46	16	65	16	1	352	39.9	4.53	191.34	16	0	1.966	0.997	1.253	1.513
FALSE	High	Master Protein	Q14435	Polypeptide N-acetylgalactosaminyltransferase 3 OS=Homo sapiens OX=9606 GN=GALNT3 PE=1 SV=2	0	112.85	31	17	77	15	1	633	72.6	7.99	217.48	17	2	0.703	1.471	2.02	1.196
FALSE	High	Master Protein	P00492	Hypoxanthine-guanine phosphoribosyltransferase OS=Homo sapiens OX=9606 GN=HPRT1 PE=1 SV=2	0	112.798	79	13	90	12	1	218	24.6	6.68	250.07	13	1	1.298	0.785	1.152	1.551
FALSE	High	Master Protein	Q9H0P0	Cytosolic 5'-nucleotidase 3A OS=Homo sapiens OX=9606 GN=NT5C3A PE=1 SV=3	0	112.735	56	17	58	17	1	336	37.9	7.12	159.79	17	0	1.318	1.416	1.761	1.738
FALSE	High	Master Protein	Q9NZT2	Opioid growth factor receptor OS=Homo sapiens OX=9606 GN=OGFR PE=1 SV=3	0	112.698	52	21	62	21	1	677	73.3	4.84	220.96	21	0	2.162	1.896	2.104	1.936
FALSE	High	Master Protein	Q03518	Antigen peptide transporter 1 OS=Homo sapiens OX=9606 GN=TAP1 PE=1 SV=2	0	112.67	26	15	54	15	1	808	87.2	8.02	180.02	15	0	1.189	0.895	1.035	0.814
FALSE	High	Master Protein	Q9UBS4	DnaJ homolog subfamily B member 11 OS=Homo sapiens OX=9606 GN=DNAJB11 PE=1 SV=1	0	112.662	35	12	113	12	1	358	40.5	6.18	326.08	12	0	1.177	1.242	1.178	1.319
FALSE	High	Master Protein	Q13451	Peptidyl-prolyl cis-trans isomerase FKBP5 OS=Homo sapiens OX=9606 GN=FKBP5 PE=1 SV=2	0	112.655	59	23	65	23	1	457	51.2	5.9	197.56	23	0	1.605	0.661	0.701	0.737
FALSE	High	Master Protein	Q01081	Splicing factor U2AF 35 kDa subunit OS=Homo sapiens OX=9606 GN=U2AF1 PE=1 SV=3	0	112.643	43	8	155	6	1	240	27.9	8.81	434.96	8	4	1.483	1.686	1.642	1.365
FALSE	High	Master Protein	P21291	Cysteine and glycine-rich protein 1 OS=Homo sapiens OX=9606 GN=CSRP1 PE=1 SV=3	0	112.625	61	10	121	10	1	193	20.6	8.57	356.9	10	0	0.464	0.211	0.232	0.195
FALSE	High	Master Protein	Q49A26	Putative oxidoreductase GLYR1 OS=Homo sapiens OX=9606 GN=GLYR1 PE=1 SV=3	0	112.615	35	15	63	15	1	553	60.5	9.17	194.95	15	0	1.353	1.405	1.312	1.193
FALSE	High	Master Protein	Q9UN81	LINE-1 retrotransposable element ORF1 protein OS=Homo sapiens OX=9606 GN=L1RE1 PE=1 SV=1	0	112.561	46	18	84	18	1	338	40	9.51	247.24	18	0	0.746	1.403	1.592	1.079
FALSE	High	Master Protein	Q9BXW9	Fanconi anemia group D2 protein OS=Homo sapiens OX=9606 GN=FANCD2 PE=1 SV=2	0	112.525	19	24	43	24	1	1451	164	5.88	130.16	24	0	1.926	2.114	1.543	2.639
FALSE	High	Master Protein	Q8NC56	LEM domain-containing protein 2 OS=Homo sapiens OX=9606 GN=LEMD2 PE=1 SV=1	0	112.505	47	21	80	21	1	503	56.9	9	233.78	21	0	1.283	1.601	1.345	1.108
FALSE	High	Master Protein	P35637	RNA-binding protein FUS OS=Homo sapiens OX=9606 GN=FUS PE=1 SV=1	0	112.445	22	8	200	6	1	526	53.4	9.36	582.09	8	0	2.26	1.907	1.804	1.671
FALSE	High	Master Protein	P43307	Translocon-associated protein subunit alpha OS=Homo sapiens OX=9606 GN=SSR1 PE=1 SV=3	0	112.433	35	6	114	6	1	286	32.2	4.49	344.96	6	0	1.44	1.64	1.436	0.934
FALSE	High	Master Protein	Q96SB4	SRSF protein kinase 1 OS=Homo sapiens OX=9606 GN=SRPK1 PE=1 SV=2	0	112.34	32	17	67	13	1	655	74.3	6.16	171.96	17	6	1.763	1.391	1.432	1.445
FALSE	High	Master Protein	P49005	DNA polymerase delta subunit 2 OS=Homo sapiens OX=9606 GN=POLD2 PE=1 SV=1	0	112.325	49	17	50	17	1	469	51.3	5.58	150.61	17	0	1.999	1.544	1.72	1.878
FALSE	High	Master Protein	P12035	Keratin, type II cytoskeletal 3 OS=Homo sapiens OX=9606 GN=KRT3 PE=1 SV=3	0	112.243	18	18	534	2	1	628	64.4	6.48	1282.47	18	0	3.637	3.927	3.801	4.161
FALSE	High	Master Protein	Q8NFW8	N-acylneuraminate cytidylyltransferase OS=Homo sapiens OX=9606 GN=CMAS PE=1 SV=2	0	112.177	53	20	67	20	1	434	48.3	7.93	184.41	20	0	1.211	1.216	1.274	1.229
FALSE	High	Master Protein	O14672	Disintegrin and metalloproteinase domain-containing protein 10 OS=Homo sapiens OX=9606 GN=ADAM10 PE=1 SV=1	0	112.082	34	20	55	20	1	748	84.1	7.77	168.34	20	0	0.741	0.924	0.86	1.06
FALSE	High	Master Protein	P24844	Myosin regulatory light polypeptide 9 OS=Homo sapiens OX=9606 GN=MYL9 PE=1 SV=4	0	112.057	51	9	287	2	1	172	19.8	4.92	606.17	9	0	0.059	0.052	0.053	0.072
FALSE	High	Master Protein	P05362	Intercellular adhesion molecule 1 OS=Homo sapiens OX=9606 GN=ICAM1 PE=1 SV=2	0	112.026	35	17	72	17	1	532	57.8	7.99	223.84	17	0	1.018	0.905	1.126	1.187
FALSE	High	Master Protein	Q8TC12	Retinol dehydrogenase 11 OS=Homo sapiens OX=9606 GN=RDH11 PE=1 SV=2	0	111.98	40	11	68	11	1	318	35.4	8.82	194.13	11	0	1.086	1.944	2.135	1.252
FALSE	High	Master Protein	O15440	Multidrug resistance-associated protein 5 OS=Homo sapiens OX=9606 GN=ABCC5 PE=1 SV=2	0	111.963	22	25	50	22	1	1437	160.6	8.66	141.25	25	3	1.565	1.982	1.575	1.407
FALSE	High	Master Protein	O00264	Membrane-associated progesterone receptor component 1 OS=Homo sapiens OX=9606 GN=PGRMC1 PE=1 SV=3	0	111.951	62	11	134	10	1	195	21.7	4.7	418.51	11	1	0.971	1.392	1.353	0.889
FALSE	High	Master Protein	Q8IY17	Neuropathy target esterase OS=Homo sapiens OX=9606 GN=PNPLA6 PE=1 SV=2	0	111.937	18	20	39	20	1	1366	149.9	7.81	127.67	20	0	1.894	1.667	1.419	1.534
FALSE	High	Master Protein	Q04837	Single-stranded DNA-binding protein, mitochondrial OS=Homo sapiens OX=9606 GN=SSBP1 PE=1 SV=1	0	111.921	56	8	109	8	1	148	17.2	9.6	353.75	8	0	1.602	1.366	1.344	1.546
FALSE	High	Master Protein	Q92917	G-patch domain and KOW motifs-containing protein OS=Homo sapiens OX=9606 GN=GPKOW PE=1 SV=2	0	111.916	51	20	59	20	1	476	52.2	6.15	184.43	20	0	2.512	1.529	1.708	2.265
FALSE	High	Master Protein	P55327	Tumor protein D52 OS=Homo sapiens OX=9606 GN=TPD52 PE=1 SV=2	0	111.884	54	8	89	8	1	224	24.3	4.83	315.14	8	0	1.625	0.66	1.156	0.999
FALSE	High	Master Protein	O94888	UBX domain-containing protein 7 OS=Homo sapiens OX=9606 GN=UBXN7 PE=1 SV=2	0	111.778	38	15	72	15	1	489	54.8	5.16	206.53	15	0	2.016	1.931	1.84	1.95
FALSE	High	Master Protein	P62829	60S ribosomal protein L23 OS=Homo sapiens OX=9606 GN=RPL23 PE=1 SV=1	0	111.706	62	7	296	7	1	140	14.9	10.51	873.6	7	0	1.628	1.612	1.701	1.641
FALSE	High	Master Protein	P19971	Thymidine phosphorylase OS=Homo sapiens OX=9606 GN=TYMP PE=1 SV=2	0	111.702	50	18	63	18	1	482	49.9	5.53	173.37	18	0	0.222	0.184	0.182	0.205
FALSE	High	Master Protein	P99999	Cytochrome c OS=Homo sapiens OX=9606 GN=CYCS PE=1 SV=2	0	111.643	64	7	302	7	1	105	11.7	9.57	924.54	7	0	2.254	2.955	1.982	2.137
FALSE	High	Master Protein	Q9NRZ9	Lymphoid-specific helicase OS=Homo sapiens OX=9606 GN=HELLS PE=1 SV=1	0	111.621	24	20	54	19	1	838	97	7.93	138.36	20	1	1.941	1.19	1.492	2.49
FALSE	High	Master Protein	O00754	Lysosomal alpha-mannosidase OS=Homo sapiens OX=9606 GN=MAN2B1 PE=1 SV=3	0	111.534	22	18	45	18	1	1011	113.7	7.28	139.55	18	0	1.28	1.065	1.613	1.077
FALSE	High	Master Protein	Q14155	Rho guanine nucleotide exchange factor 7 OS=Homo sapiens OX=9606 GN=ARHGEF7 PE=1 SV=2	0	111.491	32	22	48	19	1	803	90	7.09	141.35	22	3	0.945	0.742	0.796	1.008
FALSE	High	Master Protein	Q6P1N0	Coiled-coil and C2 domain-containing protein 1A OS=Homo sapiens OX=9606 GN=CC2D1A PE=1 SV=1	0	111.373	32	26	43	26	1	951	104	8.09	137.66	26	0	1.207	0.97	1.089	1.291
FALSE	High	Master Protein	Q8WTT2	Nucleolar complex protein 3 homolog OS=Homo sapiens OX=9606 GN=NOC3L PE=1 SV=1	0	111.166	24	19	72	19	1	800	92.5	9.17	211.97	19	0	2.491	2.599	2.076	3.098
FALSE	High	Master Protein	Q9Y6C9	Mitochondrial carrier homolog 2 OS=Homo sapiens OX=9606 GN=MTCH2 PE=1 SV=1	0	111.077	51	14	104	14	1	303	33.3	7.97	320.95	14	0	1.807	1.458	1.536	1.397
FALSE	High	Master Protein	Q9Y6E2	Basic leucine zipper and W2 domain-containing protein 2 OS=Homo sapiens OX=9606 GN=BZW2 PE=1 SV=1	0	110.982	47	21	86	19	1	419	48.1	6.68	279.83	21	4	1.952	1.23	1.553	1.459
FALSE	High	Master Protein	Q08752	Peptidyl-prolyl cis-trans isomerase D OS=Homo sapiens OX=9606 GN=PPID PE=1 SV=3	0	110.955	66	22	74	21	1	370	40.7	7.21	200.65	22	0	1.312	1.425	1.52	1.491
FALSE	High	Master Protein	Q5SY16	Polynucleotide 5'-hydroxyl-kinase NOL9 OS=Homo sapiens OX=9606 GN=NOL9 PE=1 SV=1	0	110.88	33	18	74	18	1	702	79.3	9.13	238.2	18	0	1.279	1.969	1.463	1.367
FALSE	High	Master Protein	O15213	WD repeat-containing protein 46 OS=Homo sapiens OX=9606 GN=WDR46 PE=1 SV=3	0	110.877	38	19	61	19	1	610	68	9.67	180.46	19	0	2.014	2.593	2.209	2.063
FALSE	High	Master Protein	P23284	Peptidyl-prolyl cis-trans isomerase B OS=Homo sapiens OX=9606 GN=PPIB PE=1 SV=2	0	110.802	42	9	350	9	1	216	23.7	9.41	968.41	9	0	0.839	0.739	0.79	0.944
FALSE	High	Master Protein	Q07960	Rho GTPase-activating protein 1 OS=Homo sapiens OX=9606 GN=ARHGAP1 PE=1 SV=1	0	110.674	49	18	82	18	1	439	50.4	6.29	249.48	18	0	0.871	0.607	0.831	1.703
FALSE	High	Master Protein	Q15056	Eukaryotic translation initiation factor 4H OS=Homo sapiens OX=9606 GN=EIF4H PE=1 SV=5	0	110.613	59	14	191	14	1	248	27.4	7.23	537.44	14	0	2.266	1.524	1.974	2.591
FALSE	High	Master Protein	Q9UK76	Jupiter microtubule associated homolog 1 OS=Homo sapiens OX=9606 GN=JPT1 PE=1 SV=3	0	110.609	81	11	61	11	1	154	16	5.6	240.85	11	0	2.686	1.521	1.596	1.848
FALSE	High	Master Protein	O15144	Actin-related protein 2/3 complex subunit 2 OS=Homo sapiens OX=9606 GN=ARPC2 PE=1 SV=1	0	110.568	48	14	109	14	1	300	34.3	7.36	316.3	14	0	0.521	0.596	0.621	0.8
FALSE	High	Master Protein	Q00653	Nuclear factor NF-kappa-B p100 subunit OS=Homo sapiens OX=9606 GN=NFKB2 PE=1 SV=4	0	110.526	37	26	52	25	1	900	96.7	6.25	163.73	26	1	2.033	1.162	1.322	1.334
FALSE	High	Master Protein	O60292	Signal-induced proliferation-associated 1-like protein 3 OS=Homo sapiens OX=9606 GN=SIPA1L3 PE=1 SV=3	0	110.439	19	26	39	25	1	1781	194.5	8.32	109.82	26	0	1.446	1.696	1.5	2.054
FALSE	High	Master Protein	Q96P48	Arf-GAP with Rho-GAP domain, ANK repeat and PH domain-containing protein 1 OS=Homo sapiens OX=9606 GN=ARAP1 PE=1 SV=3	0	110.424	20	25	46	25	1	1450	162.1	6.23	134.37	25	0	1.438	0.753	0.849	0.966
FALSE	High	Master Protein	Q6NUM9	All-trans-retinol 13,14-reductase OS=Homo sapiens OX=9606 GN=RETSAT PE=1 SV=2	0	110.345	37	22	55	22	1	610	66.8	8.28	170.28	22	0	1.833	1.104	1.218	0.955
FALSE	High	Master Protein	Q86UT6	NLR family member X1 OS=Homo sapiens OX=9606 GN=NLRX1 PE=1 SV=1	0	110.291	29	21	38	21	1	975	107.5	7.37	120.29	21	0	0.979	0.828	0.948	0.986
FALSE	High	Master Protein	P39019	40S ribosomal protein S19 OS=Homo sapiens OX=9606 GN=RPS19 PE=1 SV=2	0	110.246	61	12	260	12	1	145	16.1	10.32	733.16	12	0	1.935	1.547	1.91	1.956
FALSE	High	Master Protein	Q9Y5K5	Ubiquitin carboxyl-terminal hydrolase isozyme L5 OS=Homo sapiens OX=9606 GN=UCHL5 PE=1 SV=3	0	110.195	47	12	71	12	1	329	37.6	5.33	217.61	12	0	1.745	1.567	1.906	1.176
FALSE	High	Master Protein	Q9Y666	Solute carrier family 12 member 7 OS=Homo sapiens OX=9606 GN=SLC12A7 PE=1 SV=3	0	110.173	25	21	48	19	1	1083	119	6.71	149.62	21	2	1.393	2.182	1.733	0.928
FALSE	High	Master Protein	Q9BY77	Polymerase delta-interacting protein 3 OS=Homo sapiens OX=9606 GN=POLDIP3 PE=1 SV=2	0	110.169	52	18	56	18	1	421	46.1	9.99	197.23	18	0	1.069	1.228	1.221	1.251
FALSE	High	Master Protein	P56545	C-terminal-binding protein 2 OS=Homo sapiens OX=9606 GN=CTBP2 PE=1 SV=1	0	110.022	43	16	76	10	1	445	48.9	6.95	208.36	16	8	1.793	1.921	2.012	2.076
FALSE	High	Master Protein	Q15005	Signal peptidase complex subunit 2 OS=Homo sapiens OX=9606 GN=SPCS2 PE=1 SV=3	0	110.02	49	10	90	10	1	226	25	8.47	300.95	10	0	1.006	1.714	1.433	1.225
FALSE	High	Master Protein	Q15813	Tubulin-specific chaperone E OS=Homo sapiens OX=9606 GN=TBCE PE=1 SV=1	0	109.816	43	17	43	17	1	527	59.3	6.76	158.9	17	0	1.44	1.138	1.456	1.5
FALSE	High	Master Protein	P11908	Ribose-phosphate pyrophosphokinase 2 OS=Homo sapiens OX=9606 GN=PRPS2 PE=1 SV=2	0	109.777	50	13	95	6	1	318	34.7	6.61	278.66	13	10	2.869	1.292	1.87	2.778
FALSE	High	Master Protein	Q96C36	Pyrroline-5-carboxylate reductase 2 OS=Homo sapiens OX=9606 GN=PYCR2 PE=1 SV=1	0	109.726	43	13	95	12	1	320	33.6	7.77	284.81	13	2	2.009	3.23	2.674	1.275
FALSE	High	Master Protein	P11171	Protein 4.1 OS=Homo sapiens OX=9606 GN=EPB41 PE=1 SV=4	0	109.694	33	24	68	19	1	864	97	5.58	175.63	24	1	1.457	1.084	1.109	1.093
FALSE	High	Master Protein	P30626	Sorcin OS=Homo sapiens OX=9606 GN=SRI PE=1 SV=1	0	109.487	66	12	84	12	1	198	21.7	5.59	221.63	12	0	1.398	0.62	0.959	1.062
FALSE	High	Master Protein	Q15435	Protein phosphatase 1 regulatory subunit 7 OS=Homo sapiens OX=9606 GN=PPP1R7 PE=1 SV=1	0	109.464	59	17	54	17	1	360	41.5	4.91	148.8	17	0	0.516	0.462	0.762	0.735
FALSE	High	Master Protein	P42858	Huntingtin OS=Homo sapiens OX=9606 GN=HTT PE=1 SV=2	0	109.353	11	29	41	29	1	3142	347.4	6.2	115.31	29	0	1.401	1.147	1.273	1.126
FALSE	High	Master Protein	Q9BTT6	Leucine-rich repeat-containing protein 1 OS=Homo sapiens OX=9606 GN=LRRC1 PE=1 SV=1	0	109.327	47	18	49	16	1	524	59.2	5.02	142.16	18	0	1.496	2.009	1.915	2.352
FALSE	High	Master Protein	P82650	28S ribosomal protein S22, mitochondrial OS=Homo sapiens OX=9606 GN=MRPS22 PE=1 SV=1	0	109.293	50	17	72	17	1	360	41.3	7.9	208.85	17	0	1.424	1.779	1.408	1.799
FALSE	High	Master Protein	Q9Y2K7	Lysine-specific demethylase 2A OS=Homo sapiens OX=9606 GN=KDM2A PE=1 SV=3	0	109.284	25	26	61	24	1	1162	132.7	7.58	194.95	26	2	1.955	2.135	2.076	2.476
FALSE	High	Master Protein	P12931	Proto-oncogene tyrosine-protein kinase Src OS=Homo sapiens OX=9606 GN=SRC PE=1 SV=3	0	109.26	41	20	87	11	1	536	59.8	7.42	241.27	20	0	0.888	1.346	1.278	1.258
FALSE	High	Master Protein	Q96QR8	Transcriptional activator protein Pur-beta OS=Homo sapiens OX=9606 GN=PURB PE=1 SV=3	0	109.205	58	11	53	10	1	312	33.2	5.43	185.46	11	1	0.882	1.163	1.232	1.494
FALSE	High	Master Protein	P10155	60 kDa SS-A/Ro ribonucleoprotein OS=Homo sapiens OX=9606 GN=TROVE2 PE=1 SV=2	0	109.193	35	17	69	17	1	538	60.6	8.03	206.16	17	0	1.203	1.32	1.388	0.879
FALSE	High	Master Protein	O95235	Kinesin-like protein KIF20A OS=Homo sapiens OX=9606 GN=KIF20A PE=1 SV=1	0	109.176	32	23	39	23	1	890	100.2	6.92	107.73	23	0	1.696	1.998	1.731	1.955
FALSE	High	Master Protein	Q03164	Histone-lysine N-methyltransferase 2A OS=Homo sapiens OX=9606 GN=KMT2A PE=1 SV=5	0	109.161	8	28	39	26	1	3969	431.5	9.09	116.71	28	1	2.676	2.364	2.188	2.913
FALSE	High	Master Protein	P33316	Deoxyuridine 5'-triphosphate nucleotidohydrolase, mitochondrial OS=Homo sapiens OX=9606 GN=DUT PE=1 SV=4	0	109.082	54	11	135	11	1	252	26.5	9.36	427.01	11	0	3.855	1.214	1.455	2.425
FALSE	High	Master Protein	P57678	Gem-associated protein 4 OS=Homo sapiens OX=9606 GN=GEMIN4 PE=1 SV=2	0	109.005	28	26	50	26	1	1058	120	6.04	149.87	26	0	2.117	1.841	1.618	2.749
FALSE	High	Master Protein	Q5TDH0	Protein DDI1 homolog 2 OS=Homo sapiens OX=9606 GN=DDI2 PE=1 SV=1	0	109.004	43	13	48	13	1	399	44.5	5.05	171.25	13	0	0.943	1.003	1.197	0.932
FALSE	High	Master Protein	Q9H1B7	Interferon regulatory factor 2-binding protein-like OS=Homo sapiens OX=9606 GN=IRF2BPL PE=1 SV=1	0	108.989	31	21	55	18	1	796	82.6	8.24	179.31	21	2	1.157	1.183	1.429	1.315
FALSE	High	Master Protein	Q9Y2T2	AP-3 complex subunit mu-1 OS=Homo sapiens OX=9606 GN=AP3M1 PE=1 SV=1	0	108.923	56	16	55	13	1	418	46.9	6.93	160.79	16	3	1.029	0.908	1.126	1.234
FALSE	High	Master Protein	Q00796	Sorbitol dehydrogenase OS=Homo sapiens OX=9606 GN=SORD PE=1 SV=4	0	108.894	45	13	69	13	1	357	38.3	7.97	207.64	13	0	1.531	1.389	1.726	1.174
FALSE	High	Master Protein	Q9NQ29	Putative RNA-binding protein Luc7-like 1 OS=Homo sapiens OX=9606 GN=LUC7L PE=1 SV=1	0	108.775	43	16	79	10	1	371	43.7	9.92	241.28	16	0	1.848	2.042	1.601	2.189
FALSE	High	Master Protein	P25685	DnaJ homolog subfamily B member 1 OS=Homo sapiens OX=9606 GN=DNAJB1 PE=1 SV=4	0	108.717	49	20	97	19	1	340	38	8.63	281.35	20	1	0.936	0.98	0.926	1.12
FALSE	High	Master Protein	Q96RL7	Vacuolar protein sorting-associated protein 13A OS=Homo sapiens OX=9606 GN=VPS13A PE=1 SV=2	0	108.681	9	28	42	27	1	3174	360	6.33	110.15	28	0	1.878	1.462	1.377	1.32
FALSE	High	Master Protein	Q92785	Zinc finger protein ubi-d4 OS=Homo sapiens OX=9606 GN=DPF2 PE=1 SV=2	0	108.623	38	11	41	11	1	391	44.1	6.33	131.19	11	0	1.194	1.246	1.275	0.919
FALSE	High	Master Protein	P02774	Vitamin D-binding protein OS=Homo sapiens OX=9606 GN=GC PE=1 SV=1	0	108.552	46	16	45	16	1	474	52.9	5.54	129.92	16	0	0.074	0.072	0.076	0.101
FALSE	High	Master Protein	Q15785	Mitochondrial import receptor subunit TOM34 OS=Homo sapiens OX=9606 GN=TOMM34 PE=1 SV=2	0	108.518	60	17	68	17	1	309	34.5	8.98	209.67	17	0	2.361	2.529	2.542	2.394
FALSE	High	Master Protein	P16422	Epithelial cell adhesion molecule OS=Homo sapiens OX=9606 GN=EPCAM PE=1 SV=2	0	108.5	41	10	88	10	1	314	34.9	7.46	236.29	10	0	0.953	2.723	1.868	1.758
FALSE	High	Master Protein	Q9NUJ1	Mycophenolic acid acyl-glucuronide esterase, mitochondrial OS=Homo sapiens OX=9606 GN=ABHD10 PE=1 SV=1	0	108.459	48	11	86	11	1	306	33.9	8.57	288.12	11	0	1.184	1.522	1.503	1.475
FALSE	High	Master Protein	Q9NR45	Sialic acid synthase OS=Homo sapiens OX=9606 GN=NANS PE=1 SV=2	0	108.424	46	11	78	11	1	359	40.3	6.74	261.93	11	0	1.371	1.018	1.152	1.223
FALSE	High	Master Protein	P62987	Ubiquitin-60S ribosomal protein L40 OS=Homo sapiens OX=9606 GN=UBA52 PE=1 SV=2	0	108.409	56	8	730	1	1	128	14.7	9.83	2229.25	8	0	7.835	8.387	5.675	8.551
FALSE	High	Master Protein	Q8N1N4	Keratin, type II cytoskeletal 78 OS=Homo sapiens OX=9606 GN=KRT78 PE=1 SV=2	0	108.38	35	17	227	13	1	520	56.8	6.02	519.49	17	0	0.084	0.08	0.084	0.104
FALSE	High	Master Protein	P30043	Flavin reductase (NADPH) OS=Homo sapiens OX=9606 GN=BLVRB PE=1 SV=3	0	108.368	58	10	104	10	1	206	22.1	7.65	339.46	10	0	1.074	0.598	0.967	0.764
FALSE	High	Master Protein	Q96DI7	U5 small nuclear ribonucleoprotein 40 kDa protein OS=Homo sapiens OX=9606 GN=SNRNP40 PE=1 SV=1	0	108.334	54	16	68	16	1	357	39.3	8.1	224.26	16	0	1.688	1.902	1.629	1.74
FALSE	High	Master Protein	Q16204	Coiled-coil domain-containing protein 6 OS=Homo sapiens OX=9606 GN=CCDC6 PE=1 SV=2	0	108.328	47	20	69	20	1	474	53.3	7.34	199.37	20	0	1.463	0.989	1.342	1.277
FALSE	High	Master Protein	Q9UHD1	Cysteine and histidine-rich domain-containing protein 1 OS=Homo sapiens OX=9606 GN=CHORDC1 PE=1 SV=2	0	108.32	64	17	63	17	1	332	37.5	7.87	191.06	17	0	3.148	1.309	1.55	3.001
FALSE	High	Master Protein	Q7Z2K8	G protein-regulated inducer of neurite outgrowth 1 OS=Homo sapiens OX=9606 GN=GPRIN1 PE=1 SV=2	0	108.263	35	36	53	36	1	1008	102.3	8.06	141.93	36	0	1.693	2.842	1.804	2.926
FALSE	High	Master Protein	Q9NX58	Cell growth-regulating nucleolar protein OS=Homo sapiens OX=9606 GN=LYAR PE=1 SV=2	0	108.207	54	18	70	18	1	379	43.6	9.54	215.37	18	0	1.684	2.477	1.751	2.44
FALSE	High	Master Protein	Q9BVI4	Nucleolar complex protein 4 homolog OS=Homo sapiens OX=9606 GN=NOC4L PE=1 SV=1	0	108.153	39	20	66	20	1	516	58.4	7.49	196.44	20	0	1.871	2.587	2.125	2.063
FALSE	High	Master Protein	Q9C0C9	(E3-independent) E2 ubiquitin-conjugating enzyme OS=Homo sapiens OX=9606 GN=UBE2O PE=1 SV=3	0	108.112	25	25	48	25	1	1292	141.2	5.12	146.5	25	0	1.022	0.82	0.972	1.281
FALSE	High	Master Protein	Q9H8H2	Probable ATP-dependent RNA helicase DDX31 OS=Homo sapiens OX=9606 GN=DDX31 PE=1 SV=2	0	108.089	32	25	56	25	1	851	94	9.99	153.23	25	0	1.795	2.498	1.778	1.406
FALSE	High	Master Protein	Q8IWJ2	GRIP and coiled-coil domain-containing protein 2 OS=Homo sapiens OX=9606 GN=GCC2 PE=1 SV=4	0	108.082	20	31	49	27	1	1684	195.8	5.14	140.05	31	1	1.746	1.25	1.41	1.561
FALSE	High	Master Protein	Q969S9	Ribosome-releasing factor 2, mitochondrial OS=Homo sapiens OX=9606 GN=GFM2 PE=1 SV=1	0	108.073	30	19	44	19	1	779	86.5	6.51	144.73	19	0	1.248	1.354	1.384	1.374
FALSE	High	Master Protein	Q96C19	EF-hand domain-containing protein D2 OS=Homo sapiens OX=9606 GN=EFHD2 PE=1 SV=1	0	108.04	64	13	81	13	1	240	26.7	5.2	246.16	13	0	1.115	1.025	1.467	1.341
FALSE	High	Master Protein	Q99543	DnaJ homolog subfamily C member 2 OS=Homo sapiens OX=9606 GN=DNAJC2 PE=1 SV=4	0	107.886	35	20	59	20	1	621	72	8.7	171.97	20	0	2.158	1.434	1.604	2.283
FALSE	High	Master Protein	P50213	Isocitrate dehydrogenase [NAD] subunit alpha, mitochondrial OS=Homo sapiens OX=9606 GN=IDH3A PE=1 SV=1	0	107.858	45	16	112	16	1	366	39.6	6.92	310.43	16	0	1.43	1.374	1.331	1.366
FALSE	High	Master Protein	P18074	General transcription and DNA repair factor IIH helicase subunit XPD OS=Homo sapiens OX=9606 GN=ERCC2 PE=1 SV=1	0	107.828	27	16	47	16	1	760	86.9	7.15	145.17	16	0	1.502	1.526	1.522	1.722
FALSE	High	Master Protein	Q68CZ2	Tensin-3 OS=Homo sapiens OX=9606 GN=TNS3 PE=1 SV=2	0	107.733	21	23	53	20	1	1445	155.2	6.81	151.66	23	0	2.306	1.348	1.766	2.237
FALSE	High	Master Protein	P06400	Retinoblastoma-associated protein OS=Homo sapiens OX=9606 GN=RB1 PE=1 SV=2	0	107.69	30	28	58	28	1	928	106.1	7.94	158.39	28	0	1.103	2.052	1.814	2.294
FALSE	High	Master Protein	P01876	Immunoglobulin heavy constant alpha 1 OS=Homo sapiens OX=9606 GN=IGHA1 PE=1 SV=2	0	107.662	45	11	124	8	1	353	37.6	6.51	332.12	11	4	0.061	0.063	0.062	0.093
FALSE	High	Master Protein	Q96RS6	NudC domain-containing protein 1 OS=Homo sapiens OX=9606 GN=NUDCD1 PE=1 SV=2	0	107.492	50	20	48	20	1	583	66.7	5.11	125.23	20	0	1.259	1.301	1.268	1.849
FALSE	High	Master Protein	Q13098	COP9 signalosome complex subunit 1 OS=Homo sapiens OX=9606 GN=GPS1 PE=1 SV=4	0	107.377	35	14	60	14	1	491	55.5	6.74	186.92	14	0	1.21	0.972	1.293	1.227
FALSE	High	Master Protein	P16403	Histone H1.2 OS=Homo sapiens OX=9606 GN=HIST1H1C PE=1 SV=2	0	107.358	42	18	596	2	1	213	21.4	10.93	1777.54	18	22	2.101	1.802	2.003	1.962
FALSE	High	Master Protein	P53041	Serine/threonine-protein phosphatase 5 OS=Homo sapiens OX=9606 GN=PPP5C PE=1 SV=1	0	107.236	36	15	72	15	1	499	56.8	6.28	198.87	15	0	1.315	1.219	1.65	1.252
FALSE	High	Master Protein	O14929	Histone acetyltransferase type B catalytic subunit OS=Homo sapiens OX=9606 GN=HAT1 PE=1 SV=1	0	107.216	41	12	85	12	1	419	49.5	5.69	231.84	12	0	1.065	0.696	0.748	1.072
FALSE	High	Master Protein	Q969G3	SWI/SNF-related matrix-associated actin-dependent regulator of chromatin subfamily E member 1 OS=Homo sapiens OX=9606 GN=SMARCE1 PE=1 SV=2	0	107.206	36	17	74	16	1	411	46.6	4.88	222.88	17	0	2.473	2.472	1.919	1.956
FALSE	High	Master Protein	P57721	Poly(rC)-binding protein 3 OS=Homo sapiens OX=9606 GN=PCBP3 PE=2 SV=2	0	107.153	20	6	161	1	1	371	39.4	8.07	443.35	6	0	1.769	1.239	1.304	1.49
FALSE	High	Master Protein	Q9Y4F5	Centrosomal protein of 170 kDa protein B OS=Homo sapiens OX=9606 GN=CEP170B PE=1 SV=4	0	107.097	22	28	42	27	1	1589	171.6	6.84	125.57	28	0	1.234	1.411	1.375	1.328
FALSE	High	Master Protein	P31350	Ribonucleoside-diphosphate reductase subunit M2 OS=Homo sapiens OX=9606 GN=RRM2 PE=1 SV=1	0	107.09	51	18	47	16	1	389	44.8	5.38	142.73	18	4	1.728	1.086	1.455	2.571
FALSE	High	Master Protein	Q96FW1	Ubiquitin thioesterase OTUB1 OS=Homo sapiens OX=9606 GN=OTUB1 PE=1 SV=2	0	107.085	55	12	79	12	1	271	31.3	4.94	258.85	12	0	0.828	0.718	1.018	0.935
FALSE	High	Master Protein	Q9UPN9	E3 ubiquitin-protein ligase TRIM33 OS=Homo sapiens OX=9606 GN=TRIM33 PE=1 SV=3	0	107.048	19	20	48	18	1	1127	122.5	6.67	141.8	20	1	2.455	1.736	1.924	2.43
FALSE	High	Master Protein	Q13557	Calcium/calmodulin-dependent protein kinase type II subunit delta OS=Homo sapiens OX=9606 GN=CAMK2D PE=1 SV=3	0	107.019	41	17	68	12	1	499	56.3	7.25	184.65	17	5	0.921	0.908	1.165	0.533
FALSE	High	Master Protein	O00471	Exocyst complex component 5 OS=Homo sapiens OX=9606 GN=EXOC5 PE=1 SV=1	0	106.967	32	22	50	21	1	708	81.8	6.71	150.49	22	0	1.099	1.009	1.117	0.862
FALSE	High	Master Protein	P40937	Replication factor C subunit 5 OS=Homo sapiens OX=9606 GN=RFC5 PE=1 SV=1	0	106.933	58	17	64	17	1	340	38.5	7.2	200.23	17	0	1.606	1.512	1.546	1.778
FALSE	High	Master Protein	P35270	Sepiapterin reductase OS=Homo sapiens OX=9606 GN=SPR PE=1 SV=1	0	106.911	56	12	59	12	1	261	28	8.05	179.13	12	0	0.968	0.755	0.967	1.583
FALSE	High	Master Protein	Q6WKZ4	Rab11 family-interacting protein 1 OS=Homo sapiens OX=9606 GN=RAB11FIP1 PE=1 SV=3	0	106.904	24	24	51	23	1	1283	137.1	5.43	154.51	24	1	1.014	1.205	1.376	1.226
FALSE	High	Master Protein	Q99653	Calcineurin B homologous protein 1 OS=Homo sapiens OX=9606 GN=CHP1 PE=1 SV=3	0	106.883	66	14	62	14	1	195	22.4	5.1	182.86	14	0	1.395	1.861	1.759	1.421
FALSE	High	Master Protein	O75592	E3 ubiquitin-protein ligase MYCBP2 OS=Homo sapiens OX=9606 GN=MYCBP2 PE=1 SV=3	0	106.863	8	34	41	34	1	4640	509.8	7.03	101.93	34	0	1.61	1.292	1.213	1.572
FALSE	High	Master Protein	Q9BR76	Coronin-1B OS=Homo sapiens OX=9606 GN=CORO1B PE=1 SV=1	0	106.837	38	21	92	21	1	489	54.2	5.88	279.72	21	0	1.031	0.988	1.131	1.327
FALSE	High	Master Protein	P53701	Cytochrome c-type heme lyase OS=Homo sapiens OX=9606 GN=HCCS PE=1 SV=1	0	106.731	60	15	68	15	1	268	30.6	6.68	199.5	15	0	1.968	2.557	1.605	2.111
FALSE	High	Master Protein	P40938	Replication factor C subunit 3 OS=Homo sapiens OX=9606 GN=RFC3 PE=1 SV=2	0	106.578	58	17	60	17	1	356	40.5	8.34	171.74	17	0	1.742	1.566	1.534	1.908
FALSE	High	Master Protein	P52306	Rap1 GTPase-GDP dissociation stimulator 1 OS=Homo sapiens OX=9606 GN=RAP1GDS1 PE=1 SV=3	0	106.504	36	18	45	17	1	607	66.3	5.31	127.16	18	0	0.751	0.636	0.937	0.744
FALSE	High	Master Protein	Q9P206	Uncharacterized protein KIAA1522 OS=Homo sapiens OX=9606 GN=KIAA1522 PE=1 SV=2	0	106.479	27	21	54	21	1	1035	107	9.73	170.43	21	0	1.165	1.333	1.633	1.227
FALSE	High	Master Protein	Q96B26	Exosome complex component RRP43 OS=Homo sapiens OX=9606 GN=EXOSC8 PE=1 SV=1	0	106.369	54	11	82	11	1	276	30	5.3	210.72	11	0	1.6	1.76	1.624	2.013
FALSE	High	Master Protein	Q9NYY8	FAST kinase domain-containing protein 2, mitochondrial OS=Homo sapiens OX=9606 GN=FASTKD2 PE=1 SV=1	0	106.358	30	19	57	19	1	710	81.4	8.05	154.08	19	0	1.188	1.841	1.673	1.327
FALSE	High	Master Protein	P18085	ADP-ribosylation factor 4 OS=Homo sapiens OX=9606 GN=ARF4 PE=1 SV=3	0	106.332	63	9	144	6	1	180	20.5	7.14	428.2	9	6	1.148	0.953	1.174	1.32
FALSE	High	Master Protein	Q05048	Cleavage stimulation factor subunit 1 OS=Homo sapiens OX=9606 GN=CSTF1 PE=1 SV=1	0	106.126	35	12	58	12	1	431	48.3	6.58	172.19	12	0	1.554	1.556	1.64	1.576
FALSE	High	Master Protein	Q13155	Aminoacyl tRNA synthase complex-interacting multifunctional protein 2 OS=Homo sapiens OX=9606 GN=AIMP2 PE=1 SV=2	0	106.043	43	11	85	11	1	320	35.3	8.22	255.04	11	0	2.168	2.07	2.185	2.018
FALSE	High	Master Protein	Q8N6T3	ADP-ribosylation factor GTPase-activating protein 1 OS=Homo sapiens OX=9606 GN=ARFGAP1 PE=1 SV=2	0	105.945	49	15	44	15	1	406	44.6	5.66	128.92	15	0	1.508	1.529	1.438	1.681
FALSE	High	Master Protein	P0C0S8	Histone H2A type 1 OS=Homo sapiens OX=9606 GN=HIST1H2AG PE=1 SV=2	0	105.904	36	7	935	1	1	130	14.1	10.9	2689.11	7	0	1.647	1.751	1.646	1.305
FALSE	High	Master Protein	Q6PIU2	Neutral cholesterol ester hydrolase 1 OS=Homo sapiens OX=9606 GN=NCEH1 PE=1 SV=3	0	105.808	39	14	69	14	1	408	45.8	7.23	237.41	14	0	1.827	1.778	1.799	2.407
FALSE	High	Master Protein	Q05209	Tyrosine-protein phosphatase non-receptor type 12 OS=Homo sapiens OX=9606 GN=PTPN12 PE=1 SV=3	0	105.795	37	24	40	24	1	780	88.1	5.62	113.01	24	0	1.382	1.279	1.318	1.788
FALSE	High	Master Protein	Q9BTE3	Mini-chromosome maintenance complex-binding protein OS=Homo sapiens OX=9606 GN=MCMBP PE=1 SV=2	0	105.77	45	22	50	22	1	642	72.9	5.87	142.94	22	0	1.626	1.217	1.219	2.303
FALSE	High	Master Protein	Q9H8Y8	Golgi reassembly-stacking protein 2 OS=Homo sapiens OX=9606 GN=GORASP2 PE=1 SV=3	0	105.69	40	12	71	12	1	452	47.1	4.82	233.31	12	0	1.312	1.542	1.616	1.377
FALSE	High	Master Protein	Q8NCW5	NAD(P)H-hydrate epimerase OS=Homo sapiens OX=9606 GN=NAXE PE=1 SV=2	0	105.628	47	10	101	10	1	288	31.7	7.66	291.23	10	0	1.316	1.419	1.75	1.074
FALSE	High	Master Protein	Q14241	Elongin-A OS=Homo sapiens OX=9606 GN=ELOA PE=1 SV=2	0	105.577	33	25	48	25	1	798	89.9	9.57	136.82	25	0	1.738	1.74	1.473	2.019
FALSE	High	Master Protein	Q9UPN6	Protein SCAF8 OS=Homo sapiens OX=9606 GN=SCAF8 PE=1 SV=1	0	105.507	26	25	55	22	1	1271	140.4	8.29	149.75	25	3	1.53	1.901	1.943	1.691
FALSE	High	Master Protein	Q99497	Protein/nucleic acid deglycase DJ-1 OS=Homo sapiens OX=9606 GN=PARK7 PE=1 SV=2	0	105.462	61	11	200	11	1	189	19.9	6.79	516.27	11	0	1.34	0.707	1.197	0.875
FALSE	High	Master Protein	Q8IY67	Ribonucleoprotein PTB-binding 1 OS=Homo sapiens OX=9606 GN=RAVER1 PE=1 SV=1	0	105.396	34	13	56	13	1	606	63.8	8.48	179.01	13	0	1.024	1.166	1.01	1.137
FALSE	High	Master Protein	Q86UU1	Pleckstrin homology-like domain family B member 1 OS=Homo sapiens OX=9606 GN=PHLDB1 PE=1 SV=1	0	105.371	21	25	41	25	1	1377	151.1	8.63	121.16	25	0	1.861	1.262	1.115	2.356
FALSE	High	Master Protein	Q9UKV8	Protein argonaute-2 OS=Homo sapiens OX=9606 GN=AGO2 PE=1 SV=3	0	105.369	30	22	44	18	1	859	97.1	9.19	126.29	22	1	1.185	1.2	1.105	1.012
FALSE	High	Master Protein	Q9P2M7	Cingulin OS=Homo sapiens OX=9606 GN=CGN PE=1 SV=2	0	105.319	28	31	47	30	1	1197	136.3	5.54	124.18	31	1	1.316	1.56	2.284	2.402
FALSE	High	Master Protein	O75396	Vesicle-trafficking protein SEC22b OS=Homo sapiens OX=9606 GN=SEC22B PE=1 SV=4	0	105.287	45	10	95	10	1	215	24.6	6.92	299.13	10	0	1.368	0.825	0.944	0.965
FALSE	High	Master Protein	Q9Y608	Leucine-rich repeat flightless-interacting protein 2 OS=Homo sapiens OX=9606 GN=LRRFIP2 PE=1 SV=1	0	105.212	23	13	41	12	1	721	82.1	6.95	105.3	13	0	0.799	0.682	0.678	1.001
FALSE	High	Master Protein	O00469	Procollagen-lysine,2-oxoglutarate 5-dioxygenase 2 OS=Homo sapiens OX=9606 GN=PLOD2 PE=1 SV=2	0	105.21	29	19	63	19	1	737	84.6	6.71	157.65	19	0	0.812	1.409	0.999	0.817
FALSE	High	Master Protein	O95486	Protein transport protein Sec24A OS=Homo sapiens OX=9606 GN=SEC24A PE=1 SV=2	0	105.018	16	14	46	12	1	1093	119.7	7.66	144.6	14	0	1.1	0.732	0.936	1.199
FALSE	High	Master Protein	Q96JB2	Conserved oligomeric Golgi complex subunit 3 OS=Homo sapiens OX=9606 GN=COG3 PE=1 SV=3	0	104.98	34	22	45	22	1	828	94	5.57	121.68	22	0	1.517	1.569	1.856	2.067
FALSE	High	Master Protein	Q9GZS1	DNA-directed RNA polymerase I subunit RPA49 OS=Homo sapiens OX=9606 GN=POLR1E PE=1 SV=2	0	104.9	40	15	52	15	1	481	53.9	8.56	162.14	15	0	1.63	2.935	2.185	2.024
FALSE	High	Master Protein	Q9UHI6	Probable ATP-dependent RNA helicase DDX20 OS=Homo sapiens OX=9606 GN=DDX20 PE=1 SV=2	0	104.848	32	20	39	20	1	824	92.2	6.95	132.38	20	0	2.065	1.446	1.511	2.316
FALSE	High	Master Protein	P47985	Cytochrome b-c1 complex subunit Rieske, mitochondrial OS=Homo sapiens OX=9606 GN=UQCRFS1 PE=1 SV=2	0	104.827	49	12	105	2	1	274	29.6	8.32	364.99	12	13	1.133	1.354	1.381	1.296
FALSE	High	Master Protein	Q460N5	Poly [ADP-ribose] polymerase 14 OS=Homo sapiens OX=9606 GN=PARP14 PE=1 SV=3	0	104.82	17	27	37	27	1	1801	202.7	7.18	109.04	27	0	0.965	0.836	1.042	1.015
FALSE	High	Master Protein	P01116	GTPase KRas OS=Homo sapiens OX=9606 GN=KRAS PE=1 SV=1	0	104.706	63	9	57	2	1	189	21.6	6.77	187.92	9	0	0.954	1.004	1.036	1.018
FALSE	High	Master Protein	Q15276	Rab GTPase-binding effector protein 1 OS=Homo sapiens OX=9606 GN=RABEP1 PE=1 SV=2	0	104.478	27	23	43	23	1	862	99.2	5.01	124.4	23	0	1.242	1.047	1.016	1.352
FALSE	High	Master Protein	P36915	Guanine nucleotide-binding protein-like 1 OS=Homo sapiens OX=9606 GN=GNL1 PE=1 SV=2	0	104.452	37	19	57	19	1	607	68.6	5.8	162.96	19	0	1.181	0.986	1.113	1.392
FALSE	High	Master Protein	Q9Y2W2	WW domain-binding protein 11 OS=Homo sapiens OX=9606 GN=WBP11 PE=1 SV=1	0	104.447	30	21	117	21	1	641	70	8.38	286.16	21	0	1.932	1.715	1.737	1.908
FALSE	High	Master Protein	Q8IYI6	Exocyst complex component 8 OS=Homo sapiens OX=9606 GN=EXOC8 PE=1 SV=2	0	104.373	35	22	45	22	1	725	81.7	5.49	149.69	22	0	1.104	1.27	1.325	1.062
FALSE	High	Master Protein	P30499	HLA class I histocompatibility antigen, Cw-1 alpha chain OS=Homo sapiens OX=9606 GN=HLA-C PE=1 SV=1	0	104.356	43	14	106	2	1	366	40.9	5.71	314.77	14	0	0.516	0.449	0.461	0.5
FALSE	High	Master Protein	Q9Y5Q8	General transcription factor 3C polypeptide 5 OS=Homo sapiens OX=9606 GN=GTF3C5 PE=1 SV=2	0	104.322	44	19	50	19	1	519	59.5	6.9	139.24	19	0	2.449	2.716	2.292	2.403
FALSE	High	Master Protein	P84085	ADP-ribosylation factor 5 OS=Homo sapiens OX=9606 GN=ARF5 PE=1 SV=2	0	104.31	63	9	158	5	1	180	20.5	6.79	468.07	9	2	1.203	1.063	1.244	1.251
FALSE	High	Master Protein	Q8N9T8	Protein KRI1 homolog OS=Homo sapiens OX=9606 GN=KRI1 PE=1 SV=3	0	104.218	27	18	59	18	1	703	82.5	5.14	174.78	18	0	1.577	1.586	1.349	1.505
FALSE	High	Master Protein	Q1ED39	Lysine-rich nucleolar protein 1 OS=Homo sapiens OX=9606 GN=KNOP1 PE=1 SV=1	0	104.214	46	16	33	16	1	458	51.6	9.86	109.42	16	0	1.721	2.135	1.575	1.59
FALSE	High	Master Protein	Q9UNF0	Protein kinase C and casein kinase substrate in neurons protein 2 OS=Homo sapiens OX=9606 GN=PACSIN2 PE=1 SV=2	0	104.201	40	18	73	16	1	486	55.7	5.2	177.84	18	2	1.096	1.088	1.179	1.144
FALSE	High	Master Protein	Q69YN2	CWF19-like protein 1 OS=Homo sapiens OX=9606 GN=CWF19L1 PE=1 SV=2	0	104.189	38	16	41	16	1	538	60.6	7.24	136.74	16	0	1.198	1.124	0.943	1.229
FALSE	High	Master Protein	Q9HD45	Transmembrane 9 superfamily member 3 OS=Homo sapiens OX=9606 GN=TM9SF3 PE=1 SV=2	0	104.185	21	15	75	15	1	589	67.8	7.21	203.71	15	0	0.749	0.973	1.045	0.986
FALSE	High	Master Protein	Q9UHR4	Brain-specific angiogenesis inhibitor 1-associated protein 2-like protein 1 OS=Homo sapiens OX=9606 GN=BAIAP2L1 PE=1 SV=2	0	104.164	49	24	65	24	1	511	56.8	8.68	186.88	24	0	1.272	1.109	1.226	1.261
FALSE	High	Master Protein	Q6PJG2	ELM2 and SANT domain-containing protein 1 OS=Homo sapiens OX=9606 GN=ELMSAN1 PE=1 SV=2	0	104.021	26	23	43	23	1	1045	114.9	9.19	134.88	23	0	1.981	2.118	2.013	1.981
FALSE	High	Master Protein	Q96DB5	Regulator of microtubule dynamics protein 1 OS=Homo sapiens OX=9606 GN=RMDN1 PE=1 SV=1	0	103.944	51	15	83	14	1	314	35.8	8.5	249.07	15	0	1.453	1.272	1.361	1.532
FALSE	High	Master Protein	O43818	U3 small nucleolar RNA-interacting protein 2 OS=Homo sapiens OX=9606 GN=RRP9 PE=1 SV=1	0	103.858	42	18	50	18	1	475	51.8	7.85	149.16	18	0	1.625	2.575	1.629	1.621
FALSE	High	Master Protein	Q8N684	Cleavage and polyadenylation specificity factor subunit 7 OS=Homo sapiens OX=9606 GN=CPSF7 PE=1 SV=1	0	103.853	40	16	82	16	1	471	52	8	263.31	16	0	2.03	1.838	1.709	1.61
FALSE	High	Master Protein	Q16795	NADH dehydrogenase [ubiquinone] 1 alpha subcomplex subunit 9, mitochondrial OS=Homo sapiens OX=9606 GN=NDUFA9 PE=1 SV=2	0	103.84	43	16	69	16	1	377	42.5	9.8	200.85	16	0	1.274	1.561	1.517	1.44
FALSE	High	Master Protein	P20839	Inosine-5'-monophosphate dehydrogenase 1 OS=Homo sapiens OX=9606 GN=IMPDH1 PE=1 SV=2	0	103.683	42	18	55	16	1	514	55.4	6.9	169.36	18	0	2.146	1.513	1.848	1.439
FALSE	High	Master Protein	O75489	NADH dehydrogenase [ubiquinone] iron-sulfur protein 3, mitochondrial OS=Homo sapiens OX=9606 GN=NDUFS3 PE=1 SV=1	0	103.667	48	13	109	13	1	264	30.2	7.5	370.87	13	0	1.65	1.807	1.69	1.856
FALSE	High	Master Protein	P39687	Acidic leucine-rich nuclear phosphoprotein 32 family member A OS=Homo sapiens OX=9606 GN=ANP32A PE=1 SV=1	0	103.531	39	12	269	9	1	249	28.6	4.09	749.28	12	7	1.485	1.387	1.503	1.487
FALSE	High	Master Protein	P53007	Tricarboxylate transport protein, mitochondrial OS=Homo sapiens OX=9606 GN=SLC25A1 PE=1 SV=2	0	103.452	45	13	84	13	1	311	34	9.89	236.15	13	0	3.262	1.749	2.226	1.778
FALSE	High	Master Protein	O14639	Actin-binding LIM protein 1 OS=Homo sapiens OX=9606 GN=ABLIM1 PE=1 SV=3	0	103.433	32	20	40	19	1	778	87.6	8.59	129.7	20	1	1.129	0.838	0.939	1.21
FALSE	High	Master Protein	P13726	Tissue factor OS=Homo sapiens OX=9606 GN=F3 PE=1 SV=1	0	103.42	29	7	94	7	1	295	33	7.03	249.25	7	0	0.89	2.446	1.255	4.429
FALSE	High	Master Protein	Q9NVM9	Integrator complex subunit 13 OS=Homo sapiens OX=9606 GN=INTS13 PE=1 SV=2	0	103.345	40	27	49	27	1	706	80.2	6.7	132.49	27	0	1.623	1.486	1.435	1.606
FALSE	High	Master Protein	Q96AQ6	Pre-B-cell leukemia transcription factor-interacting protein 1 OS=Homo sapiens OX=9606 GN=PBXIP1 PE=1 SV=1	0	103.329	34	19	42	19	1	731	80.6	5.33	133.66	19	0	0.758	0.685	0.656	0.539
FALSE	High	Master Protein	P29508	Serpin B3 OS=Homo sapiens OX=9606 GN=SERPINB3 PE=1 SV=2	0	103.311	44	16	80	9	1	390	44.5	6.81	219.18	16	10	0.074	0.079	0.153	0.095
FALSE	High	Master Protein	Q99829	Copine-1 OS=Homo sapiens OX=9606 GN=CPNE1 PE=1 SV=1	0	103.277	27	13	128	13	1	537	59	5.83	366.2	13	0	1.226	0.962	1.369	1.106
FALSE	High	Master Protein	P29992	Guanine nucleotide-binding protein subunit alpha-11 OS=Homo sapiens OX=9606 GN=GNA11 PE=1 SV=2	0	103.265	47	17	80	12	1	359	42.1	5.69	212.22	17	7	0.842	0.973	1.019	1.16
FALSE	High	Master Protein	Q15942	Zyxin OS=Homo sapiens OX=9606 GN=ZYX PE=1 SV=1	0	103.236	41	16	58	16	1	572	61.2	6.67	167.51	16	0	0.848	0.795	0.63	0.665
FALSE	High	Master Protein	Q8WUD1	Ras-related protein Rab-2B OS=Homo sapiens OX=9606 GN=RAB2B PE=1 SV=1	0	103.155	56	11	92	4	1	216	24.2	7.83	289.28	11	0	0.692	1.161	0.979	0.817
FALSE	High	Master Protein	O95400	CD2 antigen cytoplasmic tail-binding protein 2 OS=Homo sapiens OX=9606 GN=CD2BP2 PE=1 SV=1	0	103.121	46	12	63	12	1	341	37.6	4.61	177.45	12	0	1.724	1.758	1.658	2.187
FALSE	High	Master Protein	P14324	Farnesyl pyrophosphate synthase OS=Homo sapiens OX=9606 GN=FDPS PE=1 SV=4	0	103.03	28	12	75	12	1	419	48.2	6.15	232.5	12	0	1.975	0.868	1.839	0.904
FALSE	High	Master Protein	O14908	PDZ domain-containing protein GIPC1 OS=Homo sapiens OX=9606 GN=GIPC1 PE=1 SV=2	0	103.028	53	16	49	15	1	333	36	6.28	169.66	16	2	1.204	0.777	0.958	1.063
FALSE	High	Master Protein	Q9Y3B7	39S ribosomal protein L11, mitochondrial OS=Homo sapiens OX=9606 GN=MRPL11 PE=1 SV=1	0	102.979	70	14	72	14	1	192	20.7	9.91	243.62	14	0	1.944	2.478	2.172	2.226
FALSE	High	Master Protein	Q92552	28S ribosomal protein S27, mitochondrial OS=Homo sapiens OX=9606 GN=MRPS27 PE=1 SV=3	0	102.978	44	17	71	17	1	414	47.6	6.18	216.96	17	0	2.339	2.513	2.935	2.099
FALSE	High	Master Protein	Q5VUA4	Zinc finger protein 318 OS=Homo sapiens OX=9606 GN=ZNF318 PE=1 SV=2	0	102.96	14	26	33	26	1	2279	251	7.2	98.57	26	0	1.039	1.394	1.714	1.166
FALSE	High	Master Protein	P30042	ES1 protein homolog, mitochondrial OS=Homo sapiens OX=9606 GN=C21orf33 PE=1 SV=3	0	102.951	58	11	73	11	1	268	28.2	8.27	270.42	11	0	0.878	0.904	1.099	1.275
FALSE	High	Master Protein	P35659	Protein DEK OS=Homo sapiens OX=9606 GN=DEK PE=1 SV=1	0	102.945	33	13	139	13	1	375	42.6	8.56	395.84	13	0	1.64	1.776	1.795	1.47
FALSE	High	Master Protein	P07948	Tyrosine-protein kinase Lyn OS=Homo sapiens OX=9606 GN=LYN PE=1 SV=3	0	102.9	46	20	83	16	1	512	58.5	7.11	226.37	20	2	1.186	1.576	2.005	1.372
FALSE	High	Master Protein	P43121	Cell surface glycoprotein MUC18 OS=Homo sapiens OX=9606 GN=MCAM PE=1 SV=2	0	102.839	28	13	45	13	1	646	71.6	5.76	145.44	13	0	1.112	0.255	0.264	0.251
FALSE	High	Master Protein	O95292	Vesicle-associated membrane protein-associated protein B/C OS=Homo sapiens OX=9606 GN=VAPB PE=1 SV=3	0	102.818	56	13	110	12	1	243	27.2	7.3	365.77	13	2	1.3	1.89	1.715	1.743
FALSE	High	Master Protein	Q92688	Acidic leucine-rich nuclear phosphoprotein 32 family member B OS=Homo sapiens OX=9606 GN=ANP32B PE=1 SV=1	0	102.814	35	9	298	6	1	251	28.8	4.06	822.25	9	0	1.826	1.374	1.572	1.966
FALSE	High	Master Protein	P85037	Forkhead box protein K1 OS=Homo sapiens OX=9606 GN=FOXK1 PE=1 SV=1	0	102.781	31	20	64	18	1	733	75.4	9.32	185.33	20	2	1.681	1.779	1.454	1.522
FALSE	High	Master Protein	Q08345	Epithelial discoidin domain-containing receptor 1 OS=Homo sapiens OX=9606 GN=DDR1 PE=1 SV=1	0	102.732	25	17	49	17	1	913	101.1	6.83	151.63	17	0	0.91	1.061	1.507	1.662
FALSE	High	Master Protein	P45954	Short/branched chain specific acyl-CoA dehydrogenase, mitochondrial OS=Homo sapiens OX=9606 GN=ACADSB PE=1 SV=1	0	102.695	39	12	53	12	1	432	47.5	6.99	162.17	12	0	0.774	1.163	1.349	1.307
FALSE	High	Master Protein	Q9BXS5	AP-1 complex subunit mu-1 OS=Homo sapiens OX=9606 GN=AP1M1 PE=1 SV=3	0	102.666	53	19	62	15	1	423	48.6	7.3	172.62	19	4	1.34	1.162	0.997	1.332
FALSE	High	Master Protein	O43148	mRNA cap guanine-N7 methyltransferase OS=Homo sapiens OX=9606 GN=RNMT PE=1 SV=1	0	102.625	41	17	58	17	1	476	54.8	6.61	184.23	17	0	1.571	1.401	1.372	2.118
FALSE	High	Master Protein	Q8NFF5	FAD synthase OS=Homo sapiens OX=9606 GN=FLAD1 PE=1 SV=1	0	102.598	48	21	43	21	1	587	65.2	6.93	132.4	21	0	1.641	1.518	1.654	1.255
FALSE	High	Master Protein	Q96T76	MMS19 nucleotide excision repair protein homolog OS=Homo sapiens OX=9606 GN=MMS19 PE=1 SV=2	0	102.542	28	22	44	22	1	1030	113.2	6.35	139.25	22	0	1.345	1.144	1.287	1.615
FALSE	High	Master Protein	P61026	Ras-related protein Rab-10 OS=Homo sapiens OX=9606 GN=RAB10 PE=1 SV=1	0	102.473	51	10	231	7	1	200	22.5	8.38	696.75	10	1	0.872	1.287	1.014	0.79
FALSE	High	Master Protein	P21589	5'-nucleotidase OS=Homo sapiens OX=9606 GN=NT5E PE=1 SV=1	0	102.445	40	16	52	16	1	574	63.3	7.03	184.43	16	0	0.967	1.381	0.982	0.776
FALSE	High	Master Protein	P25398	40S ribosomal protein S12 OS=Homo sapiens OX=9606 GN=RPS12 PE=1 SV=3	0	102.432	54	7	259	7	1	132	14.5	7.21	711.66	7	0	1.503	1.081	1.409	1.493
FALSE	High	Master Protein	Q14554	Protein disulfide-isomerase A5 OS=Homo sapiens OX=9606 GN=PDIA5 PE=1 SV=1	0	102.292	36	16	57	16	1	519	59.6	7.91	155	16	0	0.911	1.259	1.023	0.834
FALSE	High	Master Protein	Q96MW5	Conserved oligomeric Golgi complex subunit 8 OS=Homo sapiens OX=9606 GN=COG8 PE=1 SV=2	0	102.277	35	17	33	17	1	612	68.4	5.2	116.24	17	0	1.433	1.392	1.666	1.786
FALSE	High	Master Protein	Q9UNS2	COP9 signalosome complex subunit 3 OS=Homo sapiens OX=9606 GN=COPS3 PE=1 SV=3	0	102.245	37	13	57	13	1	423	47.8	6.65	140.87	13	0	1.27	1.166	1.247	1.237
FALSE	High	Master Protein	Q9NWT1	p21-activated protein kinase-interacting protein 1 OS=Homo sapiens OX=9606 GN=PAK1IP1 PE=1 SV=2	0	102.204	45	16	85	16	1	392	43.9	8.91	218.86	16	0	1.563	2.28	1.595	1.835
FALSE	High	Master Protein	Q9ULX6	A-kinase anchor protein 8-like OS=Homo sapiens OX=9606 GN=AKAP8L PE=1 SV=3	0	102.158	28	18	62	18	1	646	71.6	5.07	166.34	18	0	2.239	2.17	1.966	1.919
FALSE	High	Master Protein	Q86UK7	E3 ubiquitin-protein ligase ZNF598 OS=Homo sapiens OX=9606 GN=ZNF598 PE=1 SV=1	0	102.134	23	19	38	19	1	904	98.6	8.4	117.49	19	0	1.57	1.379	1.079	1.431
FALSE	High	Master Protein	Q93074	Mediator of RNA polymerase II transcription subunit 12 OS=Homo sapiens OX=9606 GN=MED12 PE=1 SV=4	0	102.126	14	26	39	26	1	2177	242.9	7.05	120.66	26	0	1.801	2.071	1.875	2.119
FALSE	High	Master Protein	Q99614	Tetratricopeptide repeat protein 1 OS=Homo sapiens OX=9606 GN=TTC1 PE=1 SV=1	0	102.055	61	16	64	16	1	292	33.5	4.84	178.62	16	0	1.7	1.521	1.876	2.257
FALSE	High	Master Protein	O00764	Pyridoxal kinase OS=Homo sapiens OX=9606 GN=PDXK PE=1 SV=1	0	102.044	40	11	62	11	1	312	35.1	6.13	203.1	11	0	1.456	0.806	0.981	0.939
FALSE	High	Master Protein	Q08AF3	Schlafen family member 5 OS=Homo sapiens OX=9606 GN=SLFN5 PE=1 SV=1	0	101.998	26	22	57	20	1	891	101	8.22	156.5	22	2	0.601	1.154	1.478	0.717
FALSE	High	Master Protein	P04908	Histone H2A type 1-B/E OS=Homo sapiens OX=9606 GN=HIST1H2AB PE=1 SV=2	0	101.951	36	7	932	1	1	130	14.1	11.05	2678.6	7	15	2.081	1.785	1.987	1.559
FALSE	High	Master Protein	Q8WYA6	Beta-catenin-like protein 1 OS=Homo sapiens OX=9606 GN=CTNNBL1 PE=1 SV=1	0	101.941	31	19	72	19	1	563	65.1	5.05	235.64	19	0	1.604	1.721	1.572	1.782
FALSE	High	Master Protein	P36551	Oxygen-dependent coproporphyrinogen-III oxidase, mitochondrial OS=Homo sapiens OX=9606 GN=CPOX PE=1 SV=3	0	101.921	43	15	64	15	1	454	50.1	8.25	197.42	15	0	1.008	1.417	1.168	1.182
FALSE	High	Master Protein	Q16363	Laminin subunit alpha-4 OS=Homo sapiens OX=9606 GN=LAMA4 PE=1 SV=4	0	101.768	16	20	38	20	1	1823	202.4	6.28	114.1	20	0	0.123	0.115	0.107	0.16
FALSE	High	Master Protein	Q9UI10	Translation initiation factor eIF-2B subunit delta OS=Homo sapiens OX=9606 GN=EIF2B4 PE=1 SV=2	0	101.747	36	14	46	14	1	523	57.5	9.38	140.6	14	0	1.23	1.109	1.132	1.033
[truncated: 6,886 more rows]

## Sheet: Supplementary Data 4-2
Checked	Protein FDR Confidence: Combined	Master	Accession	Description	Exp. q-value: Combined	Sum PEP Score	Coverage [%]	# Peptides	# PSMs	# Unique Peptides	# Protein Groups	# AAs	MW [kDa]	calc. pI	Score Sequest HT: Sequest HT	# Peptides (by Search Engine): Sequest HT	# Razor Peptides	KYSE140 normalized ratio	KYSE30 normalized ratio	SHEEC normalized ratio	TE1 normalized ratio	KYSE450 normalized ratio
FALSE	High	Master Protein	Q15149	Plectin OS=Homo sapiens OX=9606 GN=PLEC PE=1 SV=3	0	3490.81	68	314	4158	305	1	4684	531.5	5.96	13131.7	314	13	1.527	1.803	1.812	1.739	1.625
FALSE	High	Master Protein	Q09666	Neuroblast differentiation-associated protein AHNAK OS=Homo sapiens OX=9606 GN=AHNAK PE=1 SV=2	0	3181.21	74	252	3624	249	1	5890	628.7	6.15	10284.5	252	4	0.875	1.189	1.113	0.447	0.741
FALSE	High	Master Protein	P35579	Myosin-9 OS=Homo sapiens OX=9606 GN=MYH9 PE=1 SV=4	0	1952.37	60	123	2954	98	1	1960	226.4	5.6	9095.13	123	51	0.428	0.522	0.425	0.888	0.411
FALSE	High	Master Protein	P78527	DNA-dependent protein kinase catalytic subunit OS=Homo sapiens OX=9606 GN=PRKDC PE=1 SV=3	0	1949.76	49	188	1810	188	1	4128	468.8	7.12	5360.94	188	0	1.945	1.461	2.327	1.215	1.606
FALSE	High	Master Protein	P21333	Filamin-A OS=Homo sapiens OX=9606 GN=FLNA PE=1 SV=4	0	1894.59	69	143	2337	127	1	2647	280.6	6.06	7984.68	143	7	0.266	0.373	0.211	0.425	0.238
FALSE	High	Master Protein	Q14204	Cytoplasmic dynein 1 heavy chain 1 OS=Homo sapiens OX=9606 GN=DYNC1H1 PE=1 SV=5	0	1878.74	52	215	1260	215	1	4646	532.1	6.4	3822.51	215	0	0.981	0.74	0.726	1.006	1.09
FALSE	High	Master Protein	O75369	Filamin-B OS=Homo sapiens OX=9606 GN=FLNB PE=1 SV=2	0	1738.59	77	145	1744	131	1	2602	278	5.73	5489.06	145	19	0.632	1.342	1.028	1.071	0.604
FALSE	High	Master Protein	Q13813	Spectrin alpha chain, non-erythrocytic 1 OS=Homo sapiens OX=9606 GN=SPTAN1 PE=1 SV=3	0	1714.75	68	152	1274	152	1	2472	284.4	5.35	4068.6	152	0	0.967	1.133	1.254	1.151	1.205
FALSE	High	Master Protein	P15924	Desmoplakin OS=Homo sapiens OX=9606 GN=DSP PE=1 SV=3	0	1606.18	60	174	1265	174	1	2871	331.6	6.81	3851.54	174	0	0.505	0.335	0.329	0.187	0.3
FALSE	High	Master Protein	Q8WXH0	Nesprin-2 OS=Homo sapiens OX=9606 GN=SYNE2 PE=1 SV=3	0	1492.3	46	285	689	282	1	6885	795.9	5.36	2028.48	285	3	2.098	1.313	1.291	1.146	0.941
FALSE	High	Master Protein	Q9Y490	Talin-1 OS=Homo sapiens OX=9606 GN=TLN1 PE=1 SV=3	0	1401.88	68	131	859	116	1	2541	269.6	6.07	2827.63	131	22	0.421	0.314	0.304	0.474	0.409
FALSE	High	Master Protein	Q9UPN3	Microtubule-actin cross-linking factor 1, isoforms 1/2/3/5 OS=Homo sapiens OX=9606 GN=MACF1 PE=1 SV=4	0	1381.32	36	228	654	222	1	7388	837.8	5.39	1936.62	228	6	1.375	0.804	0.911	1.248	1.039
FALSE	High	Master Protein	Q01082	Spectrin beta chain, non-erythrocytic 1 OS=Homo sapiens OX=9606 GN=SPTBN1 PE=1 SV=2	0	1379.73	66	132	940	119	1	2364	274.4	5.57	2897.33	132	17	0.937	0.862	1.12	1.143	1.24
FALSE	High	Master Protein	Q9NZM1	Myoferlin OS=Homo sapiens OX=9606 GN=MYOF PE=1 SV=1	0	1309.71	66	123	1334	119	1	2061	234.6	6.18	3981.79	123	5	2.166	1.803	1.586	1.725	1.566
FALSE	High	Master Protein	P35749	Myosin-11 OS=Homo sapiens OX=9606 GN=MYH11 PE=1 SV=3	0	1288.96	53	103	1475	79	1	1972	227.2	5.5	4109.14	103	1	0.058	0.063	0.058	0.056	0.051
FALSE	High	Master Protein	Q14980	Nuclear mitotic apparatus protein 1 OS=Homo sapiens OX=9606 GN=NUMA1 PE=1 SV=2	0	1277.18	65	124	943	122	1	2115	238.1	5.78	3124.29	124	2	1.813	2.26	1.716	1.606	1.54
FALSE	High	Master Protein	P58107	Epiplakin OS=Homo sapiens OX=9606 GN=EPPK1 PE=1 SV=2	0	1235.77	65	134	939	127	1	5090	555.3	5.6	2992.22	134	0	1.358	1.449	1.553	1.762	0.985
FALSE	High	Master Protein	Q8IVF2	Protein AHNAK2 OS=Homo sapiens OX=9606 GN=AHNAK2 PE=1 SV=2	0	1190.75	52	160	628	158	1	5795	616.2	5.36	1774.39	160	0	0.693	1.005	0.599	0.472	0.489
FALSE	High	Master Protein	P42704	Leucine-rich PPR motif-containing protein, mitochondrial OS=Homo sapiens OX=9606 GN=LRPPRC PE=1 SV=3	0	1182.42	69	84	1573	83	1	1394	157.8	6.13	4573.01	84	2	1.697	1.797	1.961	2.151	2.007
FALSE	High	Master Protein	Q14789	Golgin subfamily B member 1 OS=Homo sapiens OX=9606 GN=GOLGB1 PE=1 SV=2	0	1146.49	56	170	533	169	1	3259	375.8	5	1676.81	170	1	1.349	2.114	1.624	1.686	1.499
FALSE	High	Master Protein	Q00610	Clathrin heavy chain 1 OS=Homo sapiens OX=9606 GN=CLTC PE=1 SV=5	0	1131.4	57	77	1529	59	1	1675	191.5	5.69	4631.96	77	27	1.341	1.249	1.224	1.683	1.394
FALSE	High	Master Protein	Q6P2Q9	Pre-mRNA-processing-splicing factor 8 OS=Homo sapiens OX=9606 GN=PRPF8 PE=1 SV=2	0	1121.13	56	113	984	113	1	2335	273.4	8.84	2871.22	113	0	1.92	1.551	1.729	1.617	1.593
FALSE	High	Master Protein	P46940	Ras GTPase-activating-like protein IQGAP1 OS=Homo sapiens OX=9606 GN=IQGAP1 PE=1 SV=1	0	1119.69	63	85	971	81	1	1657	189.1	6.48	2970.92	85	6	0.992	0.705	0.965	0.868	0.786
FALSE	High	Master Protein	O43707	Alpha-actinin-4 OS=Homo sapiens OX=9606 GN=ACTN4 PE=1 SV=2	0	1087.78	70	60	2017	42	1	911	104.8	5.44	6027.67	60	33	1.38	1.021	1.479	1.144	0.831
FALSE	High	Master Protein	P46013	Proliferation marker protein Ki-67 OS=Homo sapiens OX=9606 GN=MKI67 PE=1 SV=2	0	1060.96	57	150	705	150	1	3256	358.5	9.45	2182.5	150	0	2.582	1.914	2.542	3.048	1.726
FALSE	High	Master Protein	O75643	U5 small nuclear ribonucleoprotein 200 kDa helicase OS=Homo sapiens OX=9606 GN=SNRNP200 PE=1 SV=2	0	1056.98	55	103	855	102	1	2136	244.4	6.06	2626.37	103	1	2.07	1.859	1.957	1.794	1.845
FALSE	High	Master Protein	P49792	E3 SUMO-protein ligase RanBP2 OS=Homo sapiens OX=9606 GN=RANBP2 PE=1 SV=2	0	1051.47	55	142	617	98	1	3224	358	6.2	1927.63	142	56	1.888	1.901	2.214	1.723	2.112
FALSE	High	Master Protein	P12270	Nucleoprotein TPR OS=Homo sapiens OX=9606 GN=TPR PE=1 SV=3	0	1017.39	50	113	696	112	1	2363	267.1	5.02	2166.8	113	2	1.987	2.306	2.357	1.858	2.196
FALSE	High	Master Protein	P49327	Fatty acid synthase OS=Homo sapiens OX=9606 GN=FASN PE=1 SV=3	0	1010.67	55	106	725	105	1	2511	273.3	6.44	2323.42	106	1	1.299	1.241	1.611	1.324	1.191
FALSE	High	Master Protein	P35580	Myosin-10 OS=Homo sapiens OX=9606 GN=MYH10 PE=1 SV=3	0	921.51	57	108	813	84	1	1976	228.9	5.54	2416.23	108	8	0.364	0.252	0.287	0.559	0.389
FALSE	High	Master Protein	P12814	Alpha-actinin-1 OS=Homo sapiens OX=9606 GN=ACTN1 PE=1 SV=2	0	879.358	71	53	1410	33	1	892	103	5.41	4335.37	53	7	0.644	0.579	0.451	0.799	0.395
FALSE	High	Master Protein	P05787	Keratin, type II cytoskeletal 8 OS=Homo sapiens OX=9606 GN=KRT8 PE=1 SV=7	0	871.449	86	52	3708	39	1	483	53.7	5.59	10308.5	52	29	1.069	2.497	1.801	2.193	0.883
FALSE	High	Master Protein	P10809	60 kDa heat shock protein, mitochondrial OS=Homo sapiens OX=9606 GN=HSPD1 PE=1 SV=2	0	852.85	74	38	3277	38	1	573	61	5.87	9735.53	38	0	1.336	1.51	3.419	1.468	1.938
FALSE	High	Master Protein	Q86UP2	Kinectin OS=Homo sapiens OX=9606 GN=KTN1 PE=1 SV=1	0	850.122	64	85	672	84	1	1357	156.2	5.64	2040.62	85	1	2.042	1.805	1.614	1.961	1.219
FALSE	High	Master Protein	P55072	Transitional endoplasmic reticulum ATPase OS=Homo sapiens OX=9606 GN=VCP PE=1 SV=4	0	845.901	76	55	1144	55	1	806	89.3	5.26	3455.34	55	0	1.823	1.276	1.345	1.615	1.522
FALSE	High	Master Protein	Q08211	ATP-dependent RNA helicase A OS=Homo sapiens OX=9606 GN=DHX9 PE=1 SV=4	0	845.14	53	56	1035	56	1	1270	140.9	6.84	3185.72	56	0	2.23	1.874	1.827	1.803	1.85
FALSE	High	Master Protein	P16144	Integrin beta-4 OS=Homo sapiens OX=9606 GN=ITGB4 PE=1 SV=5	0	813.538	50	79	721	79	1	1822	202	6.09	2188.48	79	0	1.543	2.375	3.044	1.905	1.152
FALSE	High	Master Protein	P34932	Heat shock 70 kDa protein 4 OS=Homo sapiens OX=9606 GN=HSPA4 PE=1 SV=4	0	795.313	75	55	744	52	1	840	94.3	5.19	2166.53	55	8	1.055	1.066	1.406	1.527	1.464
FALSE	High	Master Protein	O60437	Periplakin OS=Homo sapiens OX=9606 GN=PPL PE=1 SV=4	0	784.03	65	114	539	114	1	1756	204.6	5.6	1659.6	114	0	0.401	0.901	0.571	0.392	0.285
FALSE	High	Master Protein	Q14315	Filamin-C OS=Homo sapiens OX=9606 GN=FLNC PE=1 SV=3	0	783.126	51	116	514	99	1	2725	290.8	5.97	1571.32	116	0	0.149	0.163	0.17	0.558	0.171
FALSE	High	Master Protein	P12111	Collagen alpha-3(VI) chain OS=Homo sapiens OX=9606 GN=COL6A3 PE=1 SV=5	0	758.909	36	96	573	96	1	3177	343.5	6.68	1537.96	96	0	0.055	0.06	0.06	0.057	0.056
FALSE	High	Master Protein	Q5T4S7	E3 ubiquitin-protein ligase UBR4 OS=Homo sapiens OX=9606 GN=UBR4 PE=1 SV=1	0	754.979	31	134	332	134	1	5183	573.5	6.04	1069.45	134	0	0.918	0.866	0.882	1.542	1.399
FALSE	High	Master Protein	Q9P2E9	Ribosome-binding protein 1 OS=Homo sapiens OX=9606 GN=RRBP1 PE=1 SV=4	0	736.4	54	73	473	71	1	1410	152.4	8.6	1572.6	73	3	1.273	1.337	1.401	1.101	0.979
FALSE	High	Master Protein	P11142	Heat shock cognate 71 kDa protein OS=Homo sapiens OX=9606 GN=HSPA8 PE=1 SV=1	0	735.011	63	37	2574	23	1	646	70.9	5.52	7427.66	37	22	1.416	1.273	1.34	1.514	1.326
FALSE	High	Master Protein	P05783	Keratin, type I cytoskeletal 18 OS=Homo sapiens OX=9606 GN=KRT18 PE=1 SV=2	0	723.844	84	40	3840	37	1	430	48	5.45	12397.5	40	6	1.351	5.128	2.233	4.143	1.404
FALSE	High	Master Protein	P07814	Bifunctional glutamate/proline--tRNA ligase OS=Homo sapiens OX=9606 GN=EPRS PE=1 SV=5	0	718.845	60	76	571	75	1	1512	170.5	7.33	1743.31	76	1	1.475	1.249	1.276	1.71	1.749
FALSE	High	Master Protein	P08238	Heat shock protein HSP 90-beta OS=Homo sapiens OX=9606 GN=HSP90AB1 PE=1 SV=4	0	714.016	62	43	2184	28	1	724	83.2	5.03	6892.26	43	29	1.262	1.12	1.291	1.378	1.595
FALSE	High	Master Protein	P02545	Prelamin-A/C OS=Homo sapiens OX=9606 GN=LMNA PE=1 SV=1	0	713.636	69	48	1831	47	1	664	74.1	7.02	5584.07	48	1	1.285	1.614	1.994	1.373	1.345
FALSE	High	Master Protein	Q14839	Chromodomain-helicase-DNA-binding protein 4 OS=Homo sapiens OX=9606 GN=CHD4 PE=1 SV=2	0	711.283	48	79	460	58	1	1912	217.9	5.86	1408.45	79	29	1.797	1.549	1.676	1.642	1.249
FALSE	High	Master Protein	P05023	Sodium/potassium-transporting ATPase subunit alpha-1 OS=Homo sapiens OX=9606 GN=ATP1A1 PE=1 SV=1	0	709.502	49	49	967	31	1	1023	112.8	5.49	3018.01	49	41	2.123	2.085	1.649	1.344	1.696
FALSE	High	Master Protein	P18206	Vinculin OS=Homo sapiens OX=9606 GN=VCL PE=1 SV=4	0	699.438	63	68	668	68	1	1134	123.7	5.66	2006.13	68	0	0.382	0.282	0.366	0.513	0.308
FALSE	High	Master Protein	P35221	Catenin alpha-1 OS=Homo sapiens OX=9606 GN=CTNNA1 PE=1 SV=1	0	695.012	65	46	628	34	1	906	100	6.29	2025.78	46	18	1.566	1.959	1.934	0.875	1.02
FALSE	High	Master Protein	Q92616	eIF-2-alpha kinase activator GCN1 OS=Homo sapiens OX=9606 GN=GCN1 PE=1 SV=6	0	693.321	47	114	388	114	1	2671	292.6	7.47	1204.21	114	0	1.023	1.148	1.157	1.494	1.364
FALSE	High	Master Protein	Q9C0C2	182 kDa tankyrase-1-binding protein OS=Homo sapiens OX=9606 GN=TNKS1BP1 PE=1 SV=4	0	688.844	64	82	329	82	1	1729	181.7	4.86	1092.26	82	0	0.961	1.338	1.317	0.979	0.899
FALSE	High	Master Protein	P07900	Heat shock protein HSP 90-alpha OS=Homo sapiens OX=9606 GN=HSP90AA1 PE=1 SV=5	0	685.753	62	42	1787	24	1	732	84.6	5.02	5556.28	42	7	1.042	0.917	1.021	0.931	1.468
FALSE	High	Master Protein	P46821	Microtubule-associated protein 1B OS=Homo sapiens OX=9606 GN=MAP1B PE=1 SV=2	0	678.977	49	88	340	86	1	2468	270.5	4.81	1081.76	88	2	3.921	0.812	0.651	0.639	0.905
FALSE	High	Master Protein	Q7Z6Z7	E3 ubiquitin-protein ligase HUWE1 OS=Homo sapiens OX=9606 GN=HUWE1 PE=1 SV=3	0	658.456	31	110	281	110	1	4374	481.6	5.22	958.63	110	0	1.055	0.935	1.061	0.977	1.431
FALSE	High	Master Protein	P60709	Actin, cytoplasmic 1 OS=Homo sapiens OX=9606 GN=ACTB PE=1 SV=1	0	651.562	73	26	5164	9	1	375	41.7	5.48	16823.2	26	43	0.692	0.639	0.74	1.06	0.646
FALSE	High	Master Protein	Q7Z406	Myosin-14 OS=Homo sapiens OX=9606 GN=MYH14 PE=1 SV=2	0	649.774	50	92	450	79	1	1995	227.7	5.6	1320.13	92	0	1.187	0.676	0.58	0.857	0.719
FALSE	High	Master Protein	P38646	Stress-70 protein, mitochondrial OS=Homo sapiens OX=9606 GN=HSPA9 PE=1 SV=2	0	640.917	59	39	1343	38	1	679	73.6	6.16	4129.62	39	2	2.772	1.949	2.044	1.31	2.053
FALSE	High	Master Protein	P0DMV9	Heat shock 70 kDa protein 1B OS=Homo sapiens OX=9606 GN=HSPA1B PE=1 SV=1	0	635.816	64	37	1533	16	1	641	70	5.66	4700.31	37	35	0.492	1.102	0.882	0.534	1.059
FALSE	High	Master Protein	P16615	Sarcoplasmic/endoplasmic reticulum calcium ATPase 2 OS=Homo sapiens OX=9606 GN=ATP2A2 PE=1 SV=1	0	634.626	48	45	643	28	1	1042	114.7	5.34	2029.45	45	34	1.434	1.779	1.227	1.459	1.238
FALSE	High	Master Protein	P14625	Endoplasmin OS=Homo sapiens OX=9606 GN=HSP90B1 PE=1 SV=1	0	631.974	54	46	1523	45	1	803	92.4	4.84	4365.43	46	3	1.648	1.689	1.259	1.086	1.387
FALSE	High	Master Protein	P52272	Heterogeneous nuclear ribonucleoprotein M OS=Homo sapiens OX=9606 GN=HNRNPM PE=1 SV=3	0	631.645	69	49	1157	49	1	730	77.5	8.7	3059.22	49	0	2.476	1.862	2.194	1.992	1.792
FALSE	High	Master Protein	O75533	Splicing factor 3B subunit 1 OS=Homo sapiens OX=9606 GN=SF3B1 PE=1 SV=3	0	630.285	53	53	625	53	1	1304	145.7	7.09	2126.34	53	0	1.986	1.517	2.139	1.545	1.735
FALSE	High	Master Protein	P11021	Endoplasmic reticulum chaperone BiP OS=Homo sapiens OX=9606 GN=HSPA5 PE=1 SV=2	0	626.652	60	40	2239	37	1	654	72.3	5.16	7032.41	40	8	1.247	1.538	1.526	1.968	2.817
FALSE	High	Master Protein	P13646	Keratin, type I cytoskeletal 13 OS=Homo sapiens OX=9606 GN=KRT13 PE=1 SV=4	0	624.652	68	33	2281	17	1	458	49.6	4.96	6056.53	33	15	0.065	0.12	0.099	0.062	0.116
FALSE	High	Master Protein	P14618	Pyruvate kinase PKM OS=Homo sapiens OX=9606 GN=PKM PE=1 SV=4	0	620.703	78	38	1569	38	1	531	57.9	7.84	5106.03	38	0	1.001	1.002	0.884	1.164	1.3
FALSE	High	Master Protein	Q9NU22	Midasin OS=Homo sapiens OX=9606 GN=MDN1 PE=1 SV=2	0	618.929	25	124	249	123	1	5596	632.4	5.68	735.57	124	1	1.559	1.531	2.166	1.786	1.77
FALSE	High	Master Protein	Q04695	Keratin, type I cytoskeletal 17 OS=Homo sapiens OX=9606 GN=KRT17 PE=1 SV=2	0	618.418	81	40	1931	20	1	432	48.1	5.02	5222.89	40	37	2.54	0.541	0.389	0.37	0.929
FALSE	High	Master Protein	P02538	Keratin, type II cytoskeletal 6A OS=Homo sapiens OX=9606 GN=KRT6A PE=1 SV=3	0	609.847	65	50	2086	2	1	564	60	8	6015.87	50	70	1.161	0.243	0.228	0.151	0.482
FALSE	High	Master Protein	Q14683	Structural maintenance of chromosomes protein 1A OS=Homo sapiens OX=9606 GN=SMC1A PE=1 SV=2	0	609.283	64	79	378	79	1	1233	143.1	7.64	1134.02	79	0	1.966	1.687	1.695	1.763	1.344
FALSE	High	Master Protein	P02533	Keratin, type I cytoskeletal 14 OS=Homo sapiens OX=9606 GN=KRT14 PE=1 SV=4	0	609.247	74	39	1597	13	1	472	51.5	5.16	4355.96	39	16	0.361	0.113	0.114	0.099	0.192
FALSE	High	Master Protein	P68371	Tubulin beta-4B chain OS=Homo sapiens OX=9606 GN=TUBB4B PE=1 SV=1	0	607.212	69	24	2166	1	1	445	49.8	4.89	6041.85	24	69	0.957	0.739	0.918	0.985	1.08
FALSE	High	Master Protein	P00533	Epidermal growth factor receptor OS=Homo sapiens OX=9606 GN=EGFR PE=1 SV=2	0	605.632	56	50	661	49	1	1210	134.2	6.68	2033.41	50	1	1.655	1.52	4.657	1.528	2.216
FALSE	High	Master Protein	P14923	Junction plakoglobin OS=Homo sapiens OX=9606 GN=JUP PE=1 SV=3	0	604.625	69	41	641	34	1	745	81.7	6.14	2124	41	10	0.747	0.856	0.861	0.398	0.683
FALSE	High	Master Protein	P27708	CAD protein OS=Homo sapiens OX=9606 GN=CAD PE=1 SV=3	0	603.384	48	79	329	79	1	2225	242.8	6.46	1075.32	79	0	1.189	0.859	0.92	1.817	1.835
FALSE	High	Master Protein	P13639	Elongation factor 2 OS=Homo sapiens OX=9606 GN=EEF2 PE=1 SV=4	0	600.412	60	50	926	49	1	858	95.3	6.83	2934.06	50	0	1.134	0.733	1.128	1.12	1.343
FALSE	High	Master Protein	P49321	Nuclear autoantigenic sperm protein OS=Homo sapiens OX=9606 GN=NASP PE=1 SV=2	0	595.445	85	52	487	52	1	788	85.2	4.3	1535.25	52	0	1.35	2.159	2.354	2.753	1.636
FALSE	High	Master Protein	P98160	Basement membrane-specific heparan sulfate proteoglycan core protein OS=Homo sapiens OX=9606 GN=HSPG2 PE=1 SV=4	0	595.293	30	95	296	95	1	4391	468.5	6.51	894.52	95	0	0.125	0.176	0.127	0.134	0.117
FALSE	High	Master Protein	Q8WYP5	Protein ELYS OS=Homo sapiens OX=9606 GN=AHCTF1 PE=1 SV=3	0	594.735	42	75	267	75	1	2266	252.3	6.6	858.17	75	0	1.701	1.522	1.664	1.41	1.595
FALSE	High	Master Protein	P35555	Fibrillin-1 OS=Homo sapiens OX=9606 GN=FBN1 PE=1 SV=3	0	593.299	34	76	352	73	1	2871	312	4.93	898.22	76	6	0.063	0.065	0.068	0.065	0.057
FALSE	High	Master Protein	P68104	Elongation factor 1-alpha 1 OS=Homo sapiens OX=9606 GN=EEF1A1 PE=1 SV=1	0	592.563	76	33	1839	21	1	462	50.1	9.01	5356.65	33	24	1.218	0.835	1.16	1.295	1.785
FALSE	High	Master Protein	P06576	ATP synthase subunit beta, mitochondrial OS=Homo sapiens OX=9606 GN=ATP5B PE=1 SV=3	0	592.19	65	23	1114	23	1	529	56.5	5.4	3232.4	23	0	1.383	1.538	1.498	0.899	1.274
FALSE	High	Master Protein	P07437	Tubulin beta chain OS=Homo sapiens OX=9606 GN=TUBB PE=1 SV=2	0	589.566	70	24	2150	4	1	444	49.6	4.89	6045.25	24	2	1.005	0.82	0.871	0.927	1.012
FALSE	High	Master Protein	P08727	Keratin, type I cytoskeletal 19 OS=Homo sapiens OX=9606 GN=KRT19 PE=1 SV=4	0	588.328	87	42	2672	24	1	400	44.1	5.14	7952.4	42	40	0.751	2.379	0.963	0.666	0.416
FALSE	High	Master Protein	P10586	Receptor-type tyrosine-protein phosphatase F OS=Homo sapiens OX=9606 GN=PTPRF PE=1 SV=2	0	587.918	54	74	345	66	1	1907	212.7	6.3	1055.09	74	10	2.079	1.418	2.316	1.583	1.01
FALSE	High	Master Protein	P33176	Kinesin-1 heavy chain OS=Homo sapiens OX=9606 GN=KIF5B PE=1 SV=1	0	587.708	64	57	365	45	1	963	109.6	6.51	1134.41	57	15	1.261	0.789	0.761	1.054	1.145
FALSE	High	Master Protein	Q9UQ35	Serine/arginine repetitive matrix protein 2 OS=Homo sapiens OX=9606 GN=SRRM2 PE=1 SV=2	0	587.333	29	63	458	63	1	2752	299.4	12.06	1482.36	63	0	1.87	1.841	2.143	2.343	2.419
FALSE	High	Master Protein	Q9Y4L1	Hypoxia up-regulated protein 1 OS=Homo sapiens OX=9606 GN=HYOU1 PE=1 SV=1	0	585.703	53	44	557	44	1	999	111.3	5.22	1783.15	44	0	1.386	1.72	1.098	2.154	2.205
FALSE	High	Master Protein	Q9NYU2	UDP-glucose:glycoprotein glucosyltransferase 1 OS=Homo sapiens OX=9606 GN=UGGT1 PE=1 SV=3	0	583.467	49	61	376	59	1	1555	177.1	5.63	1144.56	61	2	1.254	1.951	1.149	1.477	1.148
FALSE	High	Master Protein	P04259	Keratin, type II cytoskeletal 6B OS=Homo sapiens OX=9606 GN=KRT6B PE=1 SV=5	0	583.245	64	49	1868	3	1	564	60	8	5289.83	49	6	0.094	0.082	0.081	0.075	0.089
FALSE	High	Master Protein	P48668	Keratin, type II cytoskeletal 6C OS=Homo sapiens OX=9606 GN=KRT6C PE=1 SV=3	0	581.087	63	48	1976	1	1	564	60	8	5701.19	48	0	0.245	0.218	0.23	0.21	0.231
FALSE	High	Master Protein	P02768	Serum albumin OS=Homo sapiens OX=9606 GN=ALB PE=1 SV=2	0	579.262	58	38	1669	38	1	609	69.3	6.28	4434.53	38	0	0.04	0.044	0.043	0.043	0.039
FALSE	High	Master Protein	P02751	Fibronectin OS=Homo sapiens OX=9606 GN=FN1 PE=1 SV=4	0	576.485	38	65	363	65	1	2386	262.5	5.71	1043.37	65	0	0.117	0.08	0.099	0.146	0.081
FALSE	High	Master Protein	Q14573	Inositol 1,4,5-trisphosphate receptor type 3 OS=Homo sapiens OX=9606 GN=ITPR3 PE=1 SV=2	0	575.79	39	90	294	78	1	2671	303.9	6.48	916.86	90	13	1.337	1.952	1.743	1.421	1.156
FALSE	High	Master Protein	P06733	Alpha-enolase OS=Homo sapiens OX=9606 GN=ENO1 PE=1 SV=2	0	575.364	76	28	1697	24	1	434	47.1	7.39	5291.19	28	8	0.934	0.704	0.933	1.154	1.153
FALSE	High	Master Protein	P13647	Keratin, type II cytoskeletal 5 OS=Homo sapiens OX=9606 GN=KRT5 PE=1 SV=3	0	573.756	61	45	1976	26	1	590	62.3	7.74	5350.2	45	0	0.51	0.331	0.128	0.137	0.326
FALSE	High	Master Protein	Q12906	Interleukin enhancer-binding factor 3 OS=Homo sapiens OX=9606 GN=ILF3 PE=1 SV=3	0	571.584	53	38	765	32	1	894	95.3	8.76	2382.49	38	12	2.488	1.56	2.013	1.69	1.714
FALSE	High	Master Protein	P13667	Protein disulfide-isomerase A4 OS=Homo sapiens OX=9606 GN=PDIA4 PE=1 SV=2	0	566.393	66	42	777	41	1	645	72.9	5.07	2271.24	42	1	1.227	1.334	0.873	1.882	1.206
FALSE	High	Master Protein	Q9NR30	Nucleolar RNA helicase 2 OS=Homo sapiens OX=9606 GN=DDX21 PE=1 SV=5	0	561.074	60	46	625	43	1	783	87.3	9.28	1987.65	46	5	2.203	1.675	1.74	2.922	2.425
FALSE	High	Master Protein	O60716	Catenin delta-1 OS=Homo sapiens OX=9606 GN=CTNND1 PE=1 SV=1	0	559.512	61	48	481	48	1	968	108.1	6.23	1517.1	48	0	1.443	2.227	2.201	1.061	1.144
FALSE	High	Master Protein	Q9UQE7	Structural maintenance of chromosomes protein 3 OS=Homo sapiens OX=9606 GN=SMC3 PE=1 SV=2	0	554.736	53	68	359	67	1	1217	141.5	7.18	1112.71	68	1	2.116	1.545	1.865	1.616	1.492
FALSE	High	Master Protein	P14866	Heterogeneous nuclear ribonucleoprotein L OS=Homo sapiens OX=9606 GN=HNRNPL PE=1 SV=2	0	552.255	54	24	903	23	1	589	64.1	8.22	2492.34	24	0	2.077	1.525	1.861	1.518	1.745
FALSE	High	Master Protein	Q14152	Eukaryotic translation initiation factor 3 subunit A OS=Homo sapiens OX=9606 GN=EIF3A PE=1 SV=1	0	546.961	56	86	496	86	1	1382	166.5	6.79	1466	86	0	2.106	1.551	1.776	1.911	2.294
FALSE	High	Master Protein	O00410	Importin-5 OS=Homo sapiens OX=9606 GN=IPO5 PE=1 SV=4	0	545.531	56	44	410	42	1	1097	123.6	4.94	1135.8	44	4	1.692	0.925	1.076	1.663	1.402
FALSE	High	Master Protein	Q02880	DNA topoisomerase 2-beta OS=Homo sapiens OX=9606 GN=TOP2B PE=1 SV=3	0	541.672	47	74	394	58	1	1626	183.2	8	1100.46	74	28	2.801	1.911	1.715	1.506	1.432
FALSE	High	Master Protein	P43243	Matrin-3 OS=Homo sapiens OX=9606 GN=MATR3 PE=1 SV=2	0	538.193	53	40	666	40	1	847	94.6	6.25	2054.89	40	0	2.275	2.16	2.065	1.966	1.856
FALSE	High	Master Protein	P09874	Poly [ADP-ribose] polymerase 1 OS=Homo sapiens OX=9606 GN=PARP1 PE=1 SV=4	0	536.392	57	57	538	57	1	1014	113	8.88	1564.8	57	0	2.373	1.553	2.444	2.024	1.509
FALSE	High	Master Protein	Q92598	Heat shock protein 105 kDa OS=Homo sapiens OX=9606 GN=HSPH1 PE=1 SV=1	0	536.346	61	46	443	42	1	858	96.8	5.39	1321.75	46	3	1.473	1.156	1.402	1.101	1.459
FALSE	High	Master Protein	Q14008	Cytoskeleton-associated protein 5 OS=Homo sapiens OX=9606 GN=CKAP5 PE=1 SV=3	0	535.82	45	79	302	79	1	2032	225.4	7.8	919.41	79	0	1.339	1.069	1.164	1.586	1.713
FALSE	High	Master Protein	P20700	Lamin-B1 OS=Homo sapiens OX=9606 GN=LMNB1 PE=1 SV=2	0	533.895	69	41	747	37	1	586	66.4	5.16	2082.38	41	0	1.729	1.831	1.91	1.22	1.442
FALSE	High	Master Protein	Q9H583	HEAT repeat-containing protein 1 OS=Homo sapiens OX=9606 GN=HEATR1 PE=1 SV=3	0	531.285	40	73	336	73	1	2144	242.2	6.54	998.3	73	0	1.891	1.871	2.081	2.233	2.371
FALSE	High	Master Protein	Q00839	Heterogeneous nuclear ribonucleoprotein U OS=Homo sapiens OX=9606 GN=HNRNPU PE=1 SV=6	0	526.932	50	36	1119	36	1	825	90.5	6	3401.63	36	0	2.597	1.856	2.07	1.926	1.816
FALSE	High	Master Protein	P11388	DNA topoisomerase 2-alpha OS=Homo sapiens OX=9606 GN=TOP2A PE=1 SV=3	0	523.286	48	70	472	54	1	1531	174.3	8.72	1267.41	70	0	2.941	2.953	2.685	2.528	2.082
FALSE	High	Master Protein	Q92817	Envoplakin OS=Homo sapiens OX=9606 GN=EVPL PE=1 SV=3	0	521.116	53	96	267	96	1	2033	231.5	6.96	776.7	96	0	0.234	0.257	0.341	0.229	0.18
FALSE	High	Master Protein	P55265	Double-stranded RNA-specific adenosine deaminase OS=Homo sapiens OX=9606 GN=ADAR PE=1 SV=4	0	518.439	53	58	449	58	1	1226	136	8.65	1364.54	58	0	1.736	2.265	2.13	2.92	1.903
FALSE	High	Master Protein	P27797	Calreticulin OS=Homo sapiens OX=9606 GN=CALR PE=1 SV=1	0	517.947	76	37	917	37	1	417	48.1	4.44	2865.18	37	0	1.524	1.691	1.604	2.178	1.076
FALSE	High	Master Protein	P04075	Fructose-bisphosphate aldolase A OS=Homo sapiens OX=9606 GN=ALDOA PE=1 SV=2	0	517.647	85	31	1620	23	1	364	39.4	8.09	5041.07	31	15	0.784	1.017	1.021	0.949	1.477
FALSE	High	Master Protein	P49736	DNA replication licensing factor MCM2 OS=Homo sapiens OX=9606 GN=MCM2 PE=1 SV=4	0	517.338	62	43	392	43	1	904	101.8	5.52	1293.35	43	0	1.732	1.641	2.177	1.981	1.654
FALSE	High	Master Protein	Q13428	Treacle protein OS=Homo sapiens OX=9606 GN=TCOF1 PE=1 SV=3	0	517.297	39	57	430	57	1	1488	152	9.04	1328.09	57	0	2.438	2.836	2.956	3.345	3.459
FALSE	High	Master Protein	Q9BQG0	Myb-binding protein 1A OS=Homo sapiens OX=9606 GN=MYBBP1A PE=1 SV=2	0	517.004	46	54	393	54	1	1328	148.8	9.28	1190.12	54	0	2.402	2.181	2.519	2.184	2.564
FALSE	High	Master Protein	O15020	Spectrin beta chain, non-erythrocytic 2 OS=Homo sapiens OX=9606 GN=SPTBN2 PE=1 SV=3	0	514.27	42	87	253	77	1	2390	271.2	6.11	745.32	87	0	1.02	1.716	1.176	0.652	0.743
FALSE	High	Master Protein	Q7KZF4	Staphylococcal nuclease domain-containing protein 1 OS=Homo sapiens OX=9606 GN=SND1 PE=1 SV=1	0	512.66	58	49	513	49	1	910	101.9	7.17	1750.34	49	0	1.58	1.407	1.314	1.653	1.945
FALSE	High	Master Protein	Q15029	116 kDa U5 small nuclear ribonucleoprotein component OS=Homo sapiens OX=9606 GN=EFTUD2 PE=1 SV=1	0	510.942	69	51	394	50	1	972	109.4	5	1259.13	51	2	1.638	1.384	1.602	1.44	1.474
FALSE	High	Master Protein	Q00341	Vigilin OS=Homo sapiens OX=9606 GN=HDLBP PE=1 SV=2	0	509.978	48	58	367	58	1	1268	141.4	6.87	1111.13	58	0	1.191	1.001	0.746	1.018	1.004
FALSE	High	Master Protein	P53621	Coatomer subunit alpha OS=Homo sapiens OX=9606 GN=COPA PE=1 SV=2	0	506.61	54	59	393	59	1	1224	138.3	7.66	1201.12	59	0	1.3	1.067	1.256	1.266	1.439
FALSE	High	Master Protein	A6NHR9	Structural maintenance of chromosomes flexible hinge domain-containing protein 1 OS=Homo sapiens OX=9606 GN=SMCHD1 PE=1 SV=2	0	505.337	50	91	276	91	1	2005	226.2	7.3	804.05	91	0	1.699	1.88	1.95	1.573	1.628
FALSE	High	Master Protein	Q12888	TP53-binding protein 1 OS=Homo sapiens OX=9606 GN=TP53BP1 PE=1 SV=2	0	505.315	48	67	246	67	1	1972	213.4	4.7	772.55	67	0	1.612	1.886	1.784	1.816	1.452
FALSE	High	Master Protein	P78371	T-complex protein 1 subunit beta OS=Homo sapiens OX=9606 GN=CCT2 PE=1 SV=4	0	501.265	75	33	509	33	1	535	57.5	6.46	1704.75	33	0	1.231	1.179	1.292	1.515	2.302
FALSE	High	Master Protein	P17301	Integrin alpha-2 OS=Homo sapiens OX=9606 GN=ITGA2 PE=1 SV=1	0	500.452	45	37	401	37	1	1181	129.2	5.31	1281.53	37	0	1.421	1.759	1.684	2.774	0.865
FALSE	High	Master Protein	Q14690	Protein RRP5 homolog OS=Homo sapiens OX=9606 GN=PDCD11 PE=1 SV=3	0	500.341	42	69	298	69	1	1871	208.6	8.87	926.65	69	0	1.948	1.678	1.995	1.708	2.057
FALSE	High	Master Protein	Q15393	Splicing factor 3B subunit 3 OS=Homo sapiens OX=9606 GN=SF3B3 PE=1 SV=4	0	499.828	52	50	388	50	1	1217	135.5	5.26	1073.41	50	0	1.638	1.393	1.807	1.421	1.497
FALSE	High	Master Protein	Q04637	Eukaryotic translation initiation factor 4 gamma 1 OS=Homo sapiens OX=9606 GN=EIF4G1 PE=1 SV=4	0	499.254	46	69	514	62	1	1599	175.4	5.33	1453.78	69	14	1.424	1.522	1.753	2.38	1.811
FALSE	High	Master Protein	Q02952	A-kinase anchor protein 12 OS=Homo sapiens OX=9606 GN=AKAP12 PE=1 SV=4	0	496.13	54	70	208	70	1	1782	191.4	4.41	672.04	70	0	0.537	0.727	0.686	2.215	0.486
[truncated: 9,271 more rows]
