# Supplementary material for: Targeting USP10 induces degradation of oncogenic ANLN in esophageal squamous cell carcinoma
Source: Cell Death Differ. 2022 Dec 16;30(2):527–43. doi: 10.1038/s41418-022-01104-x (PMC9950447; doi:10.1038/s41418-022-01104-x)
Supplement: Supplementary file 8 — Supplementary Data 6 [file 41418_2022_1104_MOESM8_ESM.xlsx]

## Sheet: Description
Supplementary Data 6. TCGA, TARGET and GTEx (PANCAN, N=19131, G=60499) datasets were downloaded from the UCSC database.

## Sheet: Supplementary Data 6
	Group	Expression	SampleName
GBM(T=153,N=1157)	Tumor	5.5046	TCGA-19-1787-01
GBM(T=153,N=1157)	Tumor	3.9411	TCGA-06-5412-01
GBM(T=153,N=1157)	Tumor	4.7671	TCGA-16-0846-01
GBM(T=153,N=1157)	Tumor	3.6837	TCGA-12-5299-01
GBM(T=153,N=1157)	Tumor	3.9001	TCGA-06-2561-01
GBM(T=153,N=1157)	Tumor	5.6502	TCGA-06-0132-01
GBM(T=153,N=1157)	Tumor	5.1428	TCGA-26-5136-01
GBM(T=153,N=1157)	Tumor	3.2296	TCGA-27-2521-01
GBM(T=153,N=1157)	Tumor	4.4336	TCGA-19-2629-01
GBM(T=153,N=1157)	Tumor	4.5939	TCGA-06-0238-01
GBM(T=153,N=1157)	Tumor	5.0259	TCGA-06-0749-01
GBM(T=153,N=1157)	Tumor	4.7175	TCGA-06-0174-01
GBM(T=153,N=1157)	Tumor	3.5692	TCGA-06-5414-01
GBM(T=153,N=1157)	Tumor	3.5583	TCGA-28-5207-01
GBM(T=153,N=1157)	Tumor	5.4803	TCGA-06-5410-01
GBM(T=153,N=1157)	Tumor	2.8094	TCGA-06-0747-01
GBM(T=153,N=1157)	Tumor	2.5335	TCGA-28-2513-01
GBM(T=153,N=1157)	Tumor	5.3544	TCGA-76-4927-01
GBM(T=153,N=1157)	Tumor	4.0161	TCGA-06-0645-01
GBM(T=153,N=1157)	Tumor	3.1293	TCGA-06-2565-01
GBM(T=153,N=1157)	Tumor	5.1127	TCGA-06-0130-01
GBM(T=153,N=1157)	Tumor	2.8032	TCGA-06-0750-01
GBM(T=153,N=1157)	Tumor	3.3505	TCGA-27-1831-01
GBM(T=153,N=1157)	Tumor	3.0976	TCGA-06-5416-01
GBM(T=153,N=1157)	Tumor	4.6195	TCGA-06-0141-01
GBM(T=153,N=1157)	Tumor	3.8689	TCGA-06-0125-01
GBM(T=153,N=1157)	Tumor	4.4712	TCGA-76-4925-01
GBM(T=153,N=1157)	Tumor	3.775	TCGA-76-4932-01
GBM(T=153,N=1157)	Tumor	6.0312	TCGA-28-2510-01
GBM(T=153,N=1157)	Tumor	2.757	TCGA-06-0743-01
GBM(T=153,N=1157)	Tumor	4.1391	TCGA-14-1034-01
GBM(T=153,N=1157)	Tumor	5.5223	TCGA-06-0184-01
GBM(T=153,N=1157)	Tumor	3.3519	TCGA-12-3652-01
GBM(T=153,N=1157)	Tumor	4.6577	TCGA-26-5132-01
GBM(T=153,N=1157)	Tumor	3.9973	TCGA-32-1970-01
GBM(T=153,N=1157)	Tumor	4.861	TCGA-06-0219-01
GBM(T=153,N=1157)	Tumor	3.7918	TCGA-14-0787-01
GBM(T=153,N=1157)	Tumor	4.649	TCGA-06-0190-01
GBM(T=153,N=1157)	Tumor	4.0409	TCGA-26-5135-01
GBM(T=153,N=1157)	Tumor	3.7772	TCGA-76-4931-01
GBM(T=153,N=1157)	Tumor	3.6241	TCGA-41-3915-01
GBM(T=153,N=1157)	Tumor	2.86	TCGA-06-0649-01
GBM(T=153,N=1157)	Tumor	4.4356	TCGA-12-0618-01
GBM(T=153,N=1157)	Tumor	3.5135	TCGA-27-2524-01
GBM(T=153,N=1157)	Tumor	4.0993	TCGA-28-1753-01
GBM(T=153,N=1157)	Tumor	3.1343	TCGA-12-5295-01
GBM(T=153,N=1157)	Tumor	3.9289	TCGA-27-2523-01
GBM(T=153,N=1157)	Tumor	4.2426	TCGA-06-2569-01
GBM(T=153,N=1157)	Tumor	3.9644	TCGA-27-1830-01
GBM(T=153,N=1157)	Tumor	5.3916	TCGA-06-2559-01
GBM(T=153,N=1157)	Tumor	2.9727	TCGA-27-2526-01
GBM(T=153,N=1157)	Tumor	4.3133	TCGA-06-5856-01
GBM(T=153,N=1157)	Tumor	2.4141	TCGA-26-1442-01
GBM(T=153,N=1157)	Tumor	3.3646	TCGA-06-5418-01
GBM(T=153,N=1157)	Tumor	3.8914	TCGA-26-5139-01
GBM(T=153,N=1157)	Tumor	3.0444	TCGA-06-5417-01
GBM(T=153,N=1157)	Tumor	2.406	TCGA-26-5134-01
GBM(T=153,N=1157)	Tumor	3.7708	TCGA-06-5413-01
GBM(T=153,N=1157)	Tumor	4.1318	TCGA-76-4929-01
GBM(T=153,N=1157)	Tumor	3.8012	TCGA-06-0646-01
GBM(T=153,N=1157)	Tumor	4.4429	TCGA-12-3650-01
GBM(T=153,N=1157)	Tumor	5.4094	TCGA-19-2620-01
GBM(T=153,N=1157)	Tumor	2.5631	TCGA-28-5213-01
GBM(T=153,N=1157)	Tumor	4.3477	TCGA-06-0138-01
GBM(T=153,N=1157)	Tumor	4.477	TCGA-06-5415-01
GBM(T=153,N=1157)	Tumor	4.4574	TCGA-06-0139-01
GBM(T=153,N=1157)	Tumor	3.7366	TCGA-02-0047-01
GBM(T=153,N=1157)	Tumor	2.6461	TCGA-14-0789-01
GBM(T=153,N=1157)	Tumor	3.2032	TCGA-12-0616-01
GBM(T=153,N=1157)	Tumor	4.5662	TCGA-32-1982-01
GBM(T=153,N=1157)	Tumor	3.9745	TCGA-28-5220-01
GBM(T=153,N=1157)	Tumor	3.4303	TCGA-14-0817-01
GBM(T=153,N=1157)	Tumor	4.9107	TCGA-12-1597-01
GBM(T=153,N=1157)	Tumor	3.4289	TCGA-06-2570-01
GBM(T=153,N=1157)	Tumor	4.2657	TCGA-06-0211-01
GBM(T=153,N=1157)	Tumor	3.8866	TCGA-02-2483-01
GBM(T=153,N=1157)	Tumor	3.9011	TCGA-06-0156-01
GBM(T=153,N=1157)	Tumor	3.4195	TCGA-27-1837-01
GBM(T=153,N=1157)	Tumor	4.0099	TCGA-28-5204-01
GBM(T=153,N=1157)	Tumor	4.6696	TCGA-32-5222-01
GBM(T=153,N=1157)	Tumor	4.5921	TCGA-28-5209-01
GBM(T=153,N=1157)	Tumor	2.8074	TCGA-27-2519-01
GBM(T=153,N=1157)	Tumor	3.7247	TCGA-14-0790-01
GBM(T=153,N=1157)	Tumor	4.368	TCGA-12-0821-01
GBM(T=153,N=1157)	Tumor	3.7908	TCGA-19-2619-01
GBM(T=153,N=1157)	Tumor	4.1739	TCGA-27-1835-01
GBM(T=153,N=1157)	Tumor	4.2055	TCGA-12-0619-01
GBM(T=153,N=1157)	Tumor	3.7856	TCGA-06-0168-01
GBM(T=153,N=1157)	Tumor	3.1506	TCGA-27-2528-01
GBM(T=153,N=1157)	Tumor	4.8909	TCGA-28-5215-01
GBM(T=153,N=1157)	Tumor	4.5373	TCGA-28-5218-01
GBM(T=153,N=1157)	Tumor	3.8728	TCGA-14-1825-01
GBM(T=153,N=1157)	Tumor	4.5939	TCGA-06-0129-01
GBM(T=153,N=1157)	Tumor	5.6147	TCGA-06-5859-01
GBM(T=153,N=1157)	Tumor	4.4906	TCGA-28-1747-01
GBM(T=153,N=1157)	Tumor	1.7268	TCGA-28-2499-01
GBM(T=153,N=1157)	Tumor	5.0192	TCGA-32-1980-01
GBM(T=153,N=1157)	Tumor	5.2701	TCGA-06-2564-01
GBM(T=153,N=1157)	Tumor	3.359	TCGA-06-5408-01
GBM(T=153,N=1157)	Tumor	5.2574	TCGA-27-1832-01
GBM(T=153,N=1157)	Tumor	3.9001	TCGA-14-1829-01
GBM(T=153,N=1157)	Tumor	4.2839	TCGA-32-2615-01
GBM(T=153,N=1157)	Tumor	4.3639	TCGA-06-0158-01
GBM(T=153,N=1157)	Tumor	2.6893	TCGA-28-5216-01
GBM(T=153,N=1157)	Tumor	3.3771	TCGA-41-2572-01
GBM(T=153,N=1157)	Tumor	3.852	TCGA-02-0055-01
GBM(T=153,N=1157)	Tumor	4.9117	TCGA-32-2634-01
GBM(T=153,N=1157)	Tumor	5.2195	TCGA-06-5411-01
GBM(T=153,N=1157)	Tumor	3.26	TCGA-06-0744-01
GBM(T=153,N=1157)	Tumor	4.4719	TCGA-76-4928-01
GBM(T=153,N=1157)	Tumor	5.5311	TCGA-06-0644-01
GBM(T=153,N=1157)	Tumor	4.2765	TCGA-14-0871-01
GBM(T=153,N=1157)	Tumor	4.857	TCGA-08-0386-01
GBM(T=153,N=1157)	Tumor	3.8934	TCGA-32-2632-01
GBM(T=153,N=1157)	Tumor	4.6752	TCGA-06-0882-01
GBM(T=153,N=1157)	Tumor	3.8156	TCGA-41-4097-01
GBM(T=153,N=1157)	Tumor	3.9928	TCGA-16-1045-01
GBM(T=153,N=1157)	Tumor	3.1276	TCGA-19-2625-01
GBM(T=153,N=1157)	Tumor	2.7333	TCGA-27-1834-01
GBM(T=153,N=1157)	Tumor	3.6803	TCGA-41-2571-01
GBM(T=153,N=1157)	Tumor	4.5522	TCGA-19-4065-01
GBM(T=153,N=1157)	Tumor	3.0993	TCGA-14-0781-01
GBM(T=153,N=1157)	Tumor	3.3089	TCGA-06-0157-01
GBM(T=153,N=1157)	Tumor	4.7913	TCGA-12-3653-01
GBM(T=153,N=1157)	Tumor	4.9891	TCGA-76-4926-01
GBM(T=153,N=1157)	Tumor	2.6759	TCGA-26-5133-01
GBM(T=153,N=1157)	Tumor	3.6611	TCGA-06-2562-01
GBM(T=153,N=1157)	Tumor	4.7703	TCGA-41-5651-01
GBM(T=153,N=1157)	Tumor	3.511	TCGA-06-0210-01
GBM(T=153,N=1157)	Tumor	5.5113	TCGA-19-2624-01
GBM(T=153,N=1157)	Tumor	4.6725	TCGA-19-5960-01
GBM(T=153,N=1157)	Tumor	4.9112	TCGA-06-0686-01
GBM(T=153,N=1157)	Tumor	3.8146	TCGA-06-2563-01
GBM(T=153,N=1157)	Tumor	6.1892	TCGA-15-1444-01
GBM(T=153,N=1157)	Tumor	1.8953	TCGA-32-4213-01
GBM(T=153,N=1157)	Tumor	3.8329	TCGA-15-0742-01
GBM(T=153,N=1157)	Tumor	2.6736	TCGA-06-0187-01
GBM(T=153,N=1157)	Tumor	5.3719	TCGA-19-1390-01
GBM(T=153,N=1157)	Tumor	4.8807	TCGA-06-2557-01
GBM(T=153,N=1157)	Tumor	4.3001	TCGA-06-0878-01
GBM(T=153,N=1157)	Tumor	4.6994	TCGA-06-2567-01
GBM(T=153,N=1157)	Tumor	5.1699	TCGA-32-2616-01
GBM(T=153,N=1157)	Tumor	4.5987	TCGA-28-5208-01
GBM(T=153,N=1157)	Tumor	3.4128	TCGA-28-2514-01
GBM(T=153,N=1157)	Tumor	4.2334	TCGA-06-1804-01
GBM(T=153,N=1157)	Tumor	3.1309	TCGA-14-2554-01
GBM(T=153,N=1157)	Tumor	3.5595	TCGA-02-2485-01
GBM(T=153,N=1157)	Tumor	5.9651	TCGA-06-5858-01
GBM(T=153,N=1157)	Tumor	2.568	TCGA-06-0178-01
GBM(T=153,N=1157)	Tumor	2.669	TCGA-14-1823-01
GBM(T=153,N=1157)	Tumor	4.0883	TCGA-28-2509-01
GBM(T=153,N=1157)	Tumor	4.4744	TCGA-06-2558-01
GBM(T=153,N=1157)	Tumor	3.7082	TCGA-06-0745-01
GBM(T=153,N=1157)	Normal	7.5094	GTEX-13QIC-0011-R1a-SM-5O9CJ
GBM(T=153,N=1157)	Normal	3.4074	GTEX-N7MS-2526-SM-26GMA
GBM(T=153,N=1157)	Normal	3.2615	GTEX-N7MS-2526-SM-26GMR
GBM(T=153,N=1157)	Normal	2.6736	GTEX-NPJ7-0011-R6a-SM-2I3G7
GBM(T=153,N=1157)	Normal	1.8719	GTEX-132Q8-3026-SM-5PNVG
GBM(T=153,N=1157)	Normal	3.9882	GTEX-NPJ7-2726-SM-2I3FT
GBM(T=153,N=1157)	Normal	5.432	GTEX-13OVJ-0011-R9b-SM-5L3GD
GBM(T=153,N=1157)	Normal	3.9782	GTEX-XLM4-0011-R10A-SM-4AT5P
GBM(T=153,N=1157)	Normal	2.742	GTEX-12ZZZ-0011-R10a-SM-5P9HC
GBM(T=153,N=1157)	Normal	4.5153	GTEX-X4XY-0011-R8A-SM-46MVC
GBM(T=153,N=1157)	Normal	3.6065	GTEX-13QJC-0011-R6a-SM-5S2VI
GBM(T=153,N=1157)	Normal	4.4529	GTEX-ZUA1-0011-R8b-SM-51MST
GBM(T=153,N=1157)	Normal	3.211	GTEX-13FHP-0011-R7b-SM-5LZYI
GBM(T=153,N=1157)	Normal	1.6369	GTEX-11EMC-3326-SM-5P9JH
GBM(T=153,N=1157)	Normal	4.2	GTEX-13112-0011-R7b-SM-5DUVW
GBM(T=153,N=1157)	Normal	6.4289	GTEX-12WSA-0011-R5b-SM-5GU5I
GBM(T=153,N=1157)	Normal	3.1194	GTEX-ZF28-3026-SM-4WKHP
GBM(T=153,N=1157)	Normal	3.9021	GTEX-ZUA1-0011-R7b-SM-4YCDP
GBM(T=153,N=1157)	Normal	7.1626	GTEX-11ZVC-0011-R9a-SM-57WC5
GBM(T=153,N=1157)	Normal	4.4712	GTEX-WZTO-0011-R4A-SM-3NMC7
GBM(T=153,N=1157)	Normal	1.757	GTEX-NPJ7-0011-R11A-SM-2I3E8
GBM(T=153,N=1157)	Normal	2.6323	GTEX-13OVL-0011-R6a-SM-5L3G4
GBM(T=153,N=1157)	Normal	4.4033	GTEX-13NYB-0011-R1b-SM-5KM4F
GBM(T=153,N=1157)	Normal	5.5376	GTEX-WHSE-0011-R8A-SM-3P5Z1
GBM(T=153,N=1157)	Normal	5.4763	GTEX-T6MN-0011-R4A-SM-32QPG
GBM(T=153,N=1157)	Normal	4.5497	GTEX-ZDXO-0011-R1a-SM-4WKF4
GBM(T=153,N=1157)	Normal	3.4409	GTEX-11DXY-3226-SM-5GIDE
GBM(T=153,N=1157)	Normal	3.5348	GTEX-ZV68-0011-R5a-SM-4YCDW
GBM(T=153,N=1157)	Normal	4.3847	GTEX-11GSP-0011-R6b-SM-57WBQ
GBM(T=153,N=1157)	Normal	3.7093	GTEX-13OVL-0011-R3b-SM-5L3I8
GBM(T=153,N=1157)	Normal	3.843	GTEX-13OW7-0011-R5b-SM-5O9DM
GBM(T=153,N=1157)	Normal	1.6323	GTEX-11WQK-3126-SM-5EGI2
GBM(T=153,N=1157)	Normal	1.844	GTEX-ZE9C-0011-R11a-SM-4WKGG
GBM(T=153,N=1157)	Normal	2.597	GTEX-ZZPT-2926-SM-5EQ5S
GBM(T=153,N=1157)	Normal	5.4046	GTEX-12ZZY-3026-SM-5GCOU
GBM(T=153,N=1157)	Normal	2.969	GTEX-WHSE-2926-SM-3NMBG
GBM(T=153,N=1157)	Normal	2.3757	GTEX-12ZZW-2926-SM-5LZUP
GBM(T=153,N=1157)	Normal	6.9038	GTEX-12WSD-0011-R9a-SM-5GU6W
GBM(T=153,N=1157)	Normal	2.5008	GTEX-YFC4-0011-R11a-SM-4SOK6
GBM(T=153,N=1157)	Normal	3.8983	GTEX-X261-0011-R5A-SM-3NMB4
GBM(T=153,N=1157)	Normal	2.8679	GTEX-11OC5-0626-SM-5HL6M
GBM(T=153,N=1157)	Normal	7.0946	GTEX-ZVZQ-0011-R7b-SM-57WBB
GBM(T=153,N=1157)	Normal	4.0985	GTEX-12ZZX-0011-R8a-SM-5DUW8
GBM(T=153,N=1157)	Normal	4.3298	GTEX-13PDP-0011-R1a-SM-5PNX5
GBM(T=153,N=1157)	Normal	2.3841	GTEX-11TTK-2926-SM-5PNYP
GBM(T=153,N=1157)	Normal	3.6826	GTEX-N7MS-0011-R3a-SM-5SI8H
GBM(T=153,N=1157)	Normal	3.8866	GTEX-T6MN-2626-SM-32PMQ
GBM(T=153,N=1157)	Normal	3.0036	GTEX-12WS9-0011-R5b-SM-5P9EV
GBM(T=153,N=1157)	Normal	6.6827	GTEX-NL4W-0011-R9a-SM-2I3G1
GBM(T=153,N=1157)	Normal	2.7333	GTEX-13X6J-3026-SM-5Q5CU
GBM(T=153,N=1157)	Normal	3.1587	GTEX-145LS-0011-R10a-SM-5PNUQ
GBM(T=153,N=1157)	Normal	4.2585	GTEX-13OVL-0011-R10a-SM-5L3GS
GBM(T=153,N=1157)	Normal	3.3075	GTEX-14BIL-0011-R10a-SM-5SI75
GBM(T=153,N=1157)	Normal	4.1169	GTEX-13FLV-0011-R10b-SM-5LZZ2
GBM(T=153,N=1157)	Normal	2.6826	GTEX-13FLW-0011-R6b-SM-5L3EN
GBM(T=153,N=1157)	Normal	3.4236	GTEX-NL4W-0011-R10A-SM-2I3DY
GBM(T=153,N=1157)	Normal	3.106	GTEX-S7SE-0011-R7A-SM-2XCDI
GBM(T=153,N=1157)	Normal	5.2566	GTEX-139UC-0011-R7a-SM-5IJCV
GBM(T=153,N=1157)	Normal	5.2791	GTEX-RNOR-0011-R4A-SM-3GAD3
GBM(T=153,N=1157)	Normal	1.521	GTEX-13FHO-2926-SM-5L3ES
GBM(T=153,N=1157)	Normal	3.6949	GTEX-ZE7O-0011-R1a-SM-57WDM
GBM(T=153,N=1157)	Normal	3.3561	GTEX-11ZUS-2826-SM-5EQKW
GBM(T=153,N=1157)	Normal	2.5286	GTEX-WVLH-0011-R11A-SM-3MJFO
GBM(T=153,N=1157)	Normal	2.9203	GTEX-13IVO-0011-R5a-SM-5L3CY
GBM(T=153,N=1157)	Normal	4.7708	GTEX-11WQC-0011-R5a-SM-5BC74
GBM(T=153,N=1157)	Normal	2.742	GTEX-R55F-1326-SM-5S2V4
GBM(T=153,N=1157)	Normal	0	GTEX-T6MN-0011-R7A-SM-5CHSP
GBM(T=153,N=1157)	Normal	4.2388	GTEX-RNOR-0011-R3A-SM-5SI8E
GBM(T=153,N=1157)	Normal	3.3855	GTEX-13QIC-0011-R10a-SM-5O9C7
GBM(T=153,N=1157)	Normal	5.7333	GTEX-13QJC-0011-R7b-SM-5PNUM
GBM(T=153,N=1157)	Normal	3.4155	GTEX-12WSD-3126-SM-5HL7P
GBM(T=153,N=1157)	Normal	4.1077	GTEX-13OVL-0011-R4b-SM-5L3HV
GBM(T=153,N=1157)	Normal	6.285	GTEX-13X6I-0011-R2b-SM-5PNWQ
GBM(T=153,N=1157)	Normal	4.7965	GTEX-1313W-0011-R8a-SM-5DUVM
GBM(T=153,N=1157)	Normal	4.4963	GTEX-12ZZX-0011-R2a-SM-5EGLG
GBM(T=153,N=1157)	Normal	2.4699	GTEX-X261-0011-R11A-SM-4E3JY
GBM(T=153,N=1157)	Normal	4.9923	GTEX-13X6J-0011-R8b-SM-5PNUA
GBM(T=153,N=1157)	Normal	1.2987	GTEX-ZF28-0011-R11a-SM-4WWEI
GBM(T=153,N=1157)	Normal	2.4542	GTEX-ZF28-2926-SM-4WKG1
GBM(T=153,N=1157)	Normal	5.8977	GTEX-13OVJ-0011-R3b-SM-5P9H6
GBM(T=153,N=1157)	Normal	2.6826	GTEX-XOTO-0011-R11B-SM-4B64O
GBM(T=153,N=1157)	Normal	7.3615	GTEX-ZVZQ-0011-R9a-SM-51MRH
GBM(T=153,N=1157)	Normal	3.1457	GTEX-X261-0011-R7A-SM-4E3JJ
GBM(T=153,N=1157)	Normal	3.1243	GTEX-ZYY3-3026-SM-5GIEJ
GBM(T=153,N=1157)	Normal	5.6279	GTEX-12WSM-0011-R1a-SM-5LZW6
GBM(T=153,N=1157)	Normal	2.0875	GTEX-13IVO-0011-R3b-SM-5IJBJ
GBM(T=153,N=1157)	Normal	4.678	GTEX-13CZV-0011-R10b-SM-5LZYD
GBM(T=153,N=1157)	Normal	2.4751	GTEX-145MI-0011-R7b-SM-5Q5AZ
GBM(T=153,N=1157)	Normal	1.9524	GTEX-13OW7-0011-R3a-SM-5O9DA
GBM(T=153,N=1157)	Normal	4.9556	GTEX-QVJO-0011-R7A-SM-2S1QO
GBM(T=153,N=1157)	Normal	4.4693	GTEX-RNOR-0011-R1A-SM-5SI8F
GBM(T=153,N=1157)	Normal	1.7824	GTEX-13JVG-0011-R11a-SM-5KM53
GBM(T=153,N=1157)	Normal	3.4142	GTEX-11WQC-0011-R6a-SM-5BC77
GBM(T=153,N=1157)	Normal	7.169	GTEX-13JUV-0011-R9a-SM-5LZX3
GBM(T=153,N=1157)	Normal	3.4515	GTEX-WL46-0011-R7A-SM-3LK7X
GBM(T=153,N=1157)	Normal	3.7115	GTEX-13FTZ-0011-R10b-SM-5KLZS
GBM(T=153,N=1157)	Normal	4.3442	GTEX-145MH-0011-R10b-SM-5PNUK
GBM(T=153,N=1157)	Normal	2.7887	GTEX-12WSF-0011-R6b-SM-5HL8W
GBM(T=153,N=1157)	Normal	5.5094	GTEX-13FXS-0011-R2b-SM-5K7XX
GBM(T=153,N=1157)	Normal	3.5558	GTEX-RNOR-0011-R5A-SM-2TF4J
GBM(T=153,N=1157)	Normal	6.7786	GTEX-TSE9-0011-R9A-SM-3DB7Q
GBM(T=153,N=1157)	Normal	3.2311	GTEX-RVPU-0011-R11A-SM-2XCAF
GBM(T=153,N=1157)	Normal	2.653	GTEX-X4EP-0011-R6A-SM-3P629
GBM(T=153,N=1157)	Normal	3.7772	GTEX-Y8DK-0011-R3A-SM-4RTW5
GBM(T=153,N=1157)	Normal	4.3356	GTEX-13IVO-2926-SM-5L3CZ
GBM(T=153,N=1157)	Normal	1.7824	GTEX-ZVT3-0011-R11b-SM-57WBI
GBM(T=153,N=1157)	Normal	3.3191	GTEX-13OVL-3026-SM-5IJF1
GBM(T=153,N=1157)	Normal	3.645	GTEX-1445S-0011-R5a-SM-5PNUS
GBM(T=153,N=1157)	Normal	4.6809	GTEX-13OVJ-0011-R7a-SM-5L3G1
GBM(T=153,N=1157)	Normal	2.7485	GTEX-13OVH-0011-R11b-SM-5KM4X
GBM(T=153,N=1157)	Normal	3.3001	GTEX-11WQC-0011-R10a-SM-57WCT
GBM(T=153,N=1157)	Normal	3.4303	GTEX-11NV4-2126-SM-5N9DS
GBM(T=153,N=1157)	Normal	1.9709	GTEX-13X6I-0011-R3b-SM-5P9HM
GBM(T=153,N=1157)	Normal	3.0617	GTEX-Y111-2826-SM-4TT3O
GBM(T=153,N=1157)	Normal	1.9561	GTEX-13O3O-0011-R3b-SM-5KM3R
GBM(T=153,N=1157)	Normal	7.365	GTEX-ZE9C-0011-R9a-SM-4WWCY
GBM(T=153,N=1157)	Normal	2.541	GTEX-13X6K-0011-R11a-SM-5P9F5
GBM(T=153,N=1157)	Normal	2.8758	GTEX-12ZZX-0011-R10b-SM-5DUWK
GBM(T=153,N=1157)	Normal	6.1617	GTEX-12WSA-0011-R8a-SM-5P9EX
GBM(T=153,N=1157)	Normal	8.1953	TCGA-06-AABW-11
GBM(T=153,N=1157)	Normal	6.1751	GTEX-X4XX-0011-R1B-SM-3P622
GBM(T=153,N=1157)	Normal	1.7005	GTEX-13JVG-0011-R3b-SM-5LZXF
GBM(T=153,N=1157)	Normal	5.9331	GTEX-ZAB4-0011-R6a-SM-4SOKD
GBM(T=153,N=1157)	Normal	7.9542	GTEX-N7MT-0011-R2a-SM-2I3GI
GBM(T=153,N=1157)	Normal	4.2319	GTEX-13OW6-2926-SM-5KM29
GBM(T=153,N=1157)	Normal	3.6404	GTEX-12ZZW-0011-R5a-SM-5DUVN
GBM(T=153,N=1157)	Normal	4.2585	GTEX-S7SE-0011-R4A-SM-2XCDB
GBM(T=153,N=1157)	Normal	3.5766	GTEX-ZXG5-0011-R10a-SM-57WDD
GBM(T=153,N=1157)	Normal	3.144	GTEX-13FLV-0011-R6a-SM-5KLZ4
GBM(T=153,N=1157)	Normal	4.5778	GTEX-ZAB4-0011-R7a-SM-4SOKE
GBM(T=153,N=1157)	Normal	2.3505	GTEX-OHPN-0011-R10A-SM-33HBU
GBM(T=153,N=1157)	Normal	5.2582	GTEX-13RTJ-0011-R7b-SM-5P9JS
GBM(T=153,N=1157)	Normal	3.6565	GTEX-12WSC-2926-SM-5BC5Z
GBM(T=153,N=1157)	Normal	2.3505	GTEX-13OVJ-0011-R10b-SM-5L3HT
GBM(T=153,N=1157)	Normal	3.0721	GTEX-12ZZX-0011-R5a-SM-5HL89
GBM(T=153,N=1157)	Normal	5.0004	GTEX-145LS-0011-R7a-SM-5PNWM
GBM(T=153,N=1157)	Normal	2.4568	GTEX-N7MT-1226-SM-2TC6K
GBM(T=153,N=1157)	Normal	3.3827	GTEX-X261-0011-R6B-SM-4E3J8
GBM(T=153,N=1157)	Normal	4.157	GTEX-13X6K-0011-R4b-SM-5P9HO
GBM(T=153,N=1157)	Normal	3.1143	GTEX-1445S-0011-R8a-SM-5PNWX
GBM(T=153,N=1157)	Normal	3.5097	GTEX-1128S-2826-SM-5N9DI
GBM(T=153,N=1157)	Normal	4.6352	GTEX-WWYW-0011-R6A-SM-3NB3G
GBM(T=153,N=1157)	Normal	5.2876	GTEX-147GR-0011-R4a-SM-5S2V2
GBM(T=153,N=1157)	Normal	4.2226	GTEX-12WSB-0011-R6b-SM-5GU6J
GBM(T=153,N=1157)	Normal	3.391	GTEX-ZAK1-3026-SM-5S2MJ
GBM(T=153,N=1157)	Normal	4.2334	GTEX-13S7M-0011-R7a-SM-5O9DK
GBM(T=153,N=1157)	Normal	2.9165	GTEX-ZVT3-0011-R10b-SM-57WB6
GBM(T=153,N=1157)	Normal	4.4456	GTEX-QDT8-0011-R6A-SM-32PKI
GBM(T=153,N=1157)	Normal	2.7398	GTEX-11PRG-2826-SM-5BC54
GBM(T=153,N=1157)	Normal	3.342	GTEX-ZE7O-0011-R6a-SM-57WCI
GBM(T=153,N=1157)	Normal	2.9708	GTEX-12WSM-0011-R8a-SM-5DUWJ
GBM(T=153,N=1157)	Normal	3.1699	GTEX-13PDP-0011-R8b-SM-5O9CS
GBM(T=153,N=1157)	Normal	3.4169	GTEX-13NYB-0011-R8a-SM-5KM4R
GBM(T=153,N=1157)	Normal	2.943	GTEX-P44H-0011-R5A-SM-2XCEX
GBM(T=153,N=1157)	Normal	2.211	GTEX-13SLW-0011-R10a-SM-5S2UI
GBM(T=153,N=1157)	Normal	6.8495	GTEX-Q2AG-0011-R9A-SM-2HMJ6
GBM(T=153,N=1157)	Normal	2.5705	GTEX-14BIM-0011-R6b-SM-5S2VB
GBM(T=153,N=1157)	Normal	2.8237	GTEX-144FL-3026-SM-5O99C
GBM(T=153,N=1157)	Normal	5.2574	GTEX-13FLV-0011-R8a-SM-5LZZE
GBM(T=153,N=1157)	Normal	3.3827	GTEX-13CF2-0011-R8b-SM-5IJCX
GBM(T=153,N=1157)	Normal	2.6713	GTEX-131YS-3126-SM-5KLYT
GBM(T=153,N=1157)	Normal	3.0549	GTEX-13OW7-3026-SM-5L3GY
GBM(T=153,N=1157)	Normal	5.2103	GTEX-13SLX-0011-R8b-SM-5PNWZ
GBM(T=153,N=1157)	Normal	3.3923	GTEX-139T8-0011-R4a-SM-5HL54
GBM(T=153,N=1157)	Normal	1.9524	GTEX-145LU-0011-R3a-SM-5P9K2
GBM(T=153,N=1157)	Normal	5.8227	GTEX-WHSE-0011-R2A-SM-3P5ZL
GBM(T=153,N=1157)	Normal	4.3133	GTEX-13FXS-0011-R5b-SM-5LZYE
GBM(T=153,N=1157)	Normal	7.8487	GTEX-13N2G-0011-R9b-SM-5MR4E
GBM(T=153,N=1157)	Normal	3.0789	GTEX-13O3O-3126-SM-5KM3H
GBM(T=153,N=1157)	Normal	1.2928	GTEX-13NZA-0011-R11b-SM-5KM4W
GBM(T=153,N=1157)	Normal	1.9818	GTEX-13FLV-0011-R11a-SM-5LZZ7
GBM(T=153,N=1157)	Normal	1.6645	GTEX-13OW8-0011-R3a-SM-5L3I4
GBM(T=153,N=1157)	Normal	3.4699	GTEX-S7SE-0011-R5A-SM-2XCDA
GBM(T=153,N=1157)	Normal	5.3944	GTEX-13X6I-0011-R5a-SM-5PNWW
GBM(T=153,N=1157)	Normal	5.6876	GTEX-NPJ7-0011-R8a-SM-2I3G2
GBM(T=153,N=1157)	Normal	5.6778	GTEX-X4XX-0011-R8B-SM-46MWM
GBM(T=153,N=1157)	Normal	4.1505	GTEX-WVLH-0011-R5A-SM-3MJFW
GBM(T=153,N=1157)	Normal	4.0721	GTEX-13FLW-0011-R5a-SM-5LZX6
GBM(T=153,N=1157)	Normal	3.0583	GTEX-R55E-2526-SM-2TC6H
GBM(T=153,N=1157)	Normal	1.8115	GTEX-11ZTS-3226-SM-5EGID
GBM(T=153,N=1157)	Normal	5.557	GTEX-13N2G-0011-R4b-SM-5MR54
GBM(T=153,N=1157)	Normal	3.8125	GTEX-YJ89-0011-R7a-SM-4V6GO
GBM(T=153,N=1157)	Normal	6.2474	GTEX-UTHO-0011-R3A-SM-3GIK8
GBM(T=153,N=1157)	Normal	3.2661	GTEX-13O3Q-0011-R6a-SM-5KM2V
GBM(T=153,N=1157)	Normal	6.0184	GTEX-N7MT-0011-R4a-SM-2I3G9
GBM(T=153,N=1157)	Normal	5.0849	GTEX-ZXG5-0011-R7b-SM-57WCC
GBM(T=153,N=1157)	Normal	4.3985	GTEX-ZAB4-0011-R5a-SM-4SOKC
GBM(T=153,N=1157)	Normal	3.0875	GTEX-X4EP-0011-R7B-SM-4PQZW
GBM(T=153,N=1157)	Normal	2.536	GTEX-139UC-0011-R6b-SM-5K7Z1
GBM(T=153,N=1157)	Normal	6.8354	GTEX-12WSC-0011-R9a-SM-5GU4U
GBM(T=153,N=1157)	Normal	4.8022	GTEX-P44G-0011-R5A-SM-2I3FA
GBM(T=153,N=1157)	Normal	6.302	GTEX-11WQK-0011-R9b-SM-5BC6N
GBM(T=153,N=1157)	Normal	5.4472	GTEX-X4EP-0011-R2B-SM-3P625
GBM(T=153,N=1157)	Normal	2.862	GTEX-13NYB-3226-SM-5J2ND
GBM(T=153,N=1157)	Normal	6.7744	GTEX-11H98-0011-R8a-SM-5NQ8V
GBM(T=153,N=1157)	Normal	3.8074	GTEX-N7MS-2526-SM-2D7W3
GBM(T=153,N=1157)	Normal	1.7355	GTEX-13N1W-0011-R11a-SM-5MR3D
GBM(T=153,N=1157)	Normal	8.1875	GTEX-13PLJ-0011-R9b-SM-5O9DV
GBM(T=153,N=1157)	Normal	3.4906	GTEX-13PLJ-0011-R5a-SM-5O9BG
GBM(T=153,N=1157)	Normal	2.8758	GTEX-144GL-2926-SM-5O99F
GBM(T=153,N=1157)	Normal	2.425	GTEX-XOTO-2926-SM-4B65G
GBM(T=153,N=1157)	Normal	4.3875	GTEX-S7SE-0011-R10A-SM-2XCDF
GBM(T=153,N=1157)	Normal	2.4115	GTEX-139TT-2626-SM-5LZUB
GBM(T=153,N=1157)	Normal	8.7853	GTEX-X4XX-0011-R2A-SM-3P623
GBM(T=153,N=1157)	Normal	7.1751	GTEX-OHPN-0011-R9A-SM-4DXUH
GBM(T=153,N=1157)	Normal	2.1505	GTEX-ZVZQ-0011-R11a-SM-51MS6
GBM(T=153,N=1157)	Normal	4.9561	GTEX-13CF2-0011-R7b-SM-5K7UV
GBM(T=153,N=1157)	Normal	2.1177	GTEX-13PL6-0011-R6a-SM-5O9C5
GBM(T=153,N=1157)	Normal	6.8934	GTEX-YFC4-0011-R2a-SM-4V6DZ
GBM(T=153,N=1157)	Normal	5.2334	GTEX-QVJO-0011-R2A-SM-2S1QK
GBM(T=153,N=1157)	Normal	7.3408	GTEX-131YS-0011-R9b-SM-5EQLY
GBM(T=153,N=1157)	Normal	2.0908	GTEX-145MG-0011-R3b-SM-5SI67
GBM(T=153,N=1157)	Normal	5.3205	GTEX-OXRO-0011-R2A-SM-3NB1W
GBM(T=153,N=1157)	Normal	4.66	GTEX-QVUS-2826-SM-3GADB
GBM(T=153,N=1157)	Normal	3.9505	GTEX-11GSP-0011-R5a-SM-57WBE
GBM(T=153,N=1157)	Normal	2.1763	GTEX-ZVT3-0011-R3b-SM-51MTJ
GBM(T=153,N=1157)	Normal	4.2487	GTEX-Z93S-0011-R11a-SM-4RGNN
GBM(T=153,N=1157)	Normal	5.1412	GTEX-11GS4-3126-SM-5A5LH
GBM(T=153,N=1157)	Normal	2.6508	GTEX-13FHO-0011-R7b-SM-5LZXD
GBM(T=153,N=1157)	Normal	3.6241	GTEX-13FHO-3026-SM-5J1O9
GBM(T=153,N=1157)	Normal	6.7593	GTEX-P44G-0011-R2A-SM-2XCD2
GBM(T=153,N=1157)	Normal	5.6052	GTEX-13RTL-0011-R1a-SM-5PNZ8
GBM(T=153,N=1157)	Normal	2.121	GTEX-12WSF-0011-R11a-SM-5LZVT
GBM(T=153,N=1157)	Normal	2.757	GTEX-13112-0011-R6b-SM-5DUVK
GBM(T=153,N=1157)	Normal	2.3363	GTEX-13OVL-0011-R11b-SM-5L3G7
GBM(T=153,N=1157)	Normal	5.2828	GTEX-ZAJG-3126-SM-5HL9J
GBM(T=153,N=1157)	Normal	2.536	GTEX-P44G-0011-R1A-SM-2I3FE
GBM(T=153,N=1157)	Normal	5.6916	GTEX-1192X-3126-SM-5N9BY
GBM(T=153,N=1157)	Normal	6.4272	GTEX-13N2G-0011-R1b-SM-5MR3G
GBM(T=153,N=1157)	Normal	3.2646	GTEX-ZV68-0011-R6a-SM-51MSR
GBM(T=153,N=1157)	Normal	4.0233	GTEX-QVUS-0011-R3A-SM-3GAFD
GBM(T=153,N=1157)	Normal	7.202	GTEX-OHPN-0011-R9A-SM-2YUMN
GBM(T=153,N=1157)	Normal	4.0917	GTEX-13SLW-0011-R1a-SM-5S2W7
GBM(T=153,N=1157)	Normal	4.8201	GTEX-N7MT-0011-R7a-SM-2I3FZ
GBM(T=153,N=1157)	Normal	2.5084	GTEX-13IVO-0011-R8a-SM-5L3DY
GBM(T=153,N=1157)	Normal	3.9671	GTEX-Q2AG-0011-R11A-SM-2HMKZ
GBM(T=153,N=1157)	Normal	3.905	GTEX-144GL-0011-R5b-SM-5PNUJ
GBM(T=153,N=1157)	Normal	3.101	GTEX-144GL-0011-R3a-SM-5P9HP
GBM(T=153,N=1157)	Normal	7.2756	GTEX-R55E-0011-R9A-SM-2TC6C
GBM(T=153,N=1157)	Normal	2.7356	GTEX-13X6J-0011-R11a-SM-5P9HE
GBM(T=153,N=1157)	Normal	1.8278	GTEX-R55F-1226-SM-2TF59
GBM(T=153,N=1157)	Normal	1.6229	GTEX-13CZV-0011-R11b-SM-5N9FN
GBM(T=153,N=1157)	Normal	4.4389	GTEX-144GO-0011-R5a-SM-5PNUR
GBM(T=153,N=1157)	Normal	7.5557	GTEX-N7MT-0011-R3a-SM-2I3GC
GBM(T=153,N=1157)	Normal	3.5285	GTEX-132Q8-0011-R10b-SM-5DUWZ
GBM(T=153,N=1157)	Normal	5.9589	GTEX-13PL6-0011-R9b-SM-5O9CH
GBM(T=153,N=1157)	Normal	2.9011	GTEX-QMR6-0011-R11A-SM-32PKK
GBM(T=153,N=1157)	Normal	3.5521	GTEX-ZDXO-0011-R8a-SM-4WWD7
GBM(T=153,N=1157)	Normal	2.1043	GTEX-11EMC-3226-SM-5EGKW
GBM(T=153,N=1157)	Normal	3.5656	GTEX-P44G-0011-R3A-SM-2I3FC
GBM(T=153,N=1157)	Normal	3.1094	GTEX-12ZZW-0011-R10b-SM-5HL9X
GBM(T=153,N=1157)	Normal	2.9373	GTEX-12WSE-0011-R6b-SM-5LZV5
GBM(T=153,N=1157)	Normal	4.0436	GTEX-13FHP-0011-R1b-SM-5K7XL
GBM(T=153,N=1157)	Normal	7.1817	GTEX-XMD1-0011-R10A-SM-4AT4A
GBM(T=153,N=1157)	Normal	3.9269	GTEX-12WSD-0011-R3b-SM-5LZWN
GBM(T=153,N=1157)	Normal	5.5426	GTEX-WZTO-0011-R8A-SM-4E3II
GBM(T=153,N=1157)	Normal	7.7395	GTEX-13FXS-0011-R9a-SM-5K7UI
GBM(T=153,N=1157)	Normal	2.488	GTEX-13O3Q-0011-R10b-SM-5KM39
GBM(T=153,N=1157)	Normal	4.1993	GTEX-131YS-0011-R4a-SM-5DUVL
GBM(T=153,N=1157)	Normal	3.2141	GTEX-13N2G-0011-R10a-SM-5MR34
GBM(T=153,N=1157)	Normal	2.275	GTEX-13OW8-0011-R6b-SM-5L3I3
GBM(T=153,N=1157)	Normal	4.1906	GTEX-13FLV-0011-R4a-SM-5LZYU
GBM(T=153,N=1157)	Normal	4.5969	GTEX-ZVZQ-0011-R10b-SM-51MRT
GBM(T=153,N=1157)	Normal	4.2994	GTEX-131XH-0011-R1a-SM-5DUWA
GBM(T=153,N=1157)	Normal	2.4168	GTEX-P44H-0011-R10A-SM-2XCEK
GBM(T=153,N=1157)	Normal	3.3348	GTEX-13OW7-0011-R4b-SM-5O9CX
GBM(T=153,N=1157)	Normal	4.8304	GTEX-13OVH-0011-R6b-SM-5LUAX
GBM(T=153,N=1157)	Normal	5.1926	GTEX-13NYS-0011-R9b-SM-5MR44
GBM(T=153,N=1157)	Normal	2.6017	GTEX-RU72-0011-R10A-SM-2TF6D
GBM(T=153,N=1157)	Normal	4.1375	GTEX-13OVJ-2826-SM-5L3GW
GBM(T=153,N=1157)	Normal	4.2502	GTEX-11GSO-3026-SM-5Q5AL
GBM(T=153,N=1157)	Normal	4.2532	GTEX-WHSE-0011-R1A-SM-3P5ZK
GBM(T=153,N=1157)	Normal	0	GTEX-T6MN-0011-R4A-SM-5CHSD
GBM(T=153,N=1157)	Normal	2.5993	GTEX-ZUA1-3026-SM-59HJC
GBM(T=153,N=1157)	Normal	5.1072	GTEX-11GSP-0011-R8b-SM-5NQ79
GBM(T=153,N=1157)	Normal	4.7845	GTEX-YJ89-0011-R2b-SM-4RGLT
GBM(T=153,N=1157)	Normal	4.1667	GTEX-Q2AG-0011-R10A-SM-2HMLA
GBM(T=153,N=1157)	Normal	6.2722	GTEX-WL46-0011-R5A-SM-3LK6V
GBM(T=153,N=1157)	Normal	3.7697	GTEX-145MG-0011-R7b-SM-5P9JY
GBM(T=153,N=1157)	Normal	5.9862	GTEX-X4EP-0011-R9B-SM-4QASI
GBM(T=153,N=1157)	Normal	2.4982	GTEX-13112-2926-SM-5DUWT
GBM(T=153,N=1157)	Normal	0	GTEX-TSE9-0011-R7A-SM-5CHS2
GBM(T=153,N=1157)	Normal	4.3277	GTEX-11WQC-0011-R7b-SM-5BC7A
GBM(T=153,N=1157)	Normal	3.8895	GTEX-12ZZZ-0011-R7b-SM-5EGLE
GBM(T=153,N=1157)	Normal	2.5533	GTEX-13RTL-0011-R3a-SM-5P9JP
GBM(T=153,N=1157)	Normal	0.8156	GTEX-13FHO-0011-R11b-SM-5LZYQ
GBM(T=153,N=1157)	Normal	4.0841	GTEX-Q2AG-0011-R5A-SM-2HMJH
GBM(T=153,N=1157)	Normal	4.0418	GTEX-13OVH-0011-R8b-SM-5MR35
GBM(T=153,N=1157)	Normal	4.5267	GTEX-147GR-0011-R6b-SM-5S2RO
GBM(T=153,N=1157)	Normal	3.3868	GTEX-132Q8-0011-R5a-SM-5IJDM
GBM(T=153,N=1157)	Normal	4.5831	GTEX-WZTO-0011-R5B-SM-3NMC5
GBM(T=153,N=1157)	Normal	3.848	GTEX-11ONC-0011-R1a-SM-57WD4
GBM(T=153,N=1157)	Normal	2.9672	GTEX-14BIN-0011-R10a-SM-5S2UA
GBM(T=153,N=1157)	Normal	3.8135	GTEX-T2IS-0011-R6A-SM-32QP2
GBM(T=153,N=1157)	Normal	5.0189	GTEX-144GL-0011-R8a-SM-5Q5B1
GBM(T=153,N=1157)	Normal	1.9298	GTEX-13QIC-3026-SM-5LU58
GBM(T=153,N=1157)	Normal	2.4436	GTEX-1313W-0011-R10b-SM-5DUXA
GBM(T=153,N=1157)	Normal	7.7134	GTEX-YFC4-0011-R9a-SM-4SOK4
GBM(T=153,N=1157)	Normal	2.7782	GTEX-13O3Q-2926-SM-5KM45
GBM(T=153,N=1157)	Normal	8.1547	GTEX-12126-0011-R9b-SM-5BC6P
GBM(T=153,N=1157)	Normal	4.6571	GTEX-ZXG5-0011-R5b-SM-57WBN
GBM(T=153,N=1157)	Normal	5.2372	GTEX-13OW7-0011-R1b-SM-5L3HF
GBM(T=153,N=1157)	Normal	3.9126	GTEX-13112-0011-R5b-SM-5DUV8
GBM(T=153,N=1157)	Normal	4.5969	GTEX-T6MN-0011-R6A-SM-32QP8
GBM(T=153,N=1157)	Normal	1.5801	GTEX-12584-0011-R6a-SM-5NQ7C
GBM(T=153,N=1157)	Normal	1.0704	GTEX-13PDP-2926-SM-5N9E8
GBM(T=153,N=1157)	Normal	3.1143	GTEX-ZE9C-0011-R5a-SM-5EGLO
GBM(T=153,N=1157)	Normal	3.2219	GTEX-139UC-0011-R3b-SM-5K7VZ
GBM(T=153,N=1157)	Normal	3.5607	GTEX-12WSC-0011-R10a-SM-5GU57
GBM(T=153,N=1157)	Normal	3.5862	GTEX-117XS-3126-SM-5GIDP
GBM(T=153,N=1157)	Normal	4.9064	GTEX-XOTO-0011-R8A-SM-4B65J
GBM(T=153,N=1157)	Normal	1.6599	GTEX-11H98-0011-R10b-SM-5NQ98
GBM(T=153,N=1157)	Normal	4.2623	GTEX-11OF3-0011-R7a-SM-57WCG
GBM(T=153,N=1157)	Normal	3.1375	GTEX-14ASI-3026-SM-5S2PN
GBM(T=153,N=1157)	Normal	3.0479	GTEX-NPJ8-2626-SM-26GMI
GBM(T=153,N=1157)	Normal	3.9393	GTEX-13CIG-0011-R9a-SM-5K7VU
GBM(T=153,N=1157)	Normal	5.4049	GTEX-WWYW-0011-R1A-SM-3TW8G
GBM(T=153,N=1157)	Normal	4.1546	GTEX-NL4W-0011-R6a-SM-2I3GA
GBM(T=153,N=1157)	Normal	3.0462	GTEX-NPJ7-0011-R10A-SM-2I3E5
GBM(T=153,N=1157)	Normal	4.8011	GTEX-13NYB-0011-R7a-SM-5MR5D
GBM(T=153,N=1157)	Normal	6.2683	GTEX-13FLW-0011-R8b-SM-5J1MZ
GBM(T=153,N=1157)	Normal	5.7244	GTEX-Q2AG-0011-R8A-SM-2HMK5
GBM(T=153,N=1157)	Normal	5.6224	GTEX-13X6K-0011-R3b-SM-5PNUD
GBM(T=153,N=1157)	Normal	5.7766	GTEX-X585-0011-R1B-SM-46MVE
GBM(T=153,N=1157)	Normal	3.7939	GTEX-13N2G-0011-R5a-SM-5MR33
GBM(T=153,N=1157)	Normal	4.8022	GTEX-RVPU-0011-R6A-SM-2XCAC
GBM(T=153,N=1157)	Normal	2.3016	GTEX-13X6I-0011-R11a-SM-5P9HN
GBM(T=153,N=1157)	Normal	3.0462	GTEX-13S7M-3126-SM-5RQJQ
GBM(T=153,N=1157)	Normal	3.5669	GTEX-ZDXO-0011-R3a-SM-4WKFS
GBM(T=153,N=1157)	Normal	2.9505	GTEX-13RTJ-0011-R3a-SM-5PNX7
GBM(T=153,N=1157)	Normal	4.0357	GTEX-139UC-0011-R4a-SM-5K7XM
GBM(T=153,N=1157)	Normal	4.7268	GTEX-X261-0011-R8A-SM-4E3I5
GBM(T=153,N=1157)	Normal	3.6926	GTEX-12126-0926-SM-5FQTW
GBM(T=153,N=1157)	Normal	4.1891	GTEX-14ASI-0011-R8b-SM-5S2UB
GBM(T=153,N=1157)	Normal	3.1408	GTEX-14A5I-2826-SM-5SIBF
GBM(T=153,N=1157)	Normal	6.3318	GTEX-12WSA-0011-R2a-SM-57WDK
GBM(T=153,N=1157)	Normal	4.4469	GTEX-NPJ7-0011-R1a-SM-3GACT
GBM(T=153,N=1157)	Normal	3.2342	GTEX-13N2G-0011-R6b-SM-5MR3P
GBM(T=153,N=1157)	Normal	4.4796	GTEX-NPJ7-0011-R4a-SM-2I3GJ
GBM(T=153,N=1157)	Normal	3.645	GTEX-NL3H-0011-R6a-SM-2I3G8
GBM(T=153,N=1157)	Normal	4.2683	GTEX-ZAB4-0011-R10a-SM-4SOKH
GBM(T=153,N=1157)	Normal	1.926	GTEX-13SLW-0011-R11a-SM-5SI8Q
GBM(T=153,N=1157)	Normal	2.144	GTEX-11WQK-3026-SM-5EQL6
GBM(T=153,N=1157)	Normal	3.0976	GTEX-131XW-0011-R6b-SM-5K7XY
GBM(T=153,N=1157)	Normal	5.6943	GTEX-N7MT-1126-SM-2YUNQ
GBM(T=153,N=1157)	Normal	4.3155	GTEX-WL46-2926-SM-3LK82
GBM(T=153,N=1157)	Normal	2.5607	GTEX-ZDXO-2926-SM-4WKFM
GBM(T=153,N=1157)	Normal	3.3348	GTEX-1399T-0011-R4b-SM-5DUVX
GBM(T=153,N=1157)	Normal	2.5059	GTEX-12ZZW-0011-R7a-SM-5DUWC
GBM(T=153,N=1157)	Normal	6.0011	GTEX-1445S-0011-R2b-SM-5PNUH
GBM(T=153,N=1157)	Normal	3.6871	GTEX-R55E-0011-R11A-SM-2TC6I
GBM(T=153,N=1157)	Normal	2.9203	GTEX-QMR6-1326-SM-32PLB
GBM(T=153,N=1157)	Normal	2.742	GTEX-147F4-0011-R8b-SM-5S2UN
GBM(T=153,N=1157)	Normal	3.3813	GTEX-139TS-0011-R10a-SM-5K7TU
GBM(T=153,N=1157)	Normal	4.303	GTEX-12WSB-0011-R7b-SM-5GU6V
GBM(T=153,N=1157)	Normal	1.2265	GTEX-13IVO-0011-R11b-SM-5LZXQ
GBM(T=153,N=1157)	Normal	5.9618	GTEX-1212Z-0011-R1b-SM-5BC72
GBM(T=153,N=1157)	Normal	7.8943	GTEX-Q2AG-0011-R2A-SM-2HMIT
GBM(T=153,N=1157)	Normal	3.1571	GTEX-11H98-0011-R5b-SM-57WCF
GBM(T=153,N=1157)	Normal	3.6803	GTEX-ZV68-0011-R7a-SM-51MT4
GBM(T=153,N=1157)	Normal	3.3103	GTEX-12ZZY-0011-R10b-SM-5HL7W
GBM(T=153,N=1157)	Normal	4.218	GTEX-12WSC-0011-R5b-SM-5CVNS
GBM(T=153,N=1157)	Normal	3.4397	GTEX-11GSO-2926-SM-5HL73
GBM(T=153,N=1157)	Normal	3.5223	GTEX-13O3O-0011-R10a-SM-5LUA9
GBM(T=153,N=1157)	Normal	5.6367	GTEX-12WSF-0011-R1a-SM-5DUVI
GBM(T=153,N=1157)	Normal	3.9108	GTEX-12WSM-0011-R7b-SM-5EGLD
GBM(T=153,N=1157)	Normal	3.3234	GTEX-139UC-3126-SM-5J1OY
GBM(T=153,N=1157)	Normal	4.3169	GTEX-11GSP-0011-R10a-SM-5NQ7J
GBM(T=153,N=1157)	Normal	3.3785	GTEX-ZF28-0011-R8a-SM-4WWFW
GBM(T=153,N=1157)	Normal	3.0531	GTEX-RVPU-0011-R3A-SM-2XCAE
GBM(T=153,N=1157)	Normal	5.3212	GTEX-RNOR-0011-R3A-SM-2TF5J
GBM(T=153,N=1157)	Normal	4.0703	GTEX-13OVJ-0011-R2b-SM-5L3GP
GBM(T=153,N=1157)	Normal	5.1018	GTEX-QMR6-0011-R5A-SM-32PKT
GBM(T=153,N=1157)	Normal	2.7377	GTEX-11WQC-0011-R11b-SM-57WD6
GBM(T=153,N=1157)	Normal	2.9011	GTEX-11DXW-1026-SM-5H11K
GBM(T=153,N=1157)	Normal	6.8189	GTEX-ZE9C-0011-R2a-SM-4WKGH
GBM(T=153,N=1157)	Normal	2.0531	GTEX-14753-0011-R8b-SM-5S2U1
GBM(T=153,N=1157)	Normal	5.3996	GTEX-13FHP-3026-SM-5IJBS
GBM(T=153,N=1157)	Normal	5.1256	GTEX-13VXU-0011-R7b-SM-5SI72
GBM(T=153,N=1157)	Normal	3.5008	GTEX-12WSE-0011-R7a-SM-5PNWF
GBM(T=153,N=1157)	Normal	4.1842	GTEX-X585-3026-SM-46MWF
GBM(T=153,N=1157)	Normal	3.3059	GTEX-12WSF-0011-R10a-SM-5LZVH
GBM(T=153,N=1157)	Normal	3.8659	GTEX-ZE9C-0011-R4a-SM-4WKH6
GBM(T=153,N=1157)	Normal	3.5398	GTEX-14BIN-0011-R11a-SM-5SI79
GBM(T=153,N=1157)	Normal	2.9837	GTEX-12ZZX-2926-SM-5GCOQ
GBM(T=153,N=1157)	Normal	3.6288	GTEX-Y8DK-0011-R11A-SM-4SOK2
GBM(T=153,N=1157)	Normal	2.3978	GTEX-WZTO-2926-SM-3NM9I
GBM(T=153,N=1157)	Normal	6.3398	GTEX-WWYW-0011-R5A-SM-3NB3E
GBM(T=153,N=1157)	Normal	6.5305	GTEX-13QJC-0011-R2b-SM-5PNUN
GBM(T=153,N=1157)	Normal	2.1763	GTEX-13SLX-0011-R10a-SM-5P9HV
GBM(T=153,N=1157)	Normal	2.511	GTEX-RVPV-0011-R11A-SM-2TF6F
GBM(T=153,N=1157)	Normal	4.678	GTEX-12WSA-0011-R7b-SM-5GU5U
GBM(T=153,N=1157)	Normal	1.4383	GTEX-1269C-3126-SM-5EGI6
GBM(T=153,N=1157)	Normal	1.9928	GTEX-11WQK-0011-R10a-SM-5BC6R
GBM(T=153,N=1157)	Normal	4.6513	GTEX-13OVJ-0011-R1b-SM-5L3I6
GBM(T=153,N=1157)	Normal	6.732	GTEX-139TS-0011-R2b-SM-5J1MX
GBM(T=153,N=1157)	Normal	3.3923	GTEX-11OF3-0011-R6b-SM-57WBG
GBM(T=153,N=1157)	Normal	1.3277	GTEX-13FHO-0011-R3b-SM-5K7YA
GBM(T=153,N=1157)	Normal	3.568	GTEX-RU72-0011-R5A-SM-2TF6U
GBM(T=153,N=1157)	Normal	6.9088	GTEX-13OVL-0011-R1a-SM-5L3H5
GBM(T=153,N=1157)	Normal	4.0747	GTEX-X4XX-0011-R11A-SM-46MWQ
GBM(T=153,N=1157)	Normal	4.6479	GTEX-ZF28-0011-R5a-SM-4WWCZ
GBM(T=153,N=1157)	Normal	7.3035	GTEX-NPJ7-0011-R9a-SM-2TC5R
GBM(T=153,N=1157)	Normal	2.546	GTEX-13OW6-0011-R10a-SM-5L3HE
GBM(T=153,N=1157)	Normal	6.9166	GTEX-T6MN-0011-R1A-SM-32QOY
GBM(T=153,N=1157)	Normal	6.4384	GTEX-RVPU-0011-R7A-SM-2XCAB
GBM(T=153,N=1157)	Normal	4.1514	GTEX-11GSP-0011-R7b-SM-57WC3
GBM(T=153,N=1157)	Normal	3.6229	GTEX-12ZZX-0011-R6a-SM-5HL8L
GBM(T=153,N=1157)	Normal	1.86	GTEX-131XW-0011-R10a-SM-5DUVA
GBM(T=153,N=1157)	Normal	4.925	GTEX-UTHO-0011-R6A-SM-3GIJW
GBM(T=153,N=1157)	Normal	2.6667	GTEX-13VXU-3026-SM-5LU3K
GBM(T=153,N=1157)	Normal	6.7475	GTEX-T2IS-0011-R2A-SM-32QPF
GBM(T=153,N=1157)	Normal	4.9598	TCGA-06-0681-11
GBM(T=153,N=1157)	Normal	2.4777	GTEX-131XH-2926-SM-5LZU4
GBM(T=153,N=1157)	Normal	4.6444	GTEX-139UC-0011-R5b-SM-5K7VY
GBM(T=153,N=1157)	Normal	4.7399	GTEX-QDT8-0011-R5A-SM-32PKN
GBM(T=153,N=1157)	Normal	3.6194	GTEX-13G51-0011-R10b-SM-5LZYF
GBM(T=153,N=1157)	Normal	3.2675	GTEX-11DXW-1126-SM-5H12Q
GBM(T=153,N=1157)	Normal	6.1117	GTEX-145LS-0011-R2a-SM-5PNZI
GBM(T=153,N=1157)	Normal	2.7591	GTEX-WL46-0011-R10A-SM-3MJFQ
GBM(T=153,N=1157)	Normal	2.8992	GTEX-12WS9-0011-R6a-SM-5P9EW
GBM(T=153,N=1157)	Normal	4.1755	GTEX-147GR-0011-R7a-SM-5S2RP
GBM(T=153,N=1157)	Normal	3.2064	GTEX-13PL6-3126-SM-5LUAR
GBM(T=153,N=1157)	Normal	2.5801	GTEX-12WSH-0011-R11a-SM-5LZVM
GBM(T=153,N=1157)	Normal	5.625	GTEX-13SLX-0011-R2b-SM-5S2VP
GBM(T=153,N=1157)	Normal	5.0405	GTEX-WHSE-0011-R4A-SM-3P5ZN
GBM(T=153,N=1157)	Normal	2.8855	GTEX-12ZZW-0011-R3a-SM-5DUWW
GBM(T=153,N=1157)	Normal	4.7522	GTEX-13X6K-0011-R2b-SM-5P9K3
GBM(T=153,N=1157)	Normal	3.9449	GTEX-13X6I-0011-R10a-SM-5PNWI
GBM(T=153,N=1157)	Normal	2.2927	GTEX-14BIM-0011-R11b-SM-5S2RN
GBM(T=153,N=1157)	Normal	3.854	GTEX-R55F-0011-R8A-SM-2TF4F
GBM(T=153,N=1157)	Normal	7.342	GTEX-11UD1-0011-R2b-SM-5BC6O
GBM(T=153,N=1157)	Normal	2.0566	GTEX-147F4-0011-R6b-SM-5S2UP
GBM(T=153,N=1157)	Normal	3.4893	GTEX-X585-0011-R11B-SM-46MUZ
GBM(T=153,N=1157)	Normal	3.4303	GTEX-13SLX-3126-SM-5S2Q5
GBM(T=153,N=1157)	Normal	3.3391	GTEX-11NV4-0011-R6a-SM-57WD5
GBM(T=153,N=1157)	Normal	3.9079	GTEX-13CZV-0011-R7b-SM-5LZXH
GBM(T=153,N=1157)	Normal	4.0849	GTEX-145LU-0011-R10a-SM-5PNWJ
GBM(T=153,N=1157)	Normal	7.8268	GTEX-ZAB4-0011-R2a-SM-4RGNP
GBM(T=153,N=1157)	Normal	3.2928	GTEX-11O72-2926-SM-5BC4V
GBM(T=153,N=1157)	Normal	4.1505	GTEX-12WSH-0011-R10a-SM-5LZUS
GBM(T=153,N=1157)	Normal	4.7634	GTEX-13FXS-0011-R6b-SM-5L3F7
GBM(T=153,N=1157)	Normal	3.9552	GTEX-1313W-0011-R4b-SM-5KLZV
GBM(T=153,N=1157)	Normal	4.9626	GTEX-Y8DK-0011-R6A-SM-4V6EG
GBM(T=153,N=1157)	Normal	5.2616	GTEX-R55E-0011-R7A-SM-2TC5Z
GBM(T=153,N=1157)	Normal	4.3701	GTEX-131YS-0011-R1a-SM-5DUXC
GBM(T=153,N=1157)	Normal	4.7965	GTEX-13OW6-0011-R7b-SM-5L3H4
GBM(T=153,N=1157)	Normal	2.278	GTEX-ZVT3-3026-SM-5E43N
GBM(T=153,N=1157)	Normal	2.462	GTEX-13X6J-0011-R10b-SM-5PNWA
GBM(T=153,N=1157)	Normal	2.7312	GTEX-11GSP-3126-SM-5A5LL
GBM(T=153,N=1157)	Normal	5.3572	GTEX-13PL6-0011-R5b-SM-5O9BI
GBM(T=153,N=1157)	Normal	5.5552	GTEX-11WQC-0011-R8b-SM-57WCH
GBM(T=153,N=1157)	Normal	3.3618	GTEX-13OVJ-0011-R4b-SM-5P9H5
GBM(T=153,N=1157)	Normal	5.896	GTEX-13RTJ-0011-R2a-SM-5PNW9
GBM(T=153,N=1157)	Normal	4.9112	GTEX-13FLW-0011-R7b-SM-5L3EZ
GBM(T=153,N=1157)	Normal	6.3649	GTEX-XMD1-0011-R1A-SM-4AT4C
GBM(T=153,N=1157)	Normal	3.0072	GTEX-S7PM-0011-R6A-SM-3NM8F
GBM(T=153,N=1157)	Normal	1.9486	GTEX-139UW-0011-R11a-SM-5IJGN
GBM(T=153,N=1157)	Normal	3.3855	GTEX-1313W-3026-SM-5LZUZ
GBM(T=153,N=1157)	Normal	2.278	GTEX-139UC-3226-SM-5N9EZ
GBM(T=153,N=1157)	Normal	8.5307	GTEX-WL46-0011-R9A-SM-3MJFP
GBM(T=153,N=1157)	Normal	3.2064	GTEX-11ZU8-0011-R4a-SM-5BC6Y
GBM(T=153,N=1157)	Normal	3.5957	GTEX-NL3H-0011-R3a-SM-2I3GL
GBM(T=153,N=1157)	Normal	6.0948	GTEX-N7MT-0011-R1a-SM-5SI7S
GBM(T=153,N=1157)	Normal	5.1965	GTEX-13N1W-0011-R6a-SM-5MR43
GBM(T=153,N=1157)	Normal	3.8924	GTEX-13FLV-0011-R3b-SM-5LZYP
GBM(T=153,N=1157)	Normal	2.3104	GTEX-T5JC-0011-R6A-SM-5SI89
GBM(T=153,N=1157)	Normal	3.773	GTEX-NPJ8-0011-R8a-SM-2HMLG
GBM(T=153,N=1157)	Normal	3.4033	GTEX-1445S-0011-R10a-SM-5PNWB
GBM(T=153,N=1157)	Normal	3.8135	GTEX-T2IS-2926-SM-32QPO
GBM(T=153,N=1157)	Normal	1.5008	GTEX-131XW-0011-R11a-SM-5DUV9
GBM(T=153,N=1157)	Normal	3.2016	GTEX-QVJO-1325-SM-2S1QX
GBM(T=153,N=1157)	Normal	5.9418	GTEX-XMD1-0011-R3B-SM-4AT5R
GBM(T=153,N=1157)	Normal	6.7709	GTEX-ZE7O-0011-R10a-SM-57WAZ
GBM(T=153,N=1157)	Normal	6.7534	GTEX-13G51-3026-SM-5IJB8
GBM(T=153,N=1157)	Normal	2.3978	GTEX-13FHP-0011-R11b-SM-5LZXP
GBM(T=153,N=1157)	Normal	3.6656	GTEX-WWYW-0011-R11A-SM-3NB38
GBM(T=153,N=1157)	Normal	3.1276	GTEX-14ABY-0011-R5b-SM-5SI7B
GBM(T=153,N=1157)	Normal	3.4046	GTEX-ZXG5-0011-R6a-SM-57WBZ
GBM(T=153,N=1157)	Normal	2.06	GTEX-X4EP-3026-SM-3P5YP
GBM(T=153,N=1157)	Normal	2.9982	GTEX-13OW7-0011-R8b-SM-5L3HR
GBM(T=153,N=1157)	Normal	4.0357	GTEX-13RTJ-0011-R8b-SM-5O9DL
GBM(T=153,N=1157)	Normal	4.5336	GTEX-12ZZZ-0011-R4b-SM-5DUV7
GBM(T=153,N=1157)	Normal	1.6041	GTEX-13CZV-0011-R3a-SM-5KM27
GBM(T=153,N=1157)	Normal	2.8135	GTEX-N7MS-0011-R11A-SM-2HMJS
GBM(T=153,N=1157)	Normal	2.3673	GTEX-12WSE-0011-R10b-SM-5P9JV
GBM(T=153,N=1157)	Normal	3.9901	GTEX-13SLW-0011-R5b-SM-5SI6Z
GBM(T=153,N=1157)	Normal	2.1043	GTEX-14753-0011-R10b-SM-5S2WE
GBM(T=153,N=1157)	Normal	7.2185	GTEX-13OW5-0011-R1b-SM-5L3GE
GBM(T=153,N=1157)	Normal	4.306	GTEX-14ABY-0011-R4b-SM-5S2VN
GBM(T=153,N=1157)	Normal	3.3882	GTEX-NL3H-0011-R10A-SM-2I3E9
GBM(T=153,N=1157)	Normal	2.5084	GTEX-145LU-2626-SM-5LU9Z
GBM(T=153,N=1157)	Normal	3.4195	GTEX-WHSE-0011-R6A-SM-3P5ZP
GBM(T=153,N=1157)	Normal	4.4161	GTEX-NPJ8-0011-R5a-SM-2HMJY
GBM(T=153,N=1157)	Normal	4.0081	GTEX-13OW6-0011-R8a-SM-5L3GF
GBM(T=153,N=1157)	Normal	3.269	GTEX-ZDXO-0011-R7a-SM-4WWCU
GBM(T=153,N=1157)	Normal	2.4568	GTEX-NPJ8-0011-R11A-SM-2YUMS
GBM(T=153,N=1157)	Normal	2.926	GTEX-139TS-0011-R6a-SM-5J2OB
GBM(T=153,N=1157)	Normal	2.7782	GTEX-11NUK-2926-SM-5A5MD
GBM(T=153,N=1157)	Normal	7.8789	GTEX-131XW-0011-R9a-SM-5N9EO
GBM(T=153,N=1157)	Normal	5.9894	GTEX-145LU-0011-R1a-SM-5Q5CE
GBM(T=153,N=1157)	Normal	4.0081	GTEX-145LS-0011-R4b-SM-5S2UT
GBM(T=153,N=1157)	Normal	3.2095	GTEX-ZF28-0011-R10a-SM-4WWEH
GBM(T=153,N=1157)	Normal	4.9288	GTEX-144GO-0011-R1a-SM-5PNWO
GBM(T=153,N=1157)	Normal	3.8728	GTEX-NPJ8-0011-R7a-SM-2HMJV
GBM(T=153,N=1157)	Normal	2.5801	GTEX-X4EP-0011-R10B-SM-4QASJ
GBM(T=153,N=1157)	Normal	6.441	GTEX-NPJ8-0011-R9a-SM-2YUN5
GBM(T=153,N=1157)	Normal	3.1506	GTEX-145MH-0011-R11a-SM-5P9HQ
GBM(T=153,N=1157)	Normal	4.0099	GTEX-QVUS-0011-R6A-SM-3GACX
GBM(T=153,N=1157)	Normal	3.6938	GTEX-WVLH-0011-R7A-SM-3MJFB
GBM(T=153,N=1157)	Normal	4.6831	GTEX-144GL-0011-R4a-SM-5PNUI
GBM(T=153,N=1157)	Normal	2.3132	GTEX-1445S-0011-R3a-SM-5P9HY
GBM(T=153,N=1157)	Normal	1.9598	GTEX-14ABY-0011-R11a-SM-5SI7C
GBM(T=153,N=1157)	Normal	4.3491	GTEX-13OW6-0011-R4a-SM-5O9DX
GBM(T=153,N=1157)	Normal	4.641	GTEX-ZVT3-0011-R8b-SM-57WDJ
GBM(T=153,N=1157)	Normal	5.6159	GTEX-QVJO-0011-R4A-SM-2S1QL
GBM(T=153,N=1157)	Normal	2.8237	GTEX-X4EP-0011-R5A-SM-3P628
GBM(T=153,N=1157)	Normal	2.5211	GTEX-WVLH-0011-R2A-SM-3MJFJ
GBM(T=153,N=1157)	Normal	4.3067	GTEX-13O3O-0011-R4b-SM-5KM3F
GBM(T=153,N=1157)	Normal	2.8699	GTEX-13OVJ-0011-R11a-SM-5P9H8
GBM(T=153,N=1157)	Normal	7.8764	GTEX-X4XX-0011-R7A-SM-46MWR
GBM(T=153,N=1157)	Normal	4.8033	GTEX-12WSB-0011-R5b-SM-5GU67
GBM(T=153,N=1157)	Normal	6.6395	GTEX-11ONC-0011-R9b-SM-5NQ8J
GBM(T=153,N=1157)	Normal	2.98	GTEX-13JUV-0011-R10b-SM-5LZXR
GBM(T=153,N=1157)	Normal	6.2036	GTEX-13OW6-0011-R1a-SM-5L3HQ
GBM(T=153,N=1157)	Normal	2.9891	GTEX-13OW5-3126-SM-5MR3Y
GBM(T=153,N=1157)	Normal	2.3016	GTEX-12WSE-2926-SM-5RQJ9
GBM(T=153,N=1157)	Normal	0	GTEX-TSE9-2926-SM-5CHQO
GBM(T=153,N=1157)	Normal	3.0531	GTEX-13S7M-3026-SM-5S2QQ
GBM(T=153,N=1157)	Normal	4.7924	GTEX-13JUV-3026-SM-5K7WX
GBM(T=153,N=1157)	Normal	2.8339	GTEX-12ZZX-0011-R11a-SM-5DUVJ
GBM(T=153,N=1157)	Normal	3.3505	GTEX-13NYC-2826-SM-5K7WR
GBM(T=153,N=1157)	Normal	4.5674	GTEX-13O3O-0011-R5b-SM-5KM44
GBM(T=153,N=1157)	Normal	4.8001	GTEX-145LS-0011-R5a-SM-5SI65
GBM(T=153,N=1157)	Normal	4.5354	GTEX-13JVG-0011-R10b-SM-5KM2P
GBM(T=153,N=1157)	Normal	4.8445	GTEX-131XH-0011-R8a-SM-5EGLL
GBM(T=153,N=1157)	Normal	3.8207	TCGA-06-0675-11
GBM(T=153,N=1157)	Normal	3.4581	GTEX-139TT-0011-R5b-SM-5K7W8
GBM(T=153,N=1157)	Normal	4.2585	GTEX-1445S-3026-SM-5O9BR
GBM(T=153,N=1157)	Normal	2.9317	GTEX-RU72-3026-SM-5SI7Y
GBM(T=153,N=1157)	Normal	5.0365	GTEX-N7MS-2425-SM-26GMD
GBM(T=153,N=1157)	Normal	2.3533	GTEX-N7MT-1226-SM-26GMT
GBM(T=153,N=1157)	Normal	2.7004	GTEX-N7MT-1226-SM-26GMC
GBM(T=153,N=1157)	Normal	2.2691	GTEX-ZUA1-2926-SM-59HL3
GBM(T=153,N=1157)	Normal	2.6871	GTEX-12WSM-2126-SM-5GCOC
GBM(T=153,N=1157)	Normal	5.0509	GTEX-1445S-0011-R4a-SM-5PNWN
GBM(T=153,N=1157)	Normal	4.0444	GTEX-ZE9C-0011-R7a-SM-4WWCX
GBM(T=153,N=1157)	Normal	2.8053	GTEX-1313W-0011-R6a-SM-5K7XO
GBM(T=153,N=1157)	Normal	4.8783	GTEX-13RTL-0011-R9a-SM-5Q5BR
GBM(T=153,N=1157)	Normal	4.7881	GTEX-13X6J-0011-R7b-SM-5PNUC
GBM(T=153,N=1157)	Normal	6.2401	GTEX-145LS-0011-R1b-SM-5PNUP
GBM(T=153,N=1157)	Normal	4.4115	GTEX-13NYB-0011-R5a-SM-5MR45
GBM(T=153,N=1157)	Normal	3.7824	GTEX-QVUS-0011-R10A-SM-3GIK3
GBM(T=153,N=1157)	Normal	4.1691	GTEX-Q2AG-2926-SM-2HMJ3
GBM(T=153,N=1157)	Normal	2.9634	GTEX-13X6I-2926-SM-5Q5C3
GBM(T=153,N=1157)	Normal	7.3648	GTEX-13FTY-0011-R9b-SM-5KM2U
GBM(T=153,N=1157)	Normal	3.6416	GTEX-11ZVC-0011-R3a-SM-5BC6V
GBM(T=153,N=1157)	Normal	3.1194	GTEX-13NYS-3126-SM-5KLYV
GBM(T=153,N=1157)	Normal	4.7323	GTEX-13S7M-0011-R10b-SM-5PNZB
GBM(T=153,N=1157)	Normal	3.332	GTEX-13CZV-0011-R4b-SM-5J2NY
GBM(T=153,N=1157)	Normal	5.037	GTEX-131YS-0011-R7a-SM-5IJDA
GBM(T=153,N=1157)	Normal	2.2509	GTEX-1477Z-0011-R10b-SM-5S2RF
GBM(T=153,N=1157)	Normal	2.7761	GTEX-13NYS-0011-R4b-SM-5MR3O
GBM(T=153,N=1157)	Normal	3.5801	GTEX-X4XX-2926-SM-3NMB1
GBM(T=153,N=1157)	Normal	5.8761	GTEX-NPJ8-1526-SM-2D7VU
GBM(T=153,N=1157)	Normal	5.4568	GTEX-WVLH-0011-R6A-SM-3MJFZ
GBM(T=153,N=1157)	Normal	3.084	GTEX-14A5I-2926-SM-5Q5CQ
GBM(T=153,N=1157)	Normal	1.8639	GTEX-13PLJ-0011-R11b-SM-5O9BS
GBM(T=153,N=1157)	Normal	1.9891	GTEX-11TTK-2826-SM-5GU5K
GBM(T=153,N=1157)	Normal	7.6838	GTEX-13SLX-0011-R9b-SM-5SI6X
GBM(T=153,N=1157)	Normal	3.4502	GTEX-XMD1-2926-SM-4AT42
GBM(T=153,N=1157)	Normal	5.9901	GTEX-X585-0011-R5A-SM-46MVI
GBM(T=153,N=1157)	Normal	2.7845	GTEX-1399T-0011-R8b-SM-5IJD8
GBM(T=153,N=1157)	Normal	5.1235	GTEX-13O1R-0011-R9b-SM-5KM33
GBM(T=153,N=1157)	Normal	4.0081	GTEX-13JVG-0011-R4a-SM-5MR4C
GBM(T=153,N=1157)	Normal	2.1858	GTEX-X4EP-0011-R11B-SM-4QASK
GBM(T=153,N=1157)	Normal	3.7772	GTEX-YJ89-0011-R5a-SM-4V6GM
GBM(T=153,N=1157)	Normal	3.1077	GTEX-14BIM-0011-R4b-SM-5S2RK
GBM(T=153,N=1157)	Normal	2.6938	GTEX-13SLW-0011-R8b-SM-5SI64
GBM(T=153,N=1157)	Normal	3.8268	GTEX-13QIC-0011-R8b-SM-5O9CV
GBM(T=153,N=1157)	Normal	7.2645	GTEX-N7MS-0011-R8a-SM-2YUMK
GBM(T=153,N=1157)	Normal	2.1077	GTEX-13NYB-0011-R10a-SM-5KM43
GBM(T=153,N=1157)	Normal	1.9782	GTEX-14BIN-3326-SM-5Q5E6
GBM(T=153,N=1157)	Normal	4.2265	GTEX-NPJ8-0011-R10A-SM-2YUMO
GBM(T=153,N=1157)	Normal	3.5981	GTEX-1313W-0011-R5b-SM-5L3EP
GBM(T=153,N=1157)	Normal	5.2854	GTEX-QVJO-0011-R10A-SM-2S1QJ
GBM(T=153,N=1157)	Normal	4.9317	GTEX-Q2AG-0011-R4A-SM-2HMKA
GBM(T=153,N=1157)	Normal	5.033	GTEX-RVPU-0011-R4A-SM-2TF6X
GBM(T=153,N=1157)	Normal	3.2928	GTEX-WHSE-0011-R7A-SM-3P5YZ
GBM(T=153,N=1157)	Normal	3.4764	GTEX-P44G-0011-R10A-SM-2I3FF
GBM(T=153,N=1157)	Normal	4.9236	GTEX-YFC4-0011-R1a-SM-4V6EH
GBM(T=153,N=1157)	Normal	3.6519	GTEX-131XH-0011-R10a-SM-5EGLJ
GBM(T=153,N=1157)	Normal	6.3171	GTEX-13N2G-0011-R2a-SM-5MR4Q
GBM(T=153,N=1157)	Normal	3.4995	GTEX-1128S-2726-SM-5H12C
GBM(T=153,N=1157)	Normal	4.926	GTEX-11ZVC-0011-R4a-SM-5BC6Z
GBM(T=153,N=1157)	Normal	2.5898	GTEX-11GSO-0011-R3b-SM-57WB2
GBM(T=153,N=1157)	Normal	3.7049	GTEX-WVLH-2926-SM-3MJG5
GBM(T=153,N=1157)	Normal	6.7936	GTEX-RVPU-0011-R8A-SM-5SI8I
GBM(T=153,N=1157)	Normal	4.5987	GTEX-12ZZX-0011-R3b-SM-5EGLH
GBM(T=153,N=1157)	Normal	5.6401	GTEX-1313W-0011-R2a-SM-5EGLF
GBM(T=153,N=1157)	Normal	3.9486	GTEX-13O3Q-0011-R1b-SM-5KM3L
GBM(T=153,N=1157)	Normal	3.8689	GTEX-XLM4-3026-SM-4AT6L
GBM(T=153,N=1157)	Normal	3.3646	GTEX-12WSI-0011-R11b-SM-5P9EZ
GBM(T=153,N=1157)	Normal	7.2268	GTEX-N7MS-0011-R4a-SM-2HMKW
GBM(T=153,N=1157)	Normal	2.4515	GTEX-131YS-3026-SM-5EGHY
GBM(T=153,N=1157)	Normal	5.8924	GTEX-13JUV-0011-R1a-SM-5LZY4
GBM(T=153,N=1157)	Normal	5.0592	GTEX-1399T-0011-R2b-SM-5DUXM
GBM(T=153,N=1157)	Normal	3.9882	GTEX-XOTO-0011-R7B-SM-4B64R
GBM(T=153,N=1157)	Normal	5.5509	GTEX-12WSD-0011-R10b-SM-5GU79
GBM(T=153,N=1157)	Normal	4.2972	GTEX-N7MS-0011-R6a-SM-2HMJ4
GBM(T=153,N=1157)	Normal	4.292	GTEX-13S7M-0011-R5b-SM-5P9HS
GBM(T=153,N=1157)	Normal	2.4115	GTEX-12126-0011-R10b-SM-5BC6T
GBM(T=153,N=1157)	Normal	5.8099	GTEX-QVJO-0011-R1A-SM-2S1QI
GBM(T=153,N=1157)	Normal	5.8612	GTEX-XMD1-0011-R2B-SM-4AT5N
GBM(T=153,N=1157)	Normal	1.7137	GTEX-RU72-0011-R11A-SM-2TF6J
GBM(T=153,N=1157)	Normal	3.1424	GTEX-11UD1-0011-R3a-SM-5BC6S
GBM(T=153,N=1157)	Normal	5.7409	GTEX-XOTO-0011-R1B-SM-4B65C
GBM(T=153,N=1157)	Normal	4.6206	GTEX-13O3O-0011-R1b-SM-5KM2K
GBM(T=153,N=1157)	Normal	1.669	GTEX-14753-0011-R5a-SM-5S2VW
GBM(T=153,N=1157)	Normal	3.2095	GTEX-12WS9-2826-SM-5FQU9
GBM(T=153,N=1157)	Normal	2.0531	GTEX-145LS-0011-R3a-SM-5S2VJ
GBM(T=153,N=1157)	Normal	6.7294	GTEX-R55E-0011-R8A-SM-2TC66
GBM(T=153,N=1157)	Normal	3.9345	GTEX-14BIM-0011-R5b-SM-5S2RM
GBM(T=153,N=1157)	Normal	3.8599	GTEX-ZF28-0011-R7a-SM-4WKF5
GBM(T=153,N=1157)	Normal	6.8275	GTEX-RVPU-0011-R8A-SM-2TF74
GBM(T=153,N=1157)	Normal	3.7928	GTEX-12ZZY-0011-R5a-SM-5EGL9
GBM(T=153,N=1157)	Normal	8.0497	GTEX-RNOR-0011-R9A-SM-2TF52
GBM(T=153,N=1157)	Normal	5.2536	GTEX-NPJ8-1526-SM-26GMH
GBM(T=153,N=1157)	Normal	2.856	GTEX-13VXU-0011-R6a-SM-5SI71
GBM(T=153,N=1157)	Normal	5.9093	GTEX-NPJ8-1526-SM-26GMY
GBM(T=153,N=1157)	Normal	3.3575	GTEX-12WSF-0011-R3a-SM-5DUW7
GBM(T=153,N=1157)	Normal	3.8074	GTEX-12WSD-0011-R7b-SM-5PNWE
GBM(T=153,N=1157)	Normal	2.4673	GTEX-14BIM-0011-R3b-SM-5S2RL
GBM(T=153,N=1157)	Normal	6.6598	GTEX-13G51-0011-R1a-SM-5LZYR
GBM(T=153,N=1157)	Normal	3.9505	GTEX-13FLW-0011-R1b-SM-5LZX2
GBM(T=153,N=1157)	Normal	3.1194	GTEX-13OW6-0011-R11a-SM-5L3H2
GBM(T=153,N=1157)	Normal	4.054	GTEX-NPJ8-0011-R6a-SM-2HMKB
GBM(T=153,N=1157)	Normal	5.549	GTEX-11ZVC-0011-R1b-SM-5BC6M
GBM(T=153,N=1157)	Normal	4.8017	GTEX-WWYW-3026-SM-3NB36
GBM(T=153,N=1157)	Normal	4.8807	GTEX-QMR6-0011-R8A-SM-32PKJ
GBM(T=153,N=1157)	Normal	8.6182	GTEX-13RTJ-0011-R9a-SM-5Q5AY
GBM(T=153,N=1157)	Normal	4.4456	GTEX-13NYS-0011-R1b-SM-5MR55
GBM(T=153,N=1157)	Normal	6.201	GTEX-OHPN-0011-R8A-SM-33HBT
GBM(T=153,N=1157)	Normal	5.4256	GTEX-13O3Q-0011-R2b-SM-5KM3K
GBM(T=153,N=1157)	Normal	3.926	GTEX-13X6K-0011-R6a-SM-5P9K6
GBM(T=153,N=1157)	Normal	3.8972	GTEX-Y8DK-0011-R1A-SM-4RGLO
GBM(T=153,N=1157)	Normal	3.2449	GTEX-131YS-0011-R11b-SM-5EGLM
GBM(T=153,N=1157)	Normal	4.3434	GTEX-X4XX-3026-SM-3NMB2
GBM(T=153,N=1157)	Normal	2.0286	GTEX-11ONC-3026-SM-5985W
GBM(T=153,N=1157)	Normal	7.3166	GTEX-13NZA-0011-R9b-SM-5MR5I
GBM(T=153,N=1157)	Normal	4.8293	GTEX-ZVZQ-0011-R3a-SM-57WC7
GBM(T=153,N=1157)	Normal	7.5765	GTEX-14BIN-0011-R9a-SM-5SI76
GBM(T=153,N=1157)	Normal	3.7495	GTEX-139TT-0011-R7b-SM-5J2MN
GBM(T=153,N=1157)	Normal	2.7698	GTEX-11OF3-0011-R11a-SM-57WCR
GBM(T=153,N=1157)	Normal	3.5223	GTEX-145MF-2726-SM-5O995
GBM(T=153,N=1157)	Normal	2.3334	GTEX-13G51-0011-R11b-SM-5J2NE
GBM(T=153,N=1157)	Normal	3.7495	GTEX-13O3Q-0011-R5b-SM-5P9H4
GBM(T=153,N=1157)	Normal	5.153	GTEX-X4XY-0011-R10B-SM-46MWS
GBM(T=153,N=1157)	Normal	4.9681	GTEX-1313W-3126-SM-5LZUI
GBM(T=153,N=1157)	Normal	2.5261	GTEX-13FXS-0011-R11a-SM-5L3DM
GBM(T=153,N=1157)	Normal	2.2388	GTEX-13FHO-0011-R5b-SM-5LZZ3
GBM(T=153,N=1157)	Normal	4.4957	GTEX-1445S-0011-R7b-SM-5PNUG
GBM(T=153,N=1157)	Normal	5.0562	GTEX-RU72-0011-R6A-SM-2TF71
GBM(T=153,N=1157)	Normal	6.0693	GTEX-UTHO-0011-R10A-SM-3GIJQ
GBM(T=153,N=1157)	Normal	4.1779	GTEX-145MH-0011-R8a-SM-5PNUL
GBM(T=153,N=1157)	Normal	4.4155	GTEX-NPJ8-0011-R4a-SM-2HML3
GBM(T=153,N=1157)	Normal	2.0072	GTEX-ZYY3-3126-SM-5SI9L
GBM(T=153,N=1157)	Normal	2.0392	GTEX-139TT-0011-R11b-SM-5LZV1
GBM(T=153,N=1157)	Normal	1.6736	GTEX-145LU-0011-R11b-SM-5P9JX
GBM(T=153,N=1157)	Normal	2.9088	GTEX-13OW7-2926-SM-5MR3Z
GBM(T=153,N=1157)	Normal	4.2349	GTEX-12WSA-2926-SM-5EQ4D
GBM(T=153,N=1157)	Normal	4.848	GTEX-12WSD-0011-R4b-SM-5LZUA
GBM(T=153,N=1157)	Normal	7.285	GTEX-13S7M-0011-R9a-SM-5O9DW
GBM(T=153,N=1157)	Normal	3.4142	GTEX-14ASI-0011-R6a-SM-5S2UZ
GBM(T=153,N=1157)	Normal	3.4528	GTEX-13OVL-0011-R5b-SM-5L3FU
GBM(T=153,N=1157)	Normal	4.8197	GTEX-1313W-0011-R7b-SM-5DUWL
GBM(T=153,N=1157)	Normal	2.3074	GTEX-144GL-0011-R6a-SM-5P9HW
GBM(T=153,N=1157)	Normal	4.0233	GTEX-R55F-1326-SM-2TF5F
GBM(T=153,N=1157)	Normal	1.757	GTEX-1477Z-0011-R3b-SM-5PNX9
GBM(T=153,N=1157)	Normal	4.854	GTEX-13X6I-0011-R8a-SM-5PNZF
GBM(T=153,N=1157)	Normal	3.254	GTEX-12ZZX-2826-SM-5BC6K
GBM(T=153,N=1157)	Normal	3.8227	TCGA-06-0680-11
GBM(T=153,N=1157)	Normal	3.2342	GTEX-13X6J-0011-R5b-SM-5PNWT
GBM(T=153,N=1157)	Normal	5.9977	GTEX-NPJ8-0011-R1a-SM-5SI8B
GBM(T=153,N=1157)	Normal	7.8771	GTEX-XLM4-0011-R8A-SM-4AT44
GBM(T=153,N=1157)	Normal	8.7024	GTEX-139UW-0011-R9b-SM-5LZYT
GBM(T=153,N=1157)	Normal	8.0415	GTEX-13RTJ-0011-R1a-SM-5O9D9
GBM(T=153,N=1157)	Normal	4.0858	GTEX-ZUA1-0011-R5b-SM-51MTG
GBM(T=153,N=1157)	Normal	3.1424	GTEX-11ZUS-2926-SM-5FQSL
GBM(T=153,N=1157)	Normal	3.1779	GTEX-117XS-3026-SM-5N9CA
GBM(T=153,N=1157)	Normal	3.2883	GTEX-13NYS-0011-R5a-SM-5MR4D
GBM(T=153,N=1157)	Normal	2.9634	GTEX-13OVJ-2726-SM-5IJG6
GBM(T=153,N=1157)	Normal	5.1787	GTEX-Z93S-0011-R5b-SM-4RGNI
GBM(T=153,N=1157)	Normal	3.6792	GTEX-QDT8-3026-SM-32PKB
GBM(T=153,N=1157)	Normal	7.3863	GTEX-NPJ8-0011-R3a-SM-2HMIW
GBM(T=153,N=1157)	Normal	4.5349	GTEX-13OVH-0011-R4a-SM-5KM3W
GBM(T=153,N=1157)	Normal	4.2411	GTEX-11ONC-2926-SM-5P9JM
GBM(T=153,N=1157)	Normal	6.263	GTEX-WWYW-0011-R7A-SM-3NB3H
GBM(T=153,N=1157)	Normal	4.3442	GTEX-RNOR-2226-SM-2TF5O
GBM(T=153,N=1157)	Normal	2.7247	GTEX-WHSE-0011-R3A-SM-3P5ZM
GBM(T=153,N=1157)	Normal	4.0557	GTEX-131XH-0011-R6a-SM-5KM2G
GBM(T=153,N=1157)	Normal	6.4179	GTEX-12WS9-0011-R10a-SM-57WBV
GBM(T=153,N=1157)	Normal	3.6381	GTEX-131YS-0011-R10b-SM-5EQ5N
GBM(T=153,N=1157)	Normal	2.7991	GTEX-13VXU-0011-R3b-SM-5O9CU
GBM(T=153,N=1157)	Normal	6.615	GTEX-OXRO-0011-R9A-SM-5S2W3
GBM(T=153,N=1157)	Normal	2.189	GTEX-13X6J-0011-R3b-SM-5P9K5
GBM(T=153,N=1157)	Normal	4.7517	GTEX-11ONC-0011-R8b-SM-5NQ87
GBM(T=153,N=1157)	Normal	4.5373	GTEX-12126-0011-R11a-SM-5BC6X
GBM(T=153,N=1157)	Normal	3.6311	GTEX-RU72-0011-R7A-SM-2TF5U
GBM(T=153,N=1157)	Normal	2.3618	GTEX-11H98-0011-R11b-SM-5NQ6U
GBM(T=153,N=1157)	Normal	3.1969	GTEX-WZTO-0011-R11A-SM-4E3K9
GBM(T=153,N=1157)	Normal	2.1731	GTEX-14BIM-3126-SM-5Q5C7
GBM(T=153,N=1157)	Normal	2.8115	GTEX-ZAB4-0011-R3a-SM-4RGNQ
GBM(T=153,N=1157)	Normal	4.06	GTEX-13OVL-0011-R8a-SM-5L3HH
GBM(T=153,N=1157)	Normal	8.1274	GTEX-14ABY-0011-R9a-SM-5PNZK
GBM(T=153,N=1157)	Normal	4.4542	GTEX-NL4W-0011-R8a-SM-2I3G4
GBM(T=153,N=1157)	Normal	5.5463	GTEX-11GSO-0011-R2a-SM-57WDF
GBM(T=153,N=1157)	Normal	3.591	GTEX-NL3H-0011-R1a-SM-48TDJ
GBM(T=153,N=1157)	Normal	3.6346	GTEX-X261-0011-R10B-SM-4E3JT
GBM(T=153,N=1157)	Normal	2.6803	GTEX-11ZTS-0011-R3a-SM-5BC78
GBM(T=153,N=1157)	Normal	2.669	GTEX-XLM4-0011-R6A-SM-4AT4B
GBM(T=153,N=1157)	Normal	1.9891	GTEX-12WSB-0011-R11b-SM-57WBJ
GBM(T=153,N=1157)	Normal	4.9151	GTEX-N7MT-0011-R6a-SM-2I3G3
GBM(T=153,N=1157)	Normal	3.2188	GTEX-T5JC-2326-SM-32PMR
GBM(T=153,N=1157)	Normal	4.2134	GTEX-145MH-0011-R5a-SM-5P9JT
GBM(T=153,N=1157)	Normal	1.9855	GTEX-13NZ8-3026-SM-5L3D4
GBM(T=153,N=1157)	Normal	4.3342	GTEX-13OVH-3026-SM-5MR4N
GBM(T=153,N=1157)	Normal	1.5361	GTEX-YJ89-0011-R11a-SM-4SOKA
GBM(T=153,N=1157)	Normal	3.4995	GTEX-13N1W-0011-R10b-SM-5MR4H
GBM(T=153,N=1157)	Normal	1.5993	GTEX-145MI-3126-SM-5Q5CF
GBM(T=153,N=1157)	Normal	2.7866	GTEX-13OW8-0011-R10a-SM-5L3H6
GBM(T=153,N=1157)	Normal	3.0144	GTEX-13OW8-0011-R8a-SM-5L3G5
GBM(T=153,N=1157)	Normal	2.9203	GTEX-QVUS-0011-R8A-SM-3GAD7
GBM(T=153,N=1157)	Normal	4.6253	GTEX-P44H-0011-R4A-SM-2XCEW
GBM(T=153,N=1157)	Normal	5.5429	GTEX-RU72-0011-R2A-SM-2TF6O
GBM(T=153,N=1157)	Normal	4.2273	GTEX-X585-0011-R8A-SM-46MUX
GBM(T=153,N=1157)	Normal	3.9137	GTEX-145MH-0011-R3b-SM-5P9JQ
GBM(T=153,N=1157)	Normal	5.6949	GTEX-11ZUS-0011-R8a-SM-5BC73
GBM(T=153,N=1157)	Normal	3.7148	GTEX-NPJ8-2626-SM-2D7W2
GBM(T=153,N=1157)	Normal	5.0452	GTEX-YFC4-0011-R4a-SM-4RGLQ
GBM(T=153,N=1157)	Normal	2.3505	GTEX-13NZA-0011-R8b-SM-5KM2Q
GBM(T=153,N=1157)	Normal	4.4429	GTEX-Y8DK-0011-R5B-SM-4RTW6
GBM(T=153,N=1157)	Normal	6.3994	GTEX-11ZTS-0011-R1a-SM-5BC71
GBM(T=153,N=1157)	Normal	7.6546	GTEX-YJ89-0011-R9a-SM-4SOK7
GBM(T=153,N=1157)	Normal	3.7027	GTEX-139TU-0011-R5b-SM-5L3E1
GBM(T=153,N=1157)	Normal	2.6938	GTEX-NL3H-0011-R11A-SM-2I3E6
GBM(T=153,N=1157)	Normal	6.8938	GTEX-N7MS-0011-R2a-SM-2HML6
GBM(T=153,N=1157)	Normal	3.0179	GTEX-13FTY-0011-R1a-SM-5LZXE
GBM(T=153,N=1157)	Normal	5.1659	GTEX-12WSF-0011-R4b-SM-5HL88
GBM(T=153,N=1157)	Normal	7.0927	GTEX-11ZTS-0011-R2b-SM-5BC75
GBM(T=153,N=1157)	Normal	3.3799	GTEX-T5JC-0011-R11A-SM-32PMB
GBM(T=153,N=1157)	Normal	3.0268	GTEX-1399T-3026-SM-5KLZC
GBM(T=153,N=1157)	Normal	5.1289	GTEX-12WS9-0011-R2a-SM-5CVNE
GBM(T=153,N=1157)	Normal	1.531	GTEX-139T8-0011-R1a-SM-5HL75
GBM(T=153,N=1157)	Normal	6.8137	GTEX-X4XX-0011-R4B-SM-46MWL
GBM(T=153,N=1157)	Normal	3.101	GTEX-NPJ8-2626-SM-26GMZ
GBM(T=153,N=1157)	Normal	3.4854	GTEX-T5JC-2426-SM-3NMDB
GBM(T=153,N=1157)	Normal	3.4854	GTEX-11ZUS-0011-R11b-SM-5BC7B
GBM(T=153,N=1157)	Normal	3.5692	GTEX-13RTJ-3126-SM-5S2Q4
GBM(T=153,N=1157)	Normal	7.0792	GTEX-13CZV-0011-R9a-SM-5LZXT
GBM(T=153,N=1157)	Normal	2.6017	GTEX-13CZV-0011-R5a-SM-5K7XA
GBM(T=153,N=1157)	Normal	3.61	GTEX-13OW6-0011-R5a-SM-5O9BK
GBM(T=153,N=1157)	Normal	3.5874	GTEX-12WSM-0011-R6b-SM-5EQ6N
GBM(T=153,N=1157)	Normal	3.5122	GTEX-13N1W-0011-R5b-SM-5MR5Q
GBM(T=153,N=1157)	Normal	3.9882	GTEX-ZZPT-3026-SM-5GZXH
GBM(T=153,N=1157)	Normal	3.3868	GTEX-12ZZY-0011-R6b-SM-5EGLA
GBM(T=153,N=1157)	Normal	4.4803	GTEX-145MI-0011-R4b-SM-5PNZH
GBM(T=153,N=1157)	Normal	3.116	GTEX-13QIC-0011-R11b-SM-5O9BU
GBM(T=153,N=1157)	Normal	3.9709	GTEX-WVLH-0011-R1A-SM-4MVOK
GBM(T=153,N=1157)	Normal	3.6065	GTEX-13OVJ-0011-R5a-SM-5P9H7
GBM(T=153,N=1157)	Normal	2.8278	GTEX-11GSP-3226-SM-5986O
GBM(T=153,N=1157)	Normal	2.9708	GTEX-13NYS-0011-R8a-SM-5MR5H
GBM(T=153,N=1157)	Normal	4.009	GTEX-13OW6-3026-SM-5J2MI
GBM(T=153,N=1157)	Normal	4.3327	GTEX-ZE7O-0011-R7a-SM-57WCU
GBM(T=153,N=1157)	Normal	3.0496	GTEX-ZUA1-0011-R3a-SM-4YCEE
GBM(T=153,N=1157)	Normal	3.1522	GTEX-XMD1-0011-R6A-SM-4AT5K
GBM(T=153,N=1157)	Normal	4.4019	GTEX-13X6K-0011-R10a-SM-5P9JR
GBM(T=153,N=1157)	Normal	3.3491	GTEX-ZF28-0011-R1a-SM-4WWD1
GBM(T=153,N=1157)	Normal	4.9064	GTEX-ZF28-0011-R6a-SM-4WKHI
GBM(T=153,N=1157)	Normal	6.7127	GTEX-131XH-0011-R2b-SM-5DUVY
GBM(T=153,N=1157)	Normal	2.9486	GTEX-13RTJ-0011-R11a-SM-5O9CK
GBM(T=153,N=1157)	Normal	3.6288	GTEX-13OW5-0011-R4b-SM-5L3HS
GBM(T=153,N=1157)	Normal	5.4571	GTEX-RVPV-0011-R5A-SM-2TF69
GBM(T=153,N=1157)	Normal	4.3971	GTEX-12WSF-0011-R7b-SM-5HL99
GBM(T=153,N=1157)	Normal	7.0853	GTEX-WZTO-0011-R1B-SM-3NMAR
GBM(T=153,N=1157)	Normal	5.7632	GTEX-WL46-0011-R1A-SM-3LK6M
GBM(T=153,N=1157)	Normal	2.969	GTEX-UTHO-2926-SM-3P5Z9
GBM(T=153,N=1157)	Normal	4.541	GTEX-12WSE-0011-R1b-SM-5GU4V
GBM(T=153,N=1157)	Normal	2.5801	GTEX-ZE9C-0011-R6a-SM-4WWCW
GBM(T=153,N=1157)	Normal	4.6223	GTEX-144GL-0011-R1a-SM-5PNZ5
GBM(T=153,N=1157)	Normal	4.0942	GTEX-13O3Q-0011-R8b-SM-5KM2J
GBM(T=153,N=1157)	Normal	5.2679	GTEX-PWO3-0011-R2A-SM-2S1OX
GBM(T=153,N=1157)	Normal	3.3191	GTEX-12ZZY-2926-SM-5DUXO
GBM(T=153,N=1157)	Normal	2.4699	GTEX-11OF3-3126-SM-5GU5E
GBM(T=153,N=1157)	Normal	3.6416	GTEX-Z93S-0011-R6b-SM-4RGNJ
GBM(T=153,N=1157)	Normal	1.9373	GTEX-139UC-0011-R11a-SM-5KM3J
GBM(T=153,N=1157)	Normal	5.432	GTEX-13G51-0011-R2b-SM-5LZXS
GBM(T=153,N=1157)	Normal	5.5472	GTEX-YJ89-0011-R6a-SM-4V6GN
GBM(T=153,N=1157)	Normal	2.3363	GTEX-ZDXO-0011-R11a-SM-4WWD9
GBM(T=153,N=1157)	Normal	8.1935	GTEX-14BIL-0011-R9a-SM-5SI7A
GBM(T=153,N=1157)	Normal	5.5659	GTEX-Z93S-0011-R2a-SM-4RGNG
GBM(T=153,N=1157)	Normal	4.8787	GTEX-12ZZZ-0011-R5a-SM-5EQ4M
GBM(T=153,N=1157)	Normal	4.3391	GTEX-13OW8-0011-R7a-SM-5L3FP
GBM(T=153,N=1157)	Normal	3.7495	GTEX-13FHP-0011-R6b-SM-5LZY6
GBM(T=153,N=1157)	Normal	2.5607	GTEX-13S7M-0011-R11b-SM-5P9HU
GBM(T=153,N=1157)	Normal	1.8914	GTEX-TSE9-3026-SM-3DB76
GBM(T=153,N=1157)	Normal	2.8679	GTEX-12WSC-3026-SM-5GCNF
GBM(T=153,N=1157)	Normal	5.0144	GTEX-QVUS-0011-R4A-SM-3GAE7
GBM(T=153,N=1157)	Normal	3.851	GTEX-11UD1-0011-R5b-SM-5P9FP
GBM(T=153,N=1157)	Normal	4.7043	GTEX-13FLW-1426-SM-5K7YE
GBM(T=153,N=1157)	Normal	2.7203	GTEX-13JVG-0011-R7b-SM-5MR3Q
GBM(T=153,N=1157)	Normal	5.0947	GTEX-145MH-0011-R7a-SM-5PNWH
GBM(T=153,N=1157)	Normal	2.4005	GTEX-139TS-0011-R7a-SM-5K7X7
GBM(T=153,N=1157)	Normal	4.9969	GTEX-ZVZQ-0011-R1a-SM-57WBU
GBM(T=153,N=1157)	Normal	3.0391	GTEX-QMR6-0011-R10A-SM-32PKO
GBM(T=153,N=1157)	Normal	4.5897	GTEX-WL46-0011-R11A-SM-3MJFT
GBM(T=153,N=1157)	Normal	2.4725	GTEX-12WSD-0011-R6b-SM-5P9JU
GBM(T=153,N=1157)	Normal	4.1827	GTEX-13X6J-0011-R4b-SM-5P9K4
GBM(T=153,N=1157)	Normal	2.9049	GTEX-11GSP-0011-R11b-SM-5NQ7V
GBM(T=153,N=1157)	Normal	2.6645	GTEX-X4EP-0011-R4B-SM-3P627
GBM(T=153,N=1157)	Normal	4.7576	GTEX-WVLH-0011-R10A-SM-3MJFM
GBM(T=153,N=1157)	Normal	6.4764	GTEX-Q2AG-0011-R1A-SM-2HMJI
GBM(T=153,N=1157)	Normal	2.0908	GTEX-X261-3126-SM-4PQZC
GBM(T=153,N=1157)	Normal	2.1985	GTEX-Z93S-2926-SM-57WB9
GBM(T=153,N=1157)	Normal	2.3391	GTEX-13OVJ-0011-R6b-SM-5L3GH
GBM(T=153,N=1157)	Normal	3.269	GTEX-13IVO-0011-R10a-SM-5LZY3
GBM(T=153,N=1157)	Normal	1.6553	GTEX-11DZ1-2926-SM-5A5KI
GBM(T=153,N=1157)	Normal	4.4796	GTEX-13X6I-0011-R7b-SM-5PNWP
GBM(T=153,N=1157)	Normal	7.9161	GTEX-RVPU-0011-R9A-SM-3NM8E
GBM(T=153,N=1157)	Normal	6.3801	GTEX-13NZA-0011-R1b-SM-5LUAF
GBM(T=153,N=1157)	Normal	2.0942	GTEX-13NZA-0011-R5b-SM-5KM4K
GBM(T=153,N=1157)	Normal	2.0036	GTEX-13OVH-2926-SM-5IJFH
GBM(T=153,N=1157)	Normal	6.1653	GTEX-P44H-0011-R1A-SM-3NM8J
GBM(T=153,N=1157)	Normal	2.4906	GTEX-13CIG-0011-R5b-SM-5L3F2
GBM(T=153,N=1157)	Normal	3.857	GTEX-13OW5-0011-R11b-SM-5L3GG
GBM(T=153,N=1157)	Normal	1.4854	GTEX-13JVG-0011-R6a-SM-5MR3E
GBM(T=153,N=1157)	Normal	7.3335	GTEX-11ZU8-0011-R3a-SM-5BC6U
GBM(T=153,N=1157)	Normal	6.7795	GTEX-132Q8-0011-R2b-SM-5EQ5Z
GBM(T=153,N=1157)	Normal	2.4982	GTEX-YFC4-3026-SM-5IFJK
GBM(T=153,N=1157)	Normal	3.2079	GTEX-145MH-2926-SM-5Q5D2
GBM(T=153,N=1157)	Normal	3.706	GTEX-13JUV-0011-R6b-SM-5LZYG
GBM(T=153,N=1157)	Normal	3.3434	GTEX-T6MN-0011-R5A-SM-32QPD
GBM(T=153,N=1157)	Normal	3.3306	GTEX-139TT-0011-R3b-SM-5K7VL
GBM(T=153,N=1157)	Normal	2.0635	GTEX-13CF2-0011-R11b-SM-5LZXO
GBM(T=153,N=1157)	Normal	2.5235	GTEX-144GL-3026-SM-5Q5CW
GBM(T=153,N=1157)	Normal	4.2653	GTEX-QDT8-2926-SM-32PKC
GBM(T=153,N=1157)	Normal	4.546	GTEX-11NV4-0011-R7a-SM-57WDH
GBM(T=153,N=1157)	Normal	5.5107	GTEX-14ASI-0011-R1b-SM-5S2TY
GBM(T=153,N=1157)	Normal	3.1953	GTEX-ZAB4-0011-R11a-SM-4SOKI
GBM(T=153,N=1157)	Normal	4.2134	GTEX-WZTO-2826-SM-3NM8P
GBM(T=153,N=1157)	Normal	6.0655	GTEX-XLM4-0011-R2B-SM-4AT5Z
GBM(T=153,N=1157)	Normal	8.0471	GTEX-QDT8-0011-R9A-SM-32PKH
GBM(T=153,N=1157)	Normal	3.1276	GTEX-ZYFD-2926-SM-5GID9
GBM(T=153,N=1157)	Normal	7.1648	GTEX-X585-0011-R4B-SM-46MVH
GBM(T=153,N=1157)	Normal	3.4803	GTEX-QMR6-0011-R6A-SM-32PKP
GBM(T=153,N=1157)	Normal	5.0161	GTEX-13112-0011-R1b-SM-5HL7K
GBM(T=153,N=1157)	Normal	2.516	GTEX-Z93S-0011-R3b-SM-4RGNH
GBM(T=153,N=1157)	Normal	3.1111	GTEX-T5JC-0011-R10A-SM-32PM2
GBM(T=153,N=1157)	Normal	7.093	GTEX-X585-0011-R2B-SM-46MVF
GBM(T=153,N=1157)	Normal	2.842	GTEX-WL46-0011-R3A-SM-3TW8E
GBM(T=153,N=1157)	Normal	5.3831	GTEX-13X6I-0011-R1b-SM-5PNZC
GBM(T=153,N=1157)	Normal	4.4989	GTEX-R55E-0011-R5A-SM-2TC5N
GBM(T=153,N=1157)	Normal	3.1875	GTEX-WVLH-3026-SM-3MJG9
GBM(T=153,N=1157)	Normal	3.9011	GTEX-13OW5-0011-R5b-SM-5L3FR
GBM(T=153,N=1157)	Normal	3.1922	GTEX-Y8DK-0826-SM-4TT3T
GBM(T=153,N=1157)	Normal	2.4699	GTEX-ZUA1-0011-R11b-SM-51MTI
GBM(T=153,N=1157)	Normal	4.275	GTEX-13CF2-0011-R1a-SM-5LZY1
GBM(T=153,N=1157)	Normal	2.5008	GTEX-12WSH-3126-SM-5LZW8
GBM(T=153,N=1157)	Normal	4.1922	GTEX-12696-3026-SM-5FQTU
GBM(T=153,N=1157)	Normal	6.1383	GTEX-WL46-0011-R6A-SM-3LK6X
GBM(T=153,N=1157)	Normal	6.7022	GTEX-139UC-0011-R9a-SM-5K7W7
GBM(T=153,N=1157)	Normal	2.8738	GTEX-N7MS-0011-R10A-SM-2HMJK
GBM(T=153,N=1157)	Normal	3.1619	GTEX-13SLX-0011-R11b-SM-5O9C8
GBM(T=153,N=1157)	Normal	5.9633	GTEX-147GR-0011-R2b-SM-5S2RQ
GBM(T=153,N=1157)	Normal	3.3045	GTEX-145MG-3026-SM-5RQJA
GBM(T=153,N=1157)	Normal	2.1827	GTEX-13O3O-0011-R11b-SM-5KM4G
GBM(T=153,N=1157)	Normal	4.8743	GTEX-YFC4-0011-R5a-SM-4RGLR
GBM(T=153,N=1157)	Normal	7.2692	GTEX-13PVQ-0011-R9b-SM-5LU3B
GBM(T=153,N=1157)	Normal	4.6041	GTEX-12WSD-0011-R2a-SM-5LZWB
GBM(T=153,N=1157)	Normal	6.3163	GTEX-12WSB-0011-R1b-SM-5P9EY
GBM(T=153,N=1157)	Normal	3.7845	GTEX-12ZZW-0011-R4a-SM-5DUX9
GBM(T=153,N=1157)	Normal	3.7824	GTEX-ZE7O-0011-R5a-SM-57WBO
GBM(T=153,N=1157)	Normal	4.275	GTEX-WZTO-0011-R3B-SM-3NMC6
GBM(T=153,N=1157)	Normal	3.7005	GTEX-13VXU-0011-R4b-SM-5O9CI
GBM(T=153,N=1157)	Normal	1.6871	GTEX-11EQ8-2826-SM-5N9C1
GBM(T=153,N=1157)	Normal	2.3533	GTEX-QVUS-2926-SM-3GIJB
GBM(T=153,N=1157)	Normal	1.9635	GTEX-P44H-0011-R3A-SM-2XCEQ
GBM(T=153,N=1157)	Normal	3.8885	GTEX-WVLH-0011-R4A-SM-3MJFS
GBM(T=153,N=1157)	Normal	4.4861	GTEX-XOTO-3026-SM-4B65M
GBM(T=153,N=1157)	Normal	1.4383	GTEX-13SLW-0011-R3b-SM-5SI6Y
GBM(T=153,N=1157)	Normal	3.9307	GTEX-13JVG-0011-R5a-SM-5MR4O
GBM(T=153,N=1157)	Normal	5.8627	GTEX-111FC-3126-SM-5GZZ2
GBM(T=153,N=1157)	Normal	3.2494	GTEX-1117F-3226-SM-5N9CT
GBM(T=153,N=1157)	Normal	4.5509	GTEX-13JUV-0011-R7b-SM-5LZZG
GBM(T=153,N=1157)	Normal	2.5705	GTEX-145MI-0011-R5a-SM-5Q5B4
GBM(T=153,N=1157)	Normal	2.0321	GTEX-13JVG-3226-SM-5IJGJ
GBM(T=153,N=1157)	Normal	4.4666	GTEX-WHSE-0011-R11A-SM-3P5YY
GBM(T=153,N=1157)	Normal	4.3964	GTEX-13JVG-0011-R8a-SM-5KM3E
GBM(T=153,N=1157)	Normal	7.9392	GTEX-QDT8-0011-R9A-SM-5SI8J
GBM(T=153,N=1157)	Normal	1.9709	GTEX-13OW5-0011-R6b-SM-5O9BW
GBM(T=153,N=1157)	Normal	6.8339	GTEX-OXRO-0011-R9A-SM-3NB1X
GBM(T=153,N=1157)	Normal	3.7719	GTEX-RNOR-2326-SM-2TF4I
GBM(T=153,N=1157)	Normal	2.6485	GTEX-WL46-2826-SM-3LK81
GBM(T=153,N=1157)	Normal	4.2195	GTEX-YJ89-0011-R1a-SM-4RGLS
GBM(T=153,N=1157)	Normal	3.7071	GTEX-13NYB-0011-R6b-SM-5MR51
GBM(T=153,N=1157)	Normal	2.0496	GTEX-11WQK-0011-R8a-SM-5BC7C
GBM(T=153,N=1157)	Normal	4.8186	GTEX-WL46-0011-R2A-SM-3LK6O
GBM(T=153,N=1157)	Normal	4.2637	GTEX-RU72-0011-R8A-SM-2TF61
GBM(T=153,N=1157)	Normal	2.4751	GTEX-13N2G-0011-R11a-SM-5MR3F
GBM(T=153,N=1157)	Normal	2.7312	GTEX-ZVZQ-0011-R6b-SM-57WAY
GBM(T=153,N=1157)	Normal	3.859	GTEX-ZVT3-0011-R5a-SM-51MSI
GBM(T=153,N=1157)	Normal	2.8894	GTEX-12ZZZ-3126-SM-5LZU6
GBM(T=153,N=1157)	Normal	5.2265	GTEX-RVPU-0011-R4A-SM-5SI8K
GBM(T=153,N=1157)	Normal	1.9298	GTEX-13NZA-0011-R10b-SM-5KM54
GBM(T=153,N=1157)	Normal	4.4673	GTEX-XMD1-0011-R5A-SM-4AT47
GBM(T=153,N=1157)	Normal	3.8914	GTEX-14ABY-0011-R6a-SM-5PNWR
GBM(T=153,N=1157)	Normal	6.4863	GTEX-WWYW-0011-R10A-SM-3NB35
GBM(T=153,N=1157)	Normal	6.2292	GTEX-T6MN-0011-R2A-SM-32QOW
GBM(T=153,N=1157)	Normal	2.969	GTEX-NL4W-0011-R11A-SM-2I3DW
GBM(T=153,N=1157)	Normal	3.3118	GTEX-1313W-0011-R3a-SM-5EGLI
GBM(T=153,N=1157)	Normal	3.6335	GTEX-13VXU-0011-R5a-SM-5O9D7
GBM(T=153,N=1157)	Normal	5.2931	GTEX-12WSD-0011-R1b-SM-5LZVY
GBM(T=153,N=1157)	Normal	1.5753	GTEX-P44H-0011-R3A-SM-5SI8A
GBM(T=153,N=1157)	Normal	2.4854	GTEX-TSE9-0011-R10A-SM-3DB7O
GBM(T=153,N=1157)	Normal	2.9373	GTEX-1445S-0011-R6b-SM-5PNUF
GBM(T=153,N=1157)	Normal	5.4758	GTEX-ZV68-0011-R2a-SM-4YCDK
GBM(T=153,N=1157)	Normal	6.3003	GTEX-XLM4-0011-R9A-SM-4AT45
GBM(T=153,N=1157)	Normal	2.774	GTEX-13JUV-0011-R11a-SM-5LZYH
GBM(T=153,N=1157)	Normal	3.8207	GTEX-S7PM-0011-R5A-SM-3NM8G
GBM(T=153,N=1157)	Normal	5.0815	GTEX-13FXS-0011-R1a-SM-5K7U6
GBM(T=153,N=1157)	Normal	2.0179	GTEX-144GL-0011-R11b-SM-5P9F6
GBM(T=153,N=1157)	Normal	7.415	GTEX-X4XX-0011-R5A-SM-46MWN
GBM(T=153,N=1157)	Normal	8.034	GTEX-145LU-0011-R9b-SM-5SI66
GBM(T=153,N=1157)	Normal	6.0065	GTEX-13OW6-0011-R2a-SM-5L3HG
GBM(T=153,N=1157)	Normal	3.2141	GTEX-14DAQ-3026-SM-5S2QZ
GBM(T=153,N=1157)	Normal	3.3827	GTEX-13FHO-0011-R1b-SM-5KLZG
GBM(T=153,N=1157)	Normal	3.4751	GTEX-13N1W-0011-R4a-SM-5MR52
GBM(T=153,N=1157)	Normal	3.126	GTEX-X4EP-0011-R1A-SM-3P624
GBM(T=153,N=1157)	Normal	3.7677	GTEX-12WS9-0011-R4b-SM-5P9EU
GBM(T=153,N=1157)	Normal	4.0329	GTEX-13RTJ-0011-R10b-SM-5O9CW
GBM(T=153,N=1157)	Normal	3.5813	GTEX-13S7M-0011-R6b-SM-5O9D8
GBM(T=153,N=1157)	Normal	3.269	GTEX-13O3O-0011-R6b-SM-5P9GY
GBM(T=153,N=1157)	Normal	7.5459	GTEX-12WSH-0011-R9b-SM-5LZUG
GBM(T=153,N=1157)	Normal	2.8439	GTEX-12126-1026-SM-5P9JJ
GBM(T=153,N=1157)	Normal	4.0557	GTEX-WWYW-3126-SM-3NB39
GBM(T=153,N=1157)	Normal	3.8125	GTEX-13CF2-0011-R5a-SM-5LZWS
GBM(T=153,N=1157)	Normal	3.6416	GTEX-13VXU-2926-SM-5LU5C
GBM(T=153,N=1157)	Normal	6.7018	GTEX-ZAB4-0011-R8b-SM-4SOKF
GBM(T=153,N=1157)	Normal	4.8465	GTEX-13NYB-3026-SM-5IJD7
GBM(T=153,N=1157)	Normal	2.2048	GTEX-13CIG-0011-R8b-SM-5LZX5
GBM(T=153,N=1157)	Normal	4.2957	GTEX-UTHO-0011-R5A-SM-3GIJD
GBM(T=153,N=1157)	Normal	4.4209	GTEX-13O3O-0011-R8b-SM-5LUAL
GBM(T=153,N=1157)	Normal	4.8875	GTEX-X4XX-0011-R3B-SM-46MWK
GBM(T=153,N=1157)	Normal	7.7534	GTEX-NPJ7-0011-R2a-SM-2I3GF
GBM(T=153,N=1157)	Normal	4.2623	GTEX-ZE9C-0011-R3a-SM-4WKGT
GBM(T=153,N=1157)	Normal	4.6696	GTEX-13QJC-0011-R8b-SM-5S2U6
GBM(T=153,N=1157)	Normal	2.6938	GTEX-12WS9-0011-R3a-SM-5CVNF
GBM(T=153,N=1157)	Normal	6.9267	GTEX-ZUA1-0011-R6b-SM-4YCDD
GBM(T=153,N=1157)	Normal	3.9495	GTEX-13PVQ-0011-R7a-SM-5L3G3
GBM(T=153,N=1157)	Normal	2.0426	GTEX-13NYS-0011-R3b-SM-5MR41
GBM(T=153,N=1157)	Normal	3.8629	GTEX-13X6K-0011-R7b-SM-5P9K7
GBM(T=153,N=1157)	Normal	3.6288	GTEX-1399T-0011-R5b-SM-5IJDK
GBM(T=153,N=1157)	Normal	3.1587	GTEX-145MH-3026-SM-5Q5DZ
GBM(T=153,N=1157)	Normal	3.2646	GTEX-Y8DK-0011-R10A-SM-4SOK1
GBM(T=153,N=1157)	Normal	3.7517	GTEX-13OW8-0011-R1a-SM-5L3HI
GBM(T=153,N=1157)	Normal	1.0072	GTEX-14753-0011-R6b-SM-5S2UD
GBM(T=153,N=1157)	Normal	4.0108	GTEX-13X6K-0011-R5b-SM-5PNUE
GBM(T=153,N=1157)	Normal	3.6735	GTEX-NL3H-0011-R7a-SM-2I3G5
GBM(T=153,N=1157)	Normal	5.4383	GTEX-ZDXO-0011-R5a-SM-4WKG5
GBM(T=153,N=1157)	Normal	2.6982	GTEX-X4EP-0011-R3A-SM-3P626
GBM(T=153,N=1157)	Normal	4.0959	GTEX-13N2G-0011-R3b-SM-5MR5G
GBM(T=153,N=1157)	Normal	2.6323	GTEX-T2IS-3026-SM-32QPM
GBM(T=153,N=1157)	Normal	1.7991	GTEX-14BIN-0011-R6a-SM-5S2RH
GBM(T=153,N=1157)	Normal	2.6439	GTEX-13OVH-0011-R3a-SM-5KM49
GBM(T=153,N=1157)	Normal	3.4436	GTEX-P44G-0011-R4A-SM-2I3FB
GBM(T=153,N=1157)	Normal	3.2494	GTEX-13PDP-0011-R6b-SM-5O9D5
GBM(T=153,N=1157)	Normal	6.2244	GTEX-NPJ8-0011-R1a-SM-2HMLC
GBM(T=153,N=1157)	Normal	4.9755	GTEX-N7MS-0011-R7a-SM-2HMKN
GBM(T=153,N=1157)	Normal	3.5521	GTEX-13SLW-0011-R2b-SM-5O9C6
GBM(T=153,N=1157)	Normal	2.6622	GTEX-ZAJG-3026-SM-5HL92
GBM(T=153,N=1157)	Normal	3.2342	GTEX-WHSE-0011-R5A-SM-3P5ZO
GBM(T=153,N=1157)	Normal	7.8992	GTEX-11ZUS-0011-R9b-SM-5BC76
GBM(T=153,N=1157)	Normal	1.7824	GTEX-RU72-2926-SM-2TF66
GBM(T=153,N=1157)	Normal	5.0854	GTEX-Q2AG-0011-R6A-SM-2HML7
GBM(T=153,N=1157)	Normal	2.2357	GTEX-11EI6-2926-SM-5985U
GBM(T=153,N=1157)	Normal	3.384	GTEX-R55F-0011-R5A-SM-2TF5L
GBM(T=153,N=1157)	Normal	2.9107	GTEX-13FXS-0011-R10a-SM-5J2MA
GBM(T=153,N=1157)	Normal	5.0635	GTEX-13O3Q-0011-R4a-SM-5P9H2
GBM(T=153,N=1157)	Normal	2.3248	GTEX-132Q8-2926-SM-5IFFP
GBM(T=153,N=1157)	Normal	4.8257	GTEX-NL3H-0011-R5a-SM-2I3GB
GBM(T=153,N=1157)	Normal	2.4931	GTEX-1399T-0011-R11a-SM-5J2O1
GBM(T=153,N=1157)	Normal	3.3045	GTEX-ZAB4-2926-SM-57WCV
GBM(T=153,N=1157)	Normal	8.1483	GTEX-13N1W-0011-R9b-SM-5MR4R
GBM(T=153,N=1157)	Normal	7.6147	GTEX-13OVL-0011-R9a-SM-5P9GX
GBM(T=153,N=1157)	Normal	3.0756	GTEX-13FXS-0011-R8a-SM-5J1MN
GBM(T=153,N=1157)	Normal	7.3096	GTEX-ZAB4-0011-R9a-SM-4SOKG
GBM(T=153,N=1157)	Normal	6.7785	GTEX-S7SE-0011-R2A-SM-2XCDC
GBM(T=153,N=1157)	Normal	4.8369	GTEX-139TT-0011-R1a-SM-5LZVD
GBM(T=153,N=1157)	Normal	5.5391	GTEX-12696-2926-SM-5FQTG
GBM(T=153,N=1157)	Normal	4.678	GTEX-N7MT-0011-R10A-SM-2I3E1
GBM(T=153,N=1157)	Normal	2.7026	GTEX-13NYS-0011-R10a-SM-5MR4S
GBM(T=153,N=1157)	Normal	4.8369	GTEX-11NV4-0011-R5a-SM-5NQ88
GBM(T=153,N=1157)	Normal	2.6135	GTEX-13CF2-0011-R3b-SM-5LZZ6
GBM(T=153,N=1157)	Normal	4.266	GTEX-ZVZQ-0011-R4b-SM-57WCZ
GBM(T=153,N=1157)	Normal	4.815	GTEX-13RTJ-0011-R4b-SM-5PNX1
GBM(T=153,N=1157)	Normal	2.2839	GTEX-13NYS-0011-R11b-SM-5MR4P
GBM(T=153,N=1157)	Normal	3.4436	GTEX-T6MN-0011-R10A-SM-32QP7
GBM(T=153,N=1157)	Normal	6.7799	GTEX-NPJ8-0011-R1a-SM-33HCB
GBM(T=153,N=1157)	Normal	4.1136	GTEX-13SLW-0011-R4b-SM-5S2W2
GBM(T=153,N=1157)	Normal	3.838	GTEX-PVOW-2526-SM-2XCF7
GBM(T=153,N=1157)	Normal	2.4383	GTEX-OHPN-0011-R10A-SM-5S2U3
GBM(T=153,N=1157)	Normal	4.2141	GTEX-13FHP-0011-R5b-SM-5LZY2
GBM(T=153,N=1157)	Normal	4.2396	GTEX-139T8-0011-R3b-SM-5HL4R
GBM(T=153,N=1157)	Normal	3.1293	GTEX-ZE7O-0011-R11a-SM-57WBC
GBM(T=153,N=1157)	Normal	4.1707	GTEX-N7MT-0011-R11A-SM-2I3DZ
GBM(T=153,N=1157)	Normal	4.963	GTEX-NL4W-0011-R5a-SM-2I3GD
GBM(T=153,N=1157)	Normal	2.926	GTEX-147GR-0011-R10b-SM-5S2UM
GBM(T=153,N=1157)	Normal	3.3855	GTEX-ZVZQ-0011-R8a-SM-51MR5
GBM(T=153,N=1157)	Normal	2.3618	GTEX-13CIG-0011-R3b-SM-5K7XF
GBM(T=153,N=1157)	Normal	3.9764	GTEX-13SLX-0011-R5a-SM-5O9BV
GBM(T=153,N=1157)	Normal	3.7866	GTEX-13PVQ-0011-R5b-SM-5O9DI
GBM(T=153,N=1157)	Normal	1.7485	GTEX-RU72-0011-R11A-SM-5SI8G
GBM(T=153,N=1157)	Normal	5.1635	GTEX-S7SE-0011-R6A-SM-2XCD9
GBM(T=153,N=1157)	Normal	4.8982	GTEX-12WSA-0011-R4a-SM-57WB7
GBM(T=153,N=1157)	Normal	6.464	GTEX-12WSH-0011-R1a-SM-5GU5V
GBM(T=153,N=1157)	Normal	2.0875	GTEX-145MI-0011-R11a-SM-5P9JZ
GBM(T=153,N=1157)	Normal	4.7918	GTEX-12WSF-0011-R5a-SM-5HL8K
GBM(T=153,N=1157)	Normal	5.8758	GTEX-PVOW-0011-R3A-SM-32PKX
GBM(T=153,N=1157)	Normal	3.3045	GTEX-145LS-3126-SM-5Q5BY
GBM(T=153,N=1157)	Normal	5.3505	GTEX-QVJO-0011-R6A-SM-2S1QN
GBM(T=153,N=1157)	Normal	6.4006	GTEX-145LS-0011-R8b-SM-5PNXA
GBM(T=153,N=1157)	Normal	2.8298	GTEX-13OW8-2926-SM-5L3FV
GBM(T=153,N=1157)	Normal	2.4699	GTEX-ZVT3-0011-R7a-SM-57WCO
GBM(T=153,N=1157)	Normal	5.8637	GTEX-QMR6-0011-R4A-SM-32PKU
GBM(T=153,N=1157)	Normal	5.6058	GTEX-P44H-0011-R6A-SM-2XCF3
GBM(T=153,N=1157)	Normal	3.7377	GTEX-P44G-0011-R7A-SM-2I3F9
GBM(T=153,N=1157)	Normal	2.7312	GTEX-R55F-0011-R6A-SM-2TF4L
GBM(T=153,N=1157)	Normal	5.4171	GTEX-YJ89-0011-R8b-SM-4SOK8
GBM(T=153,N=1157)	Normal	3.6229	GTEX-TSE9-0011-R1A-SM-3DB7E
GBM(T=153,N=1157)	Normal	2.4725	GTEX-12ZZW-0011-R6a-SM-5DUVZ
GBM(T=153,N=1157)	Normal	5.5327	GTEX-N7MS-0011-R1a-SM-2HMJG
GBM(T=153,N=1157)	Normal	3.7049	GTEX-Q2AG-0011-R3A-SM-2HMJ9
GBM(T=153,N=1157)	Normal	0	GTEX-T6MN-0011-R6A-SM-5CHQD
GBM(T=153,N=1157)	Normal	2.2927	GTEX-12WSB-3026-SM-59HKM
GBM(T=153,N=1157)	Normal	2.9184	GTEX-Z93S-2826-SM-57WBL
GBM(T=153,N=1157)	Normal	3.5692	GTEX-ZE9C-3026-SM-4WKHB
GBM(T=153,N=1157)	Normal	2.8237	GTEX-ZF28-0011-R3a-SM-4WWDA
GBM(T=153,N=1157)	Normal	4.5198	GTEX-13SLX-0011-R6a-SM-5PNX4
GBM(T=153,N=1157)	Normal	2.1571	GTEX-13N1W-0011-R3a-SM-5MR5E
GBM(T=153,N=1157)	Normal	3.4222	GTEX-XOTO-0011-R3A-SM-4B64W
GBM(T=153,N=1157)	Normal	2.9088	GTEX-ZV68-0011-R10a-SM-51MT7
GBM(T=153,N=1157)	Normal	3.8738	GTEX-13SLX-0011-R4a-SM-5O9BJ
GBM(T=153,N=1157)	Normal	2.8298	GTEX-147F4-0011-R10b-SM-5S2WC
GBM(T=153,N=1157)	Normal	4.8977	GTEX-WZTO-0011-R7B-SM-4E3IS
GBM(T=153,N=1157)	Normal	4.0018	GTEX-WHSE-3026-SM-3P5ZH
GBM(T=153,N=1157)	Normal	3.4463	GTEX-WZTO-0011-R10B-SM-4E3KB
GBM(T=153,N=1157)	Normal	3.8207	GTEX-145MI-0011-R10a-SM-5PNZD
GBM(T=153,N=1157)	Normal	7.5796	GTEX-13NYB-0011-R2a-SM-5MR3C
GBM(T=153,N=1157)	Normal	5.7551	GTEX-ZUA1-0011-R1a-SM-4YCE2
GBM(T=153,N=1157)	Normal	3.144	GTEX-12ZZZ-0011-R3b-SM-5DUXK
GBM(T=153,N=1157)	Normal	3.7928	GTEX-13O3O-0011-R7b-SM-5P9GZ
GBM(T=153,N=1157)	Normal	4.3541	GTEX-WVLH-0011-R8A-SM-3MJFC
GBM(T=153,N=1157)	Normal	5.8716	GTEX-131XH-0011-R4b-SM-5DUWB
GBM(T=153,N=1157)	Normal	7.8292	GTEX-147GR-0011-R9a-SM-5S2UY
GBM(T=153,N=1157)	Normal	2.3448	GTEX-13O3Q-3026-SM-5IJGD
GBM(T=153,N=1157)	Normal	2.4854	GTEX-ZVT3-0011-R6a-SM-51MSU
GBM(T=153,N=1157)	Normal	5.2418	GTEX-X4EP-0011-R8B-SM-4QASL
GBM(T=153,N=1157)	Normal	1.8197	GTEX-YJ89-2926-SM-5P9IT
GBM(T=153,N=1157)	Normal	1.9561	GTEX-ZAK1-2926-SM-5HL9S
GBM(T=153,N=1157)	Normal	3.9663	GTEX-11TUW-3126-SM-5GU4Y
GBM(T=153,N=1157)	Normal	6.3333	GTEX-XLM4-0011-R11A-SM-4AT46
GBM(T=153,N=1157)	Normal	4.2064	GTEX-T5JC-0011-R1A-SM-32PM6
GBM(T=153,N=1157)	Normal	3.8679	GTEX-13QIC-0011-R4a-SM-5PNX8
GBM(T=153,N=1157)	Normal	5.0721	GTEX-13CF2-0011-R2a-SM-5L3DC
GBM(T=153,N=1157)	Normal	5.5132	GTEX-N7MS-0011-R5a-SM-2HMK8
GBM(T=153,N=1157)	Normal	5.3998	GTEX-ZDXO-0011-R2b-SM-4WKFG
GBM(T=153,N=1157)	Normal	4.3391	GTEX-13G51-0011-R7b-SM-5LZXG
GBM(T=153,N=1157)	Normal	4.6047	GTEX-X585-0011-R3B-SM-46MVG
GBM(T=153,N=1157)	Normal	4.3889	GTEX-13FLV-0011-R5a-SM-5LZWT
GBM(T=153,N=1157)	Normal	2.3618	GTEX-13FHP-2926-SM-5IJG9
GBM(T=153,N=1157)	Normal	2.9392	GTEX-12WSC-0011-R3a-SM-5P9F1
GBM(T=153,N=1157)	Normal	4.9528	GTEX-12WSA-0011-R10b-SM-5P9ET
GBM(T=153,N=1157)	Normal	2.7356	GTEX-11O72-2826-SM-5HL6W
GBM(T=153,N=1157)	Normal	3.1143	GTEX-11EI6-3026-SM-5GZZO
GBM(T=153,N=1157)	Normal	7.8811	GTEX-148VJ-0011-R9b-SM-5SI77
GBM(T=153,N=1157)	Normal	2.6577	GTEX-N7MT-1226-SM-2D7W4
GBM(T=153,N=1157)	Normal	0	GTEX-T6MN-0011-R10A-SM-5CHQC
GBM(T=153,N=1157)	Normal	2.2172	GTEX-11WQK-0011-R11a-SM-5BC6W
GBM(T=153,N=1157)	Normal	5.2898	GTEX-12WSC-0011-R7b-SM-5LU9L
GBM(T=153,N=1157)	Normal	4.0134	GTEX-12WSH-3026-SM-5CVNI
GBM(T=153,N=1157)	Normal	5.1815	GTEX-XLM4-0011-R4B-SM-4AT5C
GBM(T=153,N=1157)	Normal	4.0635	GTEX-13OVJ-0011-R8b-SM-5L3FS
GBM(T=153,N=1157)	Normal	3.717	GTEX-13OW5-0011-R8a-SM-5L3GQ
GBM(T=153,N=1157)	Normal	4.9991	GTEX-X4XX-0011-R10B-SM-46MWO
GBM(T=153,N=1157)	Normal	3.6634	GTEX-145MG-3126-SM-5Q5D3
GBM(T=153,N=1157)	Normal	3.2357	GTEX-13NZ8-0011-R8b-SM-5KM48
GBM(T=153,N=1157)	Normal	6.2263	GTEX-12WSH-0011-R2a-SM-5GU68
GBM(T=153,N=1157)	Normal	3.2646	GTEX-131YS-0011-R3b-SM-5DUXB
GBM(T=153,N=1157)	Normal	3.3715	GTEX-12ZZZ-3026-SM-5BC67
GBM(T=153,N=1157)	Normal	5.1048	TCGA-06-0678-11
GBM(T=153,N=1157)	Normal	6.6405	GTEX-XMD1-0011-R8A-SM-4AT48
GBM(T=153,N=1157)	Normal	3.0807	GTEX-QDT8-0011-R11A-SM-32PKD
GBM(T=153,N=1157)	Normal	3.6938	GTEX-145LS-0011-R6b-SM-5PNWL
GBM(T=153,N=1157)	Normal	3.6814	GTEX-11OF3-0011-R8b-SM-57WCS
GBM(T=153,N=1157)	Normal	6.3221	GTEX-PVOW-0011-R1A-SM-32PL6
GBM(T=153,N=1157)	Normal	5.6068	GTEX-QVJO-0011-R8A-SM-447C7
GBM(T=153,N=1157)	Normal	5.314	GTEX-QVJO-0011-R5A-SM-2S1QM
GBM(T=153,N=1157)	Normal	4.1715	GTEX-WZTO-0011-R6B-SM-4E3J6
GBM(T=153,N=1157)	Normal	2.3813	GTEX-13O3O-3026-SM-5KM42
GBM(T=153,N=1157)	Normal	2.536	GTEX-13X6J-0011-R6a-SM-5PNUB
GBM(T=153,N=1157)	Normal	3.0479	GTEX-ZYFD-3026-SM-5E44C
GBM(T=153,N=1157)	Normal	1.5361	GTEX-13QIC-0011-R3a-SM-5P9HT
GBM(T=153,N=1157)	Normal	5.5829	GTEX-13NZ8-0011-R1b-SM-5KM3V
GBM(T=153,N=1157)	Normal	3.2464	GTEX-14BMV-3026-SM-5S2PQ
GBM(T=153,N=1157)	Normal	2.0321	GTEX-13NYS-0011-R6b-SM-5MR3R
GBM(T=153,N=1157)	Normal	2.281	GTEX-13OW8-0011-R11a-SM-5L3GT
GBM(T=153,N=1157)	Normal	2.848	GTEX-139TS-3126-SM-5LZWX
GBM(T=153,N=1157)	Normal	5.1858	GTEX-XOTO-0011-R6B-SM-4B65X
GBM(T=153,N=1157)	Normal	5.6043	GTEX-RNOR-0011-R7A-SM-2TF4V
GBM(T=153,N=1157)	Normal	5.1489	GTEX-X4XX-0011-R6B-SM-46MWP
GBM(T=153,N=1157)	Normal	2.7048	GTEX-13O3Q-0011-R11b-SM-5KM2W
GBM(T=153,N=1157)	Normal	4	GTEX-145MH-0011-R1b-SM-5PNWY
GBM(T=153,N=1157)	Normal	2.1408	GTEX-ZE7O-3126-SM-5HL5X
GBM(T=153,N=1157)	Normal	2.0392	GTEX-13G51-3126-SM-5IJG7
GBM(T=153,N=1157)	Normal	3.466	GTEX-1477Z-0011-R5b-SM-5PNUO
GBM(T=153,N=1157)	Normal	4.8748	GTEX-RVPV-0011-R3A-SM-2TF63
GBM(T=153,N=1157)	Normal	3.5571	GTEX-13FXS-3026-SM-5LZYO
GBM(T=153,N=1157)	Normal	5.6456	GTEX-ZDXO-0011-R10a-SM-4WWD8
GBM(T=153,N=1157)	Normal	3.4699	GTEX-144GO-0011-R6b-SM-5S2V7
GBM(T=153,N=1157)	Normal	2.0772	GTEX-13PLJ-0011-R3a-SM-5O9DT
GBM(T=153,N=1157)	Normal	2.9505	GTEX-13QIC-2926-SM-5J2NF
GBM(T=153,N=1157)	Normal	4.9425	GTEX-145MI-0011-R8b-SM-5PNZ9
GBM(T=153,N=1157)	Normal	3.7409	GTEX-12ZZX-0011-R7b-SM-5DUVV
GBM(T=153,N=1157)	Normal	2.4383	GTEX-111FC-3326-SM-5GZYV
GBM(T=153,N=1157)	Normal	2.5825	GTEX-Z93S-0011-R10a-SM-4RGNM
GBM(T=153,N=1157)	Normal	6.89	GTEX-YFC4-0011-R6b-SM-4V6E1
GBM(T=153,N=1157)	Normal	1.9782	GTEX-13OW7-0011-R11a-SM-5O9DY
GBM(T=153,N=1157)	Normal	3.7528	GTEX-T2IS-0011-R11A-SM-32QPC
GBM(T=153,N=1157)	Normal	4.5999	GTEX-XOTO-0011-R5A-SM-4B657
GBM(T=153,N=1157)	Normal	7.3864	GTEX-139T4-0011-R9b-SM-5HL6S
GBM(T=153,N=1157)	Normal	2.7866	GTEX-13VXU-0011-R11b-SM-5O9DJ
GBM(T=153,N=1157)	Normal	3.958	GTEX-139TS-0011-R5b-SM-5J2MZ
GBM(T=153,N=1157)	Normal	3.1391	GTEX-11OF3-0011-R5a-SM-57WB4
GBM(T=153,N=1157)	Normal	5.9277	GTEX-Q2AG-0011-R7A-SM-2HMJP
GBM(T=153,N=1157)	Normal	2.8719	GTEX-13X6K-2826-SM-5O9DS
GBM(T=153,N=1157)	Normal	4.4763	GTEX-1399T-0011-R1b-SM-5DUWN
GBM(T=153,N=1157)	Normal	2.5729	GTEX-XLM4-2926-SM-4AT59
GBM(T=153,N=1157)	Normal	3.3785	GTEX-131XH-0011-R3b-SM-5DUWM
GBM(T=153,N=1157)	Normal	3.2265	GTEX-1192X-3226-SM-5987D
GBM(T=153,N=1157)	Normal	3.9364	GTEX-ZVZQ-0011-R5b-SM-57WDC
GBM(T=153,N=1157)	Normal	3.6926	GTEX-13X6K-0011-R8b-SM-5PNZ4
GBM(T=153,N=1157)	Normal	2.5801	GTEX-12ZZZ-0011-R6b-SM-5EQ5B
GBM(T=153,N=1157)	Normal	4.2349	GTEX-13G51-0011-R6b-SM-5LZX4
GBM(T=153,N=1157)	Normal	5.1667	GTEX-YFC4-0011-R10a-SM-4SOK5
GBM(T=153,N=1157)	Normal	4.8679	GTEX-13112-0011-R4b-SM-5DUXL
GBM(T=153,N=1157)	Normal	5.8246	GTEX-1313W-0011-R1b-SM-5EQ4A
GBM(T=153,N=1157)	Normal	5.1965	GTEX-Q2AG-2826-SM-2HMJQ
GBMLGG(T=662,N=1157)	Tumor	5.5046	TCGA-19-1787-01
GBMLGG(T=662,N=1157)	Tumor	2.846	TCGA-S9-A7J2-01
GBMLGG(T=662,N=1157)	Tumor	4.9937	TCGA-E1-A7YI-01
GBMLGG(T=662,N=1157)	Tumor	3.9411	TCGA-06-5412-01
GBMLGG(T=662,N=1157)	Tumor	4.8624	TCGA-DU-7302-01
GBMLGG(T=662,N=1157)	Tumor	3.9909	TCGA-DU-A7TI-01
GBMLGG(T=662,N=1157)	Tumor	4.7671	TCGA-16-0846-01
GBMLGG(T=662,N=1157)	Tumor	3.6837	TCGA-12-5299-01
GBMLGG(T=662,N=1157)	Tumor	2.3132	TCGA-P5-A5EX-01
GBMLGG(T=662,N=1157)	Tumor	2.4906	TCGA-HT-8563-01
GBMLGG(T=662,N=1157)	Tumor	3.9001	TCGA-06-2561-01
GBMLGG(T=662,N=1157)	Tumor	3.5969	TCGA-DU-7012-01
GBMLGG(T=662,N=1157)	Tumor	3.3031	TCGA-E1-5322-01
GBMLGG(T=662,N=1157)	Tumor	6.5013	TCGA-HT-8558-01
GBMLGG(T=662,N=1157)	Tumor	6.2937	TCGA-S9-A6U8-01
GBMLGG(T=662,N=1157)	Tumor	5.4738	TCGA-CS-5393-01
GBMLGG(T=662,N=1157)	Tumor	5.3155	TCGA-HT-7854-01
GBMLGG(T=662,N=1157)	Tumor	6.2346	TCGA-HT-7874-01
GBMLGG(T=662,N=1157)	Tumor	4.4033	TCGA-RY-A845-01
GBMLGG(T=662,N=1157)	Tumor	5.6502	TCGA-06-0132-01
GBMLGG(T=662,N=1157)	Tumor	4.5141	TCGA-HT-7616-01
GBMLGG(T=662,N=1157)	Tumor	4.5558	TCGA-KT-A7W1-01
GBMLGG(T=662,N=1157)	Tumor	5.5049	TCGA-P5-A5F2-01
GBMLGG(T=662,N=1157)	Tumor	5.1428	TCGA-26-5136-01
GBMLGG(T=662,N=1157)	Tumor	3.2296	TCGA-27-2521-01
GBMLGG(T=662,N=1157)	Tumor	4.4336	TCGA-19-2629-01
GBMLGG(T=662,N=1157)	Tumor	4.5939	TCGA-06-0238-01
GBMLGG(T=662,N=1157)	Tumor	5.0259	TCGA-06-0749-01
GBMLGG(T=662,N=1157)	Tumor	4.4666	TCGA-CS-5396-01
GBMLGG(T=662,N=1157)	Tumor	2.5898	TCGA-HT-7680-01
GBMLGG(T=662,N=1157)	Tumor	5.8273	TCGA-S9-A7IS-01
GBMLGG(T=662,N=1157)	Tumor	4.7175	TCGA-06-0174-01
GBMLGG(T=662,N=1157)	Tumor	7.7794	TCGA-HW-7486-01
GBMLGG(T=662,N=1157)	Tumor	4.0277	TCGA-P5-A5F1-01
GBMLGG(T=662,N=1157)	Tumor	3.4568	TCGA-DU-7011-01
GBMLGG(T=662,N=1157)	Tumor	3.5692	TCGA-06-5414-01
GBMLGG(T=662,N=1157)	Tumor	4.6427	TCGA-P5-A77X-01
GBMLGG(T=662,N=1157)	Tumor	3.5583	TCGA-28-5207-01
GBMLGG(T=662,N=1157)	Tumor	3.798	TCGA-VM-A8CA-01
GBMLGG(T=662,N=1157)	Tumor	2.6938	TCGA-DU-7015-01
GBMLGG(T=662,N=1157)	Tumor	1.8679	TCGA-TM-A7C5-01
GBMLGG(T=662,N=1157)	Tumor	6.9751	TCGA-DU-8162-01
GBMLGG(T=662,N=1157)	Tumor	2.9203	TCGA-TM-A84O-01
GBMLGG(T=662,N=1157)	Tumor	5.4803	TCGA-06-5410-01
GBMLGG(T=662,N=1157)	Tumor	2.8094	TCGA-06-0747-01
GBMLGG(T=662,N=1157)	Tumor	5.8195	TCGA-FG-A60K-01
GBMLGG(T=662,N=1157)	Tumor	5.5097	TCGA-S9-A7R3-01
GBMLGG(T=662,N=1157)	Tumor	4.2555	TCGA-TQ-A7RN-01
GBMLGG(T=662,N=1157)	Tumor	2.5335	TCGA-28-2513-01
GBMLGG(T=662,N=1157)	Tumor	3.2433	TCGA-DU-A6S6-01
GBMLGG(T=662,N=1157)	Tumor	6.507	TCGA-S9-A7R2-01
GBMLGG(T=662,N=1157)	Tumor	4.3951	TCGA-P5-A735-01
GBMLGG(T=662,N=1157)	Tumor	5.3544	TCGA-76-4927-01
GBMLGG(T=662,N=1157)	Tumor	4.8535	TCGA-HT-7691-01
GBMLGG(T=662,N=1157)	Tumor	2.3045	TCGA-FG-A6J1-01
GBMLGG(T=662,N=1157)	Tumor	4.218	TCGA-DU-6402-01
GBMLGG(T=662,N=1157)	Tumor	5.8311	TCGA-HT-8104-01
GBMLGG(T=662,N=1157)	Tumor	4.1827	TCGA-FN-7833-01
GBMLGG(T=662,N=1157)	Tumor	4.2195	TCGA-HT-7473-01
GBMLGG(T=662,N=1157)	Tumor	4.0161	TCGA-06-0645-01
GBMLGG(T=662,N=1157)	Tumor	3.1293	TCGA-06-2565-01
GBMLGG(T=662,N=1157)	Tumor	4.2479	TCGA-HT-8019-01
GBMLGG(T=662,N=1157)	Tumor	5.1127	TCGA-06-0130-01
GBMLGG(T=662,N=1157)	Tumor	2.8032	TCGA-06-0750-01
GBMLGG(T=662,N=1157)	Tumor	2.9982	TCGA-DB-A4XF-01
GBMLGG(T=662,N=1157)	Tumor	4.7388	TCGA-HT-A5RA-01
GBMLGG(T=662,N=1157)	Tumor	4.1301	TCGA-E1-A7YL-01
GBMLGG(T=662,N=1157)	Tumor	3.3505	TCGA-27-1831-01
GBMLGG(T=662,N=1157)	Tumor	3.4944	TCGA-HT-A61B-01
GBMLGG(T=662,N=1157)	Tumor	4.607	TCGA-TM-A7CA-01
GBMLGG(T=662,N=1157)	Tumor	3.0976	TCGA-06-5416-01
GBMLGG(T=662,N=1157)	Tumor	3.7224	TCGA-HT-7684-01
GBMLGG(T=662,N=1157)	Tumor	5.2913	TCGA-HW-8322-01
GBMLGG(T=662,N=1157)	Tumor	5.4178	TCGA-S9-A6U9-01
GBMLGG(T=662,N=1157)	Tumor	3.9174	TCGA-HT-7676-01
GBMLGG(T=662,N=1157)	Tumor	6.1156	TCGA-HT-7469-01
GBMLGG(T=662,N=1157)	Tumor	3.546	TCGA-DH-A7UU-01
GBMLGG(T=662,N=1157)	Tumor	5.862	TCGA-HT-7873-01
GBMLGG(T=662,N=1157)	Tumor	6.8013	TCGA-HW-A5KK-01
GBMLGG(T=662,N=1157)	Tumor	4.5886	TCGA-DB-A64P-01
GBMLGG(T=662,N=1157)	Tumor	2.9708	TCGA-HT-7478-01
GBMLGG(T=662,N=1157)	Tumor	5.4998	TCGA-S9-A6TX-01
GBMLGG(T=662,N=1157)	Tumor	3.2188	TCGA-RY-A83Z-01
GBMLGG(T=662,N=1157)	Tumor	6.3191	TCGA-FG-6688-01
GBMLGG(T=662,N=1157)	Tumor	4.6195	TCGA-06-0141-01
GBMLGG(T=662,N=1157)	Tumor	3.8689	TCGA-06-0125-01
GBMLGG(T=662,N=1157)	Tumor	3.2032	TCGA-FG-A4MT-01
GBMLGG(T=662,N=1157)	Tumor	4.4712	TCGA-76-4925-01
GBMLGG(T=662,N=1157)	Tumor	2.1858	TCGA-FG-A6IZ-01
GBMLGG(T=662,N=1157)	Tumor	5.2114	TCGA-HT-8113-01
GBMLGG(T=662,N=1157)	Tumor	6.0398	TCGA-DH-A7UT-01
GBMLGG(T=662,N=1157)	Tumor	3.775	TCGA-76-4932-01
GBMLGG(T=662,N=1157)	Tumor	4.4396	TCGA-EZ-7264-01
GBMLGG(T=662,N=1157)	Tumor	3.9874	TCGA-TQ-A7RF-01
GBMLGG(T=662,N=1157)	Tumor	6.0312	TCGA-28-2510-01
GBMLGG(T=662,N=1157)	Tumor	4.2585	TCGA-DB-5274-01
GBMLGG(T=662,N=1157)	Tumor	5.4935	TCGA-S9-A7R8-01
GBMLGG(T=662,N=1157)	Tumor	6.3626	TCGA-FG-7641-01
GBMLGG(T=662,N=1157)	Tumor	7.3315	TCGA-HW-7495-01
GBMLGG(T=662,N=1157)	Tumor	4.6259	TCGA-CS-6669-01
GBMLGG(T=662,N=1157)	Tumor	6.9485	TCGA-HT-7481-01
GBMLGG(T=662,N=1157)	Tumor	6.0657	TCGA-DU-8163-01
GBMLGG(T=662,N=1157)	Tumor	5.1619	TCGA-S9-A6WD-01
GBMLGG(T=662,N=1157)	Tumor	5.3702	TCGA-CS-4942-01
GBMLGG(T=662,N=1157)	Tumor	4.2	TCGA-HT-8110-01
GBMLGG(T=662,N=1157)	Tumor	6.2967	TCGA-HT-8106-01
GBMLGG(T=662,N=1157)	Tumor	3.2869	TCGA-QH-A6CW-01
GBMLGG(T=662,N=1157)	Tumor	2.322	TCGA-RY-A840-01
GBMLGG(T=662,N=1157)	Tumor	2.757	TCGA-06-0743-01
GBMLGG(T=662,N=1157)	Tumor	4.0934	TCGA-HW-8319-01
GBMLGG(T=662,N=1157)	Tumor	6.4304	TCGA-HT-7482-01
GBMLGG(T=662,N=1157)	Tumor	5.4709	TCGA-DU-5870-01
GBMLGG(T=662,N=1157)	Tumor	4.854	TCGA-E1-5304-01
GBMLGG(T=662,N=1157)	Tumor	5.2238	TCGA-TM-A84S-01
GBMLGG(T=662,N=1157)	Tumor	4.3442	TCGA-CS-4943-01
GBMLGG(T=662,N=1157)	Tumor	3.466	TCGA-E1-A7Z3-01
GBMLGG(T=662,N=1157)	Tumor	4.1391	TCGA-14-1034-01
GBMLGG(T=662,N=1157)	Tumor	5.5223	TCGA-06-0184-01
GBMLGG(T=662,N=1157)	Tumor	3.3519	TCGA-12-3652-01
GBMLGG(T=662,N=1157)	Tumor	6.7347	TCGA-FG-8182-01
GBMLGG(T=662,N=1157)	Tumor	4.6577	TCGA-26-5132-01
GBMLGG(T=662,N=1157)	Tumor	4.0251	TCGA-DU-A5TW-01
GBMLGG(T=662,N=1157)	Tumor	6.4321	TCGA-TQ-A7RP-01
GBMLGG(T=662,N=1157)	Tumor	6.4848	TCGA-HT-7689-01
GBMLGG(T=662,N=1157)	Tumor	4.6358	TCGA-FG-7638-01
GBMLGG(T=662,N=1157)	Tumor	3.9973	TCGA-32-1970-01
GBMLGG(T=662,N=1157)	Tumor	3.4686	TCGA-P5-A5EV-01
GBMLGG(T=662,N=1157)	Tumor	2.9279	TCGA-HT-7476-01
GBMLGG(T=662,N=1157)	Tumor	5.6046	TCGA-TQ-A7RG-01
GBMLGG(T=662,N=1157)	Tumor	4.6893	TCGA-TM-A84F-01
GBMLGG(T=662,N=1157)	Tumor	3.1243	TCGA-FG-8181-01
GBMLGG(T=662,N=1157)	Tumor	4.9078	TCGA-DU-A7T6-01
GBMLGG(T=662,N=1157)	Tumor	4.1375	TCGA-DB-A4XC-01
GBMLGG(T=662,N=1157)	Tumor	4.861	TCGA-06-0219-01
GBMLGG(T=662,N=1157)	Tumor	3.7918	TCGA-14-0787-01
GBMLGG(T=662,N=1157)	Tumor	3.5509	TCGA-S9-A6U2-01
GBMLGG(T=662,N=1157)	Tumor	4.1922	TCGA-DB-A75M-01
GBMLGG(T=662,N=1157)	Tumor	3.7824	TCGA-HT-8012-01
GBMLGG(T=662,N=1157)	Tumor	4.153	TCGA-S9-A7QW-01
GBMLGG(T=662,N=1157)	Tumor	0.7225	TCGA-P5-A733-01
GBMLGG(T=662,N=1157)	Tumor	2.121	TCGA-E1-A7Z4-01
GBMLGG(T=662,N=1157)	Tumor	1.0841	TCGA-FG-8185-01
GBMLGG(T=662,N=1157)	Tumor	5.6778	TCGA-FG-A4MW-01
GBMLGG(T=662,N=1157)	Tumor	1.696	TCGA-HW-8320-01
GBMLGG(T=662,N=1157)	Tumor	5.2946	TCGA-DU-5849-01
GBMLGG(T=662,N=1157)	Tumor	4.649	TCGA-06-0190-01
GBMLGG(T=662,N=1157)	Tumor	4.292	TCGA-DB-5273-01
GBMLGG(T=662,N=1157)	Tumor	6.8955	TCGA-R8-A6MO-01
GBMLGG(T=662,N=1157)	Tumor	4.4269	TCGA-CS-6670-01
GBMLGG(T=662,N=1157)	Tumor	7.5744	TCGA-DU-5854-01
GBMLGG(T=662,N=1157)	Tumor	2.3248	TCGA-S9-A6WL-01
GBMLGG(T=662,N=1157)	Tumor	1.4699	TCGA-S9-A6TV-01
GBMLGG(T=662,N=1157)	Tumor	4.0409	TCGA-26-5135-01
GBMLGG(T=662,N=1157)	Tumor	5.0781	TCGA-S9-A6WE-01
GBMLGG(T=662,N=1157)	Tumor	3.7772	TCGA-76-4931-01
GBMLGG(T=662,N=1157)	Tumor	5.1683	TCGA-QH-A6XA-01
GBMLGG(T=662,N=1157)	Tumor	4.251	TCGA-DU-6393-01
GBMLGG(T=662,N=1157)	Tumor	3.6241	TCGA-41-3915-01
GBMLGG(T=662,N=1157)	Tumor	3.0304	TCGA-VM-A8C9-01
GBMLGG(T=662,N=1157)	Tumor	2.86	TCGA-06-0649-01
GBMLGG(T=662,N=1157)	Tumor	4.851	TCGA-DU-5853-01
GBMLGG(T=662,N=1157)	Tumor	4.4356	TCGA-12-0618-01
GBMLGG(T=662,N=1157)	Tumor	4.7016	TCGA-FG-5962-01
GBMLGG(T=662,N=1157)	Tumor	3.5135	TCGA-27-2524-01
GBMLGG(T=662,N=1157)	Tumor	6.1002	TCGA-QH-A65S-01
GBMLGG(T=662,N=1157)	Tumor	3.1309	TCGA-F6-A8O4-01
GBMLGG(T=662,N=1157)	Tumor	4.0993	TCGA-28-1753-01
GBMLGG(T=662,N=1157)	Tumor	4.4738	TCGA-QH-A870-01
GBMLGG(T=662,N=1157)	Tumor	2.8156	TCGA-S9-A7R1-01
GBMLGG(T=662,N=1157)	Tumor	3.9597	TCGA-TQ-A7RH-01
GBMLGG(T=662,N=1157)	Tumor	3.1343	TCGA-12-5295-01
GBMLGG(T=662,N=1157)	Tumor	5.3259	TCGA-E1-A7YQ-01
GBMLGG(T=662,N=1157)	Tumor	3.9289	TCGA-27-2523-01
GBMLGG(T=662,N=1157)	Tumor	6.1499	TCGA-HT-8107-01
GBMLGG(T=662,N=1157)	Tumor	5.5469	TCGA-P5-A5ET-01
GBMLGG(T=662,N=1157)	Tumor	2.5435	TCGA-P5-A72W-01
GBMLGG(T=662,N=1157)	Tumor	3.0993	TCGA-DB-A64L-01
GBMLGG(T=662,N=1157)	Tumor	3.0233	TCGA-HW-7493-01
GBMLGG(T=662,N=1157)	Tumor	4.6265	TCGA-TM-A84R-01
GBMLGG(T=662,N=1157)	Tumor	6.0332	TCGA-HT-A74L-01
GBMLGG(T=662,N=1157)	Tumor	4.7165	TCGA-HT-7477-01
GBMLGG(T=662,N=1157)	Tumor	6.2382	TCGA-FG-A87Q-01
GBMLGG(T=662,N=1157)	Tumor	3.5632	TCGA-FG-A70Z-01
GBMLGG(T=662,N=1157)	Tumor	4.2234	TCGA-FG-A4MU-01
GBMLGG(T=662,N=1157)	Tumor	4.8299	TCGA-DB-A4XB-01
GBMLGG(T=662,N=1157)	Tumor	4.4608	TCGA-WY-A85D-01
GBMLGG(T=662,N=1157)	Tumor	3.6439	TCGA-DU-A5TR-01
GBMLGG(T=662,N=1157)	Tumor	4.254	TCGA-CS-4941-01
GBMLGG(T=662,N=1157)	Tumor	4.7745	TCGA-HT-A615-01
GBMLGG(T=662,N=1157)	Tumor	4.2426	TCGA-06-2569-01
GBMLGG(T=662,N=1157)	Tumor	3.5147	TCGA-HT-A5RB-01
GBMLGG(T=662,N=1157)	Tumor	5.4935	TCGA-E1-A7YN-01
GBMLGG(T=662,N=1157)	Tumor	3.9644	TCGA-27-1830-01
GBMLGG(T=662,N=1157)	Tumor	5.4012	TCGA-QH-A6XC-01
GBMLGG(T=662,N=1157)	Tumor	5.3916	TCGA-06-2559-01
GBMLGG(T=662,N=1157)	Tumor	2.1795	TCGA-S9-A6WN-01
GBMLGG(T=662,N=1157)	Tumor	1.0704	TCGA-P5-A72X-01
GBMLGG(T=662,N=1157)	Tumor	4.0357	TCGA-WY-A858-01
GBMLGG(T=662,N=1157)	Tumor	2.7803	TCGA-DU-7014-01
GBMLGG(T=662,N=1157)	Tumor	2.9727	TCGA-27-2526-01
GBMLGG(T=662,N=1157)	Tumor	4.0436	TCGA-VM-A8CF-01
GBMLGG(T=662,N=1157)	Tumor	4.3133	TCGA-06-5856-01
GBMLGG(T=662,N=1157)	Tumor	2.4141	TCGA-26-1442-01
GBMLGG(T=662,N=1157)	Tumor	3.8708	TCGA-CS-4938-01
GBMLGG(T=662,N=1157)	Tumor	3.7115	TCGA-DU-8166-01
GBMLGG(T=662,N=1157)	Tumor	4.7447	TCGA-DU-7300-01
GBMLGG(T=662,N=1157)	Tumor	4.3618	TCGA-DU-7292-01
GBMLGG(T=662,N=1157)	Tumor	3.3162	TCGA-DB-A75P-01
GBMLGG(T=662,N=1157)	Tumor	3.3646	TCGA-06-5418-01
GBMLGG(T=662,N=1157)	Tumor	4.3427	TCGA-FG-6691-01
GBMLGG(T=662,N=1157)	Tumor	3.8914	TCGA-26-5139-01
GBMLGG(T=662,N=1157)	Tumor	3.0444	TCGA-06-5417-01
GBMLGG(T=662,N=1157)	Tumor	4.3406	TCGA-DB-5279-01
GBMLGG(T=662,N=1157)	Tumor	5.5357	TCGA-S9-A6WI-01
GBMLGG(T=662,N=1157)	Tumor	4.4429	TCGA-DB-A64S-01
GBMLGG(T=662,N=1157)	Tumor	3.3391	TCGA-FG-6692-01
GBMLGG(T=662,N=1157)	Tumor	4.1875	TCGA-HW-7489-01
GBMLGG(T=662,N=1157)	Tumor	2.7929	TCGA-R8-A6YH-01
GBMLGG(T=662,N=1157)	Tumor	2.406	TCGA-26-5134-01
GBMLGG(T=662,N=1157)	Tumor	1.8719	TCGA-HT-8114-01
GBMLGG(T=662,N=1157)	Tumor	4.0951	TCGA-TM-A84H-01
GBMLGG(T=662,N=1157)	Tumor	6.5982	TCGA-DB-A64V-01
GBMLGG(T=662,N=1157)	Tumor	2.2691	TCGA-DU-7019-01
GBMLGG(T=662,N=1157)	Tumor	2.6982	TCGA-S9-A7R4-01
GBMLGG(T=662,N=1157)	Tumor	5.5702	TCGA-S9-A7J3-01
GBMLGG(T=662,N=1157)	Tumor	5.1716	TCGA-TM-A84L-01
GBMLGG(T=662,N=1157)	Tumor	6.7253	TCGA-E1-A7YH-01
GBMLGG(T=662,N=1157)	Tumor	3.7708	TCGA-06-5413-01
GBMLGG(T=662,N=1157)	Tumor	4.1318	TCGA-76-4929-01
GBMLGG(T=662,N=1157)	Tumor	3.8012	TCGA-06-0646-01
GBMLGG(T=662,N=1157)	Tumor	4.9078	TCGA-QH-A65Z-01
GBMLGG(T=662,N=1157)	Tumor	4.7655	TCGA-DU-A7TD-01
GBMLGG(T=662,N=1157)	Tumor	1.9486	TCGA-DU-5871-01
GBMLGG(T=662,N=1157)	Tumor	4.009	TCGA-HW-A5KL-01
GBMLGG(T=662,N=1157)	Tumor	6.1375	TCGA-RY-A83X-01
GBMLGG(T=662,N=1157)	Tumor	5.537	TCGA-HT-7687-01
GBMLGG(T=662,N=1157)	Tumor	7.0675	TCGA-HT-A4DV-01
GBMLGG(T=662,N=1157)	Tumor	3.0427	TCGA-WY-A85A-01
GBMLGG(T=662,N=1157)	Tumor	4.4429	TCGA-12-3650-01
GBMLGG(T=662,N=1157)	Tumor	5.4094	TCGA-19-2620-01
GBMLGG(T=662,N=1157)	Tumor	3.3176	TCGA-DB-5281-01
GBMLGG(T=662,N=1157)	Tumor	6.741	TCGA-E1-A7YK-01
GBMLGG(T=662,N=1157)	Tumor	2.5631	TCGA-28-5213-01
GBMLGG(T=662,N=1157)	Tumor	4.2728	TCGA-DU-A7TA-01
GBMLGG(T=662,N=1157)	Tumor	5.2191	TCGA-CS-5395-01
GBMLGG(T=662,N=1157)	Tumor	3.4528	TCGA-DH-A7UR-01
GBMLGG(T=662,N=1157)	Tumor	2.9634	TCGA-DU-6400-01
GBMLGG(T=662,N=1157)	Tumor	4.3477	TCGA-06-0138-01
GBMLGG(T=662,N=1157)	Tumor	3.0738	TCGA-HT-A5R5-01
GBMLGG(T=662,N=1157)	Tumor	3.2661	TCGA-HT-8018-01
GBMLGG(T=662,N=1157)	Tumor	5.2498	TCGA-FG-A713-01
GBMLGG(T=662,N=1157)	Tumor	5.3176	TCGA-S9-A6WP-01
GBMLGG(T=662,N=1157)	Tumor	3.8934	TCGA-S9-A6U5-01
GBMLGG(T=662,N=1157)	Tumor	3.4209	TCGA-E1-A7YO-01
GBMLGG(T=662,N=1157)	Tumor	3.6029	TCGA-FG-A710-01
GBMLGG(T=662,N=1157)	Tumor	5.4122	TCGA-QH-A6X8-01
GBMLGG(T=662,N=1157)	Tumor	4.477	TCGA-06-5415-01
GBMLGG(T=662,N=1157)	Tumor	5.2532	TCGA-HT-7610-01
GBMLGG(T=662,N=1157)	Tumor	4.7026	TCGA-HT-7875-01
GBMLGG(T=662,N=1157)	Tumor	3.1043	TCGA-DU-A6S3-01
GBMLGG(T=662,N=1157)	Tumor	5.3306	TCGA-R8-A6MK-01
GBMLGG(T=662,N=1157)	Tumor	4.054	TCGA-P5-A5F0-01
GBMLGG(T=662,N=1157)	Tumor	4.4574	TCGA-06-0139-01
GBMLGG(T=662,N=1157)	Tumor	3.7366	TCGA-02-0047-01
GBMLGG(T=662,N=1157)	Tumor	2.2388	TCGA-S9-A6TS-01
GBMLGG(T=662,N=1157)	Tumor	1.9336	TCGA-S9-A6TW-01
GBMLGG(T=662,N=1157)	Tumor	6.3592	TCGA-E1-5303-01
GBMLGG(T=662,N=1157)	Tumor	6.1841	TCGA-DU-7299-01
GBMLGG(T=662,N=1157)	Tumor	4.0764	TCGA-DH-5140-01
GBMLGG(T=662,N=1157)	Tumor	3.2765	TCGA-S9-A7QX-01
GBMLGG(T=662,N=1157)	Tumor	1.9222	TCGA-DU-6408-01
GBMLGG(T=662,N=1157)	Tumor	2.6461	TCGA-14-0789-01
GBMLGG(T=662,N=1157)	Tumor	4.2149	TCGA-FG-5964-01
GBMLGG(T=662,N=1157)	Tumor	6.9418	TCGA-DB-A64Q-01
GBMLGG(T=662,N=1157)	Tumor	3.0391	TCGA-S9-A6WH-01
GBMLGG(T=662,N=1157)	Tumor	3.2032	TCGA-12-0616-01
GBMLGG(T=662,N=1157)	Tumor	3.4236	TCGA-DU-A6S8-01
GBMLGG(T=662,N=1157)	Tumor	6.3512	TCGA-HT-7858-01
GBMLGG(T=662,N=1157)	Tumor	4.5662	TCGA-32-1982-01
GBMLGG(T=662,N=1157)	Tumor	2.9146	TCGA-HT-7860-01
GBMLGG(T=662,N=1157)	Tumor	4.8933	TCGA-DU-7006-01
GBMLGG(T=662,N=1157)	Tumor	5.5671	TCGA-TQ-A7RS-01
GBMLGG(T=662,N=1157)	Tumor	6.1026	TCGA-DU-7009-01
GBMLGG(T=662,N=1157)	Tumor	6.0657	TCGA-DU-7010-01
GBMLGG(T=662,N=1157)	Tumor	3.6769	TCGA-QH-A6X3-01
GBMLGG(T=662,N=1157)	Tumor	3.8992	TCGA-DU-8164-01
GBMLGG(T=662,N=1157)	Tumor	1.9709	TCGA-DU-7018-01
GBMLGG(T=662,N=1157)	Tumor	2.6017	TCGA-R8-A73M-01
GBMLGG(T=662,N=1157)	Tumor	3.5496	TCGA-DB-A75L-01
GBMLGG(T=662,N=1157)	Tumor	4.3855	TCGA-RY-A843-01
GBMLGG(T=662,N=1157)	Tumor	3.0653	TCGA-HT-7693-01
GBMLGG(T=662,N=1157)	Tumor	5.7685	TCGA-DU-A76L-01
GBMLGG(T=662,N=1157)	Tumor	3.9745	TCGA-28-5220-01
GBMLGG(T=662,N=1157)	Tumor	5.3291	TCGA-HT-7472-01
GBMLGG(T=662,N=1157)	Tumor	3.4303	TCGA-14-0817-01
GBMLGG(T=662,N=1157)	Tumor	4.9107	TCGA-12-1597-01
GBMLGG(T=662,N=1157)	Tumor	3.4289	TCGA-06-2570-01
GBMLGG(T=662,N=1157)	Tumor	4.0781	TCGA-TQ-A8XE-01
GBMLGG(T=662,N=1157)	Tumor	2.9297	TCGA-HT-A616-01
GBMLGG(T=662,N=1157)	Tumor	6.2765	TCGA-FG-A4MY-01
GBMLGG(T=662,N=1157)	Tumor	4.8227	TCGA-HT-7681-01
GBMLGG(T=662,N=1157)	Tumor	5.6719	TCGA-CS-5390-01
GBMLGG(T=662,N=1157)	Tumor	5.7438	TCGA-DU-A6S2-01
GBMLGG(T=662,N=1157)	Tumor	3.6668	TCGA-P5-A5EW-01
GBMLGG(T=662,N=1157)	Tumor	3.0356	TCGA-DU-7309-01
GBMLGG(T=662,N=1157)	Tumor	4.5242	TCGA-FG-A87N-01
GBMLGG(T=662,N=1157)	Tumor	5.0303	TCGA-DB-A4XH-01
GBMLGG(T=662,N=1157)	Tumor	5.6361	TCGA-HT-7485-01
GBMLGG(T=662,N=1157)	Tumor	4.2657	TCGA-06-0211-01
GBMLGG(T=662,N=1157)	Tumor	1.8992	TCGA-VV-A86M-01
GBMLGG(T=662,N=1157)	Tumor	5.6008	TCGA-HT-7468-01
GBMLGG(T=662,N=1157)	Tumor	3.8866	TCGA-02-2483-01
GBMLGG(T=662,N=1157)	Tumor	5.7928	TCGA-HT-7677-01
GBMLGG(T=662,N=1157)	Tumor	1.7697	TCGA-VW-A7QS-01
GBMLGG(T=662,N=1157)	Tumor	5.0562	TCGA-DU-A5TY-01
GBMLGG(T=662,N=1157)	Tumor	6.0965	TCGA-HT-8109-01
GBMLGG(T=662,N=1157)	Tumor	3.9011	TCGA-06-0156-01
GBMLGG(T=662,N=1157)	Tumor	4.1586	TCGA-S9-A6TZ-01
GBMLGG(T=662,N=1157)	Tumor	4.7528	TCGA-HT-7606-01
GBMLGG(T=662,N=1157)	Tumor	2.0807	TCGA-DH-5142-01
GBMLGG(T=662,N=1157)	Tumor	6.1544	TCGA-DU-7294-01
GBMLGG(T=662,N=1157)	Tumor	6.9302	TCGA-HT-7479-01
GBMLGG(T=662,N=1157)	Tumor	4.0695	TCGA-DB-5275-01
GBMLGG(T=662,N=1157)	Tumor	1.6369	TCGA-TM-A7C4-01
GBMLGG(T=662,N=1157)	Tumor	3.4195	TCGA-27-1837-01
GBMLGG(T=662,N=1157)	Tumor	3.3743	TCGA-DU-5872-01
GBMLGG(T=662,N=1157)	Tumor	4.691	TCGA-FG-8186-01
GBMLGG(T=662,N=1157)	Tumor	3.6496	TCGA-TM-A84I-01
GBMLGG(T=662,N=1157)	Tumor	3.63	TCGA-S9-A6U6-01
GBMLGG(T=662,N=1157)	Tumor	4.8495	TCGA-E1-5305-01
GBMLGG(T=662,N=1157)	Tumor	4.2102	TCGA-DU-6395-01
GBMLGG(T=662,N=1157)	Tumor	4.0099	TCGA-28-5204-01
GBMLGG(T=662,N=1157)	Tumor	3.6253	TCGA-TM-A84T-01
GBMLGG(T=662,N=1157)	Tumor	4.5292	TCGA-HT-7879-01
GBMLGG(T=662,N=1157)	Tumor	2.4931	TCGA-S9-A7IZ-01
GBMLGG(T=662,N=1157)	Tumor	6.9458	TCGA-HT-7602-01
GBMLGG(T=662,N=1157)	Tumor	4.6696	TCGA-32-5222-01
GBMLGG(T=662,N=1157)	Tumor	3.9654	TCGA-DU-A7TJ-01
GBMLGG(T=662,N=1157)	Tumor	4.5921	TCGA-28-5209-01
GBMLGG(T=662,N=1157)	Tumor	3.2234	TCGA-P5-A77W-01
GBMLGG(T=662,N=1157)	Tumor	2.8074	TCGA-27-2519-01
GBMLGG(T=662,N=1157)	Tumor	3.1875	TCGA-CS-6186-01
GBMLGG(T=662,N=1157)	Tumor	3.5236	TCGA-DU-7008-01
GBMLGG(T=662,N=1157)	Tumor	3.7247	TCGA-14-0790-01
GBMLGG(T=662,N=1157)	Tumor	3.384	TCGA-P5-A5EU-01
GBMLGG(T=662,N=1157)	Tumor	4.9069	TCGA-HT-7688-01
GBMLGG(T=662,N=1157)	Tumor	1.9222	TCGA-DU-A7T8-01
GBMLGG(T=662,N=1157)	Tumor	6.5032	TCGA-DB-A64U-01
GBMLGG(T=662,N=1157)	Tumor	5.0938	TCGA-HT-A61C-01
GBMLGG(T=662,N=1157)	Tumor	4.368	TCGA-12-0821-01
GBMLGG(T=662,N=1157)	Tumor	3.7908	TCGA-19-2619-01
GBMLGG(T=662,N=1157)	Tumor	3.9635	TCGA-F6-A8O3-01
GBMLGG(T=662,N=1157)	Tumor	5.1039	TCGA-DB-A64O-01
GBMLGG(T=662,N=1157)	Tumor	5.4763	TCGA-R8-A6ML-01
GBMLGG(T=662,N=1157)	Tumor	5.2679	TCGA-DU-A5TT-01
GBMLGG(T=662,N=1157)	Tumor	4.1739	TCGA-27-1835-01
GBMLGG(T=662,N=1157)	Tumor	6.8605	TCGA-HT-8111-01
GBMLGG(T=662,N=1157)	Tumor	4.462	TCGA-S9-A7QZ-01
GBMLGG(T=662,N=1157)	Tumor	4.2055	TCGA-12-0619-01
GBMLGG(T=662,N=1157)	Tumor	3.7856	TCGA-06-0168-01
GBMLGG(T=662,N=1157)	Tumor	4.3147	TCGA-IK-7675-01
GBMLGG(T=662,N=1157)	Tumor	4.9671	TCGA-TQ-A7RW-01
GBMLGG(T=662,N=1157)	Tumor	3.5509	TCGA-TQ-A7RU-01
GBMLGG(T=662,N=1157)	Tumor	3.1506	TCGA-27-2528-01
GBMLGG(T=662,N=1157)	Tumor	6.2686	TCGA-HT-7470-01
GBMLGG(T=662,N=1157)	Tumor	3.488	TCGA-HT-8108-01
GBMLGG(T=662,N=1157)	Tumor	4.9179	TCGA-DB-A4XE-01
GBMLGG(T=662,N=1157)	Tumor	2.4854	TCGA-HT-A4DS-01
GBMLGG(T=662,N=1157)	Tumor	5.5662	TCGA-E1-A7YU-01
GBMLGG(T=662,N=1157)	Tumor	2.6916	TCGA-DU-8158-01
GBMLGG(T=662,N=1157)	Tumor	5.7679	TCGA-HT-7474-01
GBMLGG(T=662,N=1157)	Tumor	3.7159	TCGA-DH-5143-01
GBMLGG(T=662,N=1157)	Tumor	3.8875	TCGA-TQ-A7RJ-01
GBMLGG(T=662,N=1157)	Tumor	3.1343	TCGA-TM-A84J-01
GBMLGG(T=662,N=1157)	Tumor	4.4436	TCGA-E1-A7YD-01
GBMLGG(T=662,N=1157)	Tumor	5.9193	TCGA-S9-A7QY-01
GBMLGG(T=662,N=1157)	Tumor	3.4463	TCGA-P5-A731-01
GBMLGG(T=662,N=1157)	Tumor	3.4841	TCGA-E1-A7YE-01
GBMLGG(T=662,N=1157)	Tumor	5.1177	TCGA-HW-8321-01
GBMLGG(T=662,N=1157)	Tumor	4.8738	TCGA-HT-8010-01
GBMLGG(T=662,N=1157)	Tumor	5.0768	TCGA-DB-5270-01
GBMLGG(T=662,N=1157)	Tumor	2.5385	TCGA-HT-A5R9-01
GBMLGG(T=662,N=1157)	Tumor	4.0426	TCGA-KT-A74X-01
GBMLGG(T=662,N=1157)	Tumor	4.5632	TCGA-HT-A74K-01
GBMLGG(T=662,N=1157)	Tumor	1.0976	TCGA-WY-A85C-01
GBMLGG(T=662,N=1157)	Tumor	6.191	TCGA-FG-8188-01
GBMLGG(T=662,N=1157)	Tumor	4.4647	TCGA-DU-A6S7-01
GBMLGG(T=662,N=1157)	Tumor	2.121	TCGA-HT-7855-01
GBMLGG(T=662,N=1157)	Tumor	5.7873	TCGA-HT-8015-01
GBMLGG(T=662,N=1157)	Tumor	4.0993	TCGA-DB-A75O-01
GBMLGG(T=662,N=1157)	Tumor	4.7777	TCGA-S9-A6TY-01
GBMLGG(T=662,N=1157)	Tumor	6.4606	TCGA-DU-A7TB-01
GBMLGG(T=662,N=1157)	Tumor	3.546	TCGA-HT-7604-01
GBMLGG(T=662,N=1157)	Tumor	6.3194	TCGA-HT-7884-01
GBMLGG(T=662,N=1157)	Tumor	4.8909	TCGA-28-5215-01
GBMLGG(T=662,N=1157)	Tumor	5.9752	TCGA-QH-A6CY-01
GBMLGG(T=662,N=1157)	Tumor	4.2134	TCGA-S9-A6WM-01
GBMLGG(T=662,N=1157)	Tumor	2.5235	TCGA-CS-6667-01
GBMLGG(T=662,N=1157)	Tumor	4.5373	TCGA-28-5218-01
GBMLGG(T=662,N=1157)	Tumor	5.6221	TCGA-QH-A6CV-01
GBMLGG(T=662,N=1157)	Tumor	6.3547	TCGA-VM-A8CE-01
GBMLGG(T=662,N=1157)	Tumor	0.8797	TCGA-DB-A64X-01
GBMLGG(T=662,N=1157)	Tumor	3.0653	TCGA-P5-A72U-01
GBMLGG(T=662,N=1157)	Tumor	5.1513	TCGA-DB-A75K-01
GBMLGG(T=662,N=1157)	Tumor	3.2126	TCGA-DU-6410-01
GBMLGG(T=662,N=1157)	Tumor	3.8728	TCGA-14-1825-01
GBMLGG(T=662,N=1157)	Tumor	4.5509	TCGA-E1-5307-01
GBMLGG(T=662,N=1157)	Tumor	5.1001	TCGA-S9-A7IY-01
GBMLGG(T=662,N=1157)	Tumor	5.6293	TCGA-P5-A781-01
GBMLGG(T=662,N=1157)	Tumor	3.9791	TCGA-DU-6405-01
GBMLGG(T=662,N=1157)	Tumor	4.5939	TCGA-06-0129-01
GBMLGG(T=662,N=1157)	Tumor	4.66	TCGA-DU-5852-01
GBMLGG(T=662,N=1157)	Tumor	4.0798	TCGA-FG-A6J3-01
GBMLGG(T=662,N=1157)	Tumor	5.7125	TCGA-CS-5397-01
GBMLGG(T=662,N=1157)	Tumor	4.8141	TCGA-FG-A70Y-01
GBMLGG(T=662,N=1157)	Tumor	6.5804	TCGA-FG-7643-01
GBMLGG(T=662,N=1157)	Tumor	5.6147	TCGA-06-5859-01
GBMLGG(T=662,N=1157)	Tumor	2.0036	TCGA-TM-A84C-01
GBMLGG(T=662,N=1157)	Tumor	2.9297	TCGA-WY-A85E-01
GBMLGG(T=662,N=1157)	Tumor	4.4906	TCGA-28-1747-01
GBMLGG(T=662,N=1157)	Tumor	1.7268	TCGA-28-2499-01
GBMLGG(T=662,N=1157)	Tumor	2.1408	TCGA-HW-A5KM-01
GBMLGG(T=662,N=1157)	Tumor	5.0192	TCGA-32-1980-01
GBMLGG(T=662,N=1157)	Tumor	6.2424	TCGA-DU-7298-01
GBMLGG(T=662,N=1157)	Tumor	3.1111	TCGA-FG-7637-01
GBMLGG(T=662,N=1157)	Tumor	2.4087	TCGA-QH-A65R-01
GBMLGG(T=662,N=1157)	Tumor	4.5928	TCGA-FG-A60J-01
GBMLGG(T=662,N=1157)	Tumor	4.6041	TCGA-FG-8189-01
GBMLGG(T=662,N=1157)	Tumor	2.3074	TCGA-P5-A5EY-01
GBMLGG(T=662,N=1157)	Tumor	5.2701	TCGA-06-2564-01
GBMLGG(T=662,N=1157)	Tumor	3.359	TCGA-06-5408-01
GBMLGG(T=662,N=1157)	Tumor	5.2574	TCGA-27-1832-01
GBMLGG(T=662,N=1157)	Tumor	3.9001	TCGA-14-1829-01
GBMLGG(T=662,N=1157)	Tumor	6.7149	TCGA-QH-A6X5-01
GBMLGG(T=662,N=1157)	Tumor	4.2839	TCGA-32-2615-01
GBMLGG(T=662,N=1157)	Tumor	4.3639	TCGA-06-0158-01
GBMLGG(T=662,N=1157)	Tumor	6.1056	TCGA-HT-7605-01
GBMLGG(T=662,N=1157)	Tumor	1.9709	TCGA-DU-6394-01
GBMLGG(T=662,N=1157)	Tumor	3.4276	TCGA-S9-A6WO-01
GBMLGG(T=662,N=1157)	Tumor	2.6893	TCGA-28-5216-01
GBMLGG(T=662,N=1157)	Tumor	4.2349	TCGA-WY-A859-01
GBMLGG(T=662,N=1157)	Tumor	3.7824	TCGA-WY-A85B-01
GBMLGG(T=662,N=1157)	Tumor	5.7002	TCGA-S9-A6UB-01
GBMLGG(T=662,N=1157)	Tumor	3.3771	TCGA-41-2572-01
GBMLGG(T=662,N=1157)	Tumor	5.1289	TCGA-DU-7290-01
GBMLGG(T=662,N=1157)	Tumor	0.8953	TCGA-P5-A5F6-01
GBMLGG(T=662,N=1157)	Tumor	4.5522	TCGA-DU-6407-01
GBMLGG(T=662,N=1157)	Tumor	3.852	TCGA-02-0055-01
GBMLGG(T=662,N=1157)	Tumor	6.7299	TCGA-HT-7601-01
GBMLGG(T=662,N=1157)	Tumor	4.9117	TCGA-32-2634-01
GBMLGG(T=662,N=1157)	Tumor	6.9443	TCGA-DU-6403-01
GBMLGG(T=662,N=1157)	Tumor	4.1851	TCGA-DB-A4XG-01
GBMLGG(T=662,N=1157)	Tumor	4.6112	TCGA-DB-A64R-01
GBMLGG(T=662,N=1157)	Tumor	5.5289	TCGA-HW-7487-01
GBMLGG(T=662,N=1157)	Tumor	6.7705	TCGA-S9-A7J1-01
GBMLGG(T=662,N=1157)	Tumor	4.7186	TCGA-FG-6689-01
GBMLGG(T=662,N=1157)	Tumor	4.887	TCGA-HT-8011-01
GBMLGG(T=662,N=1157)	Tumor	5.3646	TCGA-E1-A7YJ-01
GBMLGG(T=662,N=1157)	Tumor	5.2195	TCGA-06-5411-01
GBMLGG(T=662,N=1157)	Tumor	5.5481	TCGA-DB-5277-01
GBMLGG(T=662,N=1157)	Tumor	4.5975	TCGA-HT-7690-01
GBMLGG(T=662,N=1157)	Tumor	3.1194	TCGA-TM-A84M-01
GBMLGG(T=662,N=1157)	Tumor	3.795	TCGA-HT-8105-01
GBMLGG(T=662,N=1157)	Tumor	3.26	TCGA-06-0744-01
GBMLGG(T=662,N=1157)	Tumor	4.4719	TCGA-76-4928-01
GBMLGG(T=662,N=1157)	Tumor	5.5311	TCGA-06-0644-01
GBMLGG(T=662,N=1157)	Tumor	4.0116	TCGA-E1-A7YY-01
GBMLGG(T=662,N=1157)	Tumor	2.8012	TCGA-HT-A619-01
GBMLGG(T=662,N=1157)	Tumor	3.4738	TCGA-E1-5318-01
GBMLGG(T=662,N=1157)	Tumor	3.1506	TCGA-P5-A737-01
GBMLGG(T=662,N=1157)	Tumor	4.2765	TCGA-14-0871-01
GBMLGG(T=662,N=1157)	Tumor	4.5873	TCGA-RY-A83Y-01
GBMLGG(T=662,N=1157)	Tumor	4.857	TCGA-08-0386-01
GBMLGG(T=662,N=1157)	Tumor	4.3298	TCGA-HT-8564-01
GBMLGG(T=662,N=1157)	Tumor	4.9444	TCGA-HT-7686-01
GBMLGG(T=662,N=1157)	Tumor	7.1685	TCGA-E1-A7YM-01
GBMLGG(T=662,N=1157)	Tumor	5.3806	TCGA-DU-7301-01
GBMLGG(T=662,N=1157)	Tumor	3.904	TCGA-S9-A6UA-01
GBMLGG(T=662,N=1157)	Tumor	3.8934	TCGA-32-2632-01
GBMLGG(T=662,N=1157)	Tumor	2.6135	TCGA-TM-A84G-01
GBMLGG(T=662,N=1157)	Tumor	1.6135	TCGA-VV-A829-01
GBMLGG(T=662,N=1157)	Tumor	1.111	TCGA-DH-A66B-01
GBMLGG(T=662,N=1157)	Tumor	5.6058	TCGA-HT-A5R7-01
GBMLGG(T=662,N=1157)	Tumor	4.4256	TCGA-CS-5394-01
GBMLGG(T=662,N=1157)	Tumor	5.7046	TCGA-HT-A61A-01
GBMLGG(T=662,N=1157)	Tumor	6.4169	TCGA-HT-7877-01
GBMLGG(T=662,N=1157)	Tumor	4.3277	TCGA-HT-A618-01
GBMLGG(T=662,N=1157)	Tumor	4.6752	TCGA-06-0882-01
GBMLGG(T=662,N=1157)	Tumor	5.3614	TCGA-DU-6542-01
GBMLGG(T=662,N=1157)	Tumor	3.8156	TCGA-41-4097-01
GBMLGG(T=662,N=1157)	Tumor	6.4894	TCGA-QH-A6CS-01
GBMLGG(T=662,N=1157)	Tumor	4.9336	TCGA-W9-A837-01
GBMLGG(T=662,N=1157)	Tumor	3.9928	TCGA-16-1045-01
GBMLGG(T=662,N=1157)	Tumor	3.843	TCGA-DU-7306-01
GBMLGG(T=662,N=1157)	Tumor	4.2195	TCGA-VM-A8CH-01
GBMLGG(T=662,N=1157)	Tumor	3.9828	TCGA-QH-A6X9-01
GBMLGG(T=662,N=1157)	Tumor	4.7453	TCGA-E1-5311-01
GBMLGG(T=662,N=1157)	Tumor	3.9146	TCGA-S9-A6U0-01
GBMLGG(T=662,N=1157)	Tumor	5.2513	TCGA-QH-A6CZ-01
GBMLGG(T=662,N=1157)	Tumor	4.6404	TCGA-HT-7611-01
GBMLGG(T=662,N=1157)	Tumor	3.1276	TCGA-19-2625-01
GBMLGG(T=662,N=1157)	Tumor	2.257	TCGA-WH-A86K-01
GBMLGG(T=662,N=1157)	Tumor	4.4627	TCGA-DH-5141-01
GBMLGG(T=662,N=1157)	Tumor	5.1297	TCGA-FG-A60L-01
GBMLGG(T=662,N=1157)	Tumor	3.8032	TCGA-DB-5280-01
GBMLGG(T=662,N=1157)	Tumor	4.1235	TCGA-S9-A7IX-01
GBMLGG(T=662,N=1157)	Tumor	5.4199	TCGA-HT-A5RC-01
GBMLGG(T=662,N=1157)	Tumor	3.5957	TCGA-FG-5965-01
GBMLGG(T=662,N=1157)	Tumor	6.4342	TCGA-FG-7634-01
GBMLGG(T=662,N=1157)	Tumor	4.3327	TCGA-S9-A6TU-01
GBMLGG(T=662,N=1157)	Tumor	2.7333	TCGA-27-1834-01
GBMLGG(T=662,N=1157)	Tumor	3.3674	TCGA-DU-7007-01
GBMLGG(T=662,N=1157)	Tumor	2.0392	TCGA-HW-7490-01
GBMLGG(T=662,N=1157)	Tumor	3.0072	TCGA-TM-A7C3-01
GBMLGG(T=662,N=1157)	Tumor	4.2869	TCGA-CS-6668-01
GBMLGG(T=662,N=1157)	Tumor	3.2765	TCGA-S9-A6WG-01
GBMLGG(T=662,N=1157)	Tumor	5.109	TCGA-DU-8165-01
GBMLGG(T=662,N=1157)	Tumor	4.257	TCGA-HT-7692-01
GBMLGG(T=662,N=1157)	Tumor	4.7333	TCGA-TQ-A7RM-01
GBMLGG(T=662,N=1157)	Tumor	5.251	TCGA-HT-7607-01
GBMLGG(T=662,N=1157)	Tumor	5.8573	TCGA-HT-7880-01
GBMLGG(T=662,N=1157)	Tumor	5.393	TCGA-DU-8161-01
GBMLGG(T=662,N=1157)	Tumor	7.0235	TCGA-HT-7467-01
GBMLGG(T=662,N=1157)	Tumor	4.263	TCGA-VM-A8CD-01
GBMLGG(T=662,N=1157)	Tumor	1.3729	TCGA-DU-6401-01
GBMLGG(T=662,N=1157)	Tumor	4.1219	TCGA-DU-6396-01
GBMLGG(T=662,N=1157)	Tumor	5.3431	TCGA-HT-A74H-01
GBMLGG(T=662,N=1157)	Tumor	3.6803	TCGA-41-2571-01
GBMLGG(T=662,N=1157)	Tumor	4.5522	TCGA-19-4065-01
GBMLGG(T=662,N=1157)	Tumor	3.0993	TCGA-14-0781-01
GBMLGG(T=662,N=1157)	Tumor	2.0392	TCGA-HT-7483-01
GBMLGG(T=662,N=1157)	Tumor	7.7428	TCGA-HT-7620-01
GBMLGG(T=662,N=1157)	Tumor	5.2869	TCGA-HT-7480-01
GBMLGG(T=662,N=1157)	Tumor	3.3089	TCGA-06-0157-01
GBMLGG(T=662,N=1157)	Tumor	4.8115	TCGA-S9-A7J0-01
GBMLGG(T=662,N=1157)	Tumor	4.7913	TCGA-12-3653-01
GBMLGG(T=662,N=1157)	Tumor	3.6005	TCGA-P5-A736-01
GBMLGG(T=662,N=1157)	Tumor	4.2861	TCGA-TM-A84Q-01
GBMLGG(T=662,N=1157)	Tumor	4.9891	TCGA-76-4926-01
GBMLGG(T=662,N=1157)	Tumor	2.6759	TCGA-26-5133-01
GBMLGG(T=662,N=1157)	Tumor	3.6611	TCGA-06-2562-01
GBMLGG(T=662,N=1157)	Tumor	4.3639	TCGA-RY-A847-01
GBMLGG(T=662,N=1157)	Tumor	3.7506	TCGA-E1-A7YV-01
GBMLGG(T=662,N=1157)	Tumor	5.2961	TCGA-TQ-A7RQ-01
GBMLGG(T=662,N=1157)	Tumor	6.9465	TCGA-FG-8191-01
GBMLGG(T=662,N=1157)	Tumor	4.6853	TCGA-E1-A7YW-01
GBMLGG(T=662,N=1157)	Tumor	5.128	TCGA-DB-5278-01
GBMLGG(T=662,N=1157)	Tumor	3.9458	TCGA-E1-A7YS-01
GBMLGG(T=662,N=1157)	Tumor	5.8654	TCGA-HT-7695-01
GBMLGG(T=662,N=1157)	Tumor	3.1699	TCGA-DU-A7TC-01
GBMLGG(T=662,N=1157)	Tumor	5.31	TCGA-HW-7491-01
GBMLGG(T=662,N=1157)	Tumor	3.3785	TCGA-DB-A4X9-01
GBMLGG(T=662,N=1157)	Tumor	6.1665	TCGA-HT-A614-01
GBMLGG(T=662,N=1157)	Tumor	6.4155	TCGA-TQ-A7RI-01
GBMLGG(T=662,N=1157)	Tumor	5.811	TCGA-CS-6188-01
GBMLGG(T=662,N=1157)	Tumor	5.135	TCGA-QH-A86X-01
GBMLGG(T=662,N=1157)	Tumor	4.6798	TCGA-DU-A76R-01
GBMLGG(T=662,N=1157)	Tumor	1.7866	TCGA-DH-5144-01
GBMLGG(T=662,N=1157)	Tumor	4.5699	TCGA-DU-8168-01
GBMLGG(T=662,N=1157)	Tumor	5.3806	TCGA-VM-A8C8-01
GBMLGG(T=662,N=1157)	Tumor	2.9373	TCGA-HT-7882-01
GBMLGG(T=662,N=1157)	Tumor	4.3469	TCGA-DU-6399-01
GBMLGG(T=662,N=1157)	Tumor	3.7538	TCGA-S9-A7R7-01
GBMLGG(T=662,N=1157)	Tumor	4.7703	TCGA-41-5651-01
GBMLGG(T=662,N=1157)	Tumor	4.6651	TCGA-E1-A7Z2-01
GBMLGG(T=662,N=1157)	Tumor	3.5546	TCGA-DU-A5TP-01
GBMLGG(T=662,N=1157)	Tumor	3.511	TCGA-06-0210-01
GBMLGG(T=662,N=1157)	Tumor	7.2445	TCGA-FG-8187-01
GBMLGG(T=662,N=1157)	Tumor	5.5113	TCGA-19-2624-01
GBMLGG(T=662,N=1157)	Tumor	4.067	TCGA-IK-8125-01
GBMLGG(T=662,N=1157)	Tumor	4.6725	TCGA-19-5960-01
GBMLGG(T=662,N=1157)	Tumor	1.521	TCGA-CS-6666-01
GBMLGG(T=662,N=1157)	Tumor	4.9112	TCGA-06-0686-01
GBMLGG(T=662,N=1157)	Tumor	3.1143	TCGA-TM-A7CF-01
GBMLGG(T=662,N=1157)	Tumor	6.073	TCGA-DH-A7US-01
GBMLGG(T=662,N=1157)	Tumor	5.4196	TCGA-DU-7013-01
GBMLGG(T=662,N=1157)	Tumor	4.1803	TCGA-E1-A7Z6-01
GBMLGG(T=662,N=1157)	Tumor	3.384	TCGA-HT-7857-01
GBMLGG(T=662,N=1157)	Tumor	7.0398	TCGA-E1-5319-01
GBMLGG(T=662,N=1157)	Tumor	4.9787	TCGA-DU-A5TS-01
GBMLGG(T=662,N=1157)	Tumor	6.187	TCGA-HT-7856-01
GBMLGG(T=662,N=1157)	Tumor	5.4754	TCGA-DU-6392-01
GBMLGG(T=662,N=1157)	Tumor	6.4449	TCGA-QH-A6CU-01
GBMLGG(T=662,N=1157)	Tumor	2.2631	TCGA-DU-6404-01
GBMLGG(T=662,N=1157)	Tumor	5.0691	TCGA-VW-A8FI-01
GBMLGG(T=662,N=1157)	Tumor	5.7128	TCGA-P5-A5EZ-01
GBMLGG(T=662,N=1157)	Tumor	4.3618	TCGA-S9-A89Z-01
GBMLGG(T=662,N=1157)	Tumor	6.816	TCGA-FG-5963-01
GBMLGG(T=662,N=1157)	Tumor	4.4012	TCGA-S9-A7IQ-01
GBMLGG(T=662,N=1157)	Tumor	3.1731	TCGA-S9-A89V-01
GBMLGG(T=662,N=1157)	Tumor	4.4429	TCGA-DB-A64W-01
GBMLGG(T=662,N=1157)	Tumor	0.926	TCGA-FG-A4MX-01
GBMLGG(T=662,N=1157)	Tumor	2.0179	TCGA-P5-A72Z-01
GBMLGG(T=662,N=1157)	Tumor	3.8146	TCGA-06-2563-01
GBMLGG(T=662,N=1157)	Tumor	5.4797	TCGA-S9-A6U1-01
GBMLGG(T=662,N=1157)	Tumor	6.1892	TCGA-15-1444-01
GBMLGG(T=662,N=1157)	Tumor	1.8953	TCGA-32-4213-01
GBMLGG(T=662,N=1157)	Tumor	6.9609	TCGA-HT-7881-01
GBMLGG(T=662,N=1157)	Tumor	3.8329	TCGA-15-0742-01
GBMLGG(T=662,N=1157)	Tumor	2.6736	TCGA-06-0187-01
GBMLGG(T=662,N=1157)	Tumor	5.3719	TCGA-19-1390-01
GBMLGG(T=662,N=1157)	Tumor	6.799	TCGA-QH-A65V-01
GBMLGG(T=662,N=1157)	Tumor	4.2234	TCGA-DU-A7TG-01
GBMLGG(T=662,N=1157)	Tumor	4.5856	TCGA-TQ-A7RV-01
GBMLGG(T=662,N=1157)	Tumor	2.4699	TCGA-DU-5874-01
GBMLGG(T=662,N=1157)	Tumor	5.984	TCGA-QH-A6X4-01
GBMLGG(T=662,N=1157)	Tumor	2.597	TCGA-VM-A8CB-01
GBMLGG(T=662,N=1157)	Tumor	4.5838	TCGA-DH-A66F-01
GBMLGG(T=662,N=1157)	Tumor	6.1142	TCGA-HT-7694-01
GBMLGG(T=662,N=1157)	Tumor	4.2743	TCGA-HT-7471-01
GBMLGG(T=662,N=1157)	Tumor	5.2303	TCGA-HT-7608-01
GBMLGG(T=662,N=1157)	Tumor	5.6617	TCGA-CS-6290-01
GBMLGG(T=662,N=1157)	Tumor	5.4947	TCGA-DB-A4XD-01
GBMLGG(T=662,N=1157)	Tumor	3.7115	TCGA-TQ-A7RK-01
GBMLGG(T=662,N=1157)	Tumor	4.5441	TCGA-HT-7475-01
GBMLGG(T=662,N=1157)	Tumor	5.2281	TCGA-TQ-A7RO-01
GBMLGG(T=662,N=1157)	Tumor	7.9445	TCGA-HT-7902-01
GBMLGG(T=662,N=1157)	Tumor	4.121	TCGA-FG-A711-01
GBMLGG(T=662,N=1157)	Tumor	4.8807	TCGA-06-2557-01
GBMLGG(T=662,N=1157)	Tumor	6.9931	TCGA-DB-5276-01
GBMLGG(T=662,N=1157)	Tumor	5.2799	TCGA-P5-A730-01
GBMLGG(T=662,N=1157)	Tumor	3.5336	TCGA-HT-A74O-01
GBMLGG(T=662,N=1157)	Tumor	4.204	TCGA-HT-A74J-01
GBMLGG(T=662,N=1157)	Tumor	3.26	TCGA-DU-5855-01
GBMLGG(T=662,N=1157)	Tumor	4.3001	TCGA-06-0878-01
GBMLGG(T=662,N=1157)	Tumor	4.1498	TCGA-DH-A669-01
GBMLGG(T=662,N=1157)	Tumor	5.2299	TCGA-HT-A617-01
GBMLGG(T=662,N=1157)	Tumor	4.6994	TCGA-06-2567-01
GBMLGG(T=662,N=1157)	Tumor	5.1699	TCGA-32-2616-01
GBMLGG(T=662,N=1157)	Tumor	4.5987	TCGA-28-5208-01
GBMLGG(T=662,N=1157)	Tumor	3.4128	TCGA-28-2514-01
GBMLGG(T=662,N=1157)	Tumor	4.2334	TCGA-06-1804-01
GBMLGG(T=662,N=1157)	Tumor	5.4476	TCGA-QH-A6CX-01
GBMLGG(T=662,N=1157)	Tumor	3.1309	TCGA-14-2554-01
GBMLGG(T=662,N=1157)	Tumor	4.1433	TCGA-P5-A5F4-01
GBMLGG(T=662,N=1157)	Tumor	2.86	TCGA-DU-A5TU-01
GBMLGG(T=662,N=1157)	Tumor	3.3715	TCGA-DU-A76K-01
GBMLGG(T=662,N=1157)	Tumor	3.5656	TCGA-HT-7609-01
GBMLGG(T=662,N=1157)	Tumor	6.5648	TCGA-TQ-A7RR-01
GBMLGG(T=662,N=1157)	Tumor	2.943	TCGA-DH-A66D-01
GBMLGG(T=662,N=1157)	Tumor	3.7279	TCGA-DH-A7UV-01
GBMLGG(T=662,N=1157)	Tumor	3.5595	TCGA-02-2485-01
GBMLGG(T=662,N=1157)	Tumor	5.9651	TCGA-06-5858-01
GBMLGG(T=662,N=1157)	Tumor	4.3505	TCGA-FG-6690-01
GBMLGG(T=662,N=1157)	Tumor	4.7109	TCGA-DB-A4XA-01
GBMLGG(T=662,N=1157)	Tumor	5.5549	TCGA-DU-8167-01
GBMLGG(T=662,N=1157)	Tumor	2.5185	TCGA-QH-A65X-01
GBMLGG(T=662,N=1157)	Tumor	2.568	TCGA-06-0178-01
GBMLGG(T=662,N=1157)	Tumor	5.285	TCGA-P5-A780-01
GBMLGG(T=662,N=1157)	Tumor	4.9001	TCGA-E1-5302-01
GBMLGG(T=662,N=1157)	Tumor	2.669	TCGA-14-1823-01
GBMLGG(T=662,N=1157)	Tumor	1.5849	TCGA-HW-A5KJ-01
GBMLGG(T=662,N=1157)	Tumor	3.5619	TCGA-FG-7636-01
GBMLGG(T=662,N=1157)	Tumor	4.3434	TCGA-DU-5847-01
GBMLGG(T=662,N=1157)	Tumor	4.0883	TCGA-28-2509-01
GBMLGG(T=662,N=1157)	Tumor	4.2242	TCGA-DU-6406-01
GBMLGG(T=662,N=1157)	Tumor	4.4744	TCGA-06-2558-01
GBMLGG(T=662,N=1157)	Tumor	3.7082	TCGA-06-0745-01
GBMLGG(T=662,N=1157)	Tumor	2.9126	TCGA-TM-A84B-01
GBMLGG(T=662,N=1157)	Tumor	2.7949	TCGA-DU-A76O-01
GBMLGG(T=662,N=1157)	Tumor	3.9374	TCGA-CS-4944-01
GBMLGG(T=662,N=1157)	Tumor	5.7474	TCGA-HT-7603-01
GBMLGG(T=662,N=1157)	Normal	7.5094	GTEX-13QIC-0011-R1a-SM-5O9CJ
GBMLGG(T=662,N=1157)	Normal	3.4074	GTEX-N7MS-2526-SM-26GMA
GBMLGG(T=662,N=1157)	Normal	3.2615	GTEX-N7MS-2526-SM-26GMR
GBMLGG(T=662,N=1157)	Normal	2.6736	GTEX-NPJ7-0011-R6a-SM-2I3G7
GBMLGG(T=662,N=1157)	Normal	1.8719	GTEX-132Q8-3026-SM-5PNVG
GBMLGG(T=662,N=1157)	Normal	3.9882	GTEX-NPJ7-2726-SM-2I3FT
GBMLGG(T=662,N=1157)	Normal	5.432	GTEX-13OVJ-0011-R9b-SM-5L3GD
GBMLGG(T=662,N=1157)	Normal	3.9782	GTEX-XLM4-0011-R10A-SM-4AT5P
GBMLGG(T=662,N=1157)	Normal	2.742	GTEX-12ZZZ-0011-R10a-SM-5P9HC
GBMLGG(T=662,N=1157)	Normal	4.5153	GTEX-X4XY-0011-R8A-SM-46MVC
GBMLGG(T=662,N=1157)	Normal	3.6065	GTEX-13QJC-0011-R6a-SM-5S2VI
GBMLGG(T=662,N=1157)	Normal	4.4529	GTEX-ZUA1-0011-R8b-SM-51MST
GBMLGG(T=662,N=1157)	Normal	3.211	GTEX-13FHP-0011-R7b-SM-5LZYI
GBMLGG(T=662,N=1157)	Normal	1.6369	GTEX-11EMC-3326-SM-5P9JH
GBMLGG(T=662,N=1157)	Normal	4.2	GTEX-13112-0011-R7b-SM-5DUVW
GBMLGG(T=662,N=1157)	Normal	6.4289	GTEX-12WSA-0011-R5b-SM-5GU5I
GBMLGG(T=662,N=1157)	Normal	3.1194	GTEX-ZF28-3026-SM-4WKHP
GBMLGG(T=662,N=1157)	Normal	3.9021	GTEX-ZUA1-0011-R7b-SM-4YCDP
GBMLGG(T=662,N=1157)	Normal	7.1626	GTEX-11ZVC-0011-R9a-SM-57WC5
GBMLGG(T=662,N=1157)	Normal	4.4712	GTEX-WZTO-0011-R4A-SM-3NMC7
GBMLGG(T=662,N=1157)	Normal	1.757	GTEX-NPJ7-0011-R11A-SM-2I3E8
GBMLGG(T=662,N=1157)	Normal	2.6323	GTEX-13OVL-0011-R6a-SM-5L3G4
GBMLGG(T=662,N=1157)	Normal	4.4033	GTEX-13NYB-0011-R1b-SM-5KM4F
GBMLGG(T=662,N=1157)	Normal	5.5376	GTEX-WHSE-0011-R8A-SM-3P5Z1
GBMLGG(T=662,N=1157)	Normal	5.4763	GTEX-T6MN-0011-R4A-SM-32QPG
GBMLGG(T=662,N=1157)	Normal	4.5497	GTEX-ZDXO-0011-R1a-SM-4WKF4
GBMLGG(T=662,N=1157)	Normal	3.4409	GTEX-11DXY-3226-SM-5GIDE
[truncated: 20,047 more rows]
